# Supplementary material for: Spectral features of nuclear DNA in human sperm assessed by Raman Microspectroscopy: Effects of UV-irradiation and hydration
Source: PLoS One. 2018 Nov 20;13(11):e0207786. doi: 10.1371/journal.pone.0207786 (PMC6245842; doi:10.1371/journal.pone.0207786)
Supplement: S1 File — Complete set of the PC loadings associated to the Principal Component Analysis concerning the evaluation of the effect of different media /solutions in the Raman spectrum of the human sperm DNA (Fig 1B). (CSV) [file pone.0207786.s013.csv]

	PC1	PC2	PC3	PC4	PC5	PC6	PC7	PC8	PC9	PC10	PC11	PC12	PC13	PC14	PC15	PC16	PC17	PC18	PC19	PC20	PC21	PC22	PC23	PC24	PC25	PC26	PC27	PC28	PC29	PC30
V1	-0,0306163685944253	0,0147294229234982	-0,0309494637742783	0,140711065694147	-0,133810903947129	-0,0316473677681697	-0,0295095820475834	0,0394805615087443	-0,0879422990627609	-0,0723187880904304	-0,0336021516381104	-0,143300853759456	0,00375567064538276	-0,0339700019422429	0,0142806244445739	0,0571015206219037	0,140615615693188	0,0055735194474464	0,115637788352951	-0,172106601371225	-0,106059121707049	-0,0436486454921644	-0,0158899768236212	-0,0499354118461212	0,0349212770825131	0,0702083547897131	-0,106869156246664	-0,0267473652778279	-0,0386167073695886	0,0168887057752039
V2	-0,0269736570128628	0,0134074585258106	-0,0301330263794717	0,168088882388428	-0,133439809016026	-0,0421847417561052	-0,0248849194970765	0,0775932694463222	-0,0810706502556954	-0,0822933685875829	-0,034108107028883	-0,113611530818675	0,0232390168062281	-0,0410076378761548	0,0340534451270431	0,0795907172199006	0,169602742412432	0,0225723074864357	0,0871745400884215	-0,132891781030335	-0,044777580153609	-0,0343722994008355	-0,00611278653986653	-0,126752633251239	0,0948531669929631	0,0908911036701659	-0,0862433178591243	-0,0116291776542437	0,0243033082446712	0,0256630850770742
V3	-0,0291786116831028	0,0299227182401779	-0,0303724901979877	0,17780322580374	-0,100685775583199	-0,00754182737426406	-0,0502353538444768	0,051456773863003	-0,0516919490315937	-0,0723614484502062	-0,0468158592281879	-0,05230415837167	0,0918417923900009	-0,0404816650354046	0,00888888310838937	0,0494245482068908	0,116704559895514	0,0806082057138116	0,0551279373144502	0,00699802580577774	-0,0260183264993194	0,040462635622868	0,016263956972196	-0,142395626496101	0,0888780706928019	0,0844121253391653	-0,0854997473920007	0,0496152629081074	0,0540223302623427	-0,0353707631003361
V4	-0,0323051543449197	0,0334615226968747	-0,0291644003149745	0,153434703375751	-0,0993346077378432	0,00795197368317022	-0,063536461148491	0,0110696768217462	0,0121554370354823	-0,0731823879127924	-0,0508882212869975	-0,0121308810417275	0,117872679329243	0,0226168338799126	-0,0177231555405775	0,0363462151057243	0,0763790546800573	0,114740019822666	0,00596441132128613	0,00198528415545135	-0,0734842061895984	0,135050995107093	-0,0081040516501557	-0,0727607682426745	0,0262250949308802	0,0838976685313388	-0,0921078932698227	-0,001011557522775	0,00468271475001128	-0,00636585112488924
V5	-0,0342733141171613	0,0235106449847275	-0,0367833299309884	0,143597034589661	-0,0898371919230806	0,0162094984933672	-0,0573486884397658	0,0612512077318032	0,0271729610740251	-0,0488046288138468	-0,0450349482033705	0,0370117554354805	0,121026730354982	0,0260508304485494	-0,019934668876659	0,0384991870503367	0,0126448623465964	0,124967788844575	-0,0285262854015329	0,0333056520916367	-0,0600808762347588	0,11002615547649	-0,0610355334386385	-0,0482893197965812	-0,0792178579687223	0,00420907333209363	-0,0602834787718608	0,0244649045745769	0,046971355907263	-0,0844202089288617
V6	-0,0373322926401467	0,0181071062693107	-0,0406235819702015	0,111184868920921	-0,0751793107790965	0,0189714418401496	-0,0701647195305005	0,095079218518846	0,0449042616586492	-0,0262877974689328	-0,0316137348787492	0,0850637882303677	0,0961602770728469	0,0245353170754619	0,00141193987568608	0,00659289613720397	-0,0167874424757865	0,0305985271232153	-0,0186976320468241	-0,00501446528790409	-0,0906671733836674	0,0904271398339168	-0,0522929344441497	0,0243539870806034	-0,111893344362957	-0,0475057325341116	0,0118551202196878	0,00104467881870143	0,0510479893580019	0,324737070036555
V7	-0,0394442487100358	0,0141501117647204	-0,0403525699775792	0,0831890284168664	-0,0608638698022116	0,0286268078596367	-0,0786657173291179	0,0915034693448744	0,0349159349789592	0,0188545206565946	-0,033686504641672	0,0788792669725171	0,102402971027038	0,00523709395155705	-0,0128772000219836	-0,027345352484103	-0,0392167491304773	0,0128530634726954	-0,0586704462167552	0,00444961403082796	-0,117988498766906	0,0659147044110902	-0,0245141028735717	0,0618015801435295	-0,086020759665504	-0,0203686623455849	-0,0054283062937111	-0,00511963520105074	0,0927439934920166	-0,0299426965096476
V8	-0,0412405335571866	0,00963609471485596	-0,0376414729734937	0,0827928626589767	-0,0477583413467681	0,0221567653896998	-0,0762206516541747	0,0906587519691827	0,0312186684576247	0,037193576554026	-0,0316515312554737	0,0465404281439254	0,074699015895894	0,0104746182943848	-0,0335990377485361	-0,0396331674562555	-0,0300686160607912	0,00752933590192676	-0,05105977229658	-0,00654656431571892	-0,0934704717783558	0,0389181780509077	0,00302074276376994	0,0287893265920178	-0,0646322609212741	-0,0356081773823637	0,0501498364355158	-0,0146451217714961	0,0282281588961741	0,0157178640222179
V9	-0,0429881524786681	0,0112451724629857	-0,0325325555660655	0,0746524860594582	-0,0499001810698545	-0,00619473725614441	-0,0514913125888618	0,0900257078712495	0,0345664942603049	0,0284332007501707	-0,0283649760885856	0,0182293759106349	0,0225899066526161	0,017865644681797	-0,0628566453988025	-0,0441938850814375	-0,0272690531032842	0,0203421868857478	-0,0279893981360889	0,00399341141124722	-0,072551970335615	-0,00163067368180622	0,0385615944962692	0,0352283903318233	-0,046333742247833	-0,0215048099403451	0,0534156017105092	-0,0372781991512866	0,0321078993687642	0,127679259042893
V10	-0,0436387661877201	0,0147587525313627	-0,0285119337986344	0,0726852521883661	-0,0341075649680854	-0,00846704189130695	-0,0418066479798161	0,0907070141345068	0,0393602288819319	0,0364194967854652	-0,033693947710065	0,00409344508506588	0,0235482890695623	-0,00934147772754076	-0,0446939490985583	-0,0364998856921889	-0,00678654697968251	0,0316497048766961	-0,00618644485749976	-0,0042049486419534	-0,0632968558479793	0,00450447334235982	0,0660207557306564	0,0238359405856927	-0,0215089783467083	-0,0226741352761724	0,0411616315662831	-0,0433045894634529	0,0310431672642014	-0,0134067465116724
V11	-0,0448723057585031	0,0126761195095912	-0,0225929100935182	0,0622085757577658	-0,0332077934395096	-0,0129888146409985	-0,0219457501472044	0,0793198518009516	0,0500578833291202	0,016975965124249	-0,0390737875430044	-0,0120534384195889	0,0207641698805557	-0,0117390244378173	-0,0272533018416697	-0,0338017040636797	-0,00760443772635114	0,0692958769548292	-0,00774700748079061	-0,0128515707653373	-0,0350840975896375	0,0045785515374986	0,044969657353002	0,0371250157125382	-0,0196718093057391	0,0158102681510148	0,0317757213627769	-0,0140574617318637	0,029741311237783	-0,0464312229411323
V12	-0,0456040940313138	0,0143635388202821	-0,0225768183695586	0,0480324625918617	-0,0279037273040638	-0,0152374691994641	-0,0062707861955438	0,0524432567394757	0,055818021229027	0,0107356040701111	-0,0149435037355346	-0,0279670310074254	0,0319546165895258	-0,0120359465346442	-0,0113249796290067	-0,0544096616679168	-0,0203075031840116	0,0736537554274406	-0,011893109016116	-0,0420852129260908	0,024112739934422	0,0232703613716833	0,0293939579102856	0,00251676952438124	-0,0183960057186935	0,00892219796911334	0,0256936785072606	0,0168799236727935	0,0173014409721487	-0,0240933238115373
V13	-0,045737315860992	0,0137030756644959	-0,0243722576089665	0,0387184646888221	-0,0378138387129546	-0,0223038680765148	-0,00347375119040006	0,0332406228713446	0,0392588640880139	0,018867723481056	0,00621108526697514	-0,045889401854519	0,0394119784142329	-0,015490219436444	0,00692154374176247	-0,025185547100154	0,00209321328850591	0,0932010957726268	-0,0223471843432864	-0,0537835197640616	0,0128141200925362	0,0337679062450101	0,0402217906669112	0,00353838969032313	-0,027619255442887	-0,00285879064160645	0,0323616137003315	0,00969241435199461	0,0236055467392682	-0,0390144783062938
V14	-0,04527271405174	0,0171645377582915	-0,0227996748064554	0,0361685337587527	-0,019164244707551	-0,0289916413593716	0,00126889550673348	0,0246262852647764	0,0360924610365882	0,019142539480458	0,0465850894621483	-0,0758466459002452	0,048823771632867	-0,00373432083162888	0,0028119210647927	0,0105982425565841	-0,00440605633968082	0,115110196574864	-0,0216935239173351	-0,0433927305565125	0,0346731673911014	0,0483348778448911	0,00559086763971718	-0,0189734250013366	-0,0154851383113141	-0,00566831930180501	0,0321296964073822	0,0361339439624807	0,0117016814150798	-0,0468109827784519
V15	-0,0451032692307216	0,0178195750979874	-0,0255704346309913	0,0303226492304493	-0,021715506922274	-0,0357433817859395	0,0130567768771348	-0,00582534414425788	0,0335222982581137	0,0105994733808658	0,0582654992540676	-0,0692422454624251	0,0534950037504487	0,00173641041539163	-0,0130628801917569	0,021439028790273	-0,00595716235338342	0,0984867289052507	-0,0464317176748829	-0,0187361708038762	0,0253507251433498	0,0818951467718339	0,00651533263051046	-0,0624037152241888	-0,00595481356575307	-0,00739309314313016	0,000549417478347575	0,0339282849927096	0,00128641903365389	-0,0445175323697666
V16	-0,0441074441543663	0,0207032002305984	-0,030668868382786	0,0244836742724112	-0,0195690896521794	-0,0486221785520466	0,0129686955530705	-0,0100534835269786	0,0402869341612012	0,0282958555268217	0,058642299715011	-0,0683392419148944	0,0725687597905068	0,00655870930408374	-0,0281351441897605	0,0345108946058218	-0,0311523219818701	0,0789545696514875	-0,0619609608176922	-0,0195719530057452	-0,020526839506873	0,0629766826968357	-0,0146121031235623	-0,0991792435828676	-0,00316975911007098	-0,0418401459857614	-0,0376446596168078	0,0542109924608499	0,024101710226366	-0,0797542427718553
V17	-0,0424812814179213	0,027698418058117	-0,0370825417878596	0,0272841845171098	-0,0449260557384798	-0,03216780949024	0,000839618514103212	-0,0390810169607513	0,0514027361666618	0,0431184240898048	0,0779090300158504	-0,0543098220411758	0,07256821990128	0,00177525052897067	-0,0615288046828347	0,0107349101747554	-0,045071849461588	0,0190828959514813	-0,0587483171136218	-0,018941127786743	-0,0276293968718585	0,0456987132872254	-0,0196499176997817	-0,0978035609488396	-0,0138381117926445	-0,0412282217655648	-0,0362247551023849	0,0555001133930898	0,0235445901896289	-0,000689112446925173
V18	-0,0397131588903597	0,033832861753828	-0,0410020559570684	0,0217521475292966	-0,0542814849657224	-0,0268684838715991	0,00818295658681369	-0,0757645548211607	0,0668650203843827	0,0551251645796124	0,0758589768789507	-0,00969837153770685	0,0902501493419382	0,00394325964369651	-0,117282006084932	0,019209260661167	-0,0595241872666261	0,0236788155599425	-0,0735347633968908	-0,0211029696307624	-0,0554474238263936	0,0391311988411815	-0,0580593318362817	-0,0572701456508709	-0,0418417196026009	-0,077678884664691	-0,0221538411080583	-0,0425222731558556	0,017567459034745	0,0807272091886821
V19	-0,0369878501621402	0,0420480852518547	-0,0327112977744606	0,0209812260035593	-0,0888707943596303	-0,0341064728353042	0,0104238316681308	-0,0933075963835305	0,0887898085852866	0,0791391215328412	0,0664756283067097	-0,000467709022240651	0,0889563539467175	-0,00708856254287903	-0,113010697156053	0,0132717251492329	-0,104711668642409	-0,03814223021608	-0,0173454478024833	-0,03761232800654	-0,0329403187857763	0,0299766753813401	-0,087522129273843	-0,0167924406542598	-0,0681054256019107	-0,0608298244263057	-0,021787624098104	-0,0780065468988235	-0,0443834523232789	0,120321659095427
V20	-0,0322564635689977	0,0471612371575109	-0,036047358678481	0,0241601309681195	-0,123120347244025	-0,0297161160121061	0,00920242952836167	-0,122266828074156	0,114774397195412	0,0442890747210705	0,0129065694748975	0,0550749733742412	0,0599068614944016	-0,044855572939509	-0,110065075425881	0,0231352947739282	-0,166046898004462	-0,0674918616016382	-0,00972497722502604	-0,00819739786901429	-0,0251132706864729	-0,0134250004127581	-0,0964874356392417	-0,0179786834366774	-0,0353007988181888	-0,0431442042477851	-0,0408727019644428	-0,0608189874218079	0,0133465466710738	-0,00719384095154797
V21	-0,0284324095351986	0,0551526850185353	-0,026053703056388	0,0475375503430936	-0,1607646556026	-0,020540169870811	-0,00667505751234021	-0,108770723627436	0,0790048341029682	0,0333320829482575	-0,00283642685591733	0,0702254429762148	0,0592606802229159	-0,0776912323225305	-0,0899071613555432	-0,0130364729648663	-0,180376796705034	-0,116330594076869	0,0180361558607792	0,0297346071078791	-0,0420757444946238	-0,0483462144591478	-0,0819522459838477	0,0181140522987098	-0,00978560247714813	-0,0403393850220699	-0,060978708648239	-0,0454731554886094	0,0364960527818041	-0,0636033024416314
V22	-0,020680478326486	0,066047948421096	0,00494682307070253	0,0937305212397333	-0,171675403798173	-0,0473485972757965	0,0210721081001778	-0,111189456387668	0,0709806443190171	0,0381262158990759	-0,0582270339067429	0,0756099029471634	0,052134936286437	-0,0646136748526862	-0,0632627244647237	-0,011128694123846	-0,158973483726563	-0,0868043384400491	0,0311051896914007	0,0457280468180543	-0,0158541487322787	-0,131743879531774	-0,0979512658822772	-0,0659470584758856	0,0279008417956357	-0,0708583386609473	-0,0207084028226879	-0,140891856769204	0,0421031090242467	-0,0498461298676135
V23	-0,00968482794620569	0,0779720888731414	0,0388297022343939	0,118853062759784	-0,128155925942262	-0,0188522318942153	0,00169081106755316	-0,0920227076471009	0,0493306932424658	0,0985298726300002	-0,0810111647541663	0,0894257628077704	-0,00941543763226836	-0,0685810672902374	-0,0410927357912002	-0,0422574268129273	-0,157847212218357	-0,036241725950895	0,0794423516167388	0,0140239599690124	0,0535742943424795	-0,145937640821033	-0,00358650874397022	-0,0557367120501213	-0,0121165327057561	0,00387577290401288	-0,0310388109020991	-0,0730204979854792	0,0392101766402716	-0,0331143901084281
V24	-0,000128184545543935	0,0768001531160019	0,0635822262056847	0,109880782541259	-0,122524656808744	-0,0400206146798765	0,0348548770483702	-0,0683296100760484	0,0975370071242351	0,0831269908723191	-0,0639689311601818	0,0680758389676472	-0,00934339292199845	-0,0194005661445783	0,035904056484118	-0,0941262222169042	-0,105965616950631	0,0199117405668752	0,0604069975333273	-0,0369297645944371	0,0764065859118831	-0,0841638401740432	0,0232107122364495	-0,0248692076544461	0,00633747249603547	-0,00706016012337989	-0,0306330338351865	-0,0210354935132533	-0,0104489599983589	0,00940213275076014
V25	0,00961987775358863	0,0630814238384869	0,0784246673817522	0,117454597775868	-0,102415590067987	-0,0313812229803551	0,0916276671701568	-0,0148232047379342	0,0795468641697098	0,0912044962886752	-0,0241681027866624	0,0443533055873811	-0,00977397048650836	-0,0413508175849785	0,0892938733728275	-0,0679020999653855	-0,0985002893368938	0,0691316143269289	0,0825138101652323	-0,0559604438766646	0,131596392887637	-0,0374918929555982	0,0418862129096238	0,00832664948183304	-0,0515490853955405	-0,020936832556746	0,0105292690901396	0,0366281096687128	-0,0555702014805077	-0,00308233603930699
V26	0,0113880892484442	0,058723761671893	0,0768203639735107	0,124180772865932	-0,0889946357013253	-0,0239662831673348	0,107997941227593	0,0552191589323785	0,0939996053256347	0,0308662273138565	0,013970326322786	0,0459833593592815	-0,0191752865334195	-0,0462538478071498	0,120152885196637	-0,0901987434746543	-0,0973823130850747	0,0743394879343085	0,114784419967717	-0,0596788859420532	0,0760907380763809	0,0127702382128781	0,0720283137138286	0,0499075002538374	-0,0421139861053119	-0,0661921546095446	0,0183938863305071	0,0538456728327994	-0,100158170240808	0,0140214600463864
V27	0,0123959529971965	0,0525979680686284	0,0811886718856882	0,141846603564132	-0,071110354453576	-0,00938971710278592	0,100486780475204	0,0614231836992433	0,106785724775655	0,0163533154568712	0,0398154566347237	0,00848084906319524	-0,0100330175433381	-0,0603629615379267	0,0917649465749914	-0,104073988453022	-0,0851278326410381	0,0335814588273328	0,0498272425685821	-0,0480652674342301	0,0481647790094026	0,0552696607519911	0,163301771476409	0,0181756425980022	-0,0337941674638585	-0,0177860154474999	0,0210406511083534	0,0826728217729305	-0,0456680226579206	0,00609996074869279
V28	0,0145262987723912	0,0572312624164252	0,0869130591242275	0,128457077694845	-0,0234104716260708	-0,0187171513599403	0,11246367458137	0,0307227733213084	0,0592649418806636	0,0464570692851493	0,048276673866779	-0,0212547227907621	-0,00818947291555804	-0,0679551068467684	0,0473297232011343	-0,0633441054078813	-0,0400964571833253	-0,0300301273120804	0,00982022804534861	-0,090175028632892	0,054683122992281	0,0970670003821268	0,152439851501204	-0,0193057798213604	0,00183424007015567	-0,0622363281772949	0,119229151744821	0,0283844421991532	-0,111455939517048	-0,000185135385916034
V29	0,0184359766644059	0,0562383651477814	0,0810480214196416	0,116959274047459	-0,0276744257655482	-0,0353466436571131	0,132199795792804	0,0454411307061163	0,00784902319382894	0,0219463528606799	0,041618498555399	-0,089213236018932	-0,0559562889373157	-0,0673892801816577	-0,00652394908575441	-0,0420561353308861	0,00859959825167683	-0,0157209105806216	-0,0223607973909005	-0,0612409696177502	0,0439722943254104	0,0989010151902078	0,135614218109085	-0,0219760446419301	-0,0048970501366238	-0,063028271214756	0,171958091459344	-0,00579519586484429	-0,0421224775986371	-0,0157749112070239
V30	0,0213118157765275	0,0594885721541185	0,0788954133256626	0,101369184668836	-0,0200176544604398	-0,0514410186076228	0,107921086495628	0,0598539894594927	0,00161431310614325	0,000878147546465624	0,0247444654669227	-0,0866790538250609	-0,0721175762758191	-0,0811748477776105	-0,0290494076578897	-0,00279900029996509	-0,00787135834129139	-0,0193415201490067	-0,020289409085509	-0,0914618849698166	-0,00701537174219107	0,070406443844647	0,0987431914768887	0,000844886593088818	0,0281947672587527	-0,0644137363959356	0,0646266308889932	0,0174810765452616	0,0163395405892941	-0,0172109901520822
V31	0,0214851795601756	0,0591117544142441	0,0794357778028404	0,0741312888540456	-0,0326972935218699	-0,0554792292823624	0,0779247818878507	0,087705059697587	-0,0491828833746844	-0,0151755303070172	0,0202324227214577	-0,0827491418770774	-0,140099174987827	-0,0823016268309846	-0,0164678033544081	0,0156895341741597	0,0024545170541071	-0,0354332560169753	-0,0650515591933168	-0,0985637344584428	-0,0616669723023912	0,0341201542396704	-0,00597953038284269	0,0114332551217464	-0,0216866243163722	-0,0824546149950705	-0,0120339306331849	0,039702065699968	0,000482194010141413	-0,0161300265592851
V32	0,0185474215252967	0,0768525777040223	0,0731896876658632	0,0469481538871396	-0,0351974886827706	-0,0227605766381359	0,0412551038424431	0,0784373812180475	-0,0361472218856555	-0,0211263886657456	-0,00285615167739929	-0,0560874464520938	-0,145939944187553	-0,0979307135807034	-0,0215195653223944	-0,0291070055019877	0,0189347785820921	-0,067664826078087	-0,0354926527066936	-0,099985668463981	-0,0185314661866429	0,0390521775455481	-0,0488299055822968	0,00729295946815198	-0,00148554778739181	-0,0942540433443904	-0,0797232211499302	0,069594197316355	-0,023481720822698	-0,0026601592307037
V33	0,011450327180729	0,0912245976834152	0,0530958611005314	0,0200738784241546	-0,0613096627943126	-0,0133837008036734	0,020547179769556	0,059388313216499	-0,0572035901174025	-0,0291809400697697	-0,0518241533737253	-0,0653273449999109	-0,197939525026817	-0,0716995204625696	-0,0416883535203173	-0,0518326892211664	0,0280609020341931	-0,0411129592564917	-0,0665342593828825	-0,0645269738991192	-0,0585882303375945	0,00180776114339165	-0,0594781460124549	0,050427059067706	-0,0101005473536823	-0,12974808141435	-0,081629300377148	0,00792669085422973	-0,0535586026121658	-0,0176549503559191
V34	-0,00822111534397265	0,09639799628736	0,0258801617551359	0,0110596753458232	-0,0936912269174717	0,0166231573953022	0,00318495219165058	0,0622066426693475	-0,0600272529255919	-0,0740180098081965	-0,0594871223725627	-0,0208059350568943	-0,223082961113226	-0,0543096782576413	-0,0638812974096847	-0,0727457113001321	0,0228046978551483	-0,0173926429182821	-0,0717505058086973	-0,00185074147079147	-0,00743732650948234	-0,0107342782928885	-0,0500328487125148	0,0555693507202777	-0,00742791282476641	-0,0357988417132883	-0,107345186500602	-0,00877036588789689	-0,0929634084916801	0,0141409333954537
V35	-0,0258109883691358	0,0804978436850098	-0,00275742546623175	0,00583693504751344	-0,108340878840093	0,00644724327685406	-0,00319739340338507	0,0528442091014644	-0,0452700520006062	-0,0659876240489587	-0,0609840583386502	0,0250659492769364	-0,197544211709316	-0,0304874639279392	-0,0924075647896952	-0,0467538671744644	0,06649333559962	-0,0187255646736633	-0,044221650377207	0,0275346538960626	0,00279322460531006	-0,0163553922087212	-0,0339005063219037	0,0564484623245997	-0,0242970910503055	0,00750287509216747	-0,0456339027308968	-0,00635382278001993	-0,0586908918785164	-0,0670965831306633
V36	-0,0353111045968984	0,0598613866099455	-0,0258281543204439	-0,023149109936064	-0,100585478492392	-0,0015173237891473	-0,00171040255466376	0,0547691436706214	-0,0185664931131955	-0,0408222667101879	-0,0460163524646977	0,0319553941333264	-0,146816612991135	-0,0367890281125235	-0,0910258587320821	0,0184203958320383	0,049855924056257	-0,0208967025445326	-0,0423010811952953	0,0370492303374906	-0,014269667575542	0,00660039782481382	-0,0340311791582872	0,0485302131313133	-0,000833905633785921	0,0185852565796792	-0,00457784174907444	0,05210047444392	-0,0226793169327273	0,0165608435578296
V37	-0,0380932001124708	0,0474064809367658	-0,0356190615073266	-0,0331877396802609	-0,103225549885485	0,0169247872880416	-0,0134789103275404	0,0562971112618583	0,00778810837407428	-0,0148023635808021	0,00175785931863849	0,0257051235152504	-0,121838624783545	-0,046499268711321	-0,0610707942830736	0,0305356133879771	0,0496068042380667	-0,0422918111952505	-0,0330072279785115	0,0509825352375717	-0,0327063836205503	0,0147632544791403	0,00145409008492756	0,0354025404896063	-0,00145557148112125	0,0609695490916949	0,0268421111846948	0,0135753252530536	0,0205586514172406	-0,0098426472937839
V38	-0,0392048251458058	0,0449889012620065	-0,0346092351137007	-0,0412447664838669	-0,0903845676458658	0,0177759032243406	-0,0119002545436673	0,0566160109540908	0,0362875284448575	0,0108168939908337	0,0138557486187324	0,0355507065438446	-0,0849119511418252	-0,0469792060900142	-0,0680667245269467	0,0178173001803172	0,0526815771187554	-0,00958566638802667	-0,0131542674299345	0,0594706436979546	-0,0548844727081422	0,0423570581794155	0,0448830956619613	0,063030496157687	-0,0334144854297589	0,0907812422329816	0,0193851242588676	-0,031395348443333	-0,0199470493955553	0,0225630760174743
V39	-0,0393375291533232	0,0466158324628779	-0,0335688654503837	-0,0430445913847565	-0,0771363752205144	0,0153472639776251	-0,0194713580391551	0,0518773969939635	0,0499216256921765	0,0344808452830074	0,0155793989222273	0,0347367749215304	-0,0706542834868733	-0,0650667490793758	-0,0687507988516759	0,0185172283362604	0,0383180188699807	-0,00327235424934587	0,0225469068244915	0,0327491324452625	-0,000539471380391163	0,0570060201742236	0,0624774671544838	0,0510755271847408	-0,0176053117068448	0,108088918750151	0,046546115710104	-0,0305027271416866	-0,0187079477516312	-0,0588318032839412
V40	-0,0380973613237942	0,0499231787975815	-0,0362123794656063	-0,0381949386231743	-0,0718602830102263	0,0259350619560378	-0,00358896503436104	0,0454022061806507	0,0961197530983898	0,0356212922232171	0,0357962337929066	0,0664046132601872	-0,0559709114908413	-0,0584001035958794	-0,028289941851093	0,0125222650260092	0,0149607204104771	0,00849878991008339	0,024690911637172	0,0301466865650285	0,0125203234833336	0,055569380788602	0,0632426812521108	0,0500358581152158	-0,0169633318560619	0,0970140913837972	0,0506090527826391	-0,0296103640329542	-0,00948544963872658	0,0296759960441443
V41	-0,0361581735734612	0,0575642102346785	-0,0315771154728139	-0,032505624144941	-0,0699337200596818	0,0382773236682346	0,012530612128073	0,0457504331783531	0,109827603171093	0,0182845402805371	0,0522172942455071	0,0786617115932928	-0,0367645382191976	-0,0720782348157343	-0,0205842949691548	-0,0100351536125681	0,000829350708500036	0,0198407514896844	0,0335137613155308	0,0213856981279848	-0,030203084162682	0,0456058769401302	0,0870585103900326	0,0613764859027968	-0,017642456299657	0,0895858065610806	0,0630517720446762	-0,023177233763369	0,00909183518781345	0,0250478858655523
V42	-0,0340719333715188	0,069694881175947	-0,0229857611747383	-0,0308510109218509	-0,0312575297758321	0,0335956189497695	0,0391752830997385	0,0232538413106066	0,132086512123444	-0,0025611322049109	0,0571739532871755	0,0637976469347794	-0,0226457100817665	-0,0420509247697905	-0,0210073304624124	0,0044986332775709	-0,00462199507189848	0,0479621403288118	0,00857250511463875	-0,00910365766633664	-0,0592912067308124	0,0394015619020108	0,0630828042957132	0,0184843947621703	0,00843118430212356	0,104389334437792	0,0519525257604537	-0,038580070549212	0,0383437573161408	0,00978512865519903
V43	-0,0297198378751894	0,0811574098943483	-0,0116733664167546	-0,0279166067434352	-0,0094538678557688	0,0598929490604201	0,0469283885434983	0,00058392364403872	0,10745521519416	-0,0137385797410486	0,0687520692120145	0,0980244861835971	-0,0629872520887786	-0,0163719237654444	-0,0174137940331404	-0,0380561858107199	0,00176389281272332	0,0444978387103476	-0,00890308693556704	-0,0573793244508718	-0,0596067892135552	0,0193645125805228	0,0259119894869787	-0,0367349251412363	-0,00990756311374967	0,0994534025010123	0,0470439391481896	-0,0110375119664875	0,0379598512499873	0,0312163468789738
V44	-0,0258920284551138	0,0877018564721849	-0,00536131581894442	-0,0241384071246936	-0,00503343415555905	0,0435545824118703	0,0796456750952272	-0,0134783344462141	0,0893572396169409	-0,0499673708988967	0,0939430834716873	0,107152898855755	-0,0187498656497676	0,0428963845093852	0,0112807179593797	-0,0506637510817532	-0,00386018585260213	0,0267074569348202	-0,0175603614923401	-0,0652212391302271	-0,033892433869306	0,00067770951995685	-0,0322696941069098	-0,0854026429452747	0,0297106677554999	0,103049145366587	0,0177318702362751	0,0572774164086752	0,0615477291121962	0,0091474617278186
V45	-0,0223042794817029	0,0929723129648855	-0,00318665645355063	-0,00504665438900119	0,00681725710304069	0,0371811664181301	0,0974701531799236	-0,0290868974419325	0,0301196237207576	-0,0555776075921115	0,122129560848324	0,0996620381764594	0,0138518800339431	0,0665436570958989	0,0442441006541597	-0,0400417743995935	0,0111209226892499	0,00933806623013784	0,00232574941320854	-0,0398136665032515	-0,0256050890862831	-0,00926596013782282	-0,0976665054349197	-0,0945787362255162	0,0230720465552994	0,0761181329935366	0,00123460603532513	0,0917589173500316	0,0145468797735979	0,00942875185910797
V46	-0,0229926760355039	0,0887025644101894	-0,00515010012130666	0,0229397720862473	0,00385213376117586	0,0597434229769965	0,0729939095901184	0,00808696464666948	-0,00100575144796078	-0,107991676856521	0,122701403519726	0,105726875070754	-0,000241176186443527	0,0679856039375072	0,00945973906966782	-0,0560708551131217	0,0235040277944459	0,0111264794120293	0,079753312759617	0,000390054617273219	-0,0628235308993725	-0,0494227005185836	-0,127890002785746	-0,109248117697232	0,0321588171238841	0,0254866239931587	-0,0624738289933815	0,10174260967058	-0,0454676901616495	-0,00783101655957224
V47	-0,027063047081819	0,0796670177963541	-0,00473533378883345	0,0402968386893541	-0,00234287468117884	0,0873436080087004	0,0507413477248436	0,000204365455066713	-0,0105168698399989	-0,104606502599308	0,118923110024208	0,0966688467826976	0,0079351553900241	0,0914230886644287	-0,00544539817014079	-0,0606846657897879	0,0262561662050449	-0,00609947364031282	0,0946196732824004	0,0579356299106831	-0,02825612738665	-0,0547631878457482	-0,089590819546073	-0,101904189554239	0,0255274451556787	0,0635745449527125	-0,0685100062748721	0,0834382911851905	-0,0437423876602215	-0,0368644387548088
V48	-0,0327580454516211	0,068975265704782	-0,0188814370664337	0,0290781100634559	-0,0145768847739647	0,0759610441837055	0,0399710582200211	-0,0106443285271896	-0,048266909167911	-0,0600809825475275	0,112994058363752	0,105756904573288	0,00916879114929651	0,0711932969966275	0,00986260390181301	-0,0575781291918198	0,0343080862975512	-0,0305308750208826	0,0837008429870822	0,0701547577250836	-0,0022300460692383	-0,0700980588856935	-0,0769959750951123	-0,0908271846590516	0,0371357889575276	0,0215703995850588	-0,0533326773044017	0,0145054769343429	-0,0665499360938095	0,0333011644984983
V49	-0,0367540935013477	0,0550275879839809	-0,0301890440480839	0,0412260406661006	-0,0584268326092061	0,0773952261938935	0,0386829514069998	0,01542129107985	-0,0659820054663864	-0,0244772321082028	0,0772337365846002	0,0706492072220581	0,0291723648388699	0,0394340882408717	-0,00699149635230147	-0,0378971564913539	0,0527663304872624	-0,0032006013993726	0,0878122925932296	0,0818765920526094	0,0126936847778864	-0,0567962304603494	-0,0485827987898709	-0,0481147053192315	0,0131452301978222	0,0142873817318855	0,00729784318344819	-0,0488568725629554	-0,00580354756955378	-0,0568462764577067
V50	-0,0390784122218664	0,0475688481512952	-0,0317324119137231	0,0294183563811333	-0,0739453804444067	0,0434078784258167	0,0327971503450447	0,0231849398409366	-0,0633729961476822	-0,00200393318494359	0,0819026874493347	0,0807271358432328	0,0461504745854908	0,0437694801043862	0,0112010708389745	0,0240870060854423	0,0286045078350977	0,0262118737402603	0,047094066172766	0,0707374550254617	-0,0347970544209859	-0,0598983088962232	-0,0269924796678477	-0,029116928630814	0,0111934056455185	0,00921563065968469	-0,0209839731411702	-0,0720611438331648	-0,00669961427900969	-0,0115779417168894
V51	-0,039006198223967	0,0458851094370057	-0,0270576335012663	0,0268981393226598	-0,0738798946958021	0,00805134168110283	0,00937909876830031	0,0624404330528106	-0,0521286467639902	0,0584912909799497	0,127397676053173	0,0578879481341798	0,00925088159478358	0,00564350053589441	0,0184734237485993	0,088633412911465	0,0546304724382954	-0,03474450701842	0,025014625996258	0,0238379209777889	-0,024456351833853	-0,0691596905061259	-0,018808310398673	0,00563061549324814	-0,0376471554149329	-0,0146287581811126	-0,0106090007206817	-0,0681154981769961	0,00571050305213373	-0,0417769019875828
V52	-0,0343582752715671	0,0599619176884252	-0,0129926629385171	0,0340784478124965	-0,073420158631458	-0,00103789697145518	-0,00356729627641203	0,0745156925989195	-0,0465875941771137	0,106003579276952	0,155671217232387	0,0191796798316905	0,0309700280512645	-0,0145711764339444	0,0124491621005793	0,0848733145710902	0,0490487816360573	-0,0548274201025635	0,0939578054608004	0,0371327143629506	0,0561001302647861	-0,0328282655416032	0,0225796311468259	0,0408730593099221	-0,0661342477143118	-0,0141614005904252	0,019766896217996	-0,00798388880695889	0,066647973105975	0,0106227154114401
V53	-0,0274312282285767	0,0770585416433367	0,00237677309853293	0,0201546239822818	-0,0543211298222876	-0,0227584392269592	-0,00698665490835301	0,0697073504659529	-0,0349060027815794	0,152811638222139	0,174055638241966	-0,0309777922990323	0,0352650597618442	0,0125107190550486	0,0225938576372585	0,0736184184316884	0,0296007859483377	-0,0433395836497404	0,0704821810466269	0,0200655653986127	0,0754778360145029	-0,0372059465641137	0,0399457222819745	0,0185526143178472	-0,0609790647693833	-0,0210139214937972	0,0210567629846336	8,74406249103294e-05	0,0614049017250487	0,00970699107995066
V54	-0,0177299680605315	0,0906172561069808	0,0259752857911411	0,0226149487035543	-0,0519724281633557	-0,0325384194618759	-0,0200283023529493	0,0584712337310102	-0,0272510700425055	0,146040756707385	0,175054682553822	-0,0231315004627949	0,0118577120654167	-0,0115608436773052	0,0210352486858895	0,0326738518890417	0,0481014913997355	-0,0483718168968433	-0,0357358474406809	0,0626354232533958	0,126165474447852	-0,0261050333569825	0,11459105106371	0,0324923812198085	-0,0542905322598413	0,00457685528962664	-0,0678993513865459	-0,0154717533865146	0,00474413505643834	-0,00424478338412912
V55	-0,00394472411082014	0,0962296370856598	0,0487960704009284	0,0398370966764177	-0,0430157837862543	-0,0360090078155677	-0,00218986412183424	0,0429958370209731	-0,013847195480227	0,0772094826720179	0,178363809098576	-0,0324481000252859	0,0194711636646863	0,0778932328036158	0,00811588977810212	0,0311359492760124	0,092045457553269	-0,0490408817428172	-0,0331960833415048	0,0339354298892431	0,108302715784772	-0,0419929693980154	0,150433449066035	0,0610803064746604	-0,043308255201366	-0,0392481644380328	-0,0911365412107926	0,00356900540300648	0,0340440052658655	0,046416091832886
V56	0,00569818225355651	0,100911608945619	0,0452148036480531	0,0149829821706942	-0,0431426218432761	-0,0418373697286153	0,0258644522782603	-0,00830585246676292	-0,00138935773767125	0,0121400267516131	0,152882583209436	-0,030266506656415	0,0325711815503848	0,0865006508433808	0,0178607659308859	0,0220843944476356	0,0809511178670402	-0,029407230488465	-0,114162898631452	0,0238922669875081	0,0389738112600393	-0,020277270583075	0,143513057646092	0,0635502191281624	0,01364826601576	-0,0528005322091026	-0,121992976345464	0,0205040301900383	0,0219218333693007	0,0618237695492446
V57	0,0129183795515774	0,0976651618812579	0,0394147638162182	0,000231646483769911	-0,0568900437968602	-0,0411431183695258	0,0214500447811023	-0,0096142349432053	0,00306177544060339	-0,0288036353387361	0,138832075069824	-0,0277273550540319	0,0355933493713754	0,0821950006227917	0,0569875620404921	0,02218482713791	0,0896971337412829	-0,0512499703646953	-0,131407903740512	0,0534293340150931	0,0148269002172967	-0,0523542904482553	0,139011288352309	0,0512609569046893	0,0767197765367699	-0,0178747109171504	-0,100262149152307	0,0326817486228393	0,0217721086725182	0,0571460635603561
V58	0,0116811044474332	0,100534291729474	0,0262044773191957	-0,015202884519054	-0,0473191701453262	-0,0705680951205877	0,0194211923440303	-0,0415068031941721	0,0214538813456204	-0,0267741305233315	0,138702516540513	-0,0329771986814597	0,0268445076138238	0,0545632001849226	0,0121497178387902	0,0571511155058781	0,0688507775384142	-0,0195269265000287	-0,116997994875312	0,0944435489179177	-0,0469865083382095	-0,020187095625146	0,14703568661137	0,0928822029365666	0,118891556873684	0,0400741533938123	-0,0615645897101424	0,0550262715679711	-0,0130956553173093	-0,0557048117135791
V59	0,00114304365659929	0,106590780021097	0,00847432580172287	-0,0245746721971208	-0,0376727821577498	-0,0798126551012749	-0,0132168132119805	-0,0715118773109304	0,00514051434549052	-0,0368183821410287	0,132732161685908	-0,0337155762138923	-0,00282301470903691	0,0353516994392049	-0,00815468672719266	0,0906170509472642	0,0227408697685788	0,0340985297012495	-0,0574007997431355	0,0945335110229585	-0,0371870313849878	-0,0432860063466077	0,106655352014907	0,064953810283773	0,159231730226049	0,0253280936727979	-0,0381203240054075	0,0624159291923368	-0,0482464942986926	0,123963988515687
V60	-0,0111672260277632	0,100343585771851	-0,0130580580606242	-0,0698089252723961	-0,0365992016831986	-0,0992163418191252	-0,000610919735850466	-0,0698688695987818	0,00587713685370067	-0,019949314194818	0,123413284758998	-0,0194945013181062	-0,0382439167070839	-0,032635912550404	-0,00646177276174933	0,0958906464765422	0,00127608329183879	0,0365950847221006	-0,0236281646295063	0,0215978039544122	-0,0644413861617241	-0,0210494631269869	0,02355556140447	0,0675480859429332	0,129550788239265	-0,0213942274899853	-0,0182320536741886	0,0121471026192608	-0,0740744495297925	-0,0973839278214434
V61	-0,0255323551271624	0,0815505894203564	-0,027360082900831	-0,089566958378817	-0,0329805008722843	-0,0929608227614529	0,0141303494842143	-0,0516610682778892	-0,0139122766809816	-0,00170225561665074	0,0706423066386104	-0,0144776354925838	-0,0492210077758854	-0,0629782878392594	-0,0196550952606963	0,0826600817061512	-0,00572144593944117	0,0620611503845166	0,025065105759886	-0,0229903993302657	-0,110310861747496	-0,0145360604671692	0,0115437941557523	0,0264141489996932	0,0550622833475065	-0,0750348904827395	0,0430694402233762	-0,0135388197008406	-0,0290545450730555	-0,103341560149369
V62	-0,0348986255994052	0,0627524473216906	-0,0332600444175536	-0,0865913455497767	-0,00224422177770855	-0,0705913948341454	0,00811029527409477	-0,0277972565084226	-0,0117988846154846	0,0133988113705514	0,0454986269494214	-0,00716371883990279	-0,0436030212923515	-0,0526625029225889	-0,0308895560146663	0,0694143099104864	-0,0078635743311136	0,0561635590303691	0,00827891865991321	-0,0118674068584731	-0,0911536931579443	0,0076932040245572	-0,0335108239417335	0,00888375016174897	0,0514158527703387	-0,0504164333962149	-0,00556509498390892	-0,0384303228119252	0,00667487337789427	0,0848286172547747
V63	-0,0395128053186083	0,0471872263530535	-0,0376655025593421	-0,0843233379387977	-0,00623363444716219	-0,0493692538660008	0,0116339551191317	-0,0106811609090088	-0,0165621109555845	0,018257152774629	0,0215728174411429	0,00913900106920519	-0,0551119664845842	-0,0395884785301398	-0,0286949800003485	0,0290135121380532	-0,00333573009772919	0,0347827737144962	0,00638515025961481	-0,0145355932672488	-0,0495066439579354	0,0345424345638988	-0,0170111119928635	-0,0281126607352953	0,0334094560421798	-0,0668649309748918	0,000809749942049651	-0,0249326230320552	-0,0159558321650329	0,0851483056485631
V64	-0,0416752487853886	0,0361030132274879	-0,0418641967800724	-0,0764553621658739	-0,0108795737308074	-0,0393859461380847	0,0128681924176269	0,00384159004964972	-0,018550499990162	0,0238011272137304	0,00327140438749603	0,0126573413190429	-0,0378320410682428	-0,0213733942451858	-0,0367218105198071	0,00485415876054546	-0,00526672507606578	0,0415946053610323	0,0320803655705027	-0,0182928239612663	-0,0295780557496857	0,0410022927168491	-0,00512649990706044	-0,0166829622183274	0,00900776758585246	-0,0473779196726409	-0,0061043768848767	-0,0161671250367515	0,00297562629586663	-0,0115336941734434
V65	-0,0429144344420174	0,0302721339735951	-0,0436600438131927	-0,0642119569611678	-0,00764958159402054	-0,0326318628341846	0,00157646623555047	0,0135457265220952	-0,0226188035040164	0,0264618464784273	0,000779365654467932	0,0094010048223691	-0,0284451229429973	-0,0123923633554841	-0,0318402031191626	-0,00328952608982259	0,00415677932932563	0,0255741460025808	0,0348039257972917	-0,0199328016473508	-0,0221596866745961	0,0348318605183312	-0,00941711593717602	-0,0183249039972075	0,00837376819085642	-0,0434818403089789	0,013735197068405	-0,0255533228456382	-0,00142935228000761	0,0225143293661078
V66	-0,0436049512413871	0,026739762261737	-0,0425335014348334	-0,060161550753918	-0,0114772579110662	-0,0242415654369619	0,0035925638298955	0,0295435118514419	-0,0214438185314846	0,0169342005484655	-0,00562113855279379	0,0131874294834615	-0,0152558423227147	-0,0142910862529166	-0,0289494167912444	-0,0160949571440866	0,00704184783330212	0,0305427004825032	0,0425149552506571	-0,0220298328870644	-0,0134808145809567	0,0259429025906968	0,00026379710548894	-0,0108832057810648	0,00292062621591748	-0,0345509513012257	-0,000314384654905073	-0,0132970307404307	0,00991678910484737	0,0523408243174214
V67	-0,0441600289836784	0,0251196101740311	-0,040096617734207	-0,0586226040831351	-0,0131836737233865	-0,0179338758665558	-0,00186669940401244	0,0304055547813152	-0,0155076826102405	0,00795979545577499	-0,00850588618703977	0,0101040404903956	-0,00678847124651777	-0,0056020369012247	-0,0228979616394451	-0,0196226178786383	0,0131784158847187	0,025173831118256	0,0495281316153369	-0,0203609870353043	0,00309255525417444	0,0247039689558596	0,0131671463875606	-0,0145857910223152	-0,00116455121086548	-0,0266012089732783	-0,00571718386513945	-0,00923661447694676	0,033264505990889	-0,0124223194077484
V68	-0,0445367964742573	0,0234002112195105	-0,038498041476561	-0,056835349808126	-0,0152124901635492	-0,0199563207351482	-0,00904826994375196	0,0318960221322351	-0,0103290942984172	0,0112975232771849	-0,00665047856065465	0,00903850314980528	-0,00550051275926696	-0,000442644972685813	-0,0113006943663946	-0,028265606324053	0,0104631613003357	0,0232540066014008	0,0396049801099755	-0,0230136875162648	0,00878144429259841	0,00922549077955641	0,0140848801706743	-0,0128587541980673	0,00771715442733968	-0,0332365018502306	-0,0202138493908803	-0,00326841339949057	0,0194964368909097	-0,0212015772173418
V69	-0,0445362245139734	0,0236675962487394	-0,0374474687106122	-0,0572246695896288	-0,0220922688945237	-0,016417767626997	-0,00804775603493923	0,0318058940957373	-0,00350110484904176	0,00177507014666343	-0,0139445810847498	0,000484466100158116	0,00698379981590187	0,0100628510710969	0,000367835798263635	-0,0409749246373717	0,0105585531585391	0,0195217204194931	0,0390878486629473	-0,0305372656324197	0,00774095429778604	0,0023252716968952	0,0262054809238954	-0,00190970967861016	0,0132680655613408	-0,0444945334288386	-0,0310540576045998	-0,0128646624330749	0,00888280458497371	0,0236110805925197
V70	-0,0443171630081384	0,0260543621193015	-0,034223547952352	-0,06299488752217	-0,0278572179382295	-0,015463283667502	-0,00929651782983699	0,0247176834973264	0,00118289312573151	-0,00950792524716612	-0,0211701279225911	0,0127920315456735	0,014876176244091	0,0176783356717836	0,0139165677505171	-0,0444756681307203	0,00656288211472426	0,0227454581877715	0,0363112977344931	-0,0305709287050636	-0,0114671499996999	-0,00622585688557069	0,0404234203436245	0,00902380732690203	0,010555687630615	-0,0388643357369573	-0,0442200070747909	-0,0129672345533482	0,00443187096262755	0,0181778627699183
V71	-0,0437728214644684	0,0305806865054673	-0,0336078698792455	-0,0643690533652957	-0,0290291970920805	-0,0196998924070957	-0,0173986604164973	0,029071643615651	0,0110026510990071	-0,0102320876273284	-0,00873375460820784	0,0157421231806042	0,0190077289535318	0,0181946550745996	0,0258844647541212	-0,0305722338420761	0,00193585931355281	-0,00385777450291576	0,0356581098782627	-0,0406137911945992	-0,0147246460115806	-0,0149534528406608	0,0364198750945676	0,0304262070440971	0,0194178078184005	-0,0330020999455063	-0,0356536838698708	-0,00285594146715227	-0,00502592047912387	-0,00678049995626414
V72	-0,0426220464417148	0,0375165005969331	-0,0317702255690325	-0,0695950883641723	-0,0369628511044265	-0,0251118317114782	-0,021953974423893	0,0139507697699436	0,00925563461378398	-0,0130448949187031	-0,00429957299054207	0,0072841837073795	0,038439086196159	0,0189910032403178	0,0372913743564846	-0,0220150686723487	-0,00929845491938045	-0,00174993628017192	0,0549092226490583	-0,0343529810210755	-0,0169093510559883	-0,0110560450850624	0,0445460630410212	0,0318425287502268	0,0249451901815701	-0,0168161236369266	-0,0125467838785092	0,00792295845978653	-0,00400861986421182	-0,0205089096367109
V73	-0,040403629771906	0,0455283510919047	-0,0303384080868236	-0,0847895721489987	-0,0359077239858894	-0,0461571437258722	-0,0230952712260235	-0,00425599233784072	0,0148257517755272	0,00319535361806754	0,015518619380851	-0,00460838824969856	0,0454995957805163	0,0196923615472106	0,0456840260972852	0,01091917623546	-0,0155583953763165	-0,0123168126273499	0,0525538329416954	-0,0563114766365956	-0,0173563677273332	-0,00401920849215645	0,0332897202885875	0,0245080233644366	0,0211809558290019	-0,0069324834160896	-0,000472810360822337	0,019053381812557	-0,00817578620260672	-0,022351881229222
V74	-0,0372271814975758	0,0549946933847553	-0,0276276603680026	-0,100029849889659	-0,0479182055513281	-0,0548228526948941	-0,0131661335842751	-0,0288814678297771	0,0108327333176313	0,012739055259663	0,0245215195061041	-0,00566398115939877	0,0458753233080816	-0,00779159855431409	0,0404866415401877	0,0217698458915874	-0,026827720180599	-0,016400978140571	0,0417494225483147	-0,0667903331496956	-0,02688379992614	0,0233015308707223	0,0321695108123635	0,0475317436366002	0,00177713766299878	0,0148649114328827	0,0258544743019956	0,0183917870831239	-0,0323321836160061	0,100281588241304
V75	-0,0322339916313208	0,0675130958770226	-0,0207150872366136	-0,11515931958447	-0,0506482242583445	-0,0531135898616594	0,00980434169537108	-0,0501101441045005	-0,00151801103651402	-0,00251810714800672	0,0512428161811993	-0,0112867595895325	0,0411482850850018	0,00961351396612566	0,0420268626750756	0,0371595124987324	-0,00854488770582493	-0,0226193181930679	0,0637647555215819	-0,083048227883834	-0,054315032189274	0,0639165452071845	0,0214281027561208	0,0480668933182789	-0,0263991369521322	-0,0113432782251656	0,0258096211960419	-0,00438531576967927	-0,0151146954258936	0,123420225001746
V76	-0,0253670160784501	0,0809642383238249	-0,0119629896820936	-0,122833977427917	-0,0554469508287476	-0,0594725507469653	0,0234064336816031	-0,0694958905159375	-0,00489016334681943	0,0108805561217721	0,0553168755955306	0,0132236697956074	0,0302111603592242	0,0110026903117008	0,06247197217468	0,0151249201610054	0,00740923234046171	-0,0197450817389478	0,0398544363445548	-0,0913009264442501	-0,0582050287901312	0,0849514105769351	-0,00868249082351005	0,015248638342646	-0,0299297580425459	0,0117956276649784	0,0277481989873044	-0,046938182143372	-0,0101537006803566	0,125229538285076
V77	-0,01683767408398	0,0910329739910763	-0,0021583683079152	-0,130066959977222	-0,0621992928926967	-0,0477023000587896	0,0479824327141448	-0,0681548573861759	-0,0111583802307026	0,0225294549668747	0,0400026987463733	0,0369706319632339	0,0318181393185796	0,0564008159153448	0,0746943714614516	-0,0202053483636612	0,0298489683751523	-0,0344859326043017	0,0294866172865931	-0,0999300709284292	-0,0218116645874505	0,0871026819426435	-0,0440792851907813	-0,0172672527223582	-0,0372797483538713	0,055960174474978	0,0379425312947881	-0,0430314274796222	0,000285340631858366	-0,219883230550298
V78	-0,00903777735499707	0,0998436096786433	-0,000709161541106449	-0,118314745211933	-0,0569042567969782	-0,028002875481148	0,0528775014277922	-0,0736547815201847	0,0075010919433767	0,0490980765109549	0,018915808981144	0,0354559751610208	0,0262203770169469	0,0830608878123466	0,0475469476401034	-0,0108403139982614	0,0763036548019223	-0,000397089604408839	0,0403628493245003	-0,0512955820977784	-0,0195536297990348	0,0815942720051951	-0,0288020454436147	-0,034106151805141	-0,0294967168654977	0,0809708666045742	0,0668668902092826	-0,0593567333980715	0,00483809560049021	-0,196902910835973
V79	-0,0048416786645613	0,105657955801839	0,00225789889665786	-0,0950649242331624	-0,0671340535872784	0,00799385329814131	0,0399634418942916	-0,0429147082171131	0,0118025286502188	0,0361980996536417	0,00338371379183555	0,0288244740658547	-0,0118126012412761	0,101504512082644	0,0583020724292206	-0,0500535197190459	0,0719339443064868	0,0384554241595388	0,0772457974587107	-0,017848395319521	0,00886862862800633	0,0239064017781783	-0,0637935330908729	-0,0590279908165826	-0,01799656976653	0,0627675530990759	0,0489888817902065	-0,0333447076083402	0,00550312723637836	-0,0294298982672944
V80	-0,000286702217307021	0,106725283827333	0,00372677067841149	-0,106796334385424	-0,06452719820766	0,000260253691006861	0,0280822443558983	-0,0263400213397181	0,00882471140961458	0,0321247021984508	-0,0221361514879	0,019630468842695	-0,041060640738053	0,046816585862046	0,0357839561353061	-0,01431161179798	0,0604975813394614	0,058271564634492	0,0781742546542328	-0,0584927617604107	0,0036977856670649	0,0154843896737361	-0,0773164541532869	-0,0365787812135002	-0,053038936375053	0,0614342542979473	-0,0147698399744592	-0,0556769567331886	0,0344010556723386	-0,00055372497602104
V81	0,00104791726344069	0,10280328768099	0,0154364189857414	-0,103461345540493	-0,0845121272503216	-0,00769496085661952	0,0177980460774272	-0,0248428813487257	0,0345089146765399	0,0161903388784346	-0,0794836570871497	0,0479743694932204	-0,0664597400240699	0,0210527655332452	0,0284446294278498	0,0110863865476209	0,0781790763401668	0,0709096241175005	0,061536278384842	-0,0516970375238323	0,0434681248348022	-0,0642561185488076	-0,0831121332411564	-0,0935286694018241	-0,0516740766337443	0,0233315808035925	0,043230359723446	-0,050487085259522	0,05036003157626	0,207361824833758
V82	-8,94232713632056e-07	0,100710663638089	0,023819213062602	-0,111488741528901	-0,059966324566449	0,00866972223073209	0,0154614100674777	-0,0151188317578104	0,0797209815248257	-0,0127641272356091	-0,0856165964427838	0,0789372534569695	-0,0672533813610961	0,0135425863969037	0,0219989257627834	0,00105289494434641	0,0839786783589812	0,0601500274742286	-0,00848776787199488	-0,0101188539608461	0,0273369107221876	-0,085805482735652	-0,0717318201085042	-0,087391893023129	-0,00504818713696083	0,00222114877521432	-0,0302202588418442	-0,0790263746917173	0,0635121245918418	-0,188379117566004
V83	-0,0021004225923142	0,0962278046011584	0,0297837894026931	-0,124364958641109	-0,058292389660719	-0,0162689569414821	0,00836412634897166	-0,0202871295273873	0,102563037158236	-0,0275538359726928	-0,122489228503645	0,0409254122838609	-0,0401927276570886	0,00282211808917457	0,0137427622284079	0,0220214770746188	0,047926965584794	0,0382740231696449	-0,0136384687733048	-0,0214363880387442	0,0670930298202232	-0,110629252942924	0,0128326752220682	-0,100198954372202	0,0304375222424149	-0,0821830873102668	-0,00120871486786939	-0,0452089574429183	0,00535287214695747	0,162821882866175
V84	-0,00387487173894895	0,0934889464132309	0,0284415663668692	-0,137029336201271	-0,0462486039550128	-0,0344352212468882	-0,0174806375153477	-0,00701812691209047	0,107837456269857	-0,0542399196953802	-0,126817810640439	0,00965347094625245	-0,0345448213930499	0,0218624785682762	-0,0159475534654415	0,0109916210596096	0,014421455860582	0,0351662225864677	-0,00994119375112195	0,00862533009148977	0,0808232328279853	-0,122163389970569	0,0158562856264946	-0,0605259427079549	0,0214044502682255	-0,0739010907218034	0,00225720544883128	0,0568973377591108	0,000901432468695361	0,0233172254147523
V85	-0,00979428141506221	0,0922881293533258	0,0212082144134057	-0,123368873224371	-0,027271859902034	-0,0698506446502293	-0,0370111102428363	0,0196867921766013	0,133543802379572	-0,0543979067515532	-0,102812246520762	-0,0158920493661657	-0,0131943765903574	-0,00974368521872434	-0,0590582644118564	0,0577665294927844	0,00914106986518049	-0,0170520994368629	-0,0231197020850318	0,0254512054400244	0,054985335188129	-0,127151049478715	-0,0175715181892597	0,0120833940842117	0,0604763946930169	-0,0552289297913148	0,0869797722829715	0,0578160223295542	-0,0173482097755313	0,168336241711013
V86	-0,0162652833281038	0,0904213927048371	0,0132964651297491	-0,114630898252237	-0,0229933039485847	-0,0720723337137474	0,00141287486727241	0,047024594592352	0,102321203784537	-0,0824770911908492	-0,085826811996077	-0,025649317430365	0,0581049721295542	-0,0518521953311908	-0,0540347943112074	0,0586280251832624	0,0109463783547466	0,0117833839307819	-0,00288357260327246	0,0171076735996484	-0,00157283856748654	-0,119671725602168	0,00641508437142918	0,0281435924160372	0,0194856566995693	-0,0559850731848753	0,0556570813409312	0,0787729297731481	0,00583526733487225	-0,249352494161771
V87	-0,0209110400068369	0,088500833113843	0,00372680769489403	-0,105540203244001	-0,0110185057420914	-0,0580282137407094	0,00185204246889696	0,066676656014628	0,0769637920917294	-0,100772105189239	-0,0502816680262212	-0,0425750789820961	0,0825258473237305	-0,0450357485170625	-0,0144502643019462	0,0594487599158942	0,0150318004464862	0,00670401762434632	0,0230010055553138	-0,0270263061454387	-0,00322818802118137	-0,0865569108934154	0,00949057166019501	0,0395947371391489	-0,0276806893097564	-0,0460816812966653	0,0579799112132388	0,0801866405570258	0,0305108052277825	0,000309518124638182
V88	-0,0241357518757714	0,082634308225648	-0,00113495794198576	-0,105547340322382	0,00550198769849721	-0,0711492094067547	-0,00238090893591411	0,0897885680399383	0,0717991324537896	-0,082925548415525	-0,0135235424968011	-0,0526962741038592	0,0781543361220512	-0,0432911687614589	0,0187727973252003	0,0699928225320083	-0,0185529760827255	0,0220698210278915	-0,0149703368275275	-0,0320851886100418	-0,0324472453991271	-0,0734996143623263	-0,016466357338606	0,0584287528892981	-0,0279730050454116	-0,0356692126949602	0,0580777801476907	0,077409420496101	-0,0504532158606151	-0,0220345290424301
V89	-0,0270195597175189	0,0786770284556096	-0,00131008201565742	-0,100586313161712	0,0235679026623428	-0,0543225418480884	0,0196696489681139	0,103934519860727	0,0361766768387738	-0,0887405682098201	3,97082455016211e-05	-0,0676482411985627	0,0842899161974163	-0,0209829002641647	0,0236219473178806	0,0377417355275744	-0,0154564866441432	0,0282404427090556	0,00277866187693067	-0,06155920214245	-0,0426053715249356	-0,0472979252971075	-0,0364420804281744	0,0444162697089498	-0,0451386753942876	-0,0194375791730397	0,0253295285398045	0,0452300677736246	-0,0857971276059728	0,012463597955908
V90	-0,0291537463205561	0,0760146346522384	-0,000372131852370577	-0,0953758669440868	0,0271771229105125	-0,0311215987236416	0,0244005775053775	0,118826453168508	0,00190914916572244	-0,0860316859148865	-0,00171132953604897	-0,0466515853002635	0,0728498734875239	-0,00471651227904368	0,0254156829116163	-0,00558324118745585	-0,0326176417116558	0,0218188171953684	0,0199618551025071	-0,0508375226076853	-0,0390386275585038	-0,0347900115662176	-0,0343030568758441	0,0554039520729376	-0,115753691059522	0,0255631188965422	0,0582127855265283	0,0408636962215872	-0,0708469521887614	-0,140996228242146
V91	-0,0296390560498436	0,078539385105527	-0,00262458127261211	-0,0742097331946167	0,0340207731333946	-0,0066924970409671	0,00772621503892556	0,133490979182209	-0,0278688858430549	-0,061767460253202	0,024352832619924	-0,0169571092034095	0,0579744403018944	0,0317550956580766	0,0421319186046472	-0,0186567279532901	-0,044768452674342	-0,00460325989549929	0,022812641349942	-0,0343276671106983	-0,046838834514359	-0,032234845057441	-0,0557675796943242	0,0195629240406139	-0,0836395762129275	0,0351639465201085	0,0603109725380228	0,043384882571051	-0,0470245206559879	0,166543916982237
V92	-0,0301169156519929	0,0805454198605323	-0,00159488524591173	-0,0640820146425961	0,0112281458677489	0,00645870209747753	-0,0196183219406181	0,115264024941686	-0,0625936808078936	-0,0228684097635133	0,0067079902134723	0,00244817555401018	0,0495372865646453	0,0619011779440668	0,0720190598792625	-0,0244635436872984	-0,0288717180297257	0,0185400075328621	0,0177407569790837	0,00343303094249992	-0,0472692830808225	-0,0367049651460014	-0,0324237117443004	-0,0383779339439504	-0,0636892028827385	0,0302817478094564	0,0953124070052075	0,0117779957133946	-0,0514105014404258	-0,0472977139437419
V93	-0,0281265038382887	0,0826828288977903	-0,00121046399298185	-0,0553531491585727	-0,00479095007687975	0,014623867893114	-0,0500488793250041	0,109371677113623	-0,0911971145984568	0,0429926748246513	-0,00874985248480068	0,0184858654511227	0,018469918951881	0,0959989186924999	0,0771535115467179	-0,0293941135093563	-0,0502167369214738	0,0185913726852529	0,00981395712876617	-0,00297989080605282	-0,0322031250489952	-0,0348555476612228	-0,00771187426028172	-0,0564649224698104	-0,074682759929805	-0,00259212160079187	0,0702546096580966	0,0383541283848326	-0,00705925566628821	-0,0354058042109272
V94	-0,0252913848893583	0,0829133520044755	0,00211008931547322	-0,0527840138638362	-0,0545908347500408	0,0531932689313186	-0,051335054522646	0,0868725729763018	-0,124708957956856	0,0679739045860966	-0,0537474642513997	0,0167407029023367	0,0131433012798446	0,0920702764758632	0,0587143701926415	-0,0456672485363628	-0,0672976066620512	0,0549240224359227	0,0177136910399045	0,0187644784632243	-0,0435516217592393	-0,00331417674073982	0,00396961478121223	-0,0426696439896969	-0,0476093355189251	0,00635554766749185	0,089665624579244	0,0829733012607858	-0,0360018104705387	0,0980328724356798
V95	-0,0207643757214206	0,0818061064638661	0,0120624307362678	-0,0476618535599838	-0,088617759670323	0,074447223369346	-0,0640292202857106	0,0683402249768505	-0,164310440480211	0,092395358296805	-0,0747855327837253	0,0148446488325071	0,00476874863320228	0,0921571159984231	0,0548673529675336	-0,00831104663925797	-0,027112532323683	0,0394055222267559	0,0396549156996673	0,0629686934986873	-0,0616628509896494	0,0346713244392608	0,0385308550189428	-0,0186234409822058	-0,0152957286829546	-0,0399743434159204	0,0693570632796783	0,0753986235017207	-0,0349937123783973	0,0126478075736238
V96	-0,0187226778625116	0,0771453069763603	0,0254503230581881	-0,0290524606394514	-0,105536930916007	0,0588240893550617	-0,0760291442248985	0,0374961645178616	-0,1898505825549	0,137417679107387	-0,101678425513903	0,0157946150393458	0,0154708959807819	0,0772246943719209	0,0374150220089908	0,0197307772807407	-0,0539062943178359	0,0359525208941369	0,00760195772825723	0,0589100060197607	-0,0398343051451907	0,0024184202642357	0,0549129816704176	-0,0292542768928387	0,0712321480545453	-0,0351643473731132	0,0537637907088593	0,0634910983570419	-0,0146949504196299	-0,115953808655267
V97	-0,0200296045700174	0,0792785766211781	0,0257742544001896	-0,0437691953052414	-0,097236396379134	0,0526264154776067	-0,036555067907464	0,00897372418252325	-0,175248858755499	0,1319999331387	-0,104460202342322	0,0300496104239514	0,042810668215799	0,0896363343361605	-0,0014993893492731	0,0134993790563907	-0,0781926036868532	0,00161818085593446	-0,0342576356570856	0,0262117155969564	0,00662502388894794	-0,00807063905226582	0,0166933952305815	-0,0146429775489832	0,110031241671976	-0,00690772137139296	0,046558402805178	0,0767784331936231	-0,0407070866738878	0,0395482245724725
V98	-0,0187181573988103	0,0812715062535435	0,0332386939976708	-0,0442757883900108	-0,0833319401437991	0,0545064585390041	0,00186801938213406	-0,0124269484271354	-0,167907739586354	0,113603907218581	-0,110938732630832	0,00462259787539873	0,0865192142357963	0,0934215417175818	-0,0443851212516137	0,0270199882623182	-0,0432043536569154	-0,0153072197659005	-0,0345291940944675	0,00867680178982129	0,0645262527581184	-0,0351199274694978	0,0548986189359881	-0,00713729964427125	0,152803653997866	-0,0391743301643103	0,0618887010373609	-0,0209633043901693	-0,0345991220426964	0,0266201545041775
V99	-0,0198770839591916	0,0832288817395397	0,0334638458750997	-0,0313068695808879	-0,08203226886983	0,0643932499317358	0,0501476188752629	-0,00130222188696697	-0,16220826337597	0,082957403740449	-0,0849464452408892	-0,0177553975287701	0,105878780347888	0,0364535617702419	-0,0412311411150333	-0,0167248443460898	-0,0243359782557676	-0,0398965904374943	-0,0360689692484468	0,0254143499184009	0,0862168426357653	-0,0357004231896113	0,0186690857396314	0,0289358482819956	0,135692806630325	-0,0636642716182982	0,015497952028739	0,0279386478608239	0,015995373506653	0,0802209084648037
V100	-0,0200128600529608	0,0880982372249973	0,0320388938006235	-0,0402778856772312	-0,0374895429454613	0,0372682761165172	0,0742411976988251	0,0232444227617097	-0,162670448114615	0,0475185673176962	-0,0464664619795933	-0,0297701877533152	0,10563901785542	-0,021367153881208	-0,0729437149470562	0,0339318706238803	-0,0608565090112875	-0,0350338665117783	-0,0210899589693089	-0,0023764703137652	0,0727158428827797	-0,022772902503326	0,00156942473515725	0,0398784674309285	0,0625887714322701	-0,0378593069072261	-0,0625364585317903	0,00696027361459844	0,0249349169761819	-0,0824877165772116
V101	-0,0187840034896849	0,0867782148162996	0,0389435573768119	-0,0420901968119347	0,00101140326655321	0,0305396684476549	0,110196596097848	0,00274769063922979	-0,141647831991218	-0,00733772892406825	-0,0401880674047586	-0,00667342013426859	0,118076650839502	-0,0902938961708697	-0,0819019471780157	0,0138732592915804	-0,0389949025087682	-0,0668628543022257	-0,0461466232062048	-0,0143349347020612	0,100045389693648	-0,0157770636512883	-0,0260316535669392	0,0352887255864647	0,0338573447340001	-0,01277702901848	-0,0477231939039225	-0,0287422774617251	0,00327057124496642	-0,0246609152737662
V102	-0,0182817878586103	0,0870502905178553	0,0397041555833129	-0,0428159122799764	0,0281377932605885	0,0310004269983248	0,133120388068615	-0,0193825165760287	-0,121210547859541	-0,0676331438366169	-0,0330712197349001	0,0220764219017429	0,097361343165867	-0,0870269212425378	-0,0637365795390413	0,017723249884681	0,00213632008614942	-0,0572176323654908	-0,02903441128941	0,0134313695765296	0,0502960526038783	0,0367323635571223	0,0135013871083367	0,00570588808736872	0,0103708398344853	0,0115758527413354	-0,0285188813683857	-0,0851030931675683	0,00710571046655197	-0,0374646349882842
V103	-0,0158046059763798	0,0862203475257748	0,0386358467720806	-0,0350832872927487	0,048628170587639	0,0318736356119033	0,128299827433696	-0,0534918772025538	-0,140112125438194	-0,0806105624038827	-0,0406535525120309	-4,49941884279642e-05	0,112318292535936	-0,109100163894813	-0,05972141270702	-0,00907598885400063	-0,00772682911561235	-0,036859602363183	0,0150064055486665	-0,0192375950621941	0,0439417741492778	0,0380402211585764	0,0466206469636149	-0,0280409107662331	-0,0102433457644886	0,0156304696094026	-0,0186718439115733	-0,117578265394468	-0,00397355513559625	0,0572582268704271
V104	-0,01117825106532	0,0886088467920017	0,0463839622420235	-0,0571405799363206	0,06782669091409	0,031647327372759	0,113560784043195	-0,0798166644335856	-0,125861840604849	-0,0912968219122201	-0,0267988887853453	-0,0194627275752782	0,0811498721940753	-0,0685911915099032	-0,0438550269986471	0,00492490062143713	-0,0425689393458021	-0,0390332940214249	-0,00928997487846772	-0,0163859145412989	0,0337356757835654	0,0664785822184001	0,0206932765930475	-0,0212404132506433	-0,0312983750191587	0,0619140645166657	-0,0191873945619191	-0,0571070387266709	0,00536219920946741	0,0835070570042724
V105	-0,00607302895404227	0,0896125206636397	0,0525044601274805	-0,0603672909724037	0,0692500609355524	0,0134355705883225	0,112299725287756	-0,126500063368069	-0,0958511371143452	-0,0514984614250039	-0,0250831712774126	-0,0207044149039034	0,0272854507635226	-0,0571534966227264	-0,0973736961590575	0,0295250741077926	-0,0323862900946067	-0,0262345834709546	-0,0129400220576993	-0,00256372892224109	-0,00428663686030632	0,0759510987460985	0,0185748825329163	-0,00233692526319398	-0,0538294750351287	0,107977405608321	-0,00916027490638579	-0,0356222124690621	0,0100119823140981	0,0764552342464122
V106	-0,00115794672079001	0,088393213163483	0,0495188332064479	-0,0329997580829977	0,080709013778067	0,0206916082546831	0,126189684493252	-0,175323558906431	-0,0826818654615348	-0,0436584224668486	-0,00500035594638085	-0,0110035369736677	-0,00113773418409192	-0,0421356474529102	-0,0980634381221826	0,0172991624824368	-0,00401822521591233	0,0170721294958378	-0,00955813756357709	0,00272263091682094	-0,0312555630105552	0,0315695917600717	0,0213916749522148	-0,0540584675427295	-0,0599604592283906	0,0557859302686522	0,00987713991938287	0,00649875507981793	0,00787291967058363	0,0634753433163061
V107	0,00475086040778023	0,0912795230311225	0,0458051357991308	-0,0134898201811161	0,0686230626656853	0,0417471480907435	0,101110070729512	-0,197670826380414	-0,0362498803359035	-0,0340793832335954	-0,0264102480239859	0,000448016820599756	-0,0318432585670242	-0,0148481214969577	-0,0588685546937236	-0,0160586267265923	-0,0120347369853718	0,0602188516595206	0,00805868676102086	-0,042894358654811	-0,0397110591510767	0,0100606068874888	0,0420625943005602	-0,0267017319760277	-0,0829207746749743	0,0182014502769116	-0,0111597786481165	0,0212056162963334	0,0386876419336511	0,000957981635118167
V108	0,00931644386584866	0,0922344018822249	0,0445874954558536	0,00256865709957345	0,0489752866614633	0,0454843544849786	0,0654875924473946	-0,194014231429234	0,0181549733290861	-0,00902618963577907	-0,0243168659788454	0,000635317447753048	-0,0717652971006193	-0,00213881885892301	-0,0301086902424969	-0,0215869089722514	0,00178760071920108	0,112897725670867	-0,0110787157820411	-0,0112489616218985	-0,09969193546305	0,00601082874857493	0,0634356361112256	0,00694935722738784	-0,0440354936151023	0,0229658784482755	0,00563258231531504	0,0616885020834171	0,028594177614223	-0,00377474125611761
V109	0,0106103913485767	0,0903402992203645	0,0548122761912144	0,00901672712758918	0,0494953036941211	0,0574710382968438	0,013620372760761	-0,160128082787807	0,039320414594611	0,0339855616291535	-0,0253515021622435	-0,0455465462340758	-0,0623567026434693	0,0110054638426045	-0,0229938425995173	-0,00204697043611727	-0,00638946358648747	0,155075803485172	-0,0060313454149741	-0,0181283388926955	-0,112482702777819	-0,0169502419895844	0,00197738739217376	0,0501284548080984	-0,0382621411206255	0,0522821922646894	0,00231733517850001	0,133530275715626	-0,0056048843457702	-0,0222612316511307
V110	0,00899123303664789	0,0909017704483595	0,0576977006470741	0,0251796183892473	0,0604920458648351	0,067512437444102	0,0114102823001126	-0,119001929623947	0,0663265890459082	0,0609143847608206	0,0139476052539544	-0,0674817750447509	-0,0528256058953257	0,0287460863583323	0,0182909792976718	-0,0165441420278317	-0,0456448373979723	0,122963669759914	0,00013671988660609	0,0308651625188681	-0,122113151459726	-0,0332186837553268	-0,0394346573643575	0,0897772495657653	-0,0879396392617765	0,0584142374412528	0,00832776345583531	0,116148817537481	-0,0450867389503444	-0,00418130006414185
V111	0,00734946095842659	0,0927274699151319	0,0614177704045879	0,038258389608727	0,0731339255818194	0,0794336616830736	0,0161914042747777	-0,0706403531007563	0,070315723553192	0,0601234563048845	0,0241070007393501	-0,0679031461075471	-0,0348115791788585	0,00702831392804597	0,0240571545825056	-0,000645117717635848	-0,00971700823859364	0,0813495460009984	-0,00559790281347574	0,057121911303341	-0,0992433372322514	-0,0527842070308561	-0,0647058904903193	0,078555808459751	-0,0092292427217229	0,068426911468922	-0,0172417940984642	0,0786480149125542	0,00919301822282296	0,063347185929724
V112	0,0036104439565547	0,0949812730749949	0,0580869282238511	0,0568004629304973	0,0788245749753727	0,0706078464460585	0,0126730574473865	-0,0480802416820394	0,0551614878504954	0,075065448345524	0,0238379704624144	-0,0648084508518773	-0,000422034215928612	-0,0141393840942545	0,0751364851013866	-0,0297338766973259	0,0344783180152395	0,0761896289702933	-0,053174626886556	0,0347136855831223	-0,0459062708167791	-0,0887576036800856	-0,0691048363691178	0,0669213606640162	0,0157230602111127	0,02680699027356	-0,0168097604029936	-0,00264011658965075	0,0393372167110606	-0,0280684810004799
V113	0,000246781238907467	0,0948691282962921	0,0576104632368619	0,0487171092480205	0,0801489174272535	0,0818625308488171	0,0238186682948807	0,00215254715392237	0,044260650765476	0,0849870627463646	0,0159829047314784	-0,0475682658434376	-0,00681881118090252	-0,0140916544750545	0,0853919205119373	-0,0726237399988543	0,00513952279802613	0,0770753856448663	-0,0868887218846266	-0,0104489070098959	-0,0487739918488566	-0,104131469294244	-0,0836638254216177	0,0725560965838063	0,046201695340449	0,0250559176313212	-0,0375474979454435	-0,00630457467709079	0,0707632564248794	0,0286112208831026
V114	-0,00489954556098837	0,092830165257705	0,057759073474874	0,0561120708991839	0,0649699711587885	0,0859989722118605	0,0640719251723371	0,0331825654572362	0,0428232254675579	0,0550347494541172	-0,00637258422305108	-0,0549022526037731	0,0325570585164859	-0,0539598078671548	0,0564910686229202	-0,093741280054337	0,0497137333547341	0,066918234165698	-0,0774605234105028	0,0244799121460896	-0,0463141813801174	-0,0807381259897415	-0,0943065448323552	0,117571091420968	0,0719670389000664	0,0636409999315203	0,0159201345361301	0,0036811069527316	0,0414483043410252	0,0696434073654995
V115	-0,00736033320838187	0,0907915181883072	0,0588414397305405	0,0404206163289574	0,03087817079618	0,0742059331734028	0,0924197053355773	0,0744951503835216	0,0106166719696987	0,0670256146147608	-0,0267979432301289	-0,0704220677563597	0,0515548256319853	-0,054498201094354	0,0926357900745988	-0,0933130652905599	0,0914222003707605	0,0115276511644354	-0,0192859720354783	0,0104414320455105	-0,0839044909468046	-0,0263680601606007	-0,0981152051280846	0,128403916264816	0,0494020482356221	0,0145961829162233	0,00529342115896484	0,0104049223127812	0,0467634243249892	-0,0691136733949487
V116	-0,0131963682594155	0,0868508679761046	0,0615613660682233	0,0377510520639611	0,0349709031113681	0,0467749547737066	0,0983532435501825	0,0792522403001659	-0,0162581698627544	0,0619495650236843	-0,0733411949994989	-0,102702359709826	0,0671142718638757	-0,0148575626457863	0,0674777562636391	-0,0337653419758721	0,0352714139109348	-0,00430822618154777	-0,00837559638997012	0,0292850301684872	-0,122579217413582	-0,0485871374900391	-0,0812342747491813	0,0653281270046377	0,0455731324627434	-0,00789755734741836	0,0153263136998011	-0,0186327750340479	0,0366037453563144	0,00997332362185015
V117	-0,0207056199093889	0,0847126873114011	0,0445456305730177	0,0258004861140026	0,0491688325249491	0,0385106901368102	0,12034328648733	0,093929582701622	-0,00363849173853385	0,00431110858096015	-0,0695104568732589	-0,104149600201791	0,0498472059837565	0,00128231492374715	0,0309118481883425	-0,027550108387108	-0,00820104692400917	-0,0232555374252129	0,0278773911881951	0,0811124625767533	-0,100851531733633	-0,0349322897382647	-0,0743494588220931	0,023848133078702	0,0636122458543464	-0,00135827664293976	0,0507994860610957	-0,0202067118439625	0,016764627668704	-0,050306235802565
V118	-0,0245434685627903	0,0796532164136801	0,0392276495644569	0,0289526429018844	0,0576089762441088	0,0450383730769709	0,116443019247707	0,0927431740416794	-0,000154279179470757	-0,0357602375572532	-0,0553469538705278	-0,116565140922481	0,0380424768272302	0,0120821220750659	0,00602880813914057	0,00114102176466741	-0,0124191212319749	-0,033923885183683	0,0643748767125882	0,0772384854602987	-0,0150099987287563	-0,00534688441850649	-0,0430212533846131	0,000271482349651991	0,060075171135613	0,0182220087517764	0,0827872206167711	-0,111781936550284	0,070178149548015	0,0670235636883642
V119	-0,0282677551859129	0,0741032458638635	0,0351429129889289	0,0354266536509802	0,0374627587010178	0,0537351415549621	0,102849804953536	0,0668750139435024	-0,00267954609550015	-0,0866652133891675	-0,0476804428322188	-0,123423637183184	0,0368755832236167	0,0115494219410013	0,00746601036925378	0,0275063525362885	-0,00937171463416826	-0,0328526452334801	0,0558420050807821	0,117437173191243	0,0351390256949483	0,0154980666433931	-0,0262019033900012	-0,0322177640698641	0,0491676941801519	0,0420116354836857	0,0295304339856799	-0,0643564570750491	0,0720912587187155	0,034077114813305
V120	-0,0306969564412209	0,0713662989817666	0,0303844615932014	0,019780082428239	0,0507741679258557	0,0386253672828162	0,0906454202502057	0,0656103924381782	0,00371188777476965	-0,111066913464044	-0,0104717744055884	-0,108585832581234	0,00380714804012873	0,0267327033767669	-0,0231979768258317	0,0564573703610155	-0,0816997628554948	0,00284852346210826	0,0387677840628989	0,0801868990879733	0,0405071680007474	0,0335584552705865	0,00745662668544614	-0,0563204992826295	0,0243430586840888	0,0381979240455852	0,0077886382493246	-0,0517015683507677	0,0726953455482364	0,0334573007424541
V121	-0,0296874058559386	0,0691674446750634	0,0330179248202826	-0,00359027612026537	0,0572855688203003	0,0436151107539439	0,0875594264081315	0,0666962640954264	0,0378476981758933	-0,154585740687741	0,00124902053833114	-0,0943230053643585	0,0392747688608355	0,00986290627678948	-0,00547161508666278	0,0209813365613629	-0,105692808754849	0,037117070974504	-0,00384087653736406	0,0611639191819341	0,0505527691776464	0,0574249732354938	0,0228819595199274	-0,0233049207241847	-0,0329650837690796	0,00162861159967105	-0,013645260881456	-0,0570422143753686	0,073662623350058	-0,0303653374472331
V122	-0,0299204405692634	0,0726128935749241	0,030864936299547	-0,00988648303864214	0,0516886522754856	0,0338364268641747	0,0635022342441037	0,0493801813827697	0,00876445994514985	-0,152896332604409	0,0166175689227875	-0,0572043969704267	-0,0025916682007376	0,0253896260285384	0,00154115136521692	0,0729052149355377	-0,113906848839044	0,0558463817993321	-0,0116765917553552	0,0951248902742341	0,0674646326478516	0,0705245473828648	0,0539350323550849	-0,0614846789054562	-0,0556366644479577	-0,00855604327228976	-0,00832361542857806	-0,0896871522676811	0,029020138186882	-0,0662534011701843
V123	-0,0300200812583271	0,0764260018892939	0,0300266019712783	-0,0116815367739788	0,0536894157883074	0,027748510963904	-0,00730876706505367	0,0654965744501952	-0,0205102181604766	-0,117649944969087	0,0102838412477025	-0,0421473860323284	-0,0100613583934591	-0,0186133487639383	0,013620544716818	0,0691897854052925	-0,119637685411726	0,0766016338169465	-0,0351564741907856	0,0538754213304288	0,103492402411718	0,0355813401993258	0,0732787432726936	-0,0602433786244048	-0,0802301041560503	-0,01672480061926	-0,0588107971613569	-0,0821725632914768	0,0331810454830273	0,0572451870968802
V124	-0,0293752743190731	0,0788092404663708	0,0315354194177842	-0,0168784239078105	0,0655873308127326	0,0315334963935669	-0,0357092021234536	0,0544584159645405	-0,0340623314524061	-0,0887939104159021	0,0281047208107846	-0,0172777345836062	0,00706210026574425	-1,00544965825801e-05	0,0165906689023165	0,0726781323567455	-0,0953379963894375	0,102472029687156	-0,0699230366931343	0,00296597785806218	0,0649943388168021	0,0120269773942916	0,0358303933379526	0,00370443490188563	-0,104359281697867	-0,0347548152593914	-0,0714719019009358	-0,0728689000665313	0,0354096351974568	-0,0599143602072984
V125	-0,0286073544400491	0,0816863831166348	0,0298693691912855	-0,00350392909701792	0,0490590444361984	0,0378304211261923	-0,0765660921317032	0,0282636993413389	-0,0664957240110664	-0,00912012492543237	0,0677070091251145	-0,0105836666080336	-0,00965996002539815	-0,0133206798903116	0,0334994000298567	0,0246206131674031	-0,0530649558397235	0,0989793388662063	-0,10094625769265	0,0433373981538164	0,084841884067674	-0,00708932690640288	0,038356458809442	0,019359805898255	-0,114427404682874	-0,0310421736869804	-0,0815964079816759	-0,0679377067953054	-0,00811001465243103	-0,00547236253647285
V126	-0,0276184894837217	0,0831504319547744	0,0198576219441886	0,00579102789272182	0,0544154363676477	0,0342594856957743	-0,0850959922955602	0,00457103235630943	-0,0799769802005137	0,0214842150418012	0,0892361921150373	-0,00630063718308995	-0,0253698921880612	-0,0252915970863211	0,0243343154942126	0,0246419280492234	0,0180758932551718	0,0990955436576555	-0,114765458665867	0,00238287160706939	0,122379801087094	-0,0637080622396121	-0,0416498883360618	0,0134069228796664	-0,0928933501233966	-0,0614110710602644	-0,0456702939272017	-0,045875674545351	-0,0196179581813128	0,00569543107647032
V127	-0,0288255937215787	0,0813823006591457	0,00749276262088291	0,0101239952743427	0,0424159367135665	0,0418641679881984	-0,089651975213962	-0,0332150106601515	-0,0842319667006161	0,0244570202147581	0,060721451177186	0,0220772288135438	-0,0362294439218551	-0,0370740427883549	0,00595587762931217	-0,0389205936713939	0,0301638213473966	0,0670131867774657	-0,121317312389823	-0,0544861731174164	0,142662724116059	-0,0760327083009189	-0,0568046300452111	-0,0107101846511808	-0,0949526236358472	-0,0409739771178298	-0,117417540556016	-0,0727896654510178	0,0125679352054869	-0,0476554681111128
V128	-0,0298573333808483	0,0780040023798353	-0,00630106973502634	0,0271523841743877	0,00886718659063413	0,0280057777102513	-0,10580595090984	-0,0308610576227133	-0,0622229231033616	0,0396560857465013	0,0619236954871813	0,0439726687312883	-0,0596328452101193	-0,0595036282738776	-0,00452480950580951	-0,0811693758683697	0,0616010656755495	0,0708023775016588	-0,107829156224639	-0,0170057962770925	0,120687579893435	-0,11229652917949	-0,0445855458619905	0,0195179959419218	-0,0557567839437461	0,0244906235821371	-0,100491438667793	-0,0787469323064054	0,000225423741093028	-0,0481797659393428
V129	-0,0304430359623167	0,0801311237107614	-0,0117864093120992	0,030940715602175	-0,00730575093659608	0,017854364486564	-0,119001847171982	-0,036647567461664	-0,0534844820130873	0,0516095866429304	0,0439738995194187	0,012558407638659	-0,025046839201563	-0,0662392045802022	-0,0155219094986467	-0,0634068546088346	0,00146965531131742	0,0267363011789816	-0,0565135010377711	0,0152040106531583	0,0944700193462047	-0,0627348364174913	-0,0353807944620478	0,00918004666878725	-0,0107590771987461	0,00690978361191245	-0,0366423062851886	-0,0203689307527191	-0,01199075407883	0,0529783521969826
V130	-0,0331305606623745	0,0720252132092864	-0,0192636803952062	0,0357158869174514	-0,0150412056177233	0,0192329221058403	-0,106376492977895	-0,0291119733646854	-0,0302156634830091	0,0811500336375821	0,0744613405174065	0,0143185768407978	-0,0264798856769378	-0,0751182417908203	-0,00693189618132289	-0,0632645165009413	-0,0448195095092388	-0,0373678932358636	-0,0229967747269329	0,0276503116492069	0,0277614891322136	-0,0168684238907182	-0,078890206184348	0,00250040940891886	0,00258601076156323	0,0335281082959912	-0,0134345703807766	-0,00265987304748866	-0,0148220184923991	-0,00157610508768063
V131	-0,0331926060112448	0,0753582101296559	-0,01120465045353	0,0340091556307251	-0,00395759273885634	0,0145983447285962	-0,103794256161054	-0,000250108158446037	-0,0178522203595756	0,0564551658727881	0,0615984422273786	-0,012558770703402	-0,0228594375088759	-0,0751834677795727	-0,00633767067552391	-0,0657672364572627	-0,055107083880946	-0,0269630476484145	0,0151241309501451	0,0599864285211932	0,0127988271131273	0,0171632760706484	-0,0619797298820466	0,00604787872948308	0,0803663962749126	0,0326021256939163	0,047248967475131	-0,0333718397591338	0,0166025461719653	0,0464647194310741
V132	-0,0340141003020277	0,0748989063834458	-0,00500107086409766	0,024951730352509	0,0126435178404688	0,00594835630159362	-0,0956598378768287	0,016065683838699	0,00467306847189078	0,0261175671743193	0,0595054592079974	-0,0301188043268479	-0,0255224192342746	-0,0559261635488651	0,0294275512670774	-0,0884347370536836	-0,0655600478914009	-0,0215163056769587	0,0132925546803946	0,012779704847154	0,0717381954254983	0,0600216647143167	-0,051445501231512	-0,0224674215557829	0,0787927615197472	0,000378904453346049	0,0397764699501324	-0,0481915035838438	0,0360261964782282	-0,0248722692201302
V133	-0,0351091442467577	0,0729458734245409	0,0017909705433972	0,00191559236913575	0,0269995558341759	0,0240082992533776	-0,0823746970248046	0,0170893025632426	0,0293563814793384	0,00790361610353298	0,0364781113186901	-0,03922905554119	-0,0331076405026151	-0,0437585378166334	0,0205079817391798	-0,089574054192037	-0,0599429599026239	-0,0269512971459581	-0,00878372161294301	0,00619913737885306	0,0474685126189303	0,102917859369292	-0,0679068579626684	-0,0309670038107508	0,109634374906315	0,00569782635391854	0,0346366828763305	-0,0560209601954129	0,0613340216714932	-0,0111307132680012
V134	-0,0358868007074307	0,0695437515302965	0,00996441868171502	-0,00332195665020159	0,0333517867434093	0,0310948991197889	-0,0628323695543563	0,0218281377490446	0,0517496730463586	0,000384438558961826	0,0127019427295803	-0,0592829491470872	-0,0187896899270357	-0,0435287071728883	0,0397086803366073	-0,0988053257708173	-0,0695949923552114	-0,0405670851350141	-0,0135324134645955	-0,0183293535714241	0,0327405811510057	0,111866636855015	-0,0421479117920283	-0,0268190220186171	0,108780008878728	0,042227269363729	0,00902458552007324	-0,0489043898459476	0,054918990914957	-0,0697538018991848
V135	-0,0348931529092888	0,0705323264117577	0,0122262017179124	-0,031569862463402	0,0160172001595359	0,0310847419968714	-0,0449212164262984	0,0543677368663504	0,0527782929715827	-0,00461831464993243	0,000292158817441143	-0,0712046036617604	-0,0143227333280567	-0,0282275239131254	0,0744141973193014	-0,0884082364595138	-0,0421051135483457	-0,039493812240545	-0,0430998137052	-0,0730277411294996	0,0426125351178552	0,145775745177978	-0,032897792011751	-0,026002648060108	0,0993475563215289	0,0302367522665861	-0,0415198237195909	-0,0192381534520613	0,0123318027451614	0,0313320946277799
V136	-0,0345097406122632	0,0701963989038615	0,0123163991595546	-0,0455673603808148	0,0210003756857089	0,0345498029088142	-0,071632651836736	0,0552494408582465	0,0367062756764653	0,00496806180493741	-0,0330897834504244	-0,080890324938896	-0,0275242921511027	-0,0138018913186318	0,0746260642163504	-0,0209045088640528	-0,0344288835035848	-0,0477932486803607	-0,050869969612019	-0,0921151568768582	0,0130459501470525	0,116488000590719	0,00367294209657891	-0,0326214148030914	0,0619452668206676	0,0475229049523472	-0,0629542625542472	-0,0341142439420824	0,00173305284264839	0,0387766722646375
V137	-0,0347965181316087	0,0703478154572013	0,00917142079911948	-0,0514266533872774	0,0195865528139284	0,0283484532151304	-0,0452402336236141	0,0650561790029138	0,0430758994785244	0,0134702960726368	-0,0759305175216379	-0,0611007034884314	-0,0301874179830128	0,00621751970561516	0,035422574161008	0,00444604502313121	-0,0150833533122095	-0,0576792052145541	-0,0587437812314044	-0,0995872975334366	0,0106849654372808	0,0977578959977639	0,0348828989114926	-0,0247754840475326	0,0561826759876586	0,0263417214713916	-0,0742843585345469	-0,0147257962084728	0,0382361401594227	0,0350143300035721
V138	-0,0353550019964555	0,0676862775070886	0,00445100470185608	-0,0406792502107306	0,0173745174411067	0,0479412670659	-0,0648226925466368	0,0568048263898436	0,0457076649572036	0,0445780997075721	-0,0928813483642511	-0,0579583492421149	-0,0364370673439161	0,0283143271010862	0,0180064678199205	-0,0108938638692256	0,0247132709498307	-0,0458325161885238	-0,062930783044073	-0,0728307349185011	-0,00558628608719677	0,0707288300941272	0,0368305627327039	-0,0136802810414699	-0,00803376279894091	0,0485903638415843	-0,0821669045747637	-0,0148196213508512	0,0356478037682402	-0,066675386126111
V139	-0,0366744099748738	0,0634754188340409	0,00316125198058663	-0,0330889969796044	-0,00278973365068074	0,0503850451685549	-0,0716085277788443	0,0311642656912584	0,0243023829213791	0,0412227656878833	-0,115921012899026	-0,0518804734510368	-0,0443131257583928	0,0225488118326649	-0,00425582807803116	0,00989174921033672	0,0517378562334029	-0,0594095380571754	-0,0670343799956132	-0,0610455056765917	0,0381208771396734	0,0550245198555551	0,0309493778476511	-0,0240087496226265	-0,0154773924934109	0,0701471891861516	-0,0363327742924464	-0,00469905357158297	0,063923517171147	-0,00200393547912365
V140	-0,0375895737747897	0,0606941855550339	0,00684622546832765	-0,0194589215983163	-0,0115199932188666	0,0448312279370568	-0,0734756616455675	0,0134657522358148	0,0203436055562637	0,0426700209660525	-0,130115418946821	-0,0142266323757848	-0,0432072720337367	0,0595936815368275	-0,0137394083354475	-0,00477847704456101	0,0434424478038665	-0,0717577559732487	-0,0549658108393565	-0,0160277732019621	0,040988777643825	0,0374585967312565	0,0455642383016377	-0,0175416785608821	-0,0255945250925662	0,0573536279991462	-0,0259463479357483	0,0221791931646343	0,0787907944258696	0,00731496438684987
V141	-0,0381507779604673	0,0584896857363578	0,016384146871746	-0,012333091944528	-0,0276379847565398	0,0460211935944008	-0,0592709965593262	0,0192565282405917	0,0438813290425815	0,0403639932202185	-0,129431113985963	-0,0101499744462489	-0,0241729114098163	0,0545464468654745	-0,0166403102686343	0,0107008938003272	0,0183129238037976	-0,0581869641243039	-0,0707251323973697	0,0144592963439644	0,0307994644716393	0,0240182901520008	0,0423816633703718	-0,00789401515933699	-0,0470324743349419	0,0433015573415039	-0,0206783327336004	0,0149801892648928	0,0568851656943152	0,0207587792034978
V142	-0,0390360211981482	0,0531679245252828	0,026433777767226	-0,00117270521574844	-0,021655528387595	0,0418629532037826	-0,0290116071482629	0,0307232726786029	0,0266133053402575	0,0528687868566433	-0,0998876770708981	0,0115745935975486	-0,0390189620008491	0,095926922966236	-0,028427835138796	0,0662324557569653	-0,00132597880439778	-0,0801078565935373	-0,0570667325434863	0,0565395677439692	-0,00739487054706	0,0310895461006447	0,0379165153007364	-0,0369481198335711	-0,0943862828112626	0,0342550300331117	0,00554335230881147	0,00832371102958566	-0,0022784187986168	-0,0388552578696766
V143	-0,0392150581340026	0,0480822597878143	0,0366605957423119	0,0115982044643252	-0,013912260246907	0,0431028381864247	-0,0389953100467877	0,0349623404808558	0,00981573807630484	0,0476467066456734	-0,111695522838874	0,0132526192850546	-0,0240752659312487	0,0612422395824574	-0,0548557226125806	0,0916755167208271	-0,0235585258705826	-0,0834025268068463	-0,0229610215425482	0,0384111986414877	-0,0085122009135726	0,014282409838617	0,040926618241679	0,00355913818079454	-0,0631202941567107	0,0663239145657862	-0,00311946176308292	0,0048751194535183	-0,00703978360241889	0,0358349576942429
V144	-0,0391436430595935	0,0493822667542239	0,0405579451304989	0,0216889311192615	0,0200139309892342	0,0436167644456288	0,00414168569950395	0,0214057166371048	-0,0189429235533373	0,0106907695486861	-0,0849671029849808	0,0481946124971088	0,01281937884324	0,0634764425694391	-0,0730331074937537	0,0990066457316917	-0,0359311019156444	-0,0549967946045604	-0,000524245592017078	0,0223300973516256	-0,0583169501483602	-0,00597589335814694	0,0299296829742806	0,0327665847105775	-0,0467842404765697	0,0102414427389284	-0,001788701493206	-0,0240233480444241	-0,0363957753284733	-0,041488026076221
V145	-0,0373385371326639	0,0497857754319513	0,0460331025013627	0,046105628351331	0,0314106618225216	0,0736952084258715	-0,0110704058153336	0,0274518329032046	-0,0199257248819374	0,0354608176002549	-0,0365497130368926	0,0393153763997718	-0,00553758122433129	0,0719312651369987	-0,0597402463557204	0,105881376606759	-0,030270075306718	-0,0456548343910303	0,0415103401716537	0,0341830142050177	-0,0589192372865474	-0,020952232396787	0,0503805919851047	0,0273900022485264	-0,0577640423005378	0,00365362971232109	0,0265565060838704	-0,0519689382240415	-0,0859251708544006	-0,0596893903244428
V146	-0,0359360816389839	0,048231123290011	0,0509577108160545	0,0548201404091682	0,0497477815570815	0,0827698253804561	0,00296531028106874	0,0443916036773196	-0,016332498817036	0,0269602814446752	-0,00120548075803574	0,0286636140544485	-0,00223860934662942	0,076014918555696	-0,0879317756567975	0,0824239089502152	0,0144972615795872	-0,032721505189971	0,070218941357138	-0,0680956088375251	-0,0349566748361331	-0,0827785613637775	-0,0164589947280544	0,0279491265514657	-0,0898893546346839	0,00307584222744995	0,0355814911747457	-0,019616354473819	-0,0605451222235141	-0,0566750434968143
V147	-0,034609671974701	0,0494328158818754	0,0469970662539702	0,0552516035779083	0,0584832155386787	0,120553764697332	-0,0101136280908019	0,0341835903374775	0,0229308573391722	-0,0150208695437488	0,0341032632033597	0,0188296059000743	6,9606739016961e-05	0,0885571631004502	-0,0758636413180341	0,068148008457519	0,00408813975439827	-0,0667895550869762	0,0692399354460483	-0,0514034858161629	-0,00480319022674975	-0,0648358609185257	-0,0102439664984104	0,021289592444863	-0,081397261694258	-0,0228399924142569	0,00113160749439309	-0,00682779988221971	-0,0813339796129709	-0,0462832033375779
V148	-0,0341360811421278	0,052468156570244	0,0370697262194701	0,0756276865863171	0,0586200695573829	0,109847654560092	-0,00136999198940415	0,0391141316704324	0,0531541880508955	-0,00751159023883135	0,0557410484419568	0,0412171870047014	-0,0177978519919561	0,071796600532469	-0,0533961870429138	0,0817914944206504	0,0412582871592722	-0,0914727086932438	0,0833808454906274	0,00646562861639968	0,00618198928435666	-0,0786743902323414	0,00531585505990198	-0,00447071990711048	-0,0623029133224182	0,0210614437166264	-0,031937409268962	0,00381305227356873	-0,039380177996264	0,0260678884910316
V149	-0,0333571236490051	0,0573108767756236	0,025406194364847	0,0718530225687229	0,0659102001917609	0,11024801798966	0,0190083934667541	0,0194114213671191	0,0932512099758362	-0,00681536068231011	0,02287512544216	0,017628464501567	0,0162203010142128	0,071413629525146	-0,0223368018737264	0,120197202610059	0,0356747782468098	-0,105365079175902	0,082352592148868	0,0176109379508692	0,0487044143997389	-0,030351819487445	0,0155743563117469	-0,0564500124642051	-0,0183184613128572	0,00984582509590749	-0,0793453432679311	0,00766386892094919	-0,0288263106658169	-0,0328302799027216
V150	-0,0338772646357314	0,0554765610647406	0,0151344721859102	0,060291562745451	0,0674530409697912	0,0979865508709408	0,00891380275130804	0,0281968189818506	0,12652352036802	0,0157015721866552	0,00652086981028499	0,027483959204409	0,0234221698790315	0,0426864256682516	-0,0413951740180398	0,126442543014173	0,0669841219729442	-0,156196574175903	0,0737585133976249	-0,049490876867672	0,013326822422918	-0,0107274718625584	0,012937298593616	-0,0543640355846534	0,0040426811348342	0,026879513318809	-0,0922646789123221	0,0197687591094345	0,0217212833141912	-0,0201901597489809
V151	-0,034598860361739	0,0591275164639066	-5,96854498606809e-05	0,0567936333124837	0,0874255239556467	0,0668916842862888	0,0116454271353637	0,0259140311796008	0,134582140943217	0,0247404794530266	-0,0150997538507796	0,0302578203399057	0,0219293763630308	0,0380355115896447	-0,0427092962757947	0,118320410261228	0,0531221388941869	-0,0939200577126477	0,060147791529133	-0,0305512344629186	0,00390698212398116	0,00692970675499009	0,0362444789465326	-0,00538541529363563	0,06640345606721	-0,0048538209758973	-0,0296127981468869	0,0234163718741788	0,040309256763613	-0,0203385819328301
V152	-0,0352742624457852	0,0610111030287026	-0,00324109563825492	0,0352346664684663	0,101691145519126	0,03784321976006	0,0242794066089812	0,0224311043899044	0,119021594938673	0,0193166154221418	-0,0335665966191078	0,0543032842497377	0,00660350123757131	0,0379197889910497	-0,0290044993845801	0,105618444907432	0,0359967798614841	-0,0807714076005489	0,0343799672180555	-0,0470248700361111	0,0382036364787301	0,0569824761743539	0,0449683272267395	0,0305905328331578	0,0631599422079561	-0,0375772020057328	0,0114055982007324	0,0657869072829101	0,0505837680630262	-0,0523518198683832
V153	-0,036969772497988	0,0574949050165086	-0,00809862271977675	0,0199350903311953	0,0945548782479219	0,0180101223888759	0,0320184436409478	-0,0108904884945285	0,106001402466537	0,0329679975550623	-0,0532833491619306	0,0891022508352174	0,0126889274282271	0,00742206988753455	-0,0540488890940677	0,0559692380696624	0,0668172755732461	-0,0780325559577341	-0,00306122419810172	8,97087690152774e-05	0,00612823916088124	0,0577884595857814	0,0323460383316315	0,0348302168131606	0,0411205717732128	-0,0592125601858669	0,0342547290737732	0,0773330175348181	0,0842392872695884	0,0330002201638174
V154	-0,0389978108800982	0,0504449691938966	-0,00688172109041067	0,0120367365522344	0,0941793770094889	-0,000283193333211591	0,0359243339107384	-0,0112654498380565	0,0884107307508473	0,0398216597295103	-0,0493364942933992	0,100762456139954	0,00173423791723369	0,0203838396044071	-0,0106380483098917	0,0366084550966405	0,070078636687542	-0,104925023647164	-0,0206478865022135	-0,0149741155395493	-0,0249805270320883	0,0407299071888992	0,00844520068773984	0,00346829721225324	0,0378462319261103	-0,0685635875308534	0,0163326231863471	0,0749807629592719	0,0786076513628835	0,0285601432643368
V155	-0,0403261672093816	0,0488365197099795	-0,00966995954039973	-0,00292103295303442	0,0828769794649465	-0,00704694708765731	0,0233687312430425	-0,00179094044306989	0,0513214377159604	0,00781161150737705	-0,0410256296220642	0,10596402015716	-0,00227148746071868	0,0131635622736796	0,0276623381180877	-0,0119781769159637	0,101303356416407	-0,0890006192690969	-0,0353261827185574	-0,04546493619128	0,0138524029945417	0,0372269286007763	-0,0183070385911535	-0,0159519495450679	0,0111146224063237	-0,108086068440307	0,0423208402543753	0,0657094128164522	0,0662664916078179	0,0238639459259271
V156	-0,0410584701338883	0,0493600474848673	-0,0106364675266539	-0,00261556137591924	0,0812045964795497	0,00143567278737464	-0,012369587914425	-0,00912492312649395	0,0129593891971382	-0,0186379994531988	-0,0258915063374638	0,0914865660198593	-0,0091112594032337	-0,0243442204091483	0,0435301542624902	-0,0314151615935166	0,079454803704873	-0,05069343380235	-0,0171345943291866	-0,0748714752852049	-0,00566689846942358	0,00257668378930984	-0,0289392234655268	0,0176763902077807	-0,00306678653216264	-0,134072187608264	0,0507541623876268	0,0395712923579365	0,0485632343014423	0,0380036332746855
V157	-0,0412834213654362	0,048040562669948	-0,0131899663949955	-0,00635087335046966	0,068276968351071	-0,00364932996003497	-0,0158075596590387	-0,0083540278025555	-0,013527355939866	-0,0374483675625871	-0,0296939033341644	0,0943517566710301	0,00593421206091464	-0,0305239515292981	0,00480857150658475	-0,0261512180428483	0,0932181116351314	-0,0422505290774396	0,0102675945268237	-0,108694983192146	0,0230866868468151	-0,004149825038529	-0,0241107313081274	0,0287531913100044	0,0103687088135254	-0,131616080476677	0,036944462456183	0,026285896161356	0,0710993501214138	-0,034516113456715
V158	-0,0417534831119645	0,0475498874263954	-0,0173048971998963	0,00342638694735091	0,0557806286138281	0,0258880667785908	-0,0437670326741554	-0,0162285074441376	-0,0372630632483174	-0,0332926993429558	0,00109958357296229	0,0739538159114946	0,0152514870814678	-0,036085119403343	0,00902752349731523	-0,0567291524714047	0,059891821509031	-0,00356354375029193	0,0186248435781317	-0,0604597780969964	0,0173741000306253	-0,000178424963551324	-0,0418224013736721	0,0224618791972483	0,0106214567578404	-0,119134959635071	0,0418347991812371	0,0528896221141166	0,0166902253857749	0,0206869431806273
V159	-0,0408373484778719	0,0479115028809254	-0,019863910749449	0,00754025617900613	0,0530304470691217	0,0413823984759821	-0,0621419393880374	-0,0198628697789414	-0,0499163513326637	-0,0536439015349324	0,014807065967853	0,0546398344339448	0,00747909868326617	-0,0372178043909998	-0,00417319152276358	-0,0750048881220999	0,0553721934265118	-0,0187447476149194	0,0445100138994059	-0,0635860217018043	0,0372731666080954	-0,0107622878271116	-0,0622104555726389	0,00637867837600414	0,0188830697350897	-0,105722823153091	0,03225271216422	0,0478772527996724	0,0257875907349101	0,0192028986906315
V160	-0,0395715794551351	0,0504716579793673	-0,0192217158397989	0,00475959841248764	0,0432089946259032	0,0502492448418981	-0,100759891394493	-0,0256736070198931	-0,0554310038350213	-0,0502226539222868	0,0288118383477143	0,0403287996996089	0,0204705446943645	-0,0325029570783326	-0,0123832744230278	-0,0723701595516231	0,0449403271169105	-0,00923363800619461	0,0539331069691172	-0,0439002001935895	0,0450296169163393	0,0106835387965788	-0,0680840150221058	-0,00431832850173651	0,0179363519078208	-0,110608756085926	0,0300291787672613	0,0377347131764421	-0,00944551906389983	0,0131325395185397
V161	-0,0396184819998572	0,0502424857998409	-0,0151503149969241	0,0130988983582847	0,0392318264763114	0,0598973082642865	-0,12921728644414	-0,0258361088991111	-0,0339091224188041	-0,0273332841201278	0,0251392377545388	0,0183582573604697	0,0288077054216574	-0,0502258191370244	-0,0116982004353963	-0,017656685008233	0,00101273912825667	-0,018236952594285	0,0432070653724155	-0,0221559438427072	0,0214827649481673	0,00209782501344458	-0,0496325883047294	-0,0126738437644784	0,0326146992244931	-0,0810003769401083	0,00671341042809265	0,0428009372879885	-0,0389310833904037	-0,0448325904984763
V162	-0,0389770350864194	0,0514730138672061	-0,012307223629898	0,0174352318392866	0,0409229220526027	0,0622009987861834	-0,140019379991899	-0,00288887297842743	-0,0105745798615061	-0,0341715306507417	0,0414630771435113	0,000556877044694151	0,0387522163306232	-0,0436775863672586	-0,00161629213047301	-0,00316390473198195	-0,0213648682226351	-0,0296633003652909	0,0427191145057816	0,0138246231261177	0,0195771756682993	0,0273777181573953	-0,0512929251588306	-0,0384407852859123	0,00350238025498052	-0,0762890224433684	0,0162347225632854	0,0369647961375504	-0,050367988878117	-0,000153787627988285
V163	-0,0383800393556043	0,0507400331070997	-0,00566124322066952	0,0240295265262821	0,0468466713171434	0,0536079312929891	-0,152219135039086	-0,0209912703091669	-0,00232410525651842	-0,0312301317968217	0,0360534667320622	-0,0351121516076167	0,0575275064593781	-0,0624947962241736	-0,00964755599887726	-0,000487651105077558	-0,0318203380809259	-0,0048095910920442	0,0407791075489597	0,0456508013179904	0,0193081248265162	0,0434309709598696	-0,0583670351798396	-0,0277291007045544	0,0515115280136095	-0,0491918573813154	0,0241703345179969	0,0272400169825474	-0,0260549028174445	-0,0283061094029049
V164	-0,0390480678149017	0,0504508905330254	-0,0023938628201439	0,0189953584153389	0,0654001621696543	0,0205116473668863	-0,133712694508659	-0,0257082010558436	-0,0100210345507531	-0,0314774835755884	0,0277462468085977	-0,0474027346582189	0,0716255415212838	-0,0424503631038518	-0,0048992354352029	0,039874909108074	-0,0554042429254608	-0,00698500940777342	0,0258429549769325	0,0457808531687778	0,00771462030974946	0,0636068048303807	-0,0511058382779983	-0,0286688315310378	0,0818792795043024	-0,0459356702158895	0,0208205182906743	0,019434061924423	-0,0802635075781703	0,0151355151703918
V165	-0,0404418221210838	0,0467659624223063	0,000607770474117871	0,0202678332330958	0,0788305840960059	-0,00051641499695941	-0,120716027358427	-0,00995409344976089	-0,00189619655431548	-0,0151873671383239	0,0134673830651337	-0,0556798638731499	0,0259851053941624	-0,023188018692721	-0,0150560927425293	0,0679033308819688	-0,0636066756668707	0,00961382288384813	0,0437535112360032	-0,0292936764296828	-0,0347520405011315	0,0290524740507256	0,00484211931704304	-0,0069775643105952	0,0552878328848639	-0,00748725392183171	0,00273972474510477	-0,0292097927599345	-0,0510546193710697	-0,00306284174828144
V166	-0,0409345918648164	0,0447283357622784	0,00949178075481842	0,0167885493117716	0,0964280889047481	-0,00811268059039911	-0,104042467538705	-0,0198527231274792	0,000643631951068308	-0,0109893576030212	0,0154056249126279	-0,0377571739922826	0,0180279479088034	-0,00223049271744623	0,00424408535459474	0,026816320201287	-0,0448498629001509	0,0327635139227887	0,0452356860753328	-0,0929495194083232	0,0144647463901349	0,00474334294330655	-0,0105710667462129	0,0146377691005548	-0,00380218855870428	0,029291040906445	-0,000628626679439705	-0,030903012544038	-0,0126948146595416	0,00489237108690763
V167	-0,0392713143926539	0,0497372534467937	0,0171188238429423	0,00515660517162825	0,111483475696681	-0,0276544557852118	-0,100049068339839	-0,0241564100966331	0,000652857817582683	-0,00295043726316286	0,0231408952146826	-0,0114075771927881	0,00565613723168885	-0,000504410022470935	0,00609302936091841	0,0534356665026445	-0,0354299166205504	0,0321959674436584	0,0243867479349458	-0,0647928060485473	0,0194787200602129	0,00848033927199355	0,0373126185469563	0,0181672803760564	-0,0271420601535086	-0,0130652358927721	0,0133846297622346	-0,0256369578495804	-0,0442041178078509	-0,0404308914422712
V168	-0,0387364364233902	0,0503194122832772	0,0265044674716149	0,011087217747816	0,106496330733468	-0,0601147921150244	-0,0802745465010675	-0,00578345203218197	-0,0200889747108504	0,0162607857395587	0,0226984460795632	0,0162115221724149	0,00354874837640769	0,00306708049920985	0,037149007645095	0,0424955089963619	-0,0151909447098762	0,0283360758850896	0,0581980305878182	-0,0193897026796048	0,0412970114443006	-0,00279811162149995	0,0401878766585198	-0,00780175054878049	-0,0217219878749916	0,0381303382996418	0,00528719207060826	0,00859434503454766	0,0262958280404734	-0,0198843235268851
V169	-0,0402605089636875	0,0451475694306944	0,026239782349161	0,0138580276939901	0,0981258866695367	-0,0585805664242454	-0,0628388964223548	-0,0125257238139212	-0,00614993973961398	0,0216586486820297	-0,0114173204890057	0,0239118349595799	0,0170360794709251	0,0196796855474627	0,051447192581727	0,00244618864515234	-0,032296232684712	0,0466369232099885	0,0675639517548764	-0,0215576368762981	0,0303658494524553	-0,0317658373923651	0,0659021981683068	-0,0379556001216385	-0,00688879016870495	0,0669160999534713	-0,00927707224981156	-0,0184828611123647	0,0100891144818766	0,000691932136367422
V170	-0,0417592695911917	0,039097510333342	0,0242665462297317	0,0158416793723784	0,0842631286750539	-0,0544362348541282	-0,0676013887873042	-0,0123352148395081	0,00169107966813896	0,0307309683104297	-0,0249134943843136	0,0223562858688806	0,0339771004354897	0,0265033934197947	0,0352988337090918	-0,00974308521445288	-0,00834480446458706	0,0376733003715366	0,0744208843410857	-0,050710575309838	0,00164381007063175	-0,0304368353308324	0,0721152669372728	-0,0549630056348952	-0,005754459956967	0,0528980311643186	-0,0175048353545379	-0,0707092158753765	0,00458640649237779	0,0386004667123773
V171	-0,0439363389115949	0,0332336944114064	0,00975478936437504	0,0200069391527088	0,068924680679213	-0,0332384403129418	-0,0684409939284895	-0,0102339821653487	-0,000544319042876717	0,0253526592878707	-0,0253919930190022	0,00744548811900448	0,0190273480769582	0,0326063168655448	0,0252808160741386	-0,032290495917231	-0,0293972131853482	0,0585698410745498	0,0717416013819839	-0,0411824994726745	-0,0191498235086963	-0,0300888582707702	0,0718312589383477	-0,0447122844158963	0,00618979316512422	0,0520300478606966	-0,0110804377191812	-0,05473092659154	-0,0138964898685414	0,0112869222770082
V172	-0,0455079678993205	0,0255014294836695	0,00471917973792511	0,0173632715696558	0,0530676311130083	-0,0104898879067919	-0,0607636466895323	-0,0119632003201593	-0,0114346517143352	0,0187695034931289	-0,0304650422481586	-0,00519111025463657	0,0059868041065431	0,0491991125071266	0,0486493587608346	-0,0348016694351456	-0,0347946477019392	0,0455335051456528	0,0608702613776896	-0,0310105935315347	-0,0282846815387833	-0,0133396496091465	0,0663223769808962	-0,034424373267493	0,0138725921207656	0,0295385387714567	-0,0188733063530544	-0,0288655235500596	-0,0402466261425359	0,0130739033262716
V173	-0,0468094612664517	0,0190080152712974	-0,00415680285293583	0,0129187831612411	0,0273484628516166	0,00439931493335272	-0,0519020891500096	-0,0202671741970158	0,000161054262679663	0,00837497321230609	-0,0218971769314614	-0,00184953139716401	0,00607890420251349	0,0300324735987245	0,0410270845276788	-0,0293654301877817	-0,0517428853870661	0,0244882735013702	0,0325500335134562	-0,00376821301429867	-0,0269027940867013	-0,0111499031962669	0,0703613936337421	-0,0479476834536928	0,0130979148735573	0,0219414691957074	-0,0328420006945778	0,0323548221135293	-0,0458599197154495	-0,0116578195290868
V174	-0,0472089983594161	0,0122597225968876	-0,0129235750294409	0,0118413437609054	0,0042264539112417	0,0125263839228144	-0,0350928310626512	-0,0347372939960918	-0,000382201719469389	-0,00198671848692385	-0,0167451930696227	-0,0064741130217002	0,00321508758638166	0,0362336284985971	0,0412754508556392	0,0186548105478013	-0,0298557304304562	-0,00652281130341425	0,0194412471864392	0,0190370355321463	-0,0520772259261957	0,00794537969773062	0,0852297763434645	-0,0598325545884025	0,0408509855979807	0,0234439535649526	-0,0357532342063593	0,0536655987580399	-0,0464827348083062	0,0260591148487689
V175	-0,0469077771433422	0,00891846960279547	-0,0211172897409289	0,00874657627419345	-0,015248370945366	0,0244087462135548	-0,0338233860624055	-0,0470809865853348	0,00074146201909379	-0,0132389916515388	-0,0176954488743456	-0,015963137176993	0,00103296138401616	0,0362640068191928	0,0297259178194115	0,0323147791326366	-0,0170148002690816	-0,00230454174572354	0,00583228803203114	0,00847771989292832	-0,034240076705108	0,0209821265578411	0,079669385548091	-0,0492000917306661	0,00564085459974526	0,00451664640564092	-0,0284340360198588	0,0581771538444565	-0,0339308444345938	0,00430783155874008
V176	-0,0466713777166701	0,00615165707181488	-0,0259238427698523	0,00832177430807981	-0,0256455963510992	0,0263370346054458	-0,0264429066681227	-0,0474412075824661	-0,00977888058112875	-0,0191469672003697	-0,0138203571955642	-0,0165813381196908	-0,0103597495718762	0,0176928597246556	0,00414442272957616	0,0489271691185471	-0,027175927664541	0,0089308197128457	-0,0279233639517823	0,000763480344712649	-0,0420363056876169	0,0218066568852009	0,0670217110776431	-0,0178471769531232	-0,0122293235095558	0,00825755517468356	-0,0219467359358793	0,0788520306756652	-0,0362914204025862	0,0291966226595097
V177	-0,0462273203250986	0,00514412802672854	-0,0311401615281178	0,00135193491617078	-0,0341050840898547	0,0207790068509447	-0,0281250839519198	-0,0399588593317634	-0,017828073776788	-0,0356378084994029	-0,0177304843745764	-0,00884697642110752	-0,019832255254991	0,00683646787104979	-0,00751467188364989	0,0601827292673139	-0,00688757268080517	0,00596532847807774	-0,0473770986645525	-0,00899512027373034	-0,0318097395877865	0,00919912813672074	0,059195199350216	-0,0113012422210011	-0,0158666923083893	0,0118104585962707	-0,00570164890084394	0,0984165467570245	-0,00608265193375092	0,0134656728492694
V178	-0,0461125252364393	0,00779675213439222	-0,0333994900356197	-0,002692743477404	-0,0332954359165547	0,0160578413795423	-0,0297944573107388	-0,0287684892089549	-0,0160082894442433	-0,0260225216761285	-0,0142712511133867	0,00371627579324347	-0,0343778457578371	-0,0182721688261994	-0,0107064848424531	0,0660928831648111	-0,0169190292893501	0,0142128546058134	-0,0403883794554243	-0,0086988926216163	-0,00656334673160942	0,00529511828090756	0,0415446102448963	0,0108197887108081	-0,0131044832565309	-7,14781875394441e-05	0,00238212417587657	0,108918328710158	-0,00968781488026389	0,0201439009966464
V179	-0,0458157718159854	0,0109326671882485	-0,0353583012420157	-0,00725404027717017	-0,024369582094652	0,00684197720849091	-0,0313321621339281	-0,0272806718312678	-0,0273581021938949	-0,0311327658585045	-0,0119222863367957	0,00241266683282121	-0,0552907868930864	-0,0144114801732166	-0,0209709661341962	0,0550109393215217	0,00657972758919825	0,00130962670140288	-0,0276182411468779	-0,0406113380518747	0,0119164179015048	-0,0159324708137174	0,015671737304441	-0,00174860339162223	-0,0245192301445496	-0,00081611184939317	0,000575321645692742	0,125137123272235	0,0260326562430065	0,034665455582313
V180	-0,0450506816706592	0,0189692650907261	-0,034077787635686	-0,0133512853112647	-0,00302689913333002	0,00781988947437175	-0,0521693105386082	-0,0355125121637787	-0,0391633400953972	-0,0226865165732243	-0,00600130759279847	0,00244111174857328	-0,0651521933361102	-0,0292990967898989	-0,0442916884214337	0,047910363147721	0,00745109474513988	0,0243057633403768	-0,0343930593672691	-0,0530454595860065	0,03220223962967	0,0167624800393897	0,0070106308907896	-0,00293317216411065	-0,0211423674713583	-0,00808502053254478	0,0195336941197627	0,089973243149076	0,0537238314627302	-0,0082402769961152
V181	-0,0444139277375	0,0244587537263598	-0,0310525691416579	-0,0108586268247587	0,0126958943094197	0,00471211572530688	-0,0637797889102317	-0,0321377125312094	-0,0395853706972552	0,00281488550101597	-0,0140835108918215	0,0219926795874288	-0,082515071140775	-0,0386967467851459	-0,0620806625504337	0,0504599418628137	0,0138095424918941	0,0129388221015297	-0,0186677090101615	-0,0573339192796779	0,0304529841776341	0,00638350950995173	0,0183712594121318	-0,000102524158020925	-0,0142633902890321	0,0161969625489133	0,0161864416730445	0,0792481707253627	0,083378805176927	-0,0193410551050324
V182	-0,0431501546136207	0,0327390618782067	-0,027994218232721	-0,00830340700103397	0,0344988177460867	-0,00419069850018369	-0,0744622066003164	-0,0277132307100893	-0,040114490386289	0,0265811275288225	-0,00675916802146722	0,0233563712954746	-0,0921444458097395	-0,06586601168988	-0,062692885906812	0,0456095137491268	0,00304649715461532	0,0189015552271334	0,0176817719345478	-0,0464819194171783	0,00837489044887843	0,0256526326206516	0,0205670686609568	-0,00524280925626218	-0,016086979496469	0,00262736906260995	0,0196136903236669	0,0221037290643063	0,104020332608902	-0,0190075551131865
V183	-0,0427956102933358	0,0343385992034359	-0,0176843260005505	0,00245720471508587	0,0475307956994821	-0,013788955724678	-0,0838499288558724	-0,0348364634933708	-0,0405425758296856	0,0488393358013999	-0,007708121485508	0,0254768471257855	-0,0942010813122628	-0,0793646997930482	-0,0548506051926852	0,0224548857851472	0,00745772928454293	0,0493760461768974	0,0290217023592493	-0,01689710447799	-2,59850515147405e-05	0,0246354752780267	0,0195741554619036	-0,000707627388639813	0,011339051448005	0,0155463565795818	0,0393214542428752	0,00861422199849439	0,140211400048938	-0,0188034936553471
V184	-0,042748969177556	0,03216553403097	-0,0169326878782715	0,0166984768298201	0,0598187992929358	-0,01471564951614	-0,0794818026159958	-0,0361525210765597	-0,0512714725208549	0,0669094529965082	-0,0124294350112673	0,0303724735589048	-0,0808616753136945	-0,0849068206444428	-0,0442724267808984	0,0174921087795428	0,00307009971761485	0,0322862407361263	0,026566760558988	-0,0126502293915013	-0,038856550818951	0,0168936921909822	0,0400647592623381	-0,0105198727542682	0,0218226864638072	0,0649415085878224	0,0580560525256172	-0,0129226520473174	0,0829229135111047	-0,0299922090287325
V185	-0,0436874192761478	0,0271882598562572	-0,0147070940434039	0,0305461801080381	0,0654802573014975	-0,0124812497235311	-0,069927050503233	-0,0251652852960402	-0,0355526534389337	0,0685173212403617	-0,00323470671254722	0,0148320449272874	-0,0623483890780259	-0,0835031252877478	-0,0365045447113286	0,0156020509783641	0,0130597954800686	0,0343732981903516	0,0111747184508202	-0,029196825067878	-0,0752511326747664	-0,00268011783840933	0,0245212143361262	0,00752258422565045	0,03308673870434	0,0875322888358644	0,0523136072801428	-0,0309121889836165	0,0672470709778352	0,0452583554174717
V186	-0,0445334918489796	0,0226300341769579	-0,0116801978726571	0,0393023510972983	0,0585178823706161	0,0218156435282228	-0,0692504398134604	-0,0481559038395518	-0,028917134632798	0,0490220249786613	0,0126090563645707	0,0122616201078785	-0,0400511009224254	-0,0613021938849402	0,00711123165588659	0,0303295031737402	0,0309222801862398	0,0311319478045943	-0,00666334213463763	-0,0325851677325216	-0,0817009731175651	0,00465487763618536	0,0173272447830956	-0,00634759874216222	0,0253103471512509	0,0943188981941699	0,0501158709655237	-0,0518087456218895	-0,00224250888951088	-0,00411012968574922
V187	-0,0446703077833074	0,0234491426387524	-0,0061661314847342	0,0433610330138851	0,0562719513365455	0,0214916417412515	-0,0558010336424956	-0,0462186154373725	-0,029922003647616	0,0400634898119818	0,0267489070108601	0,0314177669726425	-0,0245670235958298	-0,0688454999859197	0,00599227095872207	0,0483480496196699	0,0290032916939397	0,00862620644439153	-0,0452799572129089	-0,0342044521510106	-0,0777649786799559	0,0156701277717738	0,0355394458249475	-0,00567668909505255	0,00615303053053371	0,078712077291703	0,0235233360254962	-0,0304033944252829	-0,0753659447248703	-0,0327875844198804
V188	-0,0449011025698479	0,0249003972480203	-0,00669128811468568	0,0504325337549303	0,0328096381337027	0,02898037144595	-0,040987885345065	-0,0372490628240078	-0,0403182738809343	0,011826208199228	0,0253907411751083	0,0498459574261549	0,014799860161488	-0,0722894889090874	0,028778385269341	0,0613695512357664	0,0378195262420108	0,00241639285149325	-0,0256992130965404	-0,0472084283631559	-0,00507859403140228	0,0330381537805623	-0,00254025558747102	0,0120056225740192	-0,00506448300415471	0,0772778761213887	0,0366534810388834	0,0340451544794987	-0,0779471618082648	0,0443936690684724
V189	-0,0445221682434122	0,0221744165921968	-0,0121676058841563	0,059946913473919	0,0232053746198143	0,0309762179333376	-0,00990416541411638	-0,0357884959402463	-0,0311896188836171	-0,0286995007793377	0,00506676102419179	0,0726188004833895	0,0310473727875243	-0,0892591414908751	0,0242666383449505	0,0743787012859252	0,0335243840695946	-0,0176630538997405	-0,0518255492756535	-0,0295115032540064	0,0149019697414016	0,0285609086391113	0,0128225920982605	0,0153827658577389	0,0108446806346675	0,0673652303101812	0,0349326300457358	0,0634259808101187	-0,11015278241167	0,0147458897969501
V190	-0,0433408220023429	0,0232974981578052	-0,0164769880962444	0,070594356420876	0,0112721907653053	0,0174376381710341	0,00554539146034326	-0,0184319861967839	-0,041028778381546	-0,0523221295390292	-0,0185907557492302	0,0777280135983047	0,0586277858389904	-0,0984365105701238	0,0168382326607305	0,086129316760341	0,0515409290364308	-0,0111908097670924	-0,073414090210657	-0,0211351844703434	0,0446091089382823	0,00773876873254986	-0,00128437644340792	0,0341171167905235	-0,00421192795645859	0,061652806714635	0,0635367688035009	0,0572930924507734	-0,131877329094396	-0,010396010695066
V191	-0,0422840460692518	0,02719826908098	-0,0270018658527534	0,0818697004102136	0,0018566656449024	0,00199176894147373	-0,00237932043563279	-0,0173773810626561	-0,0382353934941662	-0,0790556718139984	-0,0372753170275554	0,0723073269434134	0,0499640136168544	-0,0784486216535862	-0,0190719909146208	0,033967450020224	0,0612626774521603	-0,0202363422770176	-0,0678568048808109	0,00870436940527877	0,0118329647186648	-0,0340388621270869	0,0101871790961676	0,017896268934708	-0,0172594849375472	0,0308756655272281	0,0543975623379523	0,0447568931790147	-0,112988108374205	-0,0195050527667954
V192	-0,0424973264461714	0,0257888474746831	-0,0299989652885626	0,0784380786031976	-0,00181360950923604	-0,0173660255220129	-0,0087349248788509	-0,00399151812343433	-0,0362476416766232	-0,0949278537661685	-0,0428073300372976	0,0498702093589813	0,038207995403327	-0,0515930261880928	0,00286783923407149	-0,0100594710732211	0,0661581534272505	-0,0487632982582591	-0,0743234259032002	0,0178423491011577	0,00273632325905486	-0,0502054532925377	-0,0157091485744923	-0,00611611143148577	0,0136792010220635	0,0134577414188317	0,0621075478769148	0,0302608431966409	-0,0753516368582194	0,045168503178053
V193	-0,0414324460520528	0,0260244901572441	-0,0325163457928464	0,0838521223297926	-0,007373957323445	-0,0198921503521182	-0,0257224809267592	-0,00407270263454948	-0,0153282235194639	-0,132543807341261	-0,0463104583745914	0,0334060556216997	0,0231783329164387	-0,0464747151464902	-0,0186772209751143	-0,0428277935256603	0,0454595642825774	-0,0369864164557331	-0,0575450154688161	0,0284824338653215	0,0229772746996471	-0,0702465107305817	0,0103244776743082	-0,0231568809193831	0,0493447536491925	-0,026208268264671	0,072115127200725	0,0305023335170859	-0,00976022102004862	-0,0118187356787339
V194	-0,0411724783801206	0,0206999411984862	-0,0422492195250385	0,074172036039121	-0,0253642606995082	-0,0204338392731077	-0,0415802763837949	-0,0117169304003324	0,00814512864849433	-0,138231091883697	-0,032820153384216	-0,00095065863479404	-0,0119648820185217	-0,012026696587608	-0,0223686738850061	-0,0382600631816038	0,0575495716234629	-0,0506112620774959	-0,0477076068254459	0,0453336281172032	-0,00135960308538831	-0,0724075332442478	0,0371231049016837	-0,029697852457966	0,0572490079670422	-0,0118442801932023	0,106991033823844	-0,00853148309896654	0,00947470927857082	-0,0428842291303823
V195	-0,0405777010710649	0,0219427202874324	-0,0465113637382558	0,0707231584127728	-0,0295467468242863	-0,0163390795487784	-0,0625453377714074	-0,019762190512183	0,00549296813260887	-0,129495714535122	-0,00995188739241243	-0,0360063890045457	-0,0278537069463768	0,00925981743328695	-0,0351112365735532	-0,0319893795393041	0,0455670644830867	-0,0211467057090421	-0,0310714237623622	0,063572820663543	0,0324002669583532	-0,0555021311144344	0,0445884204916713	-0,0180586036518906	0,0215415544218399	-0,00422062791335307	0,159824142240242	-0,0243157697840549	0,0248985198578458	0,0332002580165677
V196	-0,041031888095462	0,0185404101851359	-0,0510061101939613	0,0702592244155391	-0,0239664389537755	-0,0115515508502938	-0,0560268868657726	-0,0402501268661825	0,00243359328909957	-0,0887421955039437	0,00622541770647839	-0,0510048651396884	-0,0275368335829452	0,0143609848813296	-0,0438573512370769	-0,0449094289070381	0,031610224335784	-0,0104693378555405	-0,0401334614173741	0,0704652665841513	0,0106295390434281	-0,0467509519812975	0,0473785342578018	-0,0272577773650896	0,00932512554002379	0,0409221701657421	0,156873935014833	-0,0201216417705523	-0,0105535100043072	-0,0374704621655792
V197	-0,0422764683387497	0,0154731342717459	-0,0487880199631792	0,0505833238428607	-0,0207745397464185	-0,00898133094538407	-0,0559286918673415	-0,0474843750940742	0,0132061391218793	-0,0781742055720499	-0,000476770345692967	-0,0495780263972946	-0,0191953350256693	0,0274283939306697	-0,0212138020729185	-0,0439275957873911	0,0271707738792109	0,0116460687865166	-0,068387673779287	0,0736656548420662	-0,00670480515223695	-0,0599557383544176	0,0427840993974943	-0,0303090398109759	0,00179870732503062	0,0265431906877876	0,159179858302193	-0,00101675911279317	0,00436254631663361	0,0117304135430032
V198	-0,0435924421143382	0,0156154545898058	-0,0464685166927746	0,0417461431340844	-0,00728027414350063	-0,0100881783111948	-0,0492866694700494	-0,0426822779475752	0,0340784537960805	-0,0281002284884685	-0,0160019409544349	-0,0550330195100672	0,0037919983097011	0,0144690899365011	-0,00863879398987589	-0,00968577298454308	0,0387531030238742	0,0185907401563799	-0,0496096428850797	0,0700079386803438	-0,00135652077887805	-0,0723212582547365	0,0355294301683403	-0,0131159860289004	0,00323111647515644	0,00971739031102416	0,12098827737721	-0,00277398160533717	-0,00171798769831927	-0,0426249150159964
V199	-0,0439713320208549	0,0122041257720392	-0,0453309094665138	0,0331117464972464	0,000855361058313085	-0,0123940185352347	-0,0344123865563799	-0,0585862092371165	0,0263293162110778	-0,00423361792917149	-0,0355649236737394	-0,0581475002835644	0,029629571891722	0,0183234213998409	0,0274413838692127	0,00235916169912503	0,0481459687353025	0,00887972407535826	-0,0536239520822451	0,0357919257948969	-0,0100789928589949	-0,0746877769862808	0,0171264140191519	-0,0477131025275977	-0,010646520050283	0,00920065738182709	0,124831419596879	0,026741618050375	-0,00485841828711454	-0,0576893019475752
V200	-0,0440817951717203	0,0152168664776518	-0,0400098646440177	0,029216339317555	0,0240285865895037	-0,00183457914248916	-0,0275344498006755	-0,0766022973216241	0,0187167361549892	0,0224389286473334	-0,0390569176703594	-0,0648211631578029	0,0439757045046466	0,0018698837389539	0,0420403267190085	0,0180040019490948	0,034698000535876	0,0156902355655979	-0,0536789253534434	0,0322669365142103	0,00477694273356277	-0,0398424714914022	0,023712891617424	-0,0369732906246384	-0,0314354642114113	-0,0172374849128896	0,0910786816258805	-0,0184444341177654	-0,026360569704186	0,0294704984341877
V201	-0,0441399380532039	0,0150302282839527	-0,0415042886784266	0,0251399068711637	0,0282010853912048	-0,0110696805247793	-0,0158931783925832	-0,0705652814974976	0,0105347168850475	0,0434786126000502	-0,0478973215803791	-0,0468197396029641	0,042372453696816	-0,00838348647313619	0,0429908826417497	0,020104499849069	0,0475949622050253	-0,0185988535626302	-0,0287364161047604	-0,0304358424802822	0,0285893368674519	-0,0343107046975371	0,0113387642064868	-0,0424456939493975	-0,0367816194810093	-0,0243743107374292	0,0547091134293446	-0,0115722102690708	-0,0410026588707202	-0,0335773638703354
V202	-0,0444823843354455	0,0151210033582293	-0,036657824899495	0,0272583249174353	0,0353032725551636	-0,0147088349538742	-0,00282082636603243	-0,0617590858908057	0,00773712153121391	0,0561781725039641	-0,0560347098528193	-0,0330590500966032	0,0549008135255175	-0,0200275307909139	0,0386064650348636	0,0273586461724206	0,0447354729616042	-0,0364696587790498	0,00750303829908656	-0,0389390537216448	0,0034936869806271	-0,0187939425115008	0,0322398330852244	-0,0328716566573827	-0,0334498409115499	-0,0491814941903378	0,0166864951110202	-0,0169407172095036	-0,0271911255766882	-0,0442639123915705
V203	-0,0446979361415458	0,0151612604746674	-0,0322038112726613	0,0316393342212473	0,0352929021930484	-0,0181386612649474	0,00337384759044147	-0,0603906973723205	0,0125390914726221	0,0598468782133156	-0,0660470141019612	-0,0245701879481296	0,0400771564753983	-0,0297797191722979	0,0416559126585897	0,0109940350350262	0,0382353398050331	-0,0314165455151717	0,015785353056582	-0,0434865844148443	0,0063597060836337	-0,0222281561456975	0,0742255783379885	-0,0408609921582253	-0,0462305969253479	-0,0469767975882795	-0,019621257839232	-0,0271932052593835	-0,0140877265031972	0,0664098502020986
V204	-0,0439314619185276	0,0161518753930495	-0,0340466374103621	0,035770505582728	0,0421384787946393	-0,0288006362009031	0,0172140748707864	-0,050760176225418	0,0140138993043623	0,0724857918257096	-0,0771096310671143	-0,0169150237095206	0,032496107797402	-0,0382980661484629	0,0503355911957479	0,00743529292473223	0,0396625207682772	-0,0364776827516243	0,01060790659662	-0,0431720907335837	-0,0287445082650808	-0,0249090884153892	0,0899278309136736	-0,0609159652962246	-0,0603199498703563	-0,029414363933356	-0,0255324054676899	-0,0428918094300146	-0,015512272749204	-0,031265883443534
V205	-0,0441173258821423	0,0184243835734719	-0,0326105280112873	0,0331215806968695	0,0455806900992374	-0,0400181826097968	0,0217324500254759	-0,0485472589837068	0,0122793119727104	0,0740492169437599	-0,0664972075038011	-0,0192674083110601	0,0320076882005526	-0,0254621475422249	0,0440511980081262	0,00276267388523768	0,0433878853106902	-0,0285372996716357	-0,00400801176829424	-0,0172763826267098	-0,026432661778931	-0,0172965085662334	0,0604001694066188	-0,0513230232604257	-0,0410127523926945	-0,0358714659975583	-0,0186106550271584	-0,0190640278371485	-0,0155490865527551	0,00837133757001466
V206	-0,0442732611913762	0,0195671990698967	-0,0300802727390758	0,0298370087873044	0,0502965783711283	-0,0484745283356827	0,0218397922682366	-0,0461415504191708	0,00580782053353133	0,0668745744613103	-0,068427866993752	-0,0227903968329284	0,0246647314637992	-0,0158018496456867	0,038891642775778	0,00856398071721184	0,0300009577576267	-0,00913171566862137	-0,00658004817081428	-0,00296218430367849	-0,0400648040766066	-0,0278875626888265	0,0654534657332029	-0,0659205230313713	-0,0194932307083748	-0,0336721223125566	-0,0126353352401129	-0,0382713685001713	-0,0225456088749421	-0,0343665084471497
V207	-0,0447990528893617	0,0211492766124015	-0,0293213912008274	0,0262027702156981	0,0471018788394544	-0,0482449764978983	0,0187854402222687	-0,0492365073621864	0,00185972788843974	0,0590724845468267	-0,0415725612091442	-0,0246921723379981	0,0189549100910327	-0,00343773475797799	0,00832517334893622	-0,0139379592916596	0,00663078433084493	0,00246348097455416	-0,0100174660580625	0,0161020884389828	-0,0450405178122044	-0,016097939362102	0,059639307755895	-0,0405976692498238	-0,0174279114646189	-0,007169614059511	-0,0204616523812345	-0,0356290104904748	-0,0280373179802787	-0,0462787705728215
V208	-0,0452892624803813	0,0221996521273374	-0,0322462004735616	0,0191712824510179	0,0335075501723927	-0,0368927441324142	0,00798042932089781	-0,0509076269197665	-0,00440790288614813	0,0391171180830729	-0,028766612144777	-0,0165327684260536	0,0192720214600866	0,0051538669611967	0,0066256270238513	-0,0232191638759556	-0,00730197122688905	0,0120392561880993	-0,000899430424945231	0,0176389121078385	-0,018891279836835	-0,0149000213680656	0,0294669519659376	-0,0316934558362692	-0,00923764341672872	0,0011909923537257	-0,00995288511666162	-0,00320789774267159	-0,00999693666373971	0,0137880252568727
V209	-0,0452875624283601	0,0230884864017493	-0,033054383013468	0,00812761054750303	0,0399980644612452	-0,0282157028612791	0,000853651393994867	-0,0569547607334624	-0,00266007809508572	0,0250201121611151	-0,0175742792128727	-0,0211532771988985	0,00859843958587335	0,000811370024067443	-0,00682084207110844	-0,0216039063807326	-0,00815534923846919	0,0166202613047192	0,00319189193251014	0,0347876003936957	-0,00760430269037144	-0,000916448330602308	0,0199208032850801	-0,0152930622736114	0,0236790179152695	-0,0178896755527823	-0,0164479168550196	-0,0294549973578277	-0,00875783982333574	-0,0213655507027876
V210	-0,0454892708174491	0,022591526559684	-0,0323630719314848	0,00328276586345849	0,0390541662764839	-0,0259941203438372	-0,0124188545725738	-0,0482157324041038	-0,00730261067831917	0,00772171838935502	-0,00793166671335934	-0,0319763211789633	0,00402549695459633	-0,00137348744300005	-0,00434416648623973	-0,04732263601142	0,00207320606895248	0,00168090774414344	-0,00644620843154781	0,0280767711321263	0,00162148882292722	-0,0199451739906725	0,00529898846891765	-0,017226973153748	0,0317138458868194	-0,00578133508670788	-0,0076592926288122	-0,0268367021268336	-0,00818454874008066	0,0559404655209471
V211	-0,0456684800770498	0,0202316010632787	-0,0327040034880489	-0,00251316500581225	0,0264590749976324	-0,0296959677380181	-0,0182469788333638	-0,0521098274941943	-0,00485837311457482	0,00456820533059356	-0,0116811077534465	-0,0181777065115177	-0,0127937310755012	-0,0071244416887765	-0,0104972832937456	-0,0538895831871733	-0,00850986212598934	-0,00106135912641805	0,00597698969787698	0,0215212050883209	-0,00392844618599344	-0,0413637135693424	0,00233829371014077	-0,0080512093734483	0,0393893446439944	-0,0145015314263303	-0,0281646511194797	-0,0205018814626789	-0,0197376160436701	-0,000938091351628034
V212	-0,0460117303727699	0,0188050812492214	-0,0291701761810989	-0,0053133780545754	0,017408149098638	-0,026925601376235	-0,0124601007731666	-0,0589443191005927	-0,00142017382404831	0,00406801394636136	-0,00899379639781038	-0,0123398991009191	-0,0126376963072979	-0,0279573546783885	-0,0166060970529392	-0,0437672440936477	0,00494577011110211	0,000935177410374196	0,0368625493679878	0,0205794867140371	-0,0108004503978161	-0,0270219612402652	-0,00138464634306089	0,0284825776834813	0,0620790162281648	-0,023877990571249	-0,00540230758505718	-0,0300081492851927	-0,0138289784959586	-0,0358002033761074
V213	-0,0463368271783025	0,014265243362967	-0,0270078337793525	-0,00302282536660447	0,0131908496300629	-0,0176306082658611	-0,019307347633115	-0,0607005087752347	0,00434894530064561	0,0041396825318225	-0,0281989010544192	-0,0152130372345852	-0,00990786360244527	-0,027948641621669	-0,0195583751922726	-0,015638495962682	0,028860988591944	0,0158977849581693	0,0641793342881894	0,0195408060809802	-0,00797706602681528	-0,0178196417323083	0,01363622244475	0,0375813648502195	0,0511095475521894	-0,0513713476590629	-0,0176547481349882	-0,0385152153360042	-0,00436684768651706	-0,0216837146962989
V214	-0,0465768422255711	0,0104607250405649	-0,0276612328773946	-0,00967663274709744	0,00455533194745662	-0,0113544187435272	-0,0173063050123444	-0,044813910082249	0,0183542909615532	0,012611492718993	-0,0281889442679174	-0,0150116714435962	-0,0256536468810822	-0,0439412580163875	-0,00940163119153625	0,00169141576641113	0,0407300480228821	-0,00135294699298015	0,0584308577859981	0,0168992781257316	0,0150263592729789	0,00697597253521833	0,00365837145643477	0,0583525353638601	0,0350723388793042	-0,0460248560429349	-0,0204436247313579	-0,0478017653371772	-0,0049960043008476	0,00053607046812933
V215	-0,0467257964013878	0,00825954426527115	-0,0251505565520342	-0,0098431790414204	0,00655395331354463	-0,0231160791541754	-0,017707412701282	-0,0294500623707816	0,0144704279409619	0,0203510899076953	-0,0287438953958364	-0,0035146293737948	-0,0165988004942735	-0,0492460783285379	-0,0018810133724027	0,0309933955879379	0,0472029942870581	0,0024184299571445	0,0696580604315689	0,00955247999429186	0,0329987393889157	0,0244195612128251	0,0113269254840081	0,0648383587794851	0,0144827934200856	-0,0532931408617054	-0,0099962469809315	-0,0593458065125223	-0,0146332380377454	-0,0410184821082159
V216	-0,0465827408482068	0,00695625359256463	-0,0274597662929803	-0,00535101046415634	0,00529793093095615	-0,0275790383533355	-0,0141051345982176	-0,028957424171976	0,0208439221136116	0,0283227372436159	-0,0280577135291575	0,0083263572297519	-0,00318811054294877	-0,0474768011787666	0,00321807136531011	0,0281808038993474	0,0507520314519828	-0,00744671398958822	0,0708957915782778	0,0145913913692397	0,0341960374581366	0,0322936980467008	0,0157191489854249	0,062371797735753	0,00716986325793816	-0,0262817083651832	-0,0132496909392993	-0,0518486058909775	-0,0368184084003915	-0,0299994764790237
V217	-0,0467188404079254	0,00524748774209456	-0,0285587837750963	-0,00989955664053075	0,00816835079026054	-0,0277106608248939	-0,00933198508533047	-0,0201765517673184	0,0156363740531672	0,0171155297736109	-0,033922600666507	0,015380456262848	0,00736085946154738	-0,0399859833769244	0,0119034931237186	0,0177884899859242	0,0393124303583959	-0,0106971689394086	0,0696203736282976	0,00878945441539866	0,0411503648593197	0,0299453412645472	0,0162831352545398	0,0503332810891369	0,00572382782519277	-0,0184110124180508	-0,0189439797894472	-0,0365273532099202	-0,0322164367681193	-0,00920408368456386
V218	-0,0468661422440909	0,00565249079625406	-0,0282678881189626	-0,00985105215851006	0,0122445115894788	-0,024634361907148	-0,00747798988011246	-0,0103101225832483	0,011427516284346	0,0179089546728746	-0,0280656709642371	0,0127343394541611	0,018335988413318	-0,0364528967708428	0,0123394922152225	0,0118638486247013	0,0346368490243556	-0,0162985810209742	0,0658159411381257	0,00948344465424341	0,0438672948936998	0,0256824514652718	0,0228663039418653	0,037295281407056	0,00014887343657713	-0,00859882307571142	-0,0165226837733649	-0,0260586989162453	-0,0287795561472261	0,0665717933962623
V219	-0,0469805323294032	0,00410763957589474	-0,029797422038345	-0,0139585277233145	0,0140483289390179	-0,0242821095604639	-0,00514082102743391	-0,00608934813603717	0,00586015276141107	0,0104772882021894	-0,0221178257915968	0,0141151504446725	0,0252465344622626	-0,0267511173229809	0,0128287684526369	0,0077298163884026	0,0130428093327419	-0,00520098871204935	0,0502906228733274	0,0129909619063715	0,0240551306419006	0,0266970062312139	0,0166935049638977	0,0266963599882929	-0,00344492909541471	-0,0104911527791369	0,00270877848826069	-0,00872824887293355	-0,0293654877232497	-0,00589663710641465
V220	-0,0468551271528072	0,00473977521167861	-0,0320215607097094	-0,012255097944704	0,0215657412061688	-0,0233390464351388	-0,00384596874616943	-0,00484016953677175	0,00111488004110479	0,00551309372595288	-0,00813111152917361	0,010242670283128	0,0302731728083797	-0,0267087400052676	0,00418972148999286	0,00476972065943281	0,00246478248672274	0,00806428407648175	0,0401594851046149	0,019129102162871	0,0233112982726127	0,0265726387744056	0,014209744393733	0,0247663499176404	-0,00649596503939761	-0,0160045705215884	0,00709214877900512	-0,0129553099186752	-0,0337319487245285	-0,0432988932323788
V221	-0,0465559237101221	0,00435061795556623	-0,0362544995327	-0,0131865350748305	0,0207682405364098	-0,0235399776821941	-0,00228780408152009	-0,00375048452538917	-0,000488264929517495	-0,00402869852742184	-0,00409515069232052	0,0144016102423919	0,0290916365881154	-0,0223213357384727	-0,00875322372622766	-0,00397941980385957	-0,00638864165519116	0,00973869731838554	0,0313387719128215	0,00802297867246331	0,0279764741040611	0,024221171171495	0,00567321341224486	0,0238651518783513	-0,00670336465590307	-0,00987475304968293	0,015011081796337	-0,00429593639735977	-0,0395339724406627	0,035154719158428
V222	-0,0465008065132154	0,00384610197618063	-0,0363763668580401	-0,0126062860175647	0,0217933007450966	-0,0214565272226515	-0,00232771289939665	0,000276116647834384	0,00198052717456848	-0,00918614286800906	-0,00126106113576069	0,0196151255502413	0,0385608511831513	-0,0197476145515898	-0,0264756651354352	-0,00886203495790303	-0,00537273935190717	0,0103760853908278	0,0274330388190255	0,0127286258832404	0,0196543286810456	0,0154901354360445	0,0073306337553803	0,0251814797227699	-0,00458629204539524	-0,0081528390768987	0,0175763938134582	0,00657685968966119	-0,03499611106529	-0,0541202412921187
V223	-0,0463703363531479	0,00322730896445662	-0,038167589190201	-0,00953795416011683	0,0198352110858003	-0,0173389363696058	-0,00576629815746558	0,00152014683583981	0,00755728097551411	-0,0116530175013116	0,00450719859377418	0,0214952682248719	0,0310270074360404	-0,0230287957829422	-0,0385777904211875	-0,0206054856529933	-0,00356718590973983	0,0118862124721268	0,0241991279974957	0,0117387568105442	0,00970658577377159	0,00280400880397263	0,0173261654833425	0,0205930646153059	-0,0105883660701382	-0,000787950211262758	0,0128234929807622	0,00372254756749044	-0,0437367199832214	0,00316907766557996
V224	-0,0463674731615928	0,00154931201507449	-0,0385424593992887	-0,00633041330956775	0,0170420763985019	-0,0161450760435162	-0,010629160666866	0,0074350373085107	0,0201358699549633	-0,0127588136283277	0,00842916791547091	0,016627421656553	0,0222608632297745	-0,0179840122670413	-0,0404391043717266	-0,026883730141452	0,00887537557080851	0,00815998267375582	0,0187994660746866	0,0154661733368926	-0,00887814015789529	-0,0119433063037068	0,0168274533982574	0,0172914511922811	-0,0183859681291502	0,00147978726910117	0,0107743870373833	-0,00927484426759133	-0,0479887565448832	-0,0478599594071828
V225	-0,0462841781489631	0,00134633508841876	-0,0378656562701571	-0,00364881387236415	0,0113507564013545	-0,0175454395017696	-0,0161838721361684	0,00945191618990852	0,0248787032603651	-0,0148679226537407	0,016226432284879	0,0139524494030327	0,0173254738223919	-0,0147510975147371	-0,0539300233339947	-0,0362807822384907	0,0130365029355	-0,00171652372037943	0,0111462104069893	0,0297508283499068	-0,0230049932435089	-0,0259486919094562	0,0199629879290241	0,0252921504715128	-0,0302931890707819	-0,00389483555978653	0,0151242569405683	-0,00156232821655956	-0,0675053489796251	0,0208128358733284
V226	-0,0462528865425121	0,000197092596791489	-0,0365239639858291	-0,000418718365658797	0,0147435954173159	-0,018973068697994	-0,0132963599340446	0,014534963916037	0,0327912561422116	-0,0131847926501799	0,0056647858116355	0,00936473521024966	0,00196264322800119	-0,0126421658806805	-0,0656898993960035	-0,0390773887715309	0,0221547383475575	0,000822144284219153	0,00120943900510333	0,0333730695804947	-0,0269839384739232	-0,0477155061387798	0,02500652575665	0,0211549139643629	-0,0406946355732954	-0,00101503950750604	0,0215867186519809	-0,0247380120621384	-0,0743186807145686	-0,0065405586071296
V227	-0,0462767043096324	0,000203592610358145	-0,0349158120185523	0,00321540814888274	0,0120552226563674	-0,0132456933500196	-0,0145598051780592	0,014806854032433	0,0405911133298092	-0,0140438647341338	0,010078561582813	0,00523072875821939	0,000270766340039044	-0,00495233197446966	-0,0665792697075703	-0,0442250632404576	0,0235150130479682	-0,00123647669526923	-0,0120307220543305	0,0498898152476594	-0,028081935726108	-0,0528721879893948	0,0160298433354648	0,029331035371835	-0,0530506886918547	0,00943230756695938	0,0185110215586457	-0,0349824540865342	-0,0895753185673539	-0,00878634612400231
V228	-0,046528930954062	0,00243810897428156	-0,0312793693118118	0,00571432953034377	0,0073085190804583	-0,0102180620370432	-0,0225295401076347	0,0141540775989904	0,0490484034108767	-0,0130842579453429	0,00187810674635229	0,00553895630183772	0,00525764998258028	0,00176026997002572	-0,0448551232546413	-0,0429425015881542	0,0309820983887759	-0,0147375123893371	-0,0254986108162263	0,0691236919286957	-0,0188441656649638	-0,0553024602694848	-0,000647329100350485	0,0199901557691095	-0,0521683273983119	0,00711705667239916	0,00991147908864925	-0,0280080558604584	-0,0851378749191474	-0,0183494588452487
V229	-0,0469529408097005	0,00729571611351071	-0,0230822518687651	0,00211545258555627	0,0235859353539748	-0,00863288876447211	-0,0169311488428152	0,00888410819684098	0,0482827769973381	-0,0121990286711358	-0,0159505088668128	-0,00342056555956592	0,0217483598913026	0,00729653868755396	-0,0335312812847511	-0,0392257934342013	0,0382876299269974	-0,0273287577356111	-0,00850955195335728	0,0827355219116744	0,00254688688382187	-0,025592509997362	-0,00514394154014823	0,0222087897445231	-0,0296387132451936	-0,00922078143650558	-0,00420751498226287	-0,0514892892911547	-0,0640514577746608	0,0481192636103422
V230	-0,046941347326139	0,00918444341893339	-0,0140045022348986	0,0042762380467922	0,0352576858549191	-0,0162366300810755	-0,0297041614827272	0,0121451985038722	0,04721937643805	-0,0118105963125316	-0,027168714986799	-0,0137832933924611	0,0296880838632881	0,0248989122115345	0,0204317507419374	-0,0598035886300832	0,036078910561757	-0,0453600512694187	-0,0108300277355197	0,0657570257938201	-0,0130999843223443	-0,0299827835278212	-0,00560454832384599	-0,0103097906389675	-0,0184775938284575	0,00523372717141409	-0,0364022344247869	-0,0445163202094735	-0,0366218507694118	-0,0138844418885206
V231	-0,0467030474955397	0,0108318833883503	-0,00506863189607574	0,00984508449900839	0,0430118540706537	-0,0233304380066997	-0,0365726194466551	0,013236839143706	0,0381310883173103	-0,0203200229991119	-0,0397337965448718	0,00487553347553026	0,0279067998364822	0,0296742601988166	0,0514603457866113	-0,0696819372887091	-0,00392392448385196	-0,0558737320824255	0,00456076830494885	0,0458121386640859	-0,0280736976415088	-0,04435989627364	0,00461742513960739	-0,0138458166870421	0,0179361400922071	0,0125909638839269	-0,0796507667206549	-0,0081778199879648	-0,0283147836365196	0,0107212867481999
V232	-0,0466780696021678	0,0140342752754057	0,00353936025286117	0,0142704632958329	0,0507054952561019	-0,0192630323345149	-0,0299520563682256	-0,000594577321495034	0,0132453743674342	-0,0330646663931612	-0,0332322451170735	0,0139796227194732	0,0358641774528758	0,0165562374832645	0,0513918659983549	-0,0670798162107373	-0,0233673255668614	-0,0406818068746683	0,034888509824126	0,000100932281157389	-0,0399466271657723	-0,0252285835274526	0,0196093858073638	0,0194065882816147	0,054039572020689	0,0121832346048622	-0,0360305002563752	0,0228292081064069	-0,0151574475585745	-0,0161395280124003
V233	-0,0460493145440784	0,0136641702310366	0,00882917574741285	0,0189698113947914	0,0577576957114625	-0,0176516072696302	-0,0378563550722241	-0,00615846069242599	-0,00737063952495978	-0,0582165746723467	-0,0146930675783389	-0,00537167107905611	0,0302004288962584	0,0266344856661058	0,080098209449788	-0,0532681410972192	-0,0589825455627502	-0,0137358076629057	0,0427249505481033	-0,0278480288082465	-0,0337666464609791	-0,0209338830913179	0,036222468252267	-0,0134272047166818	0,0629783433193801	0,000966473340124013	-0,0235356773495047	0,0681383915079889	0,015280702675969	0,0206352198582572
V234	-0,0456256325855875	0,0115602108051415	0,0130843932562229	0,0245419055600041	0,0586853252419905	-0,00297165854202629	-0,0375899532590186	-0,000812764994131797	-0,0146672048148496	-0,0723968990658719	0,0181830933441395	-0,0165839604190559	0,00521703185581854	0,00799665404112566	0,0800617320036048	-0,0496446942031978	-0,0993043364699349	-0,00433325333933533	0,0400679389389332	-0,05349860741774	-0,0216889494856515	-0,0200195504025988	0,0336477056902812	0,00580625861814631	0,0739795459525645	-0,0154958541339953	-0,00347066794112017	0,0705682515552744	0,0322151880542105	0,0252317375388812
V235	-0,0453822826671053	0,006355210760422	0,0210120551525071	0,0357881567858325	0,0693594278206358	-0,0261038104025824	-0,0259936120221693	0,00388803521620595	-0,0176223716381199	-0,053758384149059	0,0230366978209974	-0,00627370744141454	-0,00592428234169686	0,031594058510607	0,0310410831209516	0,00230698853411113	-0,105349096874724	0,0368675378833751	0,054805569418029	-0,0709335991145661	-0,0183770511487135	-0,0431097086431467	0,0129561362088917	0,0208165651412475	0,0519243612903184	-0,0444041832534483	0,011804739894812	0,0449397058404509	0,0253446731991431	-0,0173479416636437
V236	-0,045138066011298	0,00504143781797667	0,0221718185685434	0,0437568300905972	0,0725622721296475	-0,0416602824322956	-0,0108459915300293	-0,0163300395898393	-0,0110682610697	-0,0318939430186373	0,0305523924557749	-0,00992188128802243	-0,0265926098375557	0,032550055070192	-0,0120960071243914	0,0274110748821305	-0,0927995437708423	0,055008445382752	0,0458796113852088	-0,0690253957478466	-0,0238063392584598	-0,0507941428431435	-0,00168739347755744	0,0220449350983785	0,0460403097163978	-0,0465274369658354	0,0283517700705777	0,051838965458594	0,00412137363591045	-0,0283963483860036
V237	-0,0453162509092581	-0,000268296337627022	0,0178834737950992	0,0510643200135945	0,0643192529361686	-0,046910342713347	0,00559906215287515	-0,0177161430672115	-0,0146689599546502	-0,0102729595261565	0,0167849318008445	-0,0323347534959652	-0,0583069238165804	0,0508675477437419	-0,0339821924192368	0,0279637367939564	-0,0651498750623819	0,0299701638180606	0,0638946368962091	-0,0580831930101258	-0,00481210401247005	-0,0585755352755298	-0,0353123376853935	-0,00298335210352751	0,0266674687524889	-0,0301214696371084	0,0100200412997666	0,051905903623808	-0,0248465700924996	0,01433570422339
V238	-0,0443410192867341	-0,000463659765624012	0,0298351695373255	0,0548643517931405	0,0644788825929394	-0,0395803128419259	0,00645507117954204	-0,0258482781964873	-0,00454486739165571	0,0140780092609459	0,00341268936156021	-0,0572071235882766	-0,0795395364547478	0,0437152838886421	-0,0348255705476732	0,0325632009821003	-0,0377881412895477	0,00507177433363127	0,0842126074678182	-0,0352634600235537	0,0322696497322432	-0,0498335658315038	-0,0472786407303813	0,00408534533970337	-0,0314918660710814	-0,0396909586578495	0,00461656183289079	0,0152985708226848	-0,0553762114109781	0,0139554867663212
V239	-0,0431698893360692	-0,00272872934914808	0,0389532887147789	0,0549073652574337	0,0585289838299724	-0,0378589577161471	0,00368509421461588	-0,0268541083633807	0,000195033582049165	0,0325003802366269	-0,0125619191339888	-0,0698919424163505	-0,086593710934631	0,0603760827594644	-0,0531153787834575	0,0528165494569353	-0,0213442441565948	-0,0275351531857684	0,0751409961403972	-0,000378990855198096	-0,013811475155009	-0,0366117570796113	-0,0759019084284392	0,0488051713699682	-0,0206780167738422	-0,0398067428073923	0,0220194110381112	-0,00947082226000091	-0,0833608762449632	0,0219082698624773
V240	-0,042355230782284	-0,00254982804241921	0,04127799074283	0,0723808963987611	0,0690016230044131	-0,0368349804354364	0,00512260689354799	-0,00993659873691195	-0,0090905564967344	0,0308098122884603	-0,00904848088554389	-0,0777284065574907	-0,0719031014163686	0,0683341215349245	-0,0687852782554525	0,019168858216463	0,00733973994013739	-0,0229111891837274	0,029657766012584	0,022345067651624	0,00438441154291988	-0,0286494029286542	-0,0853380076275786	0,0327482313121101	-0,00579328293289138	-0,0530565556672532	-0,00401107558487442	-0,0503359330026835	-0,0919126678187088	0,0133923322875549
V241	-0,0410948698719564	0,00369950766194292	0,0425436232997485	0,0693233641338051	0,064714007274505	-0,0307685801763993	0,00152674719696238	0,00682753057307603	0,00552623398543268	0,0244447377247025	-0,00395938547602384	-0,0998265053598802	-0,0923841857465683	0,109326486335553	-0,100481503133823	-0,00518024082061513	0,0013795245361506	-0,0334253216132181	-0,0109025721043319	0,0246083018655537	0,0416982009379512	0,00696415269940143	-0,108684778629513	0,0213735251551554	-0,0330827797924668	-0,0171435661880552	0,0640203635610205	-0,103972204982148	-0,132971596076205	0,030820343666288
V242	-0,0407886156885724	0,0129009103284524	0,0519769144090181	0,0545147202595744	0,0656894427380425	-0,0427691266988144	-0,0025435340267212	0,0229225872880882	0,0133017307661231	0,0358933577466242	-0,0134405344582372	-0,0480829044318056	-0,0610350092139887	0,109165242754834	-0,0947953020018513	-0,015721915113779	0,00635270341391593	-0,0410392328594265	-0,0266080355441306	-0,000409193869345278	0,0364469291363821	0,045662335769628	-0,102293329002192	0,0122695653567729	0,0210892999392814	-0,0170087409620406	0,0297845051030348	-0,0892541220961916	-0,137051645954677	0,0224083177246781
V243	-0,0398614446294731	0,0192294059492551	0,0573185408965045	0,0357821233557997	0,0589917807301902	-0,0454945077935728	0,00301196523037399	0,0453103970782596	0,0431772940784316	0,0562523658206247	-0,0195634702715575	0,0019291120990802	-0,023809789599793	0,0974877035903436	-0,0859836493520136	-0,014780964800535	-0,0109814664122326	-0,0207911650617093	-0,0512108202819086	-0,0297388254522081	0,0344119008096111	0,112937863137201	-0,121832727558518	-0,0287637026588928	0,0821957238399572	-0,0185362436794947	-0,0308352342881072	-0,051773720237822	-0,159930712961558	-0,0218069420876115
V244	-0,0389345358816177	0,020071410753391	0,0669524427491881	0,0240616891705788	0,0437582428114236	-0,0408228139125944	-0,0146761817421561	0,0432065558410993	0,0540332835006882	0,034012505380386	-0,0110209867962319	0,0177954018304649	-0,0228196408781983	0,0980996342866664	-0,0446596095348373	-0,0515968979402898	0,0112032931694126	-0,00311710440616622	-0,0632967312420413	-0,0383754442194675	0,026452815661851	0,123566696428775	-0,100036600199005	-0,0743361296343191	0,104931330654703	-0,0112860317433065	-0,0536724573588318	-0,0176465792863419	-0,107748936880724	0,0141919181646184
V245	-0,0378987922561266	0,0243217416446179	0,0700429205292971	0,0301701527772734	0,0327275102764098	-0,0554775808515878	-0,0220934646177416	0,0576596429475137	0,0348611012667814	0,0120441443398491	0,00585511093027715	0,026670677399845	0,0100812371645513	0,0657211528760893	-0,0963033653489833	-0,0733112619257976	-0,0227664157004305	0,0176101082773711	-0,0342615568136796	-0,0291656396012513	0,0167981591068034	0,121074662570968	-0,0316753862215326	-0,0673269844675328	0,079738778830926	0,0179193918695674	-0,0554255177157017	0,053544290663833	-0,095277925927653	-0,0212831494551093
V246	-0,0381382131132063	0,019790187396534	0,0623813200850817	0,0375645316407898	0,0374094532979492	-0,0723320446282485	0,00918196844966496	0,0566361715484838	0,0251180416127354	0,0172355696744081	-0,0156657719196894	0,0563205484194328	-0,00629588230459067	0,0727206379788645	-0,137853793901427	-0,114718755016487	-0,00186037537980414	0,0191373158718277	-0,0608352476466368	-0,0299844634907446	-0,0535157159839628	0,0743957680897397	0,0416073203384434	-0,0665456368696365	0,0544894456655869	0,0200509100790307	-0,0502286710370485	0,0334177336231325	-0,0591475095719362	-0,0115584079263492
V247	-0,0382118452972216	0,0220676873533506	0,0584945907283102	0,0465717912231586	0,0380931959033927	-0,0755901514748374	0,0107609525073323	0,0589265281168908	0,0165927147543161	-0,010573812974325	0,0124185518101388	0,0681165400949857	-0,00162674179469285	0,0782331375982656	-0,140681013435354	-0,109195619366481	-0,00428571510073902	0,0253755045734241	-0,0684438010256442	-0,00225547398407203	-0,0432343979918559	0,0472531760213616	0,0418184315498879	-0,0331424468528806	0,101707248775498	0,00822369748653605	-0,0105081525030219	0,0153396643282972	0,00551458053682553	-0,0254941921301318
V248	-0,0383805688211951	0,02262538863975	0,052817210039952	0,058555762594888	0,0367868011045227	-0,0996793445806109	0,016231446947006	0,0413653281799919	-0,00231306868869785	0,00286660417041465	0,0531997283917159	0,0423709489606627	0,00675952119601644	0,09082027571413	-0,11789680067678	-0,092884125700755	0,038814017997852	0,0334949617289618	-0,08223259063578	0,00511421842289402	-0,0095848751177466	0,00835577587624578	-0,00378876818146896	-0,072574219352416	0,0764056842089432	-0,0630756419010009	0,0359058961702595	-0,00724493498585671	0,0742462880442929	0,0041919317499937
V249	-0,0370062710245434	0,0161518081998206	0,0655626128943319	0,0541640273337873	0,0267776126194519	-0,109558604661735	0,0573795238461383	0,0183710345417809	-0,0516081253749219	0,01572232508072	0,0304231531004965	0,0218116799570985	0,00755255917261237	0,0551781118231088	-0,115484476806026	-0,0500210796197434	0,0865189628109658	0,0357475536325398	-0,0187939516856825	0,0314662762252123	0,00636075899422618	0,00254460722872722	0,0205411296301679	-0,0396539405390616	0,0621733276836937	-0,0697918362054705	0,0472171244621506	-0,0360674416365395	0,0730459287393016	0,017131769081444
V250	-0,0374740060507505	0,00504722212199959	0,0700207970433717	0,0670299380663011	0,0179424171940418	-0,0826780371309528	0,0391051233806598	-0,00440931884675774	-0,0855624927739692	0,00865474000769317	0,0232110826989063	0,00628599889677652	0,00665939471620842	0,0669694664117916	-0,0579525091425033	-0,0106197036056848	0,0826073183922861	0,077764427137498	0,0142917546837558	0,02841215739808	-0,0479180931623838	-0,00563148198368192	0,0163024159152788	-0,0221636541500004	0,0379514628617234	-0,113755740491594	0,0537366655989995	-0,0524299789449849	0,0588851373917745	-0,0167242908264148
V251	-0,0359061839505325	-0,00447632213842417	0,0734876944964723	0,0834157408793345	-0,00689834119155256	-0,0623348846054554	0,0150702432214111	-0,0372009879189918	-0,0764161776330637	-0,00655856150215206	0,00176435817109822	0,0277317575936016	0,00340101374077284	0,121263860219114	-0,0599435720365447	0,0191669807205345	0,0497737222721477	0,0428339156843256	0,0384758573873387	0,0296939555571522	-0,139974864612759	-0,0300855136281445	0,0338129582603453	0,0303400857470833	0,00923646446432609	-0,120038280094056	-0,0290458581434322	-0,0907719955665643	0,0392091975935621	0,0124966868501092
V252	-0,0332890215481616	-0,0143314669169316	0,0800924404113462	0,0799917748791898	-0,0583058160110581	-0,0342318295321971	-0,000921329719043732	-0,0560063725355726	-0,0845846364210791	-0,00102234583773827	-0,0275277830170149	0,0348801511990448	-0,0123017916271668	0,121082168757299	-0,0207291568420026	0,0867786419338245	0,0145144842313256	0,0864857261063787	0,0416651358493224	-0,0394501935887218	-0,0431111021320655	0,0115060844563839	-0,0595177404268611	0,130754935585577	-0,0101843670787472	-0,0535785063658471	0,0369165694948339	-0,0177226413054466	0,061305095870436	0,0239778045127571
V253	-0,028632807385299	-0,014196628513852	0,0923185765155571	0,0738198346570129	-0,0667755154944348	-0,0176629944593581	-0,0162451958607596	-0,0807428576365381	-0,0174955024092506	-0,0597591492262724	-0,0461007436650409	0,0291703148131675	-0,0394331162258045	0,111780539309046	0,0352789194030995	0,116598658819813	-0,0175186930599466	0,079843472902836	0,0296983565540243	-0,0894986314694611	0,0435328109598903	0,0464748579526099	-0,0853930472206038	0,172501023346294	0,0358546973178913	-0,0295836335493808	0,0647224182231267	-0,0413593001631142	0,105948798173378	-0,00685856696543213
V254	-0,023332497515349	-0,00609816478931782	0,0985055176330717	0,0733820379533792	-0,0935411844391771	0,0124994525405744	-0,0737488512557695	-0,0699332678340516	0,00582338552827005	-0,114073532874533	-0,0786175384862714	0,0284106631565376	-0,0300066129345003	0,0641149090735059	0,109391040663434	0,0968778409217843	-0,0268632786547475	-0,0164737763244266	-0,00550805037815738	-0,100946881172909	-0,00236500755201853	0,0519833304296756	-0,0666227114317086	0,203281026879797	0,0396619590607282	-0,0149753029194238	0,0125538816520667	-0,0560948984640481	0,0343470978433723	-0,0221663020320757
V255	-0,0161927007464977	-0,00819447807392859	0,103811228042885	0,0834977446601417	-0,126258751449863	-0,0162480615309859	-0,0516582039505541	-0,0629208993398728	0,027318762862531	-0,132587490225354	-0,088238677023677	0,022331931887196	-0,023549559747767	0,0588529712911862	0,107674673579783	0,126015133857409	-0,0356336744681996	-0,0473676444564802	-0,025560765412035	-0,0628516536396756	0,0438621770042423	-0,00963204653972594	-0,0733648317372528	0,145490908778295	0,0389796796571256	0,0166801526253128	0,0536437743303763	-0,0377450531763439	0,0105673178503987	-0,000750394147973937
V256	-0,0141133036229466	0,00385086171707218	0,110489787992495	0,0768732088906106	-0,113933843086745	-0,0188749001262186	-0,0463410051382911	-0,0819289765860027	-0,00792590178236726	-0,134609589004343	-0,0167380337683344	0,0251079611204741	-0,0600755712869092	-0,0260356853173176	0,148032728888841	0,0894013328080007	-0,0565486121373031	-0,0456197218423702	-0,0811235773923759	-0,0713751608002965	0,0164813185357118	-0,00565241250200723	-0,0305950061529902	0,000335339361685874	-0,0120670077641333	0,0444004848237815	0,0669653146858954	-0,0571373986667721	-0,0235488196363031	0,00699565293633642
V257	-0,0173521978434677	0,0206422555867396	0,105656015625254	0,0558159835962301	-0,12872506056357	-0,0352016385984709	-0,0254175337528963	-0,0636889100300211	0,0272274811279743	-0,113463342405819	0,0245481681337806	-0,011962276839705	-0,0836222675357108	0,0263040293758178	0,156211154595062	0,0644046017918798	-0,0472224155274947	-0,0332031353039718	-0,092712542364508	0,0344201917808418	-0,00374773374156769	0,0220560541058706	-0,0705100277721405	-0,0520221106665263	-0,115521688028715	0,014068064047676	0,0440002657463372	-0,0334175837632022	-0,0547376210803096	0,000112637259364624
V258	-0,0224957686702212	0,0308868193542108	0,100645895658351	0,02023321653672	-0,0812453675429071	0,00178149734395147	-0,0475543483127903	-0,0584870109221783	0,0594536458830014	-0,143576251892638	-0,0168361660350173	0,0354106666824538	-0,0111084687485824	-0,0408714750730816	0,170469600181771	0,0180554381760016	-0,0356194432307396	-0,0428814256177596	-0,0099577411777264	0,0854361645418388	-0,0268923431121371	0,0558923461484904	-0,0397399046378437	-0,0552791334791909	-0,113239515744587	-0,0332763136669845	-0,0405276405416322	-0,0380859771531378	-0,0355603904569979	-0,0092884957437799
V259	-0,030408629065865	0,0322652106267268	0,0908248974024941	0,0273877243238051	-0,0409231807156188	-0,0101605034530915	-0,0418096142004783	-0,0458952513768146	0,0249954393146637	-0,108433691685508	-0,0240637486280217	0,0330648864256717	0,0323685185971118	-0,0829151678916596	0,0793821645026732	0,0294146067227344	-0,00475733598922173	-0,0703037976456859	0,0258864460245763	0,129937410205797	0,00494129712982655	0,111731393557489	-0,0045666616855459	0,00296650433568671	-0,0411572209399332	-0,00847629534082464	0,0194292480533449	0,0266684975019987	-0,00460401183277361	-1,68992581959703e-05
V260	-0,0360515398114534	0,0202812997195962	0,0796787898355389	0,017054562127966	0,005817555957011	-0,0231410818507276	-0,0195011238156323	-0,0437155470999197	-0,0079880705154727	-0,0731966783275075	0,00213497598823435	0,0448916572655213	0,0841966114233011	-0,0819332628094909	0,0374106466583588	0,0150821894481715	0,034549454704339	-0,0382126186856344	-0,0492275267147299	0,157518885531756	-0,0115602353375327	0,138717744077343	-0,0220728181059737	0,000721565314198008	-0,0615847456485407	-0,0452457127578282	-0,0194369491909002	0,0386259470862123	0,0589257866303654	0,0173505327249142
V261	-0,0404733065454461	0,0141959904784886	0,062056383512191	0,021733484000339	0,0462177697294511	-0,0300299970742611	-0,0257085148586424	-0,0140249444547261	-0,0205512921371387	-0,0498503122659125	0,0233700275162951	0,0379635224770502	0,0886180321319985	-0,0477499877221371	0,0277959041323507	-0,043618581935332	0,0575367801213713	-0,0790219450954609	-0,0167551590342591	0,107018658144435	0,0423306612400663	0,097797316703886	0,0137377513849174	-0,0107162868863576	-0,0819270166644759	-0,0110553475260639	0,0318435103960747	0,0141396669433064	0,0394867132471184	-0,00549914200914005
V262	-0,0411867677797988	0,00379214767165478	0,0605599629419422	0,00205148430858463	0,0371604659026183	-0,0482032217062257	-0,0221085789515994	-0,0239105750425993	-0,0386327261059215	-0,0257346306509036	0,00455438228067813	0,0653852208609211	0,0875376371189701	0,00329982047123479	0,06373397589691	-0,0553490572191899	0,0486909742797457	-0,0589179108782262	0,00365508875646533	0,0711662102883158	-0,00650681112046385	0,082487478284927	0,0237657230236505	0,0663437795680866	-0,108108822737618	-0,00594934260321159	-0,0480569372196243	0,00337530107040118	0,0589875254170892	-0,0149390836505811
V263	-0,042347686398963	-0,000561536196676441	0,0539024257293199	0,000775461922298748	0,0374696632657659	-0,0627963060269701	-0,0136069460315368	-0,0237220930740068	-0,0170252055256419	-0,0198516362540774	-1,57999971162101e-05	0,0591086192767937	0,0936976654627606	0,0453754236084752	0,0351644397948027	-0,0577753960151556	0,0263994004308476	-0,0358065289005953	0,00436255163912006	0,0183997947737644	-0,0652222408168664	0,0648508930690938	0,0128693353478242	0,0981857299975974	-0,0663542391940125	-0,0367181123711511	-0,064392087245706	-0,0346705773964833	0,0433126884995074	-0,00112409606175044
V264	-0,0428966145811957	-0,00470648362373673	0,0455595031413148	-0,00472858969493772	0,0335412821451696	-0,0613709111093556	-0,0194501227018833	-0,0646529487546137	-0,0434432748846859	-0,0182052545137368	0,0357886066054352	0,0606046475231345	0,0830489963974283	0,0411087971793095	0,044912288586144	-0,0736666827012156	-0,0118746749842489	-0,0369072251123585	-0,00726870735826341	-0,0419430901329132	-0,0326869593388679	0,0250356934388369	0,00370089002193839	0,0927058559286661	-0,0352752368242899	-0,0213441703498634	-0,0349306151987277	-0,0353004713791853	0,0524480010292308	-0,0184687399784017
V265	-0,0430131295529718	-0,00556860025535749	0,0424967695306225	-0,00222062171530855	0,0382539422742579	-0,0565174847543975	-0,0232928474853632	-0,0574306916556578	-0,0615230597485929	-0,00763717271415376	0,0248998519298172	0,0554588736776819	0,0850078451962893	0,046918067305597	0,0214869052104583	-0,0850842249919769	-0,027939345336138	-0,0612812978335196	0,000815613419041029	-0,0691366649519335	0,0123420976895295	0,0308497248421644	0,0121196122466449	0,111786409667721	-0,0343198030067308	0,021247665060868	-0,023473386799725	-0,0335697443288615	0,0452525141111652	-0,0485711402289567
V266	-0,0422962274576185	-0,0110131961678014	0,0371135175592889	0,00495428385423972	0,0261383660021305	-0,0782968851550321	-0,014167464612975	-0,0468716503893401	-0,0513467978407035	-0,00399983098938759	0,0281986211793456	0,0799895711532843	0,0659693534953972	0,0634262140712709	0,0122431045252874	-0,106536010007638	-0,0643036943139223	-0,126122712897177	-0,0397280111217671	-0,0649420383261972	-0,0244799412862452	-0,0229568005272057	0,0236885643858215	0,0989988272680036	-0,0195954698946311	0,074234776296436	0,00681430135223098	-0,00413928806226482	0,0408317478033665	0,0311517650197675
V267	-0,0419852780462659	-0,00612518589501311	0,0353107550802961	-0,00116013402233838	0,0230669481795502	-0,108662149403438	-0,0237067572882357	-0,031106013044096	-0,0223908855899614	-0,00546854510421627	0,0270797203506078	0,0586498286257484	0,0351807686804824	0,0592908366114679	0,00650373202277587	-0,0913686027575876	-0,0794798675797977	-0,166882334880833	-0,0503139956900524	-0,0622846635600696	-0,0206037221156963	-0,0430347195194367	0,0154077322069598	0,101998549969138	0,00382047631247758	0,0846147955072447	0,0319980619059306	0,0188147789409353	0,0471763337204716	-0,0402862904642812
V268	-0,04144979441944	0,00069440070924072	0,0294402058237631	-0,00855352685208022	0,0375187373720186	-0,141222858067987	-0,00277549035068575	-0,0299999051663306	-0,0113548293734739	-0,00294308441974961	0,0252312478159308	0,0327908480041932	0,00984538008435217	0,0490793695999385	0,00405081055934251	-0,0609705490369963	-0,0752583347948121	-0,181165376629743	-0,0649429382325217	-0,0639331342331055	-0,0335308339169624	-0,0713585738240567	0,00173761172370801	0,0381569441237637	-0,00471708029758524	0,0851840978866155	0,0243139564695579	0,0116718552736618	0,0149490497067563	-0,0123952772620608
V269	-0,0410857595426759	0,00758731829719901	0,034893936764531	-0,00859672171533345	0,0343820566099879	-0,150994393306475	0,00996272466235524	-0,031604018448687	0,00370416707561798	0,0111581386168667	-0,0163423788633586	-0,00271587164316301	-0,00582637981063283	0,00553590568343053	0,0126200279919504	-0,0568460897161261	-0,0403759729660602	-0,164833361448399	-0,0540919247924936	-0,00728999653029889	-0,0669364740904727	-0,0798066976027726	0,0136102840885894	-0,00252363218419105	-0,0113688814450635	0,103344478575127	-0,013176306455136	0,0600967134726728	0,00788971766386644	-0,0258653325959082
V270	-0,0415968245913988	0,0165426585119373	0,0303171803901079	-0,0139366694125125	0,0462476054339964	-0,146442518978453	0,0149095827627582	-0,0430083878596406	0,00500241425024742	-0,00992414622577151	-0,02204737288873	-0,0421779444791239	-0,0160990146347759	-0,0126855172948518	0,0238505996148676	-0,0383393461802118	-0,0162032008588832	-0,124875941581966	-0,0364669789651753	0,0199599270350118	-0,0444698236266231	-0,0219712155947926	0,0136572038085852	-0,0317311436236416	-0,00606485337615111	0,0721895846123338	-0,0128509547860996	0,0777860884393136	-0,00633452686206428	-0,0289765099230239
V271	-0,0417782622135759	0,0179722355926429	0,0301133057019045	-0,0167447907447236	0,0326612745598098	-0,148578407981004	0,0103626619998354	-0,0394153905098349	0,00167950530371537	-0,014253857415741	-0,0140325774397263	-0,0516461198801128	-0,0368939010382004	-0,0014423783806071	0,019288048932499	-0,0351256031465489	0,00460121499572659	-0,0849955317579409	-0,0135782344001396	0,0417929241885972	-0,0674308187503565	-0,0238379242967995	-0,00414479767334241	-0,0537291985175461	-0,077168047793676	0,0460143827833556	-0,0560247806652945	0,0584690325942444	-0,00420517166750652	0,0542946778085448
V272	-0,0425782286421657	0,0181268369472763	0,0312270367589011	-0,00261326214560156	0,0218002039582996	-0,129881931141676	-0,0062702808579645	-0,0492979222585975	-0,000967749618069998	-0,0140458190129505	-0,0126453834653023	-0,0657313998407039	-0,0339000979035753	0,00120854206872159	0,026794953293409	-0,0205400415919508	0,0358805791241166	0,0106803944978598	0,0063788148465396	0,0924992323016863	-0,0251034702902928	-0,00204676798956321	-0,0543691188111123	-0,043283171107798	-0,105039893995065	0,034604593960241	-0,0826638384244001	0,112592460330856	0,00957379825571912	0,012804196144359
V273	-0,0423124862142457	0,0224891593245797	0,035102833077523	-0,00247684235323522	0,024039952264763	-0,110215645123026	-0,0123245603398368	-0,0473965365461562	0,00875780900831035	-0,02280759858827	-0,0342211380430862	-0,0647272996978432	-0,0382087261050331	-0,00424725311313829	-0,00699763273002846	-0,025999688140227	0,047032200012204	0,00705671010920813	0,0912477075462105	0,105852443606357	0,00698782504665201	0,0119664851360673	-0,0561617136873186	-0,0260642560438184	-0,0956985297527972	-0,00748724616221647	-0,0638913071703009	0,061904047889725	0,054381698718225	-0,0562096140880166
V274	-0,0421337008093074	0,025156351664515	0,0312151538827864	-0,00215438902365215	0,0229838888869303	-0,0982115253429633	-0,010439491269026	-0,0476339805308113	0,0113693026322008	-0,0243963912329571	-0,045876764545155	-0,0451741980742812	-0,0228301558728408	-0,0185522272886561	-0,020309515331276	-0,0291843107538299	0,0912649299618467	0,00244869995583239	0,127733980152914	0,133440547428379	0,0383073400202089	0,0435016477327295	-0,0502722943249245	0,0261497939515807	-0,0647725260819936	0,0023437899297493	-0,100045342478094	0,090813222903491	0,0897930938184016	0,0443927864387025
V275	-0,043359765192322	0,00959739827324245	0,0313968861323936	0,00427972649219283	0,00322686834321492	-0,089609644265045	0,00367105755936575	-0,0394129372266146	0,0149836568683198	-0,00901364265273795	-0,0532780295799587	-0,0643844478884026	-0,0206494865950685	-0,0139372103475485	-0,0314042892065427	-0,0533705292094135	0,101327969371941	0,010248318708146	0,135459011114834	0,115304922174359	0,0618659877404016	0,0234831990969771	-0,0207400329950243	0,0272162264048234	-0,0568851958049481	0,00449396344372784	-0,0682513082779003	0,0882721865233547	0,079472711158712	0,0381636765065698
V276	-0,0437397084556388	0,00287538472632392	0,0328472580494893	0,00841723409496892	-0,000185359091754006	-0,0892889138598331	0,00244109206451732	-0,022032997502035	-0,00591951781223114	0,00929991884190019	-0,0494299400313722	-0,0640533068674514	-0,0346427477447536	-0,0214073159191498	-0,0181459526724681	-0,0626856594164994	0,0935652937301722	0,0160876027235858	0,133531517817369	0,0774226756407954	0,0708103879091671	0,0179377283676578	0,00319441553438732	0,0369663215784184	-0,0885587184760318	0,0221701342682104	-0,0397097286371022	0,0230768599336251	0,0880989694085856	0,0172026709643563
V277	-0,0449561594409577	-0,000468646375481553	0,0253284130020668	0,000746362388195615	-0,00419527224812735	-0,0778042889287989	0,00760447448693754	-0,0169928242295393	0,00290857536833548	0,0132040017871019	-0,0396844201989194	-0,0737508773649751	-0,0175392258356818	0,0131555024930536	-0,00803836925999177	-0,0832368912934049	0,0930974996170417	0,0340655454564203	0,106143081706582	0,0530575240627065	0,0367661751271618	0,0134921306308966	-0,00398268135137298	0,0432756097011813	-0,0780316981005721	0,0234968829180681	-0,0210219872572137	-0,0413679523214701	0,0211622093088644	-0,00919991245821988
V278	-0,046102996353917	0,000810608140527751	0,0181431840858896	-0,0103737485578208	-0,00427749686407416	-0,0511537442921955	-0,0112316419858575	0,00572423467017137	-0,00598203356388176	0,000405017840961832	-0,0447635607990144	-0,0707958699466198	0,0120430317846403	0,00270204327502009	0,012444847974464	-0,0976189943393311	0,0901431155982476	0,00139432114547322	0,0808876599062779	0,0194707711605496	0,00689092478798089	0,00146825616752471	-0,0127040402608646	0,052736764837959	-0,0289555937659113	0,0513333679960648	-0,00688088179247416	-0,070553532203185	-0,00741788290353298	0,0429657816202041
V279	-0,0465787501708929	-0,00222090006785776	0,016122948214733	-0,014478883998391	-0,00908593404540449	-0,0351907292770457	-0,0171232345030664	0,0241455889888002	-0,0131021056514277	0,00676409233676144	-0,0376875497969227	-0,0742688530592247	0,0277910705618994	-0,00683295007965651	-0,0187212252232097	-0,0923328417587688	0,0461719373434985	0,0122884408110757	0,0556911756689708	0,00672157384370088	0,0314197180595542	0,00685098886621058	-0,00142039523217284	0,0665021469256309	-0,00505559990139228	0,0609114283860153	0,0251265319966331	-0,0476911781543017	-0,0424395759830603	0,033545426008924
V280	-0,0471576904548197	-0,00672236185446442	0,0121340603066467	-0,0230372508106482	-0,00508275571954736	-0,0302641432480523	-0,016360800011572	0,0243969264300652	-0,0138120669645646	0,0263251300640177	-0,0122057747901848	-0,0602335037032237	0,0438774042472741	-0,0059473659029197	-0,0173137594284399	-0,0417778354359229	0,0125261498059429	-0,00999695684843594	0,00435117545805816	0,00147230183495676	0,00327334339840857	0,00758789554197318	-0,0231001105477377	0,0848539540987041	-0,0288425579549736	0,0531546076026729	0,0234677463124949	-0,0486404715561047	-0,0753687300691231	-0,0268711288392028
V281	-0,047511579477256	-0,00591464630274031	0,00720967709718586	-0,0160747792444441	-8,40166279530456e-05	-0,0279145525955194	-0,0144670376517162	0,0295688270164949	-0,00547072708503317	0,0265672514289452	-0,00320412582658439	-0,0382178876543221	0,0309327974884678	-0,00469520207427516	-0,00356337808110828	-0,0508518382276526	-0,0121058675703299	-0,039187393495937	-0,0041799211860277	0,0175268782302155	0,032929256295815	-0,00380960745039094	-0,0115646100060475	0,0673320914053548	-0,028086068068118	0,0822913210144599	0,017892363415941	-0,0254687799185874	-0,070525906270441	0,0110718539887279
V282	-0,0477294386686004	-0,00900232188832511	0,00406426078901944	-0,00975318176869694	-0,00294320299297649	-0,0276430435708396	-0,0137724569259181	0,0213128204422519	-0,00379333380997831	0,0283952013538165	-0,00410205318659929	-0,0349967800689966	0,0113632174962071	0,00744542511495722	0,00653209167625665	-0,0259123895257744	-0,034092877505771	-0,0215351319872239	-0,00974186264113936	0,0208783605215223	0,0175130193108531	0,00219828518091406	-0,00806857872688277	0,0612128958734103	-0,038109200694176	0,080027416686863	-0,00183048744321916	-0,00601557127602021	-0,0561181233657741	-0,0188429498106316
V283	-0,0480854648010022	-0,00632001174926101	-0,00173821676430135	-0,00211764660086005	-0,00532053041756564	-0,0146000486336927	-0,00696808144404521	0,0101487043637598	0,0052943482551962	0,00446567514444139	0,000248650882078034	-0,031990125366693	-0,00891885846449958	0,00256485995834371	0,00490162253874777	-0,0323975232578459	-0,0418475682949854	-0,00217870764649113	0,00272857343140926	0,0153281569929624	0,00696864196853186	0,00531685153596235	0,00627596728305398	0,0613630752314851	-0,0239084828443748	0,0625142459029522	-0,00768522827654733	-0,0281508047813142	-0,0187767354309485	-0,0138335238726796
V284	-0,0481460208283511	-0,00395692302606947	-0,00541669568008677	-0,000544016911112629	-0,00830644443653301	-0,00462180629610008	-0,0108636360080395	-0,00794784272876327	0,000272524209568091	-0,00737913763102482	0,000866929388514085	-0,0196787077411766	-0,0238171404546929	-0,00876133458691568	0,0187007161646946	-0,0346419966796641	-0,0362205098910305	-0,00622316685876629	0,00968562185428825	0,026217629891964	0,0163127845579713	0,0111094634559262	0,000519529621725021	0,0419862944124742	-0,00380247261513863	0,0463501702731798	-0,0217606317723132	-0,0188832443251927	0,00286333356382792	-0,0123803156892417
V285	-0,0480380365556368	-0,000523071904573878	-0,0052568802646085	-0,000783115718301498	-0,0113694810018734	-0,00167152976739654	-0,00728557670643407	0,00569364169596377	-0,0118105893804675	-0,00977780184452833	0,00279391512636338	-0,00717500237497316	-0,0421373857370287	-0,00760009790230909	0,00713457269887644	-0,0420378898494636	-0,0197137695122649	-0,0159948205043668	0,029962481560855	0,0492259410201589	0,011620145855617	0,0467984047649173	-0,00695568569641854	0,0462957908120513	-0,0056694201906463	0,0412851661083907	0,00899735321940269	0,00654566217901262	0,0244468182289692	0,0189510822317046
V286	-0,0475649846393184	-0,00304088926598371	-0,00384695689489107	0,00948313220531541	-0,0191618951511659	0,00255946329711449	0,000661360169963525	0,00263659825953776	-0,0166436354437397	-0,00651688876678402	0,00957757128167352	0,00650002603097262	-0,0720454510146802	-0,0110264800208111	0,0098936491345381	-0,0455247312051889	-0,0145799793120068	-0,034240509921919	0,0396826530253324	0,0904878123337433	0,0183471574073649	0,0522937280022145	-0,0050617526649209	0,0212545104918856	-0,00865167815924598	0,0464010436926265	0,03270802796052	0,0240559777218355	0,0340557020604878	-0,00122181884966644
V287	-0,0472317976132353	-0,00273621685019894	-0,00528949594417893	0,0114854147195732	-0,0190241084759689	-0,00381224452054316	-0,00177147831579847	0,00794107257315465	-0,0127582553803499	-0,00490369523574547	0,014755088907376	0,0172049249524062	-0,0901549242951405	-0,00999846674569731	0,0207900796217653	-0,0499121959769193	-0,0193317253434305	-0,0530230834883541	0,048028667859847	0,090849335769204	0,00991269148884556	0,0563493227906116	-0,00232852752145005	0,00855518582523165	0,0049394754972159	0,0344995879044604	0,0327416552492714	0,0233240730655623	0,0247363928906529	0,0022771630950128
V288	-0,0470915618748536	-0,00211478149431425	-0,00795335864170156	0,00279814415641806	-0,00503805452701749	-0,00984299393633543	0,000671968893085148	0,0107731955879324	-0,0171616262367305	-0,00486090426030439	0,0245672388058058	0,0204065871229359	-0,103821671556656	-0,0108165373164824	0,0187559971412774	-0,0425300967188681	-0,0294305180594346	-0,0671151888340147	0,0514251810068469	0,0673369639214668	0,00295422890232029	0,0512997099509606	-0,00198016553692091	-0,0130408586601409	0,00374348697901667	0,0149906924805873	0,042220312183798	0,000295666099122515	0,0218243177507564	-0,000834560442265853
V289	-0,0469829833762854	-0,00191555033726409	-0,00789564609177447	0,000175991163028463	-0,00152781889618732	-0,00845402833903946	-0,00115347298167304	0,0149427475938568	-0,016029899742812	0,00160979284820989	0,0214269463592846	0,0187485519947676	-0,102937765458956	-0,0160846875152104	0,0409898700905133	-0,0397731966276254	-0,0282893292799259	-0,0778540401810032	0,0522879106323202	0,0723056366501669	-0,00992925766378073	0,0478814967700303	-0,00723158118893018	-0,04452163448222	0,0139989111426028	0,00399812056862013	0,0245308767369476	0,00571362621646456	-0,0086546327186636	0,00123939470265805
V290	-0,0470825712027381	-0,00353751125203864	-0,0105560272780117	-0,00797180216906786	0,00753326881867179	-0,00714541804595311	0,00575859625840573	0,0190419600934449	-0,0128878430037028	0,00993176406291368	0,0156470037239473	0,0131192176683445	-0,0974603413851094	-0,00402212702296288	0,050293120406533	-0,0218585224914344	-0,0159408927968478	-0,0586919275987795	0,0650568603770781	0,0497497102640966	-0,0202641499542767	0,0523525820099119	0,00254828214296413	-0,0384802638057374	0,016961093189935	-0,0200556650397021	0,0179274595269179	-0,024424497506563	-0,0639525907188849	0,00521207337558667
V291	-0,047073615617822	-0,00774400634598118	-0,0109255667812568	-0,0136237920869649	0,01426010277451	-0,0132564540463589	0,00481257136075141	0,0212376675636893	-0,0160080345597778	0,0134407868808725	0,0179508701776466	-0,00230570146831311	-0,0822265771782879	0,00117126755623362	0,0616464789515172	-0,0104668627720174	-0,00886553683718148	-0,050051646742862	0,0588809493796295	0,00131759407642798	-0,0452622465171252	0,0358365534960657	0,00290002859591431	-0,0542410247739755	0,0105332965959884	-0,0376562324152736	0,0152754848953881	-0,0546327758413152	-0,0947764496983566	0,0148784278605676
V292	-0,0472859580851635	-0,00963156561740796	-0,0137221240457333	-0,0134769667956093	0,0115941566339512	-0,0102944379964804	0,0011019252879703	0,0164021264292716	-0,011768746303219	0,00820232280016637	0,0162961186575401	-0,0181885079276795	-0,0541910148871717	0,00939559484719368	0,0613289431669298	-0,000409247685059962	-0,00242745472768871	-0,0290930049974169	0,044070173893872	-0,0154684397842603	-0,0603875600794174	0,0177632053203461	0,0086950201030712	-0,0544035771216162	0,00565624888639578	-0,0368980423575577	-0,0109285525622489	-0,0406408804113913	-0,126398778541015	0,0484926805290893
V293	-0,04728210942754	-0,00885249310421771	-0,0181900719633379	-0,0123651133439038	0,00689598128232683	-0,00724858351413804	-0,00261806192053862	0,0104859819424637	-0,0169700952900583	-0,00128129853329152	0,00781541415033092	-0,0173554115559561	-0,0400953954693932	-0,00133989046679336	0,0601649062829512	0,00709918635391923	0,00187247735282819	-0,023232280050968	0,0477032095171778	-0,0271220742119057	-0,0574133520607532	-0,00389605186479631	0,0109702826903123	-0,0447005033707601	-0,00467079966044216	-0,0566094509010941	-0,0157370566915273	-0,0586513172637429	-0,122883157020752	-0,0119052032682028
V294	-0,047427652574662	-0,00740155035633254	-0,0224040858914048	-0,0101338158040965	0,00439050725762398	-0,00891811368026128	0,00248749930438884	0,00546641193805685	-0,00806156110022373	-0,0101048564028682	0,00654919158195307	-0,0127736436040567	-0,0207991520177365	-0,00279602284837913	0,0430300945382245	0,0207793099555584	-0,00237188329446859	0,00402468504756844	0,0376230901742068	-0,0242777565022193	-0,0441558645939975	-0,0248647144472902	0,00639154804702956	-0,00108590356179833	-0,00770730777473323	-0,0416916162259499	-0,0408818559822078	-0,0310281124303902	-0,109400124091686	-0,0187868284265596
V295	-0,0473701142958488	-0,00955291443310873	-0,0241590668305388	-0,00164006894472594	0,000573216521843574	-0,00723373607237815	0,00897761227138252	-0,00264706410302818	0,000858566388208271	-0,0126995135372989	-0,00420220316693407	-0,0172056940200737	-0,0071526751576502	-0,00973471059549619	0,0230786209361087	0,0123053762286759	0,0150740821999504	0,0147839511555882	0,0295167863703651	-0,0257014454206858	-0,0296408874322463	-0,0491134056551924	0,0144023906687862	0,0176687133987178	-0,0201292668842462	-0,0528708943821509	-0,0593804317747045	-0,0134182862182855	-0,0854286100725965	0,00114195827353403
V296	-0,0473021021706081	-0,00932981334936047	-0,0249480952411105	0,00407608364834887	0,00162574106445443	-0,0147627584022312	0,00999446479135232	-0,0065514292804677	0,00651215987937055	-0,0162707232756688	-0,0118379895538297	-0,0184227986544454	-0,0043845146625403	-0,0158527012957869	0,0128878287902111	0,0266839969456082	0,0163974980399402	0,00644033724834334	0,0302114742843855	-0,0182418203697506	-0,0146245501035825	-0,0558813681597001	0,0161515827119675	0,0314919218881475	-0,0255206649977844	-0,0406848772534326	-0,0504218518751088	-0,0265235192760792	-0,0280953572714854	0,0520594815327782
V297	-0,0472305296397969	-0,00809593515187892	-0,0269397573907169	0,00852377584128881	0,00658847197587931	-0,0135572839048363	0,00754993603884524	-0,0167802591078092	0,0154892873924135	-0,0163988956082597	-0,011222724081791	-0,0178328844031063	-0,0048055503302329	-0,0183097204660369	0,00050575506625773	0,0202503872296307	0,0214401081411673	0,00824651586512018	0,0122338880906771	-0,0094371594887897	-0,0127502250913535	-0,0442786201395753	0,0133817912857429	0,0365677180733537	-0,0174040427266348	-0,0395045743236029	-0,0438637259305677	-0,0308928435847047	0,000630651289584143	-0,0289431882881282
V298	-0,0471308671750332	-0,0061777040661448	-0,0298235240221968	0,00865189208314512	0,011125764403982	-0,0123671764790445	0,00449880511207536	-0,0106636571059336	0,0152312491649539	-0,0183838562286041	-0,00308140640573245	-0,021819792217231	-0,0101056248242866	-0,00843688232245875	-0,00703648236551403	0,0208625256143878	0,0235217268654282	-0,00220205772517631	-0,00311417699260986	0,00389463787829571	-0,00777574640712965	-0,0339906669920549	0,00269169108988688	0,0356472558225738	-0,0120620284625894	-0,0351081224556728	-0,0354092843188214	-0,0252053312100171	0,0227286642321005	-0,00650322544547301
V299	-0,0473352984696797	-0,00655092831360735	-0,0276681398514297	0,0071497576288916	0,0110346019865979	-0,00200410163441872	0,00146500039695942	-0,00535929128967575	0,0164952322868095	-0,0194056984071267	-0,00805731298285499	-0,0184479998321165	-0,010307842126513	-0,00533273854176956	-0,014902922494862	0,00447911708724967	0,0144673621458864	-0,00315767859087039	-0,00480350818789414	0,015259061675185	-0,00816579918074451	-0,0188447813852075	0,010244427152772	0,0359768252541327	-0,00468928700709235	-0,034995324231621	-0,0402374072064409	-0,0136049573948141	0,036027830696686	0,0138892448944735
V300	-0,0473022129065377	-0,00742547628403567	-0,0282126255508499	0,00347525031207624	0,0109720817172049	-0,00415772958056651	-0,00538138155956256	0,00203475917898535	0,0101046254358938	-0,0155188897584555	-0,00626728902666061	-0,010785690878514	-0,0147318091345751	-0,000623039122182875	-0,0158277476507105	0,00943477305483742	0,000488433696264354	-0,00825727070737286	-0,019602589049841	0,0201147678166465	-0,0252506359005687	-0,0173225339651551	0,000413083162883975	0,0250074377833334	-0,0123891813226381	-0,0436610633252518	-0,0441989801451602	-0,0111935504707525	0,0362785753493081	-0,00918819590637638
V301	-0,0472517857141783	-0,00619564411986456	-0,0277525833081455	0,00198964179331031	0,0152187021792459	-0,00639618770708911	-0,00981587165265185	0,0105352939855082	0,00655293201309118	-0,0159630267317776	-0,0028702308585661	0,00177849889089135	-0,0245723604879308	0,0157145004163854	-0,0156143410211515	-0,00143433046088561	-0,0152567623289091	-0,0138806186826642	-0,0288609428596998	0,0303384549835904	-0,0379816314317483	-0,00918780136025312	-0,000554396426650283	0,0171299485201828	-0,0165109729407812	-0,0345197612541728	-0,0516478397773191	-0,0140827917611524	0,0448316078208419	0,00482164541130252
V302	-0,0471171527736448	-0,00840192947338895	-0,0283097553947835	0,00256086583995479	0,0146727992359533	-0,00837033382926505	-0,0119745892582551	0,0122651828238169	-0,00136105801542007	-0,00524604221861572	0,0140826860944175	-0,00170678148380106	-0,027170793152312	0,0247809310604689	-0,0208621549382262	0,00848237228582167	-0,0328318363517533	-0,0148937320129218	-0,0302915144968914	0,0172233129920296	-0,0336159034036867	-0,00157754230726915	0,00362887769414405	0,00565522872676686	-0,0192569772795828	-0,0317990270243559	-0,0354188016088866	0,00810485666632555	0,031449607898259	-0,0335621753043023
V303	-0,0471870237595862	-0,00834377713048922	-0,0279114844148218	-0,00206902128803548	0,0142299683662544	-0,00439694382500562	-0,0125970561878434	0,0121566303171351	-0,000547239060298469	-0,00490822114399665	0,0175467275485246	-0,00245612923380304	-0,0263135776232672	0,0204820978012755	-0,0128676983976979	0,0028076253426573	-0,0335257449352979	-0,00997261010111021	-0,0301004666545078	0,00889006783588242	-0,0270481034155904	-0,00163837007852621	-0,00153710166828659	0,0128100677141351	-0,0184244065253972	-0,0268037927710692	-0,0430166260745049	-0,00190975617486299	0,034720294101876	-0,0305339224612055
V304	-0,0473074019599281	-0,00810292648426285	-0,0266795325089925	-0,00357578519317451	0,0147867024373272	-0,00355453553370891	-0,0109460924944087	0,0101536858452237	-0,00742767981149861	-0,00682550894811972	0,014126407963862	0,00275091891888414	-0,026171623790099	0,0131753392070035	-0,00657483681443386	-0,00546903521621899	-0,0384103388731317	-0,00293136355910966	-0,0219176672215329	0,0162808636964913	-0,0218425428285234	8,65120309668122e-06	0,00240249479843726	0,00799179720298725	-0,0068917876162742	-0,0264875412218355	-0,0452310859219617	0,0102450145852172	0,0222634266923867	0,0207768528338253
V305	-0,0473547098970534	-0,00854254610682487	-0,0259299524732972	-0,00825825299014023	0,00894870831939886	-0,0024924934613992	-0,00567732820867647	0,00689817203312909	-0,0180079198878661	-0,00426866019915424	0,0115853316510598	0,00868561309691594	-0,0252608345724441	0,000784683119590835	-0,000615319827622142	-0,00535170807679366	-0,0407799279625146	0,0166037009562092	-0,0192980009052473	0,0105064986490874	-0,0257035361540265	0,00893545928226953	0,00570851311133192	0,00611253172575047	-0,00568159032099904	-0,029234302200732	-0,0169145136411025	0,0187044365318501	0,0119937362824407	-0,0401223195624012
V306	-0,0473739774478296	-0,0104348425690089	-0,025019302901043	-0,00384101345840472	0,00463600286049703	0,00586020453349008	0,00668044509119161	-0,000939705475296061	-0,0245523273941616	0,00102466273890946	0,00446304922755246	0,00992069949541145	-0,0261264121763837	-0,00446706752176943	0,00997516021386869	-0,00629520836595724	-0,0273391459989698	0,0179554414011674	-0,0187775126862222	0,0223222306027664	-0,0238043479877428	0,00750277230616245	0,00905748000245916	-0,00378666305236555	-0,012476806421763	-0,0151468620575037	-0,000835626887870841	0,0242139774136861	-0,00990592339199281	0,0252788818952159
V307	-0,0471474638675436	-0,0113594977616619	-0,0267323976336674	0,000941998093028622	-0,000273235049615027	0,00397680669760325	0,0133872941794569	-0,00314681436720699	-0,0262186189466862	0,00264814978299432	-0,00164722938793969	0,0118793807192692	-0,0253755746352086	-0,0186326033792507	0,0226524780530547	-0,0140298198061804	-0,0261650149598813	0,0312086184069802	-0,0283411386686313	0,0248408406558912	-0,0123048166135479	0,00136087706417002	0,00699182040284221	-0,0121123514321583	0,000801157604386781	0,00330691812221894	0,0156586058973491	0,0288592659674548	-0,00304541483253937	-0,0306128489352998
V308	-0,0469823710006741	-0,0116176277527088	-0,0275365202442087	0,00136668026889445	0,00276850685162992	0,00183503554701691	0,0190833388207501	-0,0114583493344429	-0,0266592973217129	0,00378344789116259	-0,005211263343051	0,0126673527900336	-0,0216111239945432	-0,0333380074494218	0,0207579728185041	-0,0191775578042826	-0,0214542673129217	0,0390050087330137	-0,0360810846247232	0,0223180650084544	-0,000721502097246343	-0,0053749266128282	0,00599535859138838	-0,0160597947343076	-0,0023312085451873	0,00285715264088843	0,0252898375044498	0,0348883537843867	0,0132911145441301	0,0082029016538591
V309	-0,0467862579782289	-0,0106113743761278	-0,0285373063132323	0,00588333564761505	0,00265775168143588	0,0026630098453653	0,0206108464234422	-0,021929314733043	-0,0269465119058201	0,0048428303583598	-0,0067337200324886	0,017739500858559	-0,0122752910367213	-0,0435078967724597	0,0281888112287572	-0,0303236571075091	-0,0125501750573753	0,0428830994197162	-0,0490765495379761	0,0281117324833958	0,000117404673486838	-0,00861528440106136	0,00114859518653186	-0,0120746729149652	0,00378971832978431	0,00226274842572247	0,01191102787027	0,0319079323206788	0,0111390078763824	-0,0363561944854434
V310	-0,0467816659970906	-0,00989571353690215	-0,0278539535384595	0,00945920358322402	0,0098741146066914	0,00377683127539972	0,0233942934949169	-0,027561200512071	-0,0219071124096989	0,01300444342274	-0,0125843141534996	0,0187527993097208	-0,00241268717984225	-0,0379929756143257	0,0184207855404661	-0,0367716973393744	-0,00219452110743428	0,051593460103928	-0,0508550405464738	0,0349784016226979	-0,00247453777781882	-0,0116662721805275	0,00399691682988483	0,00283069191056144	-0,000524347280068888	0,000591378767912064	0,0131907316337751	0,0199857460679956	0,000205246043228225	-0,00114105321556782
V311	-0,0468465900751634	-0,0107536987050001	-0,0255607201433326	0,0130216132370008	0,0178496652262464	0,00260841148363315	0,0222702574027773	-0,0356205261574874	-0,0125926294455276	0,0170968702651145	-0,0205650616622397	0,0199045604870611	0,00755863095338278	-0,0281621649431942	0,024030820472231	-0,0365706290351643	0,007555575768071	0,0414966911396764	-0,0529921637608317	0,0202755335273719	-0,00610639959653546	-0,00463842970199763	0,00787254376583205	0,00158564528737414	0,0110420748733849	-0,0105988284750455	0,00736899040736273	-0,00655068097358371	0,0191672468000081	-0,00520896233692995
V312	-0,0468553814045219	-0,0104722698673256	-0,0255537425362632	0,0208092657267397	0,0216279399604456	0,00988247883839441	0,0166466237809837	-0,034825808326372	-0,0016297620405235	0,0217603811666016	-0,0206143727953199	0,0207882198612674	0,0148526459487916	-0,0126073437542516	0,0240790018044409	-0,0348023411096683	0,0127513436586553	0,0270488268567941	-0,0465800026022274	0,0272183135231567	-0,00288929202268725	-0,00154149552317422	0,0134520110993227	-0,00190431418109909	0,00745408707975031	-0,0068364677028434	4,15829802737199e-05	-0,00738889822121317	0,0237562116435597	-0,0280018235958076
V313	-0,0469059705078184	-0,00973417635880867	-0,0259169672691261	0,0212672710461069	0,0277615770377306	0,0156743078291271	0,00638520200859544	-0,0301882396535486	-0,000420380207641404	0,0165577277756803	-0,0228192743744863	0,0248980045893626	0,00509769029165656	-0,00803028077191995	0,0180919578707413	-0,0367184104897477	0,00499403639068397	0,0221485236800674	-0,0358978016430735	0,018676120764995	-0,00307655229243104	0,0010982601167337	0,0192948845529366	0,0173922906026428	0,00613146899514172	-0,00546156672292901	-0,00667376562192806	-0,015714969026597	0,0285449698320614	-0,000955385879699342
V314	-0,0469519613227015	-0,0105503075336303	-0,024579614639067	0,0222457188975084	0,0265603121745954	0,0194088624724724	0,0094049859774971	-0,0239468142763263	0,00546696225353421	0,014559934532953	-0,0248437884642975	0,0289942984685564	-0,00299714960260111	0,011147810875727	0,00379403873544343	-0,0297520042301452	-0,0108223762376419	0,0222369069360397	-0,0385871719896693	0,00554162620935546	0,00335767011668453	-0,00137803665450069	0,0243392773058137	0,0493370724868456	0,00636171819660861	0,00647975033515383	-0,0208224987265341	-0,00551259762794265	0,0121996178561214	0,00417419776257826
V315	-0,0470460007162987	-0,0113749373339405	-0,0218214149959248	0,0234617780875562	0,0307130926161789	0,0213863005816158	0,0112186562296776	-0,0136267082112024	0,00556386066198073	0,010055125863682	-0,031290959431718	0,0282588400115351	-0,00586370903171886	0,00935301340729278	-0,00951181596117242	-0,0194306599246982	-0,00697336278093796	0,0160641330884035	-0,0231992094287818	-0,00270233264400847	0,0168035005199853	0,00191266515242142	0,0331558270881066	0,0703487915527874	-0,000103933075186526	0,0138090617525948	-0,024024646034507	0,00518620940331102	0,0144123255868073	0,00137745304818464
V316	-0,0470702512971524	-0,013713043765366	-0,0186134086867477	0,0230671925366325	0,0274752750167936	0,0234471518144104	0,016052773379268	-0,00668572142802653	0,00520856911451495	0,00461552475588777	-0,0372670131815034	0,0264716786297904	-0,00286107200179333	0,013082867619281	-0,00443863335997247	0,0118248630798138	-0,00640095761555794	0,00444499454555954	-0,0168746763818324	-0,0144409522208304	0,0221937771339372	-0,00381564073154456	0,0290798546711964	0,0940297552028176	-0,00777681803111612	0,0320021879114627	-0,0175859995505749	-0,00726246112557244	0,0254216294671138	0,0164313186767678
V317	-0,0469481916188765	-0,0142725263141329	-0,0172117417992367	0,0253786545627863	0,0313662549850665	0,0254417261172857	0,0141733784544239	-0,000865546073067361	0,00418848569974017	-0,000101480697812879	-0,0389898951230531	0,0221742208100213	-0,00784268941696231	0,0125319667937294	-0,0140293723386644	0,0183525150582794	-0,0280769884021354	0,00323580197335003	-0,0173421899968245	-0,0234678283691445	0,0284323684898755	-0,00415269590328524	0,0248300025090959	0,107660942982758	-0,0093888957391466	0,0375830606816501	-0,00900659624740114	0,00528939560762248	0,0228467682505437	-0,0275122910211907
V318	-0,0468554682946901	-0,0147902827028346	-0,0170978993153029	0,025473809816845	0,0314257009886493	0,0224036453920725	0,0202658368561455	0,00834974843384174	-0,00129157504892635	-0,00304814945501339	-0,0252414667420643	0,0161433180568	-0,00677008018989811	0,0250161616044095	-0,0209937566127827	0,0346983680452817	-0,0480822376618265	-0,00931222108332363	-0,00650380050836033	-0,0120453816739851	0,0468925452616253	0,00287971454499405	0,0101583435954538	0,108084402268765	-0,0188196237287412	0,0377523239307088	0,00271330031684575	0,0273434900143635	-0,00435249294589461	0,0112618280467194
V319	-0,0467066607968503	-0,016650571412634	-0,0162310620879077	0,0287069081469566	0,0275472337184867	0,0259557932738785	0,0330451414959438	0,00495627479001547	-0,00864732551416094	0,00575403770722165	-0,0302107731877671	0,0172703480459832	-0,0105315911559945	0,00792531194436635	0,000321348710569224	0,0356433333343526	-0,0518057161759102	-0,00358366999175862	-0,000326395751440497	-0,000732545577766878	0,055844623262753	-0,00418744009307216	0,00259188151403686	0,0891573292957083	-0,0168837812506492	0,0343428500092433	0,000297491462946678	0,0326316583209889	-0,00836800254709472	-0,00622378487860818
V320	-0,0464794764344153	-0,0182708943129243	-0,0162327118011145	0,0340899896853462	0,0258589155891041	0,0254050840973589	0,0357315946332833	-0,00297148616341398	-0,0246376636459234	-0,000482791584848354	-0,0300913616871553	0,0185223768271563	-0,024048067162775	-0,0119164686759465	0,0101028217620992	0,0380747633170084	-0,0458663033762208	0,0237160246223561	-0,0224884738799181	0,0275654119340075	0,0541487604118868	-0,00761897527045562	-0,00837474911424834	0,037050935451745	-0,013677335169907	0,0185100396075275	0,00389987353558276	0,0276694002682266	-0,0145207664963459	0,0264650736675838
V321	-0,0465484999112724	-0,0163077026520261	-0,0163573865647085	0,0304832275634383	0,0246656657006099	0,0221735710097199	0,0374980137109364	-0,00884446161287636	-0,0346768155384478	-0,00104150381826808	-0,026316237518935	0,0255552000117144	-0,0230166343273903	-0,0145820866874654	0,0256753980030592	0,0382556280881221	-0,0399165006632942	0,0406309262680115	-0,0432844805679838	0,0416806545757931	0,0273088879155474	0,00485504697575514	-0,0206046373278015	-0,000561998521026106	-0,0248074697510201	0,00850051975388667	0,000314915851169851	0,00209360950042449	-0,0103354659537661	0,0238234992509804
V322	-0,0467123172812528	-0,015034138187895	-0,0167236155592962	0,030755600690978	0,0167829378249686	0,0155281420480884	0,0377916746793516	-0,00968860483461266	-0,03784094227231	-0,00015608467031852	-0,0171336763629284	0,0173554005451775	-0,0209381314419253	-0,0138852600373701	0,0303328158449259	0,0296859168949932	-0,0222379528131067	0,0546711683994535	-0,0478491477318278	0,0441699798978633	0,0093031677509328	0,00381689622377062	-0,0208516731390391	-0,0331427677368189	-0,0382214309467822	-0,00642633353257711	0,0133294188226274	0,0130284268964874	0,00546657335756735	-0,00630710254342634
V323	-0,0470023163371684	-0,0135544643877726	-0,0184140527332674	0,0277335351637219	0,0112030500545969	-0,00190629806552115	0,0346918220989894	-0,00412710483374684	-0,016941886976755	-0,00318913914244575	-0,0105195236789788	0,000660646525426462	-0,0119964685774261	-0,0132643405751257	0,0308586262371509	0,0130895137818154	0,00595964272463314	0,0557795039901216	-0,057698629054629	0,049023414254461	0,00457850498651571	-0,00126646093120069	-0,038426574544943	-0,0313399398461637	-0,0372791874289762	-0,0286797089385777	-0,000404023215052151	0,00674540396940663	0,0179455460286838	0,019287739328672
V324	-0,0472613311434404	-0,0111733985128096	-0,0186789206048939	0,0213884631179688	0,00747740768332112	-0,0129547209590336	0,0376498661199915	0,00179058381233157	-0,00852920938195444	-0,00209524128953662	-0,00426519497763795	-0,00925613655687858	-0,00522447332373298	-0,00308354939287599	0,0281094578400427	-0,0145636866341038	0,00438515768466959	0,0556310111552102	-0,0371116623497685	0,0357345542199761	0,00450767866652736	0,00636103753947849	-0,0296939893856976	-0,0162557911300987	-0,0415296906538981	-0,0529029947264449	-0,0112056845135176	0,00949504129689881	0,0217372287696378	-0,01388979903007
V325	-0,0473974951249814	-0,0106690588766409	-0,0175621944654725	0,0143056020842355	-0,00162077580060046	-0,0153514809761319	0,0373659289826768	0,00172075222729266	-0,000273831155910058	-0,0048240650133216	-0,0100270992060481	-0,00522505072441772	0,000217820581915911	0,000108041464432724	0,0394148426221654	-0,0324014403586356	0,00252893442803649	0,0513525902429278	-0,0249482934287281	0,0078723449101291	-0,0014157453767674	0,0128460079756548	-0,0156490425133543	-0,0114851098484044	-0,0414667808716939	-0,0588351543378426	-0,00110998974229085	0,0091799366031006	0,0199254023998758	-0,0182570874604813
V326	-0,0475063210252412	-0,0105197855582911	-0,0177028123321436	0,00883322227306233	0,00226469181978737	-0,0136190663971152	0,0318249172213627	0,0090609268226952	0,0126247871299796	-0,00149481021685943	-0,0103345215387754	-0,012556994092776	-0,000850099025516869	0,0200227766236877	0,0417910503403265	-0,0358728323609787	0,00582807508167981	0,0219397952504016	-0,0195038180484056	-0,00780952357074794	0,00202674302525254	0,0147815352061336	-0,0176881963962839	-0,0142816913410109	-0,0431418843991946	-0,0388978912046654	-0,00643006185757657	0,00340831056019977	0,00158398015708072	-0,0313535217918111
V327	-0,0473188806643773	-0,0118320474428454	-0,0194605548011807	0,00200412191239259	-0,0010268558199609	-0,0175407153416636	0,0297212784182368	0,0198745316711712	0,01899844132297	-0,000707309049243394	-0,0148264691484108	-0,0237976359447084	-0,010315711140535	0,0218468230936989	0,0394583340352142	-0,0289500106426628	-0,00711488323571684	0,0176850300670154	-0,017727036205605	-0,0060629575053731	0,0305932983606912	0,0185373588000933	-0,0170073801124291	-0,0173430527649201	-0,035406898073324	-0,0231538924910558	0,00962436645854648	0,0179077556741133	0,00869775006844306	0,0114399994140619
V328	-0,0471673217090185	-0,012552754010662	-0,0220491633909218	-0,00163918169918227	0,000887815756332534	-0,0124440235772567	0,0314807425474066	0,0246384560914267	0,0207192773543481	-0,00311426757305062	-0,0103173175618002	-0,0195222701721696	-0,0152674332424305	0,0283637023266848	0,0321032884024803	-0,0243288912900834	-0,0109822690869061	0,0045726565241203	0,00775268426793114	-0,0148677492577434	0,0465725861898058	0,0189217937084217	-0,0111295925315633	-0,00563424896201898	-0,0353878532511456	-0,0136077035630847	0,0142071412418093	0,0221748879346484	0,0172193227529622	-0,0187183888610199
V329	-0,0469726354136884	-0,0135576191589948	-0,0254600475282428	-0,00271072380985685	0,0018556899484674	-0,00818929627643821	0,0316322408568978	0,0262147882472684	0,0213376164240307	-0,0059354591651825	-0,0105982060379075	-0,0161545085755837	-0,0158397226920238	0,0284008487194017	0,0226242424469148	-0,0222882426925055	-0,0097257583355394	-0,00296365001618775	0,00629514642083169	-0,026100116495911	0,0408352519587758	0,0221459466874105	0,00029046157629395	0,00703574498690938	-0,0253412309834457	-0,00657944002316044	0,0160453964714534	0,0114873416695442	0,0229067685410491	0,0151911604694987
V330	-0,0468751602139601	-0,0147312251319136	-0,0263935291138717	-0,00119233897716897	0,0044710070330728	-0,00914127272965155	0,0372148256049329	0,0249102764788792	0,0237269942130613	-0,00345219942623273	-0,00857504546660145	-0,0114739272814322	-0,0178962574570425	0,0264620552387798	0,0158234926202143	-0,0138055883470466	-0,0109295481090329	0,000693843616527286	-0,00224054702712519	-0,0168956570846968	0,030332898199717	0,0139515771419107	0,00680529937441585	0,0147031527800375	-0,0210967937047789	-0,000220085482743098	0,023932845484983	0,00484812273435288	-0,00158219168764843	-0,00794828073743027
V331	-0,0467765127530836	-0,0159790858931341	-0,0273813618713426	-0,000197104082893496	0,00907705590850269	-0,00701614138861024	0,0359185279831383	0,0194623782716049	0,0265151749211484	-0,0101985170538603	-0,0108558272084678	0,00100168426729085	-0,0155024653099715	0,024105324336267	0,0186490642090338	-0,00210280461224658	-0,00299673973785009	-0,00774052959661658	-0,00498395860457045	-0,0279331251276046	0,0238282902399938	0,0166030556249189	0,0100642238009777	0,0214306703431551	-0,00415039701729013	-0,00737339341933496	0,0169630946688977	-0,00859713972974497	0,00070893444702109	0,00570391558181714
V332	-0,0467237652467687	-0,0163011659404308	-0,0293303729797612	0,00351968322479587	0,00950712900734722	-0,000358276225652302	0,0305731112549048	0,0210821184891846	0,0197113563688284	-0,00580073834340662	-0,00940729801126344	0,00709730708245767	-0,014605779098553	0,0222968994619869	0,0179275560270973	0,00226933336847375	-0,00621438698417726	-0,0082582624557718	-0,00129028212707104	-0,0146786915867521	0,0266071963976395	0,0113563810207575	0,00388497855308467	0,0131537452243692	-0,00677569228627738	0,000701249010596422	0,0156509598404097	-0,0103780811219454	1,17711757486526e-05	0,0278923021762755
V333	-0,0466603662019714	-0,0162361703998089	-0,0309658628033505	0,00583356374024257	0,0131552058374003	0,00153342345343774	0,025964660952354	0,0220250218202719	0,0141657003660126	-0,0101838745839158	-0,00525096538103964	0,0133032551550735	-0,0152584995803478	0,00987707280192705	0,00998255125421836	0,00335043644323928	-0,013060467042949	-0,00373484866166038	-0,00190914532935468	-0,00183408561632298	0,025825303213439	0,00471827078300862	0,00049610323960762	0,0140172009434671	0,00141082410774382	-0,00755229636505568	0,0164001988365323	-0,00330275405075567	-0,00326797281905418	-0,0110928759030034
V334	-0,0466880669978161	-0,0155145062534297	-0,0310208606056106	0,00977991712172467	0,0128778551739522	0,00637258758663316	0,0266359344931389	0,0150237111673943	0,0137767398660126	-0,001811352709631	-0,00867729543271589	0,017815104145551	-0,0195722224808503	0,00272353440561489	0,00358346284351282	0,00607274808786489	-0,0103932370675237	0,000321089629623457	-0,00518716781166507	0,00667868397246019	0,0351882258713355	0,00352779106465941	-0,00802248348486638	0,00648703925305692	0,00801760380730969	-0,00250153520356031	0,0118884086717635	0,00051114122433112	-0,0085861604878604	-0,0196603715549076
V335	-0,0467529767164632	-0,013736538812939	-0,0308576247538015	0,00826714650876434	0,016965608612621	0,00567444426195325	0,0243494708286912	0,0142245994608948	0,0126853715002044	0,00624637766837338	-0,0033878791933404	0,0195001283363888	-0,0214407830562318	-0,00213837497555264	0,00163658301130339	0,0163738354894578	-0,0135667646927001	0,0121284037530966	0,000248611294122791	0,000847616882863307	0,0459787329798756	0,0092951708179456	-0,0189600645800776	0,00678176186385677	0,000677335525477819	0,00461863289239914	0,0191176046942826	0,00128334075278974	-4,61270534235469e-06	0,0258356796168436
V336	-0,0468303848431243	-0,0131053070272238	-0,0301678950931948	0,00762395818536214	0,0152375689892073	0,00681318765289646	0,0211899534947732	0,0117529299756319	0,0066334504818355	0,0108877957856109	0,000189142002631255	0,0228118329163055	-0,0105527766121483	-0,00607787381789072	0,00108766974179849	0,0261182664752165	-0,00202890124251457	0,0278943999897448	-0,00976142800287794	-0,00554063974693644	0,0459379499394111	0,00791747900769659	-0,031761179416452	0,0164521663649911	-0,0174436348619124	0,0092836765910604	0,0110509279964359	0,00892151594274481	0,00952723598371446	0,0225547469202639
V337	-0,0468056491942962	-0,0119012897440115	-0,0306646999153988	0,0103358831669417	0,018917576917046	0,00970469725590808	0,0137297131287406	0,0174315566062226	0,00130111539651022	0,0147293813291919	0,00788289939715915	0,0140549657557685	-0,0115798913326447	-0,0057664767988811	-0,00629495929544827	0,0335919107078444	-0,0139056184247941	0,0298270745880405	-0,00768250657960803	-0,0097958107030353	0,033963247950616	-0,000322620951953848	-0,0357088260250506	0,0191054139116318	-0,0312494499124985	0,0174110950534526	0,0150268214923581	0,0139679570614564	0,00777498299653571	0,0292689018274135
V338	-0,0468355770936213	-0,010376743795774	-0,0309822002719536	0,00847396454901966	0,0207946870532175	0,00597463995147735	0,00924300365084358	0,0154053532019037	-0,00344719536275849	0,0152623893240925	0,0188843807520803	0,00724345654030197	-0,00415950975467091	0,00483560247445831	-0,0116128835713026	0,0381358390465053	-0,0205875424770478	0,026479491929997	0,000813988030215346	-0,017847853774533	0,0308611302072159	-0,0028797805390608	-0,0335526792405175	0,0230145044107171	-0,0423368708008602	0,00398479117181468	0,0122487688031864	0,0214298486064288	-0,0051416541119653	0,0109330304286926
V339	-0,0467977824075175	-0,0109344848089637	-0,0302694362172997	0,00759008315794486	0,017678079181501	0,00226801436675712	0,00393242182704372	0,0149090936597583	-0,00268046300970828	0,0232675914766502	0,0234672503686292	0,00902268108418565	-0,00187957510281976	0,00557875461621455	-0,00384048999114393	0,0521991653366424	-0,022020095039287	0,0226434101517528	-0,00383296818014688	-0,0279224909082419	0,0323650934938746	-0,0113272506470871	-0,0359696238324326	0,0189042785114051	-0,047263412008478	9,16262223786208e-05	0,00759312148257573	0,0274252150892689	-0,00531638350785887	0,0281249320362398
V340	-0,0467843340523705	-0,0124284991067153	-0,0294120517833011	0,0103327578925911	0,0144222276796127	0,00411264304161426	0,000995229207420913	0,0133868898360182	-0,0072611400991637	0,0176326900607798	0,0281678910872715	0,00723080939234188	0,00347364699778843	0,00735160651824605	0,000726966813177086	0,0615463158016399	-0,0198824101594334	0,0150177609789588	-0,00105360628628796	-0,0248234872523478	0,0322080638562581	-0,0100373779251237	-0,0322483574218116	0,00781908130403677	-0,0398800848032012	0,000340439902707277	-0,0125326393877927	0,039388234626241	0,00360416638606343	-0,0174540118117583
V341	-0,0468197621239937	-0,0122309833447769	-0,0286160066007674	0,0118021415697486	0,0109078860402788	0,0113460127700701	0,000690427278935592	0,00747796021277621	-0,00735090520597433	0,0150490250622477	0,0277390140568232	0,0120336433506091	0,011358161900148	-0,010240079122217	0,00485957973198447	0,0716545132599506	-0,0247307990615196	0,00748369418486512	-0,00196558854819688	-0,0126109774113804	0,0196512043923517	0,00178679114636937	-0,0279685190796675	-0,0038678010583237	-0,0249547437225584	0,00782381254023062	-0,0275501914308776	0,0272844871752621	-0,00763713194008785	0,0256847303388623
V342	-0,0468820637862695	-0,0122802943283097	-0,0284499975314902	0,0127932808420475	0,00859228550644463	0,0137417865030242	-0,00139471412899766	0,00471354156076326	-0,00749565569131749	0,00763472459285959	0,021559371616897	0,0116239391557875	0,00673982163736138	-0,0124104359955876	0,00525370395536465	0,0745796784031823	-0,0135899104415332	0,0143540901432648	-0,00200869345176734	-0,00536465502945619	0,0071000366658359	0,00349978921453805	-0,0160668800303984	-0,0102195896620386	-0,00899807668641627	-0,00271855482186661	-0,0286995087171303	0,0102253687532532	-0,00869373157982996	0,0293893371369369
V343	-0,0467599668572274	-0,0138597260727028	-0,0298240651314644	0,0163929639084493	0,00649681150200869	0,0150643289411156	0,00161237845233934	0,00545284919952902	-0,00166438825873449	-0,00130813871669825	0,0236984777431729	0,00752661099676284	0,00405740151340196	-0,0207202321595207	-0,00219403030463209	0,0625697625583356	-0,0051580194672254	0,0164019427957459	-0,0036951321624549	0,00222786572159122	0,00010109941094651	0,00362865113665756	-0,0119608286801609	-0,00995861325069421	0,000284453368624148	-0,0132577043805522	-0,0283061049852083	0,00491984311154596	-0,0114659515158652	-2,71407895430362e-05
V344	-0,0468481103161105	-0,0137794527756317	-0,0300484302151244	0,0137423653755083	0,00204059383211887	0,0190296438284193	0,0074839725891957	0,00834079668253119	-0,000227476802005874	-0,000946573397097843	0,0129455652741217	0,00852960955074066	0,000243412065338312	-0,023214382582041	0,000703372538636101	0,0422044051542903	0,0025554474756685	0,0185017570547157	0,00357842945214594	0,00559769023316203	-0,0131116582466029	0,00644191039211623	-0,00493342917403156	0,00252818048159237	0,00113135308978529	-0,0318620913028481	-0,0304001250934669	-0,00611559317877712	-0,00662608905291025	0,0089977345728527
V345	-0,0468459193518724	-0,0140337201684501	-0,0297330619343505	0,0129057927027758	-0,00320774625169853	0,0190920959201813	0,0134113305731062	0,0113630046866863	-0,00549072696948623	-0,0035640130663622	0,00367059532067683	0,017681623072761	-0,00305157560105517	-0,0332479345577368	0,00674268274259757	0,0260192484852839	-0,00512541769772038	0,011898089491462	0,0124402689702737	0,00599610756529465	-0,0159649737469023	0,0060258776870894	0,00701896769182602	0,0105461518343169	0,00982240311985674	-0,0327640172813236	-0,0204666465342749	-0,00535089457502459	-0,00868265736153304	-0,0304340851165701
V346	-0,0468166075948862	-0,0148940986826456	-0,0295303984022372	0,00985942720355609	-0,00413306543110294	0,0175189019294092	0,0134880267407671	0,0144522921713283	-0,00151463045003725	0,00140574523787282	-0,00150849189614103	0,0239479755867874	-0,00650293490938511	-0,0378627487728483	0,00238516170530235	0,0154101318337013	-0,0103026633171203	-0,00372224639815703	-0,00101362675036959	0,00922504145053333	-0,018160443211179	0,00664835983674271	0,00853671998974335	0,0111317257775644	0,0294549586403908	-0,0241306063044453	-0,0247439289455661	-0,0076512142493692	-0,0146370188111927	-0,014521069357214
V347	-0,0467511476948692	-0,0150330945595649	-0,030168181383941	0,00333866620027156	-0,00440858386251775	0,0181112684524818	0,0161605594273821	0,0205840129441941	-0,000167446141483553	0,00563888792860843	-0,0102519798120075	0,023981079854092	-0,0137107588574988	-0,0315975598014753	0,00605597062694689	0,007499350580297	-0,0224250625715783	-0,00567705293817557	-0,00480717787408626	0,0092132925398682	-0,00804597726317485	0,0063081589636927	0,00305085272265417	0,00943810548720506	0,0373246136129547	-0,00769516536290103	-0,0161344594211633	-0,000570366019756918	-0,00514182388570882	-0,00589835337740114
V348	-0,0467248789730042	-0,0134739428175145	-0,0318154750786171	-0,000990828482862778	-0,00427289425851878	0,0181209918327602	0,015553649245689	0,022954259339076	-0,00098766066352263	0,0132649568852432	-0,00683908056847956	0,0212554076791273	-0,0164515605402329	-0,0246765301928605	0,00824203694448278	0,0014817241883379	-0,0237054388860334	-0,0111278019916408	0,00205713704120867	0,00196343825097273	0,00612968814435025	0,00575993725298821	-0,00669834033287956	0,00247451361499336	0,0295824177362926	0,00590817724478806	-0,00273009281551339	-0,00343345552452931	0,0071934963288604	0,00956511012013167
V349	-0,0467260171195086	-0,012624287397309	-0,03244001042334	-0,00377059159834642	0,00162555670467383	0,0144045241328236	0,0107904751063178	0,024403023778932	0,00428212878393025	0,021405185431763	-0,00653176313099267	0,0212648957098729	-0,0150330319211545	-0,020067829296178	0,00678252475316263	-0,00230930089508096	-0,020435883190216	-0,0150451036552423	-0,0104638093793176	-0,00938115932501198	0,00562183804309707	0,00910847364173862	-0,00684346970577344	-0,00529942092752729	0,0272120041502531	0,00857008832682397	0,00155175432971708	-0,00434250935065174	0,024867340808254	-0,00128728341252101
V350	-0,0468773405828368	-0,010929583750424	-0,0314243389864474	-0,0058911549598912	0,00183868105049938	0,00834934385331084	0,00875106438908507	0,0225350134072031	0,00929314136943565	0,0272172060526757	0,00117690944308472	0,0229713717539372	-0,0124213816290459	-0,0153127907277614	0,00886199516294141	-0,00711689045885204	-0,0178224446599097	-0,00541154606312383	-0,023949819914108	-0,00248311866366473	0,00229150956125005	0,00638806458952664	-0,0187575685771181	-0,00564843418480747	0,0199741463999913	0,0139293137716472	0,00330073406219092	0,00633376831913323	0,0302942033729791	-0,0211339857806224
V351	-0,0469976042878131	-0,0103316966913526	-0,0301738204022434	-0,00968249361898518	0,00379073734455907	0,00473192742944764	0,00121099110784748	0,0173051018475626	0,0124848255718613	0,0226267585651633	0,00554364878247891	0,0236526793652782	-0,0068664237429588	-0,0140132889123118	0,00940462142182985	-0,00467148864661403	-0,0113397533652149	-0,00768712735933868	-0,0349085805708945	-0,01829521787071	-0,00183170801992131	0,0149163590905775	-0,0250737572844501	0,00274154415714603	0,0191416181490769	0,0201785336296231	0,000934557867663099	0,00791995176702465	0,0432374434820053	0,0212087921161506
V352	-0,0470697159828837	-0,0105053511697676	-0,0284412314551297	-0,0123060817970878	0,00219539875837077	0,00260251845777078	-0,00335439235510496	0,0211294513359446	0,0090805075957105	0,0210547493792864	0,0101312679088654	0,0234931129216358	-0,00689809864946343	-0,0116339691411694	0,0103924410617673	-0,00229055283292787	-0,00405531976563214	-0,00610770180272738	-0,0422009197757159	-0,0156406233827359	-0,00306135235309993	0,0123008869445367	-0,0335527711613055	0,0067412139582497	0,0117638653674828	0,0239553573982805	-0,000488917048310695	0,0132499162997384	0,0558837432138112	0,000631951036658303
V353	-0,0471167877156047	-0,0111495038657885	-0,0268127076846472	-0,0102082085495583	0,00213017112856509	0,00226964502249839	-0,00617467348561203	0,0187866042973396	0,0140922916425103	0,0187797286160272	0,0156690338718299	0,0270786465934197	-0,00163662414596257	-0,00963506088188875	0,00754928994796092	-0,00020256460500111	0,00495675928009618	-0,00870113184372374	-0,0549802490728167	-0,00489456426995924	-0,012869288823736	0,0124788954750532	-0,0320622443940876	0,01232384450737	0,0103096911038054	0,00774813115820789	-0,00766160007955404	0,0242734805000851	0,0476625928798361	-0,0215610045967499
V354	-0,0473512423908464	-0,0112804214092609	-0,0233556980395429	-0,00542658500188005	-5,28847608653404e-05	0,000675881333596176	-0,00879469973853787	0,0102247821502371	0,0191569808301293	0,0194367447997144	0,0131334705389494	0,0187803361964578	-0,001994275857894	-0,0120799128273314	0,012730474153269	0,00107257811529828	0,0137874879248726	-0,0127177948231645	-0,0544538227668858	0,0010390817187122	-0,0171151821860576	0,0198147317332334	-0,0323191656538599	0,0013276857235345	0,0119173166674501	-0,00105072574534707	-0,0193787847562717	0,0268372911751267	0,0435356526720352	-0,00368463615058054
V355	-0,0474354510430375	-0,0129647231371155	-0,0195991088664621	-0,0018392483526373	-0,00474276500890547	-0,00349589314600387	-0,00497551595029887	0,00440002106236681	0,0288591254844298	0,0169671667599815	0,0137458720576758	0,0157065024851856	0,00393869857785801	-0,00413578802913126	0,0214870267334119	0,0028273317338247	0,0163443454485334	-0,00358963359702878	-0,0561343593439667	-0,00594776373932563	0,00236918392662531	0,0249696569302679	-0,0390847853431236	0,0023982465284732	0,0106609427830181	-0,0031637628975469	-0,0320492896911894	0,029438010071424	0,0377279658180882	-0,00634792070241006
V356	-0,0475349594479734	-0,0145370664432656	-0,0150502614263535	-0,00112159714855099	-0,00979221575536749	-0,00124652315836948	0,00150717212339678	0,000725922508462948	0,0292301172227793	0,00993567100187705	0,00225381249392338	0,0165866899455922	0,0100810140926815	-0,0109542712029418	0,0139946032157389	-0,00360239163036727	0,0210598905794486	0,00514698557596545	-0,0597326843216197	0,00278148152955788	0,00199812967603647	0,0231930374126594	-0,0332229486278051	0,00117692918804751	0,00339860198116859	0,00510492149921955	-0,0567699156570575	0,0443454896035019	0,0309546778267083	-0,030574438722588
V357	-0,0475725894034147	-0,0162395175817757	-0,0119631335204137	0,00164667450575675	-0,0102332469288135	-0,000565035065809862	0,0113095112710328	1,32197536877906e-05	0,0254964378576084	-0,000621030485698271	-0,00159767330430365	0,00553320016821359	0,00641600882368979	-0,0119846147279792	0,0211110752347677	-0,000881693269349273	0,0135108988211686	-0,00146176479286997	-0,0579602565638839	0,0185939100335563	-0,013741506752388	0,0166739143239916	-0,0247251376909288	-0,0150411757264189	-0,00379420950036973	0,00286918316630902	-0,0679801539597172	0,0354071907308716	0,0183439071982585	0,00506274106048897
V358	-0,0476200488102974	-0,016788091682861	-0,0101450809886367	-0,00223762413687272	-0,00546857203564593	-0,00628073257143447	0,0240726749754048	0,00115287842159526	0,0215661274219095	-0,0109701889840858	-0,00621563927141348	0,00148117558736659	0,00634864502199341	-0,00870152089215174	0,0109435894805379	-0,00653496333760644	0,00800932887251372	0,00568853596979205	-0,0492052493517506	0,0101385947586619	-0,00527282976059518	0,0154175721627868	-0,0124280909506336	-0,00257675298489112	-0,0177017061144435	-0,00185313668130834	-0,0673027396373544	0,00877887854182702	0,00334729733502984	-0,00625333164743597
V359	-0,0475449226136606	-0,0181155137875527	-0,00682397015351202	-0,00438475531484851	-0,00037387808317565	-0,0118277520706118	0,0292824271774185	0,00535069184527056	0,0175707520425627	-0,00818338535162876	-0,0131062401351175	0,008487028839319	0,00844647967851614	-0,0107857503239823	0,0130045737919274	0,00472393871024797	-0,00138773487461388	0,0126313026106029	-0,0566069205720513	0,00723479178161907	0,00717839602437969	0,0130216395247796	-0,00940151409281969	0,00369943840647705	-0,0227849274874606	0,0108256877472344	-0,0387188286540017	0,00244333870698375	-0,00208198875989241	-0,00831048625759047
V360	-0,0475664027191731	-0,0164968437249769	-0,00485812426541656	-0,00946447325956061	0,00532630915103776	-0,0220297000923836	0,0351473327301208	0,0128276991085981	0,00482517336810763	-0,00921533830262314	-0,00847633997472327	0,0153051188195039	0,0132631621253431	0,00340397609875498	0,0100222627780767	0,0237613909863388	-0,0104911640997985	0,00400781491779258	-0,0391547541651667	-0,00975382213240387	0,0139019131978163	0,0150988265995142	-0,0146881149908636	0,000886500545003472	-0,019651794080378	0,0319967884295868	-0,054015420773693	-0,003845342268354	0,0118921047848572	0,0184515774633197
V361	-0,0476462877223496	-0,0136324386519674	-0,0052012291110621	-0,00863159860046476	0,0129683523705005	-0,0237890395327179	0,0309683060722371	0,0151475400231015	-0,00494885418732632	-0,00225582008174627	-0,00636729104743422	0,00513915671963789	0,0123854203774442	-0,02306969529145	0,00410030337776924	0,0453018389225408	-0,029082447147939	-0,00255845504321635	-0,0275910196005582	-0,0110945538662064	0,00339245210407516	0,0184225890425757	-0,00728698789900178	-0,0138389413283633	0,00512796664283124	0,0477015603469284	-0,0291223663493101	-0,0203764858281386	-0,0151215096754092	-0,0101664944964241
V362	-0,0472874948762102	-0,011279624301535	-0,00729438585745173	-0,015545224274353	0,017469644541192	-0,0393960215522153	0,0297535443765637	0,0164093297308592	-0,0178575844846845	0,0045820875647845	0,0115751124503913	0,0160920495057334	0,0117660485543345	-0,0194246728793954	0,00714703529728274	0,0696970026903477	-0,0364827560724372	0,00934680239226664	-0,0289733010167216	-0,0244413916865028	-0,0169698123911944	0,0217933333050027	-0,0088501771032424	-0,0219319413107325	0,0193784987545473	0,0567586710779047	0,00286571062527837	-0,035718779351481	-0,0150693540106973	-0,00612945754686113
V363	-0,0471991884692347	-0,0113706193194785	-0,0106974165166195	-0,0127378618209316	0,0111653683077418	-0,0422217751261291	0,0224086235164769	0,014761288670767	-0,0260859553394349	0,0120738753151018	0,0250735478850564	0,0175958544185873	0,0211112699157566	-0,0162302389398389	0,00143879356890488	0,0612243168354759	-0,0311541075284521	0,0121994242291313	-0,03075595953796	-0,0365716248624952	-0,037728736570624	0,0236620110102167	-0,0173803217457446	-0,0229167115606749	0,00442521254563439	0,056099301142466	0,0168662624726972	-0,0306279964582721	-0,0148514826310898	-0,00258374292932993
V364	-0,0472834160954638	-0,00903598593229685	-0,0140779438478132	-0,0137893396092153	0,013476563165286	-0,0448146081593476	0,00946785254404764	0,00925296483703383	-0,0211458497552012	0,0176017720829722	0,0276430029663172	0,0124698976996735	0,0167826175739295	-0,00539402053794532	0,0057470995897743	0,0527346461017473	-0,0290903796715319	0,0109553940906558	-0,0209654007887648	-0,0237012472153253	-0,0590127436364894	0,0280314733835071	-0,00926257354589622	-0,021428279640827	-0,00982768199982128	0,0334070048714633	0,00932748755705829	-0,0322473965686597	-0,00170695792032937	0,00887944888095054
V365	-0,0473045315431706	-0,00868489607989278	-0,0176354737656559	-0,0104442475663764	0,0150216478965566	-0,0382423217573851	0,00658278218884752	0,0105926355114955	-0,0280209051252642	0,00794365597381059	0,0367905245114024	0,00563737269434775	0,0072040108777981	0,00401426550759727	0,00394679521794408	0,0423976412752712	-0,0322349561132412	0,0212892778179621	-0,0116619327914633	-0,00870026627013548	-0,0536700716490224	0,022897518318921	0,000872312669935963	-0,00085902461801159	-0,020634182490818	0,0159715131583362	0,0106289504743124	-0,0195101503392565	-0,00977198146209373	0,0216284293035254
V366	-0,047398362580549	-0,00920198904311142	-0,0200689592813015	-0,0102265432280182	0,0116374589340794	-0,0291683482353162	0,00688404104832549	0,0116747721221379	-0,017278643494956	0,00169194020209728	0,0359114318021704	0,0160578472188843	0,00233913534044308	0,0127788562276342	0,00302848806738687	0,0311322489935257	-0,0270007894536957	0,00628363746557431	-0,0160267906702962	0,0058098310866476	-0,048085932474013	0,025913422671164	-0,000795806300140207	0,00815186977790593	-0,00487706988719235	0,000824018363311867	-0,00359197596775198	0,000800633561055657	-0,012759024958384	0,0267177202370475
V367	-0,047355663714567	-0,00915716900528279	-0,022897850043733	-0,00958681432924376	0,00949728811693765	-0,0225684716223947	0,00440865550952166	0,0167829211654721	-0,0121945373473181	0,00247077554347227	0,0273321716087925	0,0223638020920309	-0,00435043775199768	0,0242094827812156	0,0103060644837702	0,0169773635627833	-0,0241969464045617	0,0116800228344019	-0,0140678284517339	0,0119550399436961	-0,0424048941417429	0,0232768544023226	-0,00645838290418144	0,0168488224622958	-0,00651656811224765	0,00132100462392983	-0,00694152348961946	0,0141203309115106	-0,018138858850859	0,00793834413422386
V368	-0,0474022284333473	-0,00871959124621843	-0,0230408919372344	-0,00768662720616685	0,00391132494940367	-0,0163726896392682	0,00997723446151644	0,0149106902009042	-0,00654277791364054	0,0030005708167741	0,0214685162296081	0,022763964792413	-0,00176431322031159	0,0294578839648829	0,012790692763456	0,0243878818969334	-0,0215666001327503	0,0178760205567243	-0,0148724908674204	0,0353623116610915	-0,0294623463619777	0,0284772695893922	-0,00557337544111097	0,0151536039741389	-0,00449902585558386	-0,0099782459935175	-0,000188483457746607	0,0160572116037124	-0,0260305778467924	0,0116461758726403
V369	-0,0473927980831119	-0,00864476232250889	-0,0221215289733849	-0,0055351410693631	0,00197503329992064	-0,0175139384672979	0,0132380735535558	0,0141176387153547	0,0062574113159837	0,0072906391640935	0,0152714724602329	0,0270360516809865	-0,00730098309786733	0,0358437290398806	0,0235408393318521	0,0171648952489374	-0,0208372862443183	0,0216425951206372	-0,015732781079637	0,0435060828333894	-0,0295304057810429	0,0286656668243714	-0,00250483984722612	0,0152824746659591	0,000884858641093726	-0,0217905979232516	-0,0096188476710628	0,0236077563060206	-0,028281471687791	-0,0243916784842983
V370	-0,0473232994885819	-0,00785170046034823	-0,0218508148776164	-0,00746961777825208	-0,0018590104551219	-0,0131624286805844	0,0181787980354214	0,0142125045882719	0,0158703658367249	0,00881672916682956	0,00831982108996568	0,0278360071760018	-0,00629925644343305	0,0402934577802436	0,0308308784363838	0,0116678841681046	-0,0240156138952728	0,0265175082342286	-0,01401078636252	0,0632108536571017	-0,0192776823906294	0,0317857122203831	-0,0132067666322269	0,017629923622737	0,0146645306463699	-0,0256183181200931	-0,00858803717366298	0,0325614526553904	-0,0274494513016935	0,00774186866804313
V371	-0,0473014994487374	-0,00913441476455081	-0,021351713042791	-0,00820063436795252	-0,0044541466793587	-0,0127741521358234	0,0233048288535935	0,0145396098982725	0,0172738256961282	0,00457872974141612	0,00180030897592029	0,0272005226148316	-0,00714625111728917	0,0286998479666648	0,0342694496477305	0,0160544967461996	-0,0270697320339247	0,029868003997714	-0,0168996660214698	0,0644615642872278	-0,00611689783728111	0,0323805973903774	-0,0173922252771902	0,0210197504939572	0,0216837155133132	-0,0242271416959765	0,00236187312613909	0,0227363501257242	-0,0184152474991926	0,0132043750240405
V372	-0,0472479262855082	-0,00949590954570714	-0,0198948769501426	-0,0109391474115442	-0,00337433619546934	-0,0145509517916024	0,0305857950393568	0,0205355762860442	0,0165534199738108	-0,00280674379656647	-0,00187401847497585	0,0311354171690905	-0,0133463440631561	0,0216317960591607	0,036973709519476	0,0180319555271433	-0,0282215502343146	0,0275696641768824	-0,0191920167283637	0,0686021992057034	0,00382073018132898	0,0232265823726215	-0,0254842991408834	0,0190157151618065	0,0290743397854336	-0,0222357931703405	0,0121223105569153	0,0182515538709751	-0,00418441650629464	-0,0154961248463692
V373	-0,0471854351920196	-0,00956637053308193	-0,0185584979971398	-0,0141405702355856	-0,00143990570939262	-0,0143136709487839	0,036348282118451	0,0231652817258383	0,0188253227691568	-0,00529899104293973	-0,00783879045277913	0,0393690347692667	-0,0134675272499794	0,0161634301824684	0,0296698843124419	0,0201500267985722	-0,0272950983225889	0,0216636840399896	-0,0222101136911477	0,0761512386926566	0,0053636292420973	0,0193371260610289	-0,0218644584671631	0,026910855237641	0,0344532160202091	-0,0259432629530888	0,0191180532569113	0,0125228881102835	-0,00739481338049929	0,00667668946520358
V374	-0,0473639552604974	-0,00882289664558653	-0,0145554587352712	-0,0149233835261484	0,00107348410541134	-0,017686837530781	0,0356038609154633	0,0212213475935708	0,0158248496564782	-0,00576624079031628	-0,0136951463945385	0,0401625513900691	-0,0116866720489032	0,00186536772891876	0,0386534186552317	0,0178613343208845	-0,0233267881996442	0,0130025065323944	-0,0199401065771887	0,0750769887749498	0,00890906625830615	0,0198099629488735	-0,0201881004517706	0,0235276772003411	0,0402552206071938	-0,0288977586046693	0,0286797721927174	0,00243035051712517	-0,00719382696794777	0,00282467497224016
V375	-0,0473144031494804	-0,0105917793513299	-0,0115020511151243	-0,00958240451997837	0,00236797111975769	-0,0220546567818447	0,0382030568581315	0,0267605722120795	0,0132398123292108	-0,00147211418102621	-0,00933314310857192	0,0387858908812311	-0,00782324785095922	-0,0119426664233892	0,0408456811268179	0,0228552523645489	-0,0262625658739216	0,0225822064649046	-0,0276459649881547	0,0714274342465617	0,0296127633812052	0,00593729914391635	-0,0313816961764086	0,0230849723476207	0,0350574095055123	-0,0224817044894699	0,0444420779869044	-0,000323140884963727	-0,0243760198760058	-0,0255867677113757
V376	-0,0473975587357846	-0,0112965715587411	-0,00627054171906186	-0,011463149238773	0,0103047156236673	-0,0243317355188612	0,0345762343665934	0,0264958733444489	0,000576156604898207	0,000649846528820013	-0,0171249192860132	0,0331491149841958	-0,0190336877892402	-0,027632301495672	0,0391876055150424	0,0227617424181331	-0,0214434684065516	0,0224000519701117	-0,0424785431502952	0,0629559333477938	0,0162368633731581	-0,0204004631823206	-0,0297671377496625	-0,00476076807950216	0,0185419232665517	-0,0145499224818119	0,0374043701139194	-0,00529364636239599	-0,0225048168510294	-0,00435373814562825
V377	-0,0470805081987437	-0,0143772635613435	-0,00242243990494585	-0,0132458733561486	0,0102193900113689	-0,0342280361889522	0,0328536976595997	0,0173413911801132	-0,0165675832144895	-0,00422910480035707	-0,00946673011918095	0,0348199515578294	-0,0285085555009309	-0,0308766591234226	0,054393558565743	0,0219493466724895	-0,027645291501466	0,00167842388364798	-0,0564409965480157	0,0587704028171478	1,67421206275009e-06	-0,0366644404579781	-0,0294539070419128	-0,0474797055272641	0,000444633459855885	-0,0100997800348612	0,0281013982830504	-0,0139321586967842	-0,0175107933599197	0,032738643494559
V378	-0,046493553064508	-0,0215706343228392	0,000846574684574225	-0,0155894177246442	0,00854004341714875	-0,0350287514097109	0,0371308104791628	0,0259507537710344	-0,0361439708060606	-0,0118782403463316	-0,011210660236508	0,0297288725117967	-0,0320656728607965	-0,024475157776276	0,0423646675698316	0,0142578028497472	-0,0280245069508126	-0,0193510757458918	-0,0666649182119754	0,0256795836598838	-0,0123504967115822	-0,0472691206960082	-0,0168258651261503	-0,0534846094632958	-0,0408324202969797	0,00759430939888511	0,0119520359370985	-0,0309087308114469	-0,00138663737669666	-0,00769737786256028
V379	-0,0453365756826821	-0,0278017710983539	0,00655013321693666	-0,00877599482219775	0,0171237446635199	-0,0276286547398505	0,0451996160294963	0,0264879721669913	-0,0589483202225822	-0,0237107349627263	-0,0205006250409642	0,0370001825691548	-0,0309955367893252	-0,0344653621594473	0,0574348410355711	0,00661201402333194	-0,0290406893562934	-0,0488974666089302	-0,0747346802464037	0,0128658902232824	-0,0279905653265643	-0,0542160605320259	-0,000633437271709539	-0,066813211871122	-0,0506816020219528	0,0136512415450962	0,019302600014484	-0,0199701014652287	0,0246403103929287	-0,00715365526634789
V380	-0,0450382936453368	-0,0261363042410354	0,0129476861770202	-0,00599403930112315	0,0279795215541199	-0,0252135697024091	0,0427025977789754	0,028537309153213	-0,083275489753346	-0,02148379470668	-0,0163335194386942	0,0169172751335889	-0,0574359568075617	-0,0263917802016275	0,0392113164508932	0,011659313382216	-0,0141423711199244	-0,0648960026964848	-0,056021935884012	-0,0122433844495227	-0,0311382454849325	-0,0527758020436928	0,00784711412213928	-0,0743809300128118	-0,064357759447969	0,0304834198582675	0,0105951793728424	-0,0374196524780928	0,0269598045959619	0,0361286953069669
V381	-0,04422543015118	-0,025917172467062	0,0197569399275083	-0,000605869453397523	0,0393531531062734	-0,0279965123202246	0,0265496917040793	0,0476239982007079	-0,0993390296883088	0,00169866911557927	-0,00976672631548715	-0,0234644850039388	-0,0704374835778817	-0,0391949949367532	0,0221106969379369	0,0196146955309998	-0,0227471854562916	-0,0749269011270232	-0,0150165199564482	-0,0321540484817019	-0,0430340474957195	-0,0623689935616653	-0,0141620301769566	-0,0671804992700501	-0,0613207398002016	0,0434813895044737	0,00427508464619202	-0,00761167417988424	0,0358368425418637	0,00799838924492885
V382	-0,0434843110689904	-0,0266426052390276	0,0270531655220663	-0,00650011968257021	0,0320518796112688	-0,0313288515647236	0,0350150030072042	0,064530879994967	-0,101851848308307	0,0123732943026629	-0,00280676706823964	0,0122780829648328	-0,0642640078583739	-0,0219737776290287	0,0344245870903055	0,0233748516569322	-0,0314958357513911	-0,0657417100339944	-0,0219401018243626	-0,0468591717532922	-0,0569301536456898	-0,0518263351132784	-0,0405491958506706	-0,0657980737611004	-0,0213576530917265	0,0646999571102587	0,027640321293139	0,0200692745183237	0,0595598431276326	-0,0187896289827099
V383	-0,0435953715337819	-0,0274580224002877	0,0334893631927152	-0,00333899198796985	-0,00802884456249372	-0,0336784817656703	0,0210963832557998	0,0621161486091985	-0,0871736235332639	0,0356219354785328	0,00307287730456022	0,0224538858642886	-0,0331147659832488	-0,0196616157355391	0,0365006053479027	0,0302726978994013	-0,020123144713392	-0,0719220448220354	-0,0195136087811859	-0,0297982102880379	-0,0420679858021135	-0,0226559876251961	-0,0682063784744888	-0,0409582657220948	0,00536252536108254	0,0453392328941642	0,0495315734037287	0,0458615934879356	0,0823165319981823	-0,00724887132625889
V384	-0,0430923265819624	-0,0288304985382956	0,0367630779522973	0,0122023595698549	-0,0023093092560599	-0,0538098494986184	0,00706789618759089	0,0486261287832675	-0,0676590159540152	0,0641336592810739	0,0292708305102617	-0,00262913641039009	-0,0289916318974597	-0,0155337345245158	0,0348912097359821	0,0493255651306209	-0,015990229691685	-0,0551496694094629	-0,0306261433599928	-0,00712485670068409	-0,0636815367415238	-0,00521636854445124	-0,058981798730482	-0,0394371101211061	0,00936422076628865	0,0420636213095157	0,0651978262390637	0,025293849446985	0,0945780366916363	-0,00137447788140603
V385	-0,0424039887065151	-0,0320417127821169	0,0354230682422371	0,033520837048432	0,00511098377086345	-0,0659628372261618	0,0118190305172468	0,0417348538594587	-0,049229037223944	0,0642090357188196	0,0547601252097686	-0,0286863161278203	-0,039699368311584	0,0121699246545604	0,0117960932393917	0,0645086596735682	-0,0353217905686704	-0,0300206581815309	-0,0224199226903122	0,0130426024961195	-0,0649588189613432	-0,0416091752145633	-0,0147351367036002	-0,0119717873191922	0,0212436075350961	0,0323498860021345	0,0683845365101709	0,00832750202121119	0,0633109547664098	0,00170080252627366
V386	-0,04308174139163	-0,0291771890932887	0,033316647795531	0,0366285933790367	0,00776931231540831	-0,0685970763398675	0,00389859341246342	0,0292863799976465	-0,016453893928145	0,0530908322365207	0,0637984926557845	-0,0207567188664232	-0,0549140887519931	0,0359827626080168	0,0303978925587421	0,0731486543028828	-0,019923400146819	-0,0370017862508434	-0,0105296395376991	0,000728002873913855	-0,0243050981003013	-0,0493994424589008	-0,00122248591969578	-0,0210292824573939	0,029304575436797	0,0247826863648314	0,00341217433963759	0,00224740387587823	0,0632754643097496	0,010811863945539
V387	-0,0438314194839758	-0,0265951623747754	0,0288371658568225	0,0409114845136105	0,0146652580762657	-0,073911387169883	-0,00776498712354738	0,0273536922471227	-0,00172331472334713	0,0414590719708041	0,0539389031653385	-0,00457932732388516	-0,0439025692581494	0,0199378516138978	0,0425518616290223	0,0654382691944146	0,0173489809503642	-0,0354652369101185	0,00403415833861272	-0,0304110362640908	0,0302446884521601	-0,0541101548956639	0,0016114072078663	-0,0202991416235996	0,03658845647167	0,0306498251884725	0,0238576353241352	0,00414987176205032	0,0354000753094783	0,0263530944155386
V388	-0,0445158217590256	-0,0224506881121205	0,0287924487621229	0,035118228840302	0,0156396747201462	-0,0754385353781972	0,0189459416719094	0,0126499455850747	0,00558213041947787	0,0278349965687482	0,0364886294585628	0,00715201111714686	-0,0275585131085428	0,00521989098655341	0,0194711760211792	0,0939191643799699	0,0271496421505646	-0,00740120683760225	0,00555018540568378	-0,00625143139904901	0,0527218856653408	-0,0250105040123582	0,0185560021397855	-0,0447562039734103	0,0458294315441266	0,0191456016794809	0,0364183828668231	-0,0118160986976331	0,0092464680770401	0,0284893785635078
V389	-0,0456571410034171	-0,0187031588527572	0,0220898633102462	0,0336723151597023	0,00292371554211578	-0,0630658533005612	0,0273102950414913	0,000627542415338009	0,0366450141571736	0,0300682027840393	0,00933613252592087	0,0286317427275478	-0,040709401314221	0,00600902877391931	0,0159676464190806	0,0666863264251938	0,0208062152774734	0,00905273736360053	0,00705384038273328	0,00766261298526197	0,0223917624646155	-0,0214656015161431	0,0129496138998518	-0,0455942481387982	0,0347608951719486	0,0155370405290497	-0,0064052381496042	0,00795775907310957	-0,0302694232558824	-0,0163307008570955
V390	-0,0463835671199069	-0,0176640082826896	0,0166954122774004	0,0259262473724051	9,48704092988582e-05	-0,0381117959491463	0,0296617211044462	-0,00343383547074173	0,0535193396081341	0,0386906713047143	-0,0255985794815827	0,0202915837084301	-0,0355789188806729	-0,00221951074444912	0,0104118989489967	0,0294435965566926	0,0252478978014855	0,0287715637749897	0,00807974153289458	0,00991844005115756	0,036511515711319	-0,014442798584302	0,00290885426767206	-0,0487343541751199	0,0610766520186486	0,00861244661278191	-0,0292869121659644	0,0104732844237074	-0,0286542425262444	0,00475828495807333
V391	-0,0468449821705987	-0,0189738319041479	0,0102461614063572	0,0238606352749369	0,00107495698391939	-0,0260785047081657	0,0321308694065403	-0,00182911431957206	0,0432610193624874	0,0311797290235852	-0,0192008138934526	0,00840722798327397	-0,0270515369251461	-0,0215010783567261	0,0045525930074796	0,0207587615860125	0,0310740993703726	0,0430425698985087	-0,0154707154393148	-0,00895305180663015	0,0217049798301046	-0,00692777779271968	-0,0102201867440044	-0,035326929619575	0,0444864713743637	-0,00509950305124659	-0,0229486289436143	-0,000987077972617446	-0,0194755961405803	0,0309643746363095
V392	-0,0471638587402364	-0,0198750088744666	0,00608431049291457	0,0178319225663755	-0,00128833157454778	-0,0199130172775857	0,0384832320433148	-0,00596233474103509	0,0272640021976367	0,0197078880112407	-0,0182960928164993	0,00622833679408114	-0,0273440574433725	-0,0159952827044782	-0,00142879825060681	0,0117365598856062	0,00987604651075169	0,0329955693141146	-0,0198470788656846	-0,0171583429595746	-0,0106047004100631	-0,000555522700366812	-0,010840322217606	-0,0297401239244407	0,036368718769085	0,00953401828264102	-0,023905989722068	0,00743124346510446	-0,00472836225043635	0,0232494454027172
V393	-0,047206917521636	-0,021568965097056	0,0037721062962227	0,0141216381450112	-0,0038358326988245	-0,0115806036620762	0,0398477742868546	0,00227958596926231	0,0199024913090942	0,0105567220428288	-0,0198314221843197	-0,00171237601407083	-0,022337310861533	-0,00735571811312211	-0,0213657642715643	0,0148885508104909	-0,00184655999202181	0,0175146476572464	-0,0103179647676835	0,00456992527038337	-0,0365854369301263	-0,00105788847575062	-0,00789536837835403	-0,0231737068052845	0,0328241963695928	0,0128932738395917	-0,0294884228518798	0,0137723447558061	-0,0034480945335222	-0,0141892468122709
V394	-0,0474495651081319	-0,0197698019298534	0,00246544958163099	0,00938158830827326	-0,00688027956543585	-0,013020011116711	0,0376899849296231	0,00793586244254448	0,00182373658039097	0,0119388089136105	-0,02542071884212	-0,003081192911611	-0,0127115333252522	-0,00361197405328011	-0,00966072603175431	-0,00261292104751161	-0,00193963923212319	-0,00374781425108523	0,00255063296118068	0,0040799074478023	-0,0424221767410933	-0,00492454197940395	-0,00555419843703296	-0,0157620197747959	0,0320861696341117	0,00554139423945842	-0,0227784207054331	0,0168783387978137	0,015808822016449	-0,00365828624964265
V395	-0,0473225280954448	-0,019919239484513	0,000450187423444786	0,0116311046719801	-0,00699615451126894	-0,00932537946696052	0,0424084930477525	0,0182046248620894	-0,0067315961079787	0,0117211409088857	-0,0263569688290248	-0,00473013631381454	-0,0114659118632324	-0,0179631271398583	-0,00521443581870871	0,0046841017679743	-0,00732045088812682	-0,00795883700675668	0,00766842184776974	0,0214078965391506	-0,0491787762598226	-0,0138871853186436	-0,00568378089936943	-0,00785886329220145	0,0324990745818186	0,00191085523511373	-0,00810628650093105	0,024588089915648	0,0267463439435612	0,00451878138858136
V396	-0,047424547794467	-0,017672699525913	0,00189069467256749	0,00800354941987989	-0,00080629491923749	-0,0157139006579456	0,042964474491578	0,0250633178509838	-0,0138845344170313	0,0114374741662321	-0,0186964042069672	-0,00923874625819728	-0,00258263303822318	-0,0222381208189374	0,00716657205130659	0,00258771199161658	-0,00347050928645299	-0,00538136904585682	-0,002295837050631	0,0259928333262855	-0,0455721148542326	-0,0181512657288406	-0,0295218483091806	-0,0102466666531286	0,0306401588171073	-0,00219400324707189	-0,00279495663493957	0,0256558099868812	0,0386619853881656	-0,0193350425005653
V397	-0,047338038248266	-0,018809010001454	0,00287932689036097	0,00190219957264631	-0,00526972073430262	-0,0219763734941733	0,0425552771995756	0,0261664573473161	-0,00980908283135846	0,00485188362932059	-0,0107983807630903	0,00050895805396955	0,00335395034105126	-0,0120670307180696	0,0226874418625924	-0,00505624433434777	-0,00494362750434734	-0,00492519019649341	-0,00842334749560929	0,0212096012875759	-0,0536140492085319	-0,0209317973374848	-0,0375198180156817	0,00370302876877889	0,0223459553000887	-0,0126147638398499	-0,0159840302263528	0,0255770361080866	0,0307744036449971	0,0282945281435812
V398	-0,0469511722775201	-0,0228477715508767	0,00182179776307677	0,00296488468036743	-0,00321755156787194	-0,0207674524218754	0,0423343571437888	0,0337306311987505	-0,0049287218011116	0,00407835336699527	-0,00802649379206277	0,00155072177163287	0,016192266417741	0,0162547243142206	0,0336809122958288	0,00522396190231189	-0,0133953885282513	-0,0218872368024106	-0,0183711817457174	0,0182327727163555	-0,0452384612471425	-0,0184386792739154	-0,0473856423703253	0,00184702688619048	0,0120220079748461	-0,013332165224238	-0,0286724303772538	0,0180688574583813	0,0154824915992672	-0,025167588355046
V399	-0,0467411646639209	-0,0242062071259867	-0,00119780426204639	0,00545936185806264	0,00204021197097823	-0,0228086711382892	0,0528513128467563	0,0243000967949023	-0,0091699666632221	-0,00534451340673459	-0,0177233085458929	0,0114968446648478	0,010931001397619	0,000866030826800627	0,0393398994902113	0,022167678454945	-0,0236930261216244	-0,0246173853996793	-0,0116808405923936	0,00916176031133399	-0,0366774586420492	-0,0165482139545976	-0,0184392868591503	0,00426835098152355	0,0216440721993033	-0,0328297800154183	-0,0161133520268015	0,0159636724670098	0,0125298853473233	0,0182696263636445
V400	-0,0468777457803974	-0,0208742889660669	-0,00602166555183449	0,00772336124043618	0,0114627549118562	-0,0224450082069402	0,0619603799389542	0,0176877913705203	-0,0106832785048663	-0,001170408644811	-0,018153104944048	0,0114960799427203	-0,018308021198695	0,00255937973219087	0,0347271202984854	0,0283462885530283	-0,0162988417696968	0,00243387109708634	-0,00571641122370305	-0,00118263981831747	-0,0317931755696134	-0,0224197910348701	0,00996666722018401	0,0215677981102491	-0,00165706494520738	-0,038409390999775	-0,00373565583359776	-0,00623729552667931	0,00786361565246442	-0,00862872448161582
V401	-0,046413643248364	-0,0209203154779408	-0,0116040196433573	0,0107149999015905	0,0154134013612396	-0,03046100175703	0,075813350296474	0,0138949352580531	-0,0149776540123769	0,0022299102321749	-0,0194722412352089	0,0175622673514396	-0,0210296843827885	0,00469031312247808	0,0203517710332733	0,0354884367003394	-0,0184745616658553	0,0134000582103639	0,0138396727583125	-0,0206024336532355	0,00328681170109128	-0,0166876131621972	0,00444516160708001	0,0356092032585932	0,00375730493943157	-0,027149482726737	-0,0297095191033693	0,00661999399567488	0,0313115281699373	-0,0223891129279599
V402	-0,046096814217252	-0,0207961053467765	-0,0168756192769784	0,0104045207066368	0,01459292720037	-0,018374637017524	0,0841737847608096	0,0117021136296247	-0,00952354819032239	-0,0126373302002015	-0,0224544656893824	0,023944242826549	-0,0285771275025157	0,0110655718731765	0,0166502652466809	0,0303439834918721	-0,0171574099855438	0,0237489016993899	0,0298234599850653	-0,0310657492577036	0,00196728471628358	-0,0121665123842149	0,0154382461464433	0,0329339166334517	0,010611949700595	-0,0388023625838342	-0,0330452394451236	-0,00163558164534773	0,0307646932095395	0,0137770214823509
V403	-0,0461088836355857	-0,0175429465956775	-0,0233792526452531	0,00949846737926527	0,0102076549365889	-0,00785788556608756	0,0847243101232423	0,00950903519374882	-0,00317656922533915	-0,00941704360333622	-0,0282243070712521	0,0281631587905174	-0,0249383620205012	0,00937866850816398	0,00513325206098145	0,0115007754197757	-0,01704726138499	0,0273793481014552	0,0366896346256887	-0,0166840836671216	0,00779499526993437	0,00107954920121013	0,00896799491645045	0,035506485973969	-0,00076175132561896	-0,0272172529975048	-0,0271647702655441	-0,00783480950046944	0,0334517152284501	0,0225050237573185
V404	-0,0458369037900071	-0,0179157759676114	-0,0278732412954078	0,0157259536085386	0,0109261741808587	-0,00202243786566384	0,0848264668021105	0,00649393904534269	-0,00200413894072402	-0,00590344398041721	-0,0258011611012711	0,0210866537637134	-0,0159081786795102	0,0112600370823675	-0,00293595148005562	-0,00857183841044171	-0,0168590412057828	0,0404481900290875	0,0246916054350823	-0,0252785792600272	0,0157637151882369	0,00108496165638628	0,00859223250119056	0,0219529375895104	-0,00663187172369874	-0,0190603203966863	-0,0167074356048133	0,000549103029818682	0,0384212323251842	-0,0285641441108397
V405	-0,0455513742038194	-0,0183078756525591	-0,0315365296849963	0,0204461861070488	0,00950576564282292	0,00626389064275798	0,0825449065000201	0,000113393649703882	4,68394831940384e-05	0,00128573626749327	-0,031611349985183	0,0175820235497585	-0,00880757559283684	0,0180763776267577	-0,0105411240289154	-0,0128064273436653	-0,0260833369682771	0,0371774727645195	0,0221144729576819	-0,0123286268706163	0,00511264239873187	-0,00208698112352062	0,0158758781124644	0,0152275083636296	-0,00656099952447469	-0,0180243162978867	-0,0109142494907345	-0,000954674086963995	0,0316376766294063	-0,0347999989527829
V406	-0,0455342481096175	-0,018670259735127	-0,0329422427830577	0,0218856966731566	0,00790857284350305	0,0166793975057237	0,0719558568564364	-0,00335359816810181	0,000294275601090737	0,00300479719320009	-0,0334801473126703	0,0157750285181726	-0,0070124074623686	0,0188313354580671	-0,00925595971593302	-0,0190171058130793	-0,0319876258753033	0,0360051360858197	0,0215981895417318	-0,0223700215699936	0,014114147473432	-0,00289481474798992	0,0160320163529314	0,0138256820206857	-0,00397659726817006	-0,00841877978487165	-0,0192239529581156	-0,00107757672867297	0,0356543016121337	-0,0245880132593865
V407	-0,0454709511408378	-0,0194833174513175	-0,0337596587311063	0,0243471904434373	0,00672461806814698	0,019481084718254	0,0675842806747091	-0,00701505812461931	0,0011315092259357	0,00659697878486705	-0,0341133194737447	0,0168045732539795	-0,00282902530000282	0,0176107733831053	-0,00452966018443908	-0,014417618858371	-0,0306482604612874	0,0221872576740907	0,0252166833134758	-0,0249810836143869	0,0224256585063769	-0,00359713858345976	0,0120772348484566	0,00758856715134816	0,00895326098535221	0,00143247894303791	-0,00686890043947559	0,000498120080161701	0,0329297300072142	0,00343229379657088
V408	-0,0454163483197012	-0,0194723420988287	-0,0348893229735705	0,0249913179797261	0,00596796277183997	0,0249440547125086	0,0623489690829245	-0,0127064349743477	-0,000281937556979825	0,0115084731222339	-0,0371469056700319	0,0196263354318838	-0,000399615047100622	0,0101482038503836	-0,00368255577921651	-0,00101809277050255	-0,0316834653407865	0,0163015029227529	0,0177928596475319	-0,0155620475614438	0,0229068366350937	-0,00164741637597765	0,00299376603228324	-0,00454276751546528	0,0184736799441827	0,0114549177501368	-0,00409465059901573	0,00494124010241138	0,0326233615416665	0,0143888804602971
V409	-0,0454966619884999	-0,0194656168238521	-0,0338638640504504	0,0256310838127789	0,00179896302358529	0,0248717131307136	0,0584639314247715	-0,013106243786869	0,00615709290360221	0,0163662332095436	-0,0371016599919403	0,0301527045026468	0,00333334720625393	0,00806899540845206	-0,00629534166045512	0,00709892637630359	-0,0340929172967966	0,0101006724972102	0,0167330182943235	-0,0161821689759115	0,0238537250014589	-0,00174282381732005	-0,00476296148352191	0,00325156502255638	0,0195045459484229	0,0235670504859768	-0,0106680232330035	0,0111898612278785	0,0309052886070984	0,0306158415662806
V410	-0,0456751551944968	-0,0195966830499941	-0,0315465423214824	0,0238150091298703	0,00162662961234225	0,0226187834440949	0,0533015958325923	-0,0155542797408343	0,00967993210457023	0,0212709146297707	-0,0438454794841714	0,0351871303627029	0,00480673129312624	0,00821261817847694	-0,00276246001948936	0,0111448987533681	-0,0291133011753943	0,0164846690402285	0,00877817467150419	-0,0116226618342451	0,0369799420514073	-0,00635998725781865	-0,0131227943397507	-0,00365879035159105	0,0290679973416886	0,0268606109953842	-0,0130007722193121	0,00593149343964763	0,0295029734543811	-0,0272322267243106
V411	-0,045719264176305	-0,0209071336360009	-0,0301725982952899	0,0199185726827274	0,00135724510157282	0,0235235879892216	0,0510969789861462	-0,0126362772117016	0,0108424171265554	0,0176575585322965	-0,0404794542961583	0,0428765511432497	0,00818893931363906	0,00890352237440917	-0,000949825100916402	0,0233904209663945	-0,0225992986273689	0,0143023640930931	-0,00977457274390928	-0,0101196301307387	0,0449407668758153	-0,00713728986578562	-0,0214705243708417	0,00224092715801232	0,0295748343608834	0,0284162206868311	-0,0188167670135077	-0,00721110666004985	0,030003081753417	-0,025953299330315
V412	-0,0458060819082263	-0,0227475905777867	-0,0266033607585017	0,0189622618054114	0,000816759673364821	0,0221919297883749	0,0505180055644033	-0,0127334504228815	0,0165536881039813	0,0155782720044549	-0,0321632908331463	0,04917044650841	0,00898081521275036	0,0121138739203031	0,00300827814411437	0,0336279876562021	-0,0172592197767929	0,0114251998491888	-0,0258198025908667	-0,0127391585619457	0,0389310007257983	-0,00568151260718606	-0,0231545368945027	0,010085313893157	0,0269679900545901	0,0390082164761966	-0,0182589398629326	-0,019001904953963	0,0169164659828835	-0,0159330116526269
V413	-0,0459434425883948	-0,0237417496714123	-0,0236378713234079	0,0194642879302297	0,00367420919023735	0,0246143564095086	0,0479186078082917	-0,0073410026926262	0,0239161141448761	0,00879632230629895	-0,0262913521984811	0,04281477047674	0,0109289975041062	0,014084125461149	-0,000324863131311072	0,0444157690900175	-0,00516197113948539	0,012843475721455	-0,0343330448065435	-0,00463404844418781	0,0285062586650146	-0,00658726097989148	-0,0231177284890596	0,0106965562763054	0,0258890130316582	0,0357272296561417	-0,0233075773464321	-0,0267910980322969	-0,00536727496731617	-0,00430535113554375
V414	-0,0462717218745603	-0,0225744876457919	-0,0226691857023579	0,0132954442260826	0,00673447340698815	0,0152202795232167	0,0434101758487381	-0,00753103185625955	0,0195321890930287	0,00740233835372879	-0,0175980030160852	0,0400567178686993	0,0109573414080925	0,0192700063482834	0,00207589324029624	0,0455487916723799	0,00698999471489745	0,0163602743557444	-0,0409859920931298	-0,0164039865801084	0,0341663686949555	-0,00966206769011309	-0,0191879549177275	0,0165891723730523	0,0159369780863059	0,0235977519882289	-0,0282353039386019	-0,0325918274021785	-0,0196122128645644	0,0169752672160928
V415	-0,0463807238211044	-0,0210872445736547	-0,0208951417364742	0,00951904898846662	0,0101400402388673	0,0153188536302179	0,0484970722921587	-0,0049128322583607	0,0172432899806059	0,00416854648825858	-0,0158923776208969	0,0441492182496193	-0,000427516667739272	0,0163139740335071	0,00743616571279324	0,051676731817652	0,0253614925747476	0,0305177545333207	-0,0448282665278023	-0,0105403651589435	0,00848789922153738	-0,0127669785860742	-0,00570645829432352	0,0234003733982661	0,0081105534190257	0,0225389499792881	-0,0251948884986669	-0,0363282770949969	-0,0299370517704462	0,0348015208541095
V416	-0,0464730935658372	-0,0193888562388683	-0,0187872274367225	0,00667603828640035	0,0170698789329807	0,0113936189193865	0,0543049966394441	0,000386317737533744	0,011180507670918	0,00443841713380945	-0,0120976284324217	0,0461922171411256	0,00670231436123137	0,0208207316609059	0,00710334920970487	0,0462579604087963	0,0398491319624484	0,042727580320511	-0,0471295711502573	-0,0186943572260502	0,00630156230865752	-0,0080650484345229	-0,00922865903087099	0,0231193570975741	0,00590881347425184	0,0276853005256673	-0,0131216333653682	-0,0311988386720408	-0,0350091608557872	0,0151955570128972
V417	-0,0465827462867007	-0,0191198625814308	-0,014309811984935	0,00329693705842287	0,0196616881561983	0,0117750308051085	0,0538991740055595	0,0109765029660159	0,00288181889922045	0,00422974653804576	-0,014051128766775	0,0429365154945702	0,0121997304377131	0,0215187451530415	0,01935720959027	0,0305035055578077	0,0534879148523577	0,0616942894346771	-0,0402417602100519	-0,0337307334195006	0,00644564501309779	-0,000238384577339531	-0,0180384869946867	0,0286364797177258	-0,0104261253718928	0,0136967674656758	-0,016981676279061	-0,0256329380593181	-0,0414570479428578	0,00122727583877501
V418	-0,0466854513989707	-0,0183183184820902	-0,0115445890038212	0,00378842036487338	0,0290506636545173	0,0151527236358161	0,0494723107946232	0,0264063848745725	-0,00353818894203864	0,0134459266410769	-0,0140904784002426	0,0336838354770963	0,0116954444797117	0,0283120895993292	0,0317690449155189	0,0210663163682682	0,0519002689016328	0,0474051728813762	-0,0295940949660817	-0,038668816872262	0,0187155647589891	0,000730544279393259	-0,0378017289920029	0,00609118187964749	-0,0239841706397924	0,00907279164709546	-0,00652820509025028	-0,0302045643077534	-0,051817123043954	0,00281731171074812
V419	-0,0467823236551674	-0,0178304909726197	-0,00861641653250501	0,00319184939639949	0,0332394054589799	0,0164330158221944	0,0502473416236228	0,0207111062963344	-0,0158508236881987	0,0200864081419139	-0,0242865817145362	0,0341892356688379	0,00710636157505647	0,0252587681428297	0,0325122856257403	0,00843215092539453	0,0434355757776213	0,043591860507984	-0,0156024734168942	-0,038189190458571	0,0254065605871841	0,0027587144627815	-0,027626932391398	-0,0150628317918995	-0,0238205357041922	-0,00616975128989569	0,00755881630580517	-0,0201041970039639	-0,0532670132554513	0,0212843086768838
V420	-0,0467348698693906	-0,0160562989677133	-0,0059690189688226	-0,0047726709466485	0,0355507796103131	0,0175158349578314	0,0425043811005281	0,0253246689333742	-0,0230606142265757	0,0330396133334469	-0,0325935510172362	0,0363563535672737	-0,0107015283764271	0,0277941197509512	0,0387722299027481	0,000566052798498165	0,0483608016944763	0,0378876314343713	-0,0142773458074662	-0,0423335565579822	0,0473918163954776	0,00137661135858578	-0,028870155967335	-0,0367531039395212	-0,0474040383789552	-0,00970524058526731	0,0147936085395671	-0,0132513949614167	-0,049096654378481	-0,0128907071004386
V421	-0,046566680059786	-0,0193575351616553	-0,00362622181522125	-0,00283815246435908	0,0297821096393536	0,0176447029388236	0,0404534339289838	0,0119486593993631	-0,031629970081747	0,0363345437549051	-0,0334267530271029	0,0477769622473791	-0,0248538273677971	0,0179489635294276	0,0358395698630712	-0,0037473629418	0,0473127510669625	0,0199322201984863	-0,00752821102531631	-0,0331877425564343	0,0690244269406802	-0,00374651858529417	-0,00407749879438066	-0,0666074761565337	-0,0415510146986355	0,00664575874236648	0,00254929307304375	0,0117039669637865	-0,0320144725647318	0,0311527994720101
V422	-0,0464855173183919	-0,0232667741073719	-0,00186346515427557	-0,00175015664247552	0,0200212004035302	0,0100661019551006	0,0270650961303057	0,011025528697897	-0,0324817809481256	0,0349634344746072	-0,0244543615868839	0,0369790179059525	-0,0511222694369095	-0,00248048680785909	0,0561337748190074	0,0207693180538725	0,0345815598002283	0,00169838050631851	0,00491857603945152	-0,0118371013880533	0,0570877599288971	-0,0120591092345442	0,00705320013205314	-0,0856529940641404	-0,0305824385815425	0,00751676123215899	-0,0140642172500494	0,0176578166319749	-0,00951980669022284	0,0147418529717891
V423	-0,0464480866098546	-0,0220521661198754	-0,00117051976248556	-0,00551005102002657	0,0138402661667208	0,00148320367744849	0,0253558925123811	0,00770804323257456	-0,0264406743096007	0,0446716464349753	-0,0170083933398732	0,0486012620411195	-0,0645056960426517	-0,0226910588339747	0,0594554081444153	0,0117487531112235	0,0205393253510346	-0,0143030111825141	0,00902715747169119	0,00533363441657092	0,0621047135337323	-0,0246353600435465	0,0262640913123634	-0,0746982347374239	-0,0355522217289649	0,0224170864033773	-0,0191974406881229	-0,00257510753465068	0,0101628544120057	-0,0296732630687984
V424	-0,0463848366305215	-0,023307215475512	-0,000811304833978036	-0,00216782864476133	0,00189135763136874	-0,0173810917001731	0,0204214407078396	0,0146209137053061	-0,0203086157601757	0,0385748102275084	-0,00116308209171045	0,0519067915993069	-0,0596974147307728	-0,0209650867723501	0,0603725403326275	-0,00148569232435729	0,00885912551890997	-0,0260838331692727	0,00830577984663003	0,0211639301447204	0,0702618344128065	-0,0438613641631802	0,0359534175221868	-0,077598230431273	-0,0316951988137177	0,0310758651526468	-0,0184511416823381	0,0220352062705712	0,00741677339433987	0,00475750687287838
V425	-0,0465727104037517	-0,0219961048626325	-0,000181025912817934	-0,00624031654717331	-0,00821697920811746	-0,0254939936348086	0,0242070981926635	0,00969973239931614	-0,0128765847882212	0,036808314060287	0,000710977425107644	0,0426892058105665	-0,0471111427294133	-0,023536846413995	0,0670139916241824	0,00914923510986677	0,00522970356050963	-0,0263964835607472	0,0173473594738219	0,0453407685577546	0,0599466446163884	-0,037290378571189	0,0337711971641123	-0,0616072779849294	-0,0200060432854525	0,0190422107179156	-0,00719711246616577	0,025302364436977	-0,00602892393379019	0,00705857962017378
V426	-0,0468709673461579	-0,0204823184994865	-0,00115837171118153	-0,0120526168538265	-0,01115187928734	-0,0293894044038267	0,0215162643143171	0,0226244624383057	0,00167702459351871	0,0238535429950964	0,00291492000408729	0,0330364191412825	-0,0285255064303551	-0,021738593097236	0,0601814325962842	-0,00103809544038763	-0,0071076299690862	-0,0319942576048129	0,0289593625022853	0,0285996693463095	0,0693950171989345	-0,0267969010028825	0,0233173952207165	-0,0318555288023045	-0,00150310446893294	0,0213413292576366	0,00145146264250701	0,0411391140981058	-0,0216795147654149	0,0129541861367194
V427	-0,0471243834412299	-0,0181688345006678	-0,00315032966489712	-0,0150388143122895	-0,0101251105503072	-0,0355850673156027	0,0228446948261501	0,0209615517710633	0,00485385369354956	0,0178174070091048	0,00294536125016057	0,0118707175360298	-0,0166248242886964	-0,0240810826263767	0,0411268458017796	0,00476081885621869	-0,0115819935125066	-0,0309024065256343	0,0428828159151934	0,0350799452849545	0,0592853372220474	-0,00904370118763869	0,0264543251893014	-0,0249585699631978	0,00499098621289369	0,0432102693723335	0,0203104324908829	0,0327651778030065	-0,0423813630056383	-0,0240536954932055
V428	-0,0474292168847211	-0,0152494141065408	-0,00631131330943447	-0,0169336637234931	-0,00793704146977165	-0,0282790490107645	0,0169370295388685	0,0187336521317531	0,00760238000245965	0,0141782872326162	-0,00582795882725844	-0,000638268622786562	0,00290366891744862	-0,0282668774057681	0,0366992757047312	0,014387026867722	0,0028756162284987	-0,0252708515179065	0,0403782224191069	0,0310122151658545	0,0590378065291542	0,00972688596776257	0,007723163082211	-0,02060758007974	0,0221833695893994	0,046316291417081	0,0205530610875376	0,0234840808861651	-0,0375176766871169	-0,0183608744383717
V429	-0,0475143288212957	-0,0130482090439755	-0,00896188312790727	-0,0229805730303666	-0,010393468162689	-0,0332392263711775	0,0145108470224932	0,0132214135041255	0,0136579752696845	0,00774085394550065	-0,00747720472540676	-0,00281443118328151	0,0193837189019171	-0,0256653717315477	0,0198775178976809	0,0158526347585985	0,0144452511121268	-0,00284848875477353	0,0345911005762888	0,0046514434556512	0,0395346548029404	0,0206763870915549	0,00506879084142316	-0,0013855241234274	0,0281135978395247	0,0440372218503329	0,0165532660765614	0,00443204895709317	-0,0520351921189227	-0,0111065201691993
V430	-0,0475182853374697	-0,0100491184191537	-0,0125173111392562	-0,0273063466866265	-0,00374137667567642	-0,0337331939890958	0,0116908553377776	0,00813110932209742	0,0133728007466436	0,00790524101193202	-0,0105235479119538	-0,00262602110392314	0,0280193749514098	-0,0141182973388749	0,0129180915745927	0,0125335213412045	0,0171204211344866	0,0221764875293337	0,0303926005476432	-0,00648633517358943	0,0312928885284875	0,0351675866048463	-0,0059360162653601	0,00959721088049076	0,0289935639102885	0,0324649505708103	0,0224057348099149	-0,0130551622812355	-0,0623715226879431	0,00618174038913416
V431	-0,0474524755726383	-0,00959155692832061	-0,0147140628134526	-0,0336868709465669	-0,00436031634161416	-0,0288825690064214	0,00804846804994262	0,0124266654658619	0,0122737784325532	0,00197230625363825	-0,0125358019614737	0,00784942659280016	0,0210447246987006	0,00106260417563467	-0,00541042911289699	0,0106582282169312	0,011979115841186	0,0240182930633536	0,0237236945031483	-0,0164301268083858	0,033661445708111	0,039570125379291	-0,00939885151604801	0,0156419105531329	0,0307986255724833	0,028752466645499	0,0172570605690732	-0,0295086631241884	-0,0565588273113394	-0,0321157700855137
V432	-0,0475180000719724	-0,00997357382540629	-0,0125882974655364	-0,0325989073583474	-0,00236374250128282	-0,0281324120564195	0,00468404978563494	0,0169691866513893	0,0104196490400764	0,00311853112577906	-0,00855607740198467	0,0104585194907508	0,0190121290969304	0,0145316912308147	-0,00919175128486933	0,0119726896469069	0,0099114786975257	0,0263401560579375	0,0115322852709374	-0,00446657020923616	0,0317318233967852	0,0494044549495273	-0,0106532330044563	0,00691541548132294	0,0297225910706861	0,0315507375032258	0,0205790607502611	-0,0474127933069301	-0,05441156846549	-0,0171679390903883
V433	-0,0475896038743906	-0,00990910583344378	-0,0107953107369443	-0,0317560215698117	-0,00231575352990175	-0,0246182355073846	0,00555184062496431	0,0180721944173945	0,0120577821653753	-0,00704862228377123	-0,0116752333975319	0,00859958627343196	0,0088527442475776	0,0140693693856139	-0,018678558032803	0,00306737884736418	0,00747835812464471	0,0323598780655589	0,00388601286246764	0,0181208062292526	0,0311484480288569	0,0506157876459074	-0,00409177824151872	-0,00304442934707343	0,0405817494602195	0,0242772953195058	0,0205216455311063	-0,0559574391364889	-0,0448329955985755	-0,017751004225132
V434	-0,0475335615298297	-0,00936059499666636	-0,00788815334760247	-0,0353906675654	-0,00142431750342658	-0,028142554597036	0,00559238739313284	0,0195463096966989	0,0156565714127372	-0,0122354855498852	0,00344357578723567	0,0137223288892552	-0,00125426527481145	0,0211584687263019	-0,0251779606042308	-0,000857080164068792	0,00739966743504625	0,0357438294380101	-0,00415557757065464	0,025787578854697	0,0325653054840908	0,0416096748678288	-0,00975394617848129	-0,0043301688532007	0,0406185914697771	0,00827619522084035	0,00290238326429425	-0,067174088963543	-0,0400838844646519	0,00502343508740286
V435	-0,0473349844671785	-0,0111336433864853	-0,00279033514225258	-0,0383157641214784	-0,00176017494025339	-0,0305905763582598	0,00826802339261017	0,0186269271323155	0,0132965140238533	-0,0216601484262556	0,00762460122224535	0,0277021546447835	-0,0232862542850556	0,0121224759808618	-0,0271462407620961	0,00192765447603121	0,0101102454570765	0,0408386823011455	-0,0283147696161427	0,041371005423498	-0,00589667843627721	0,0290493221720377	0,0078315838627799	-0,0144942788854041	0,0382027130746602	-0,00793034219550728	-0,00386146468911133	-0,0790449569887959	-0,0271449714719589	-0,0210369780732549
V436	-0,0469873315181442	-0,0147140939991974	0,00444539721576401	-0,0381184310039421	-0,00197593690414119	-0,0275089107382523	0,00661040131462613	0,0192729391367036	0,0243670459600656	-0,0201962533851376	0,00523602577888372	0,0491207680042583	-0,0340762012470107	0,00428027831426834	-0,0352198575940471	0,00935310908885433	-0,00190309125808447	0,0353636591486684	-0,0272600533727293	0,044808267790298	-0,0106269041721103	0,0176953766445479	0,026773412576189	-0,0204832588718614	0,0499559091778829	-0,00879440123564467	-0,000637592219907095	-0,0806023881111917	0,00134077393127309	0,0287814763518701
V437	-0,0465030995081474	-0,0200662093080984	0,0135757897876268	-0,0320566844232141	-0,00668819439126903	-0,0290165152036325	0,00901525616047617	0,0282288107896228	0,0219727957267973	-0,0118270194309504	0,00663260654197432	0,0487093067086824	-0,0352352041042553	-0,0132935114103594	-0,0350239654813536	0,00115209797919625	-0,0169245035029025	0,0501031285940817	-0,011536651249379	0,0418012564901781	-0,0213611315299505	-0,00402191570569531	0,0298823856740484	-0,000111906626018712	0,0331828506410009	-0,0210711018349183	-0,00384535007339783	-0,0767055654659631	0,0172568957274566	-0,0283305802054977
V438	-0,0453776562643916	-0,0230157485384375	0,0279096715559974	-0,032174585244621	-0,00727123800440661	-0,0379749602959004	0,00240981063241504	0,0401869912671426	0,00979879276472304	-0,00175850471351126	0,0124700332064738	0,0486727972112009	-0,0424116602598579	-0,0247358886269823	-0,0163420191053132	0,000961611666591319	-0,0367352973277047	0,0334801761633303	-0,00438000521305649	0,0450375431578223	-0,0425378372556677	-0,0225286942618378	0,0268246961103852	0,0103614546962849	0,0344075202568322	-0,0238485878503202	-0,0129927855604004	-0,0626324917650705	0,0411937468351875	0,0258905700682293
V439	-0,0442732311723573	-0,0244994265596234	0,0391354387018173	-0,0267813300539229	-0,00542575639928552	-0,0509451904377558	0,00263875616297077	0,0391204269368904	0,00721964466958752	-0,00265086146491187	0,0142333217071057	0,0477796815953905	-0,03039856316616	-0,00913708903712931	-0,0137001126408431	-0,0180410079571372	-0,0527551640937874	0,0321545546246267	0,010650612319394	0,038579486636584	-0,0389373074176941	-0,0326381051844411	0,0133438763005215	0,00641239059308779	0,0306901118855266	-0,0382946057990916	-0,0188669688603198	-0,0447558099059301	0,0516399791318089	0,0138117919356931
V440	-0,0438629177161913	-0,0257804914622428	0,0411275552878164	-0,0284058062444671	-0,00873766447142634	-0,0508673034915846	-0,00243471628290768	0,060962199700908	-0,00548410063344835	0,00107982873696988	0,0328682233956692	0,0265318511837961	-0,0160070485935598	0,00341973800145427	-0,0234181813122015	-0,0262332907884203	-0,0418522910617286	0,0218625161026511	0,0104924216608572	0,00140265814129599	-0,000505050401882485	-0,0238367447559791	-0,0435259446123374	0,0135095411261307	-0,0103100222272065	-0,0439185433382927	0,00662679312928906	-0,0159155875832683	0,0137777267193651	0,00256200779183184
V441	-0,0439398606442003	-0,027880691913107	0,0391918080149746	-0,018113390729447	-0,00601733372720621	-0,0394207988059387	0,00123022152226092	0,0527421567071356	-0,0225955061354939	-0,0167870286842799	0,044756937600576	0,0204680901432506	0,000712294829473997	0,0111221542871736	-0,057218865269031	-0,0531978950408029	-0,0243198643849819	0,033949190472203	0,0241286718063211	-0,0177517528950445	-0,0125331829975915	-0,0149902563682279	-0,0116094574829093	0,0083745916654361	-0,0452182896244195	-0,0225992463962221	0,00152404859861449	-0,00303053942777178	0,00756017542959208	-0,0129164714142061
V442	-0,0437323119776563	-0,0305559423605295	0,0372973350043249	-0,0145339406870757	-0,0103445732461549	-0,0416292758133588	0,00226385020228942	0,0579383643244761	-0,0295154113476766	-0,0305150676655495	0,0523280864656762	0,00491713848327191	0,0123385800126057	0,00403479375505575	-0,0467314025768685	-0,0359668726323468	-0,000351568625787239	0,0275311883608769	0,0246141524573098	-0,0490482482098118	-0,00518297708944474	0,0136211839282975	-0,0246658912820351	-0,0131377976493576	-0,035572936670439	-0,0100510851332936	0,00863594625158023	-3,78093197352566e-05	0,0304158879937134	-0,0150556803240364
V443	-0,0440782491856318	-0,0292145611541101	0,0359611737401605	-0,0170726987883461	-0,00803759051875556	-0,0284301057571907	0,0104804119286416	0,0358743658449554	-0,0337905974055027	-0,0446098777153761	0,0585102095234562	0,0201555760656771	0,00923478890311015	0,00202131233444258	-0,0498580523991189	-0,0357554346364208	0,0150422917777987	0,0331344586639031	0,0276505512273905	-0,0661170456949083	0,0107854018551731	0,0232428279167935	-0,00299667795583254	-0,0136258402203357	-0,0387822604607943	0,00459412632244506	0,0231109604114175	-0,032460889024	0,0450651318139907	-0,018591857873176
V444	-0,0440294229879184	-0,0302003750762028	0,0356460425817589	-0,0132046410213432	-0,00935714572766973	-0,0282843891196994	0,0146204014100045	0,0280549241387986	-0,0380836009460091	-0,0498457389147184	0,049104584560012	0,0419943033838092	0,0001652934748041	0,0214263883446235	-0,0564655564697469	-0,0315893564511908	0,0148808947952653	0,0221331842184621	0,0114049922209234	-0,0503941306605694	0,00951450685477384	0,0211538802049483	0,00116961981608613	-0,0304174374170932	-0,0316624436360787	0,0104989987934984	0,0236252587202274	-0,0214475780493801	0,0286751774194242	-0,0284128458364129
V445	-0,0438977641957592	-0,0303972709498229	0,0385413295645923	-0,0101551231128397	-0,00752780107555627	-0,0261550921332078	0,0221782215690011	0,00849618258113662	-0,0336306680346231	-0,0421441268081157	0,0463463248218447	0,0481938738035878	-0,00712486890495034	0,0120839563219655	-0,0532437905680035	-0,0219469971584038	0,0278517684537192	0,0321368027166265	0,0227787090494852	-0,0594758303068992	0,0179304539397245	0,0248246629589965	0,00784743154396136	-0,0232793060667043	-0,00869886413270256	0,0025514757902674	0,00879843101994439	0,00765932904444136	0,0122145959206703	-0,00825540849149026
V446	-0,0433567557561348	-0,0311111396949578	0,0409907337089347	-0,0124723017392382	-0,0057097724968754	-0,022346090623705	0,0351516015368948	0,0147322932228671	-0,036249512962109	-0,045473109878836	0,0409404908495599	0,0584159624547329	0,00176964683107606	0,0163336907516442	-0,0508848233663001	-0,0277205715909662	0,0233960208793196	0,0377601451351636	0,0136660179048581	-0,0744710929465576	0,00342821901482331	0,00613861253387539	0,00623586918205609	0,00023279828082338	-0,000988839270707249	0,000783203062202164	0,0126585772769317	0,0351187776268638	-0,00921296644980127	-0,00565589112399449
V447	-0,0422114856591482	-0,0299790273625474	0,0496796794293956	-0,0120386901470906	-0,0012353364247207	-0,019717799652276	0,0384874478294362	0,00520917128346963	-0,0495057312907997	-0,0608542845905713	0,0384689585660266	0,0568756638224522	0,00734687734372737	-0,00979808605866329	-0,0615194435827764	-0,030429536802713	0,0265240314224209	0,0445437280673869	0,0251309124005873	-0,045937805168253	-0,00568159505845718	-0,000173717031034153	0,0326353612854714	0,000893581073943751	-0,00134313435872264	0,0361737702298446	0,0122535475029987	0,0215883473233598	-0,0232876382616247	0,0162642888011145
V448	-0,0410244878073503	-0,0310341012617967	0,059420958569917	-0,00271610806105832	-0,00831442477568846	-0,0148466193943296	0,0398315682740525	0,0159364556203946	-0,0343090601550431	-0,0566820967402403	0,0114512187421982	0,0414855972315947	0,0260306653675202	-0,0422503021539379	-0,0515416600853589	-0,0321427276519082	0,00836605708818566	0,0522257665598474	0,0262143263705055	-0,00668744248842811	0,0118666144627789	-0,0245620496724523	0,0363913924017414	-0,000822635120794364	0,0121157490016515	0,0576260444477157	-0,000346324177536889	0,0297248029447633	-0,0100357397418978	0,0355445762505569
V449	-0,0386620359615146	-0,0340894078878851	0,069561365249501	-0,00706176552484341	-0,0200518643279587	-0,0138598228491576	0,0317178410304399	-0,00237412105459842	-0,0228138182979965	-0,0530714804093691	-0,013248619191527	0,0393233376761059	0,047487543559	-0,0579593642431339	-0,0543026222974922	-0,00404672056734171	0,00773925162123467	0,0604651572373849	-0,00187197739479033	0,00526174679671219	-0,0467417076954141	-0,0517476672685764	0,0563718021972279	-0,0116221030205851	0,0217776662205756	0,0391750850424345	-0,0264220931499624	-0,0023063451295933	-0,0330057561241285	0,000515282540850945
V450	-0,0365724857063903	-0,0343051585163252	0,0782569826421758	-0,021464503237062	-0,0232781049250292	-0,0282705945990153	0,0218076492287851	-0,00794333822380114	-0,0227677116939431	-0,0473911023384027	-0,031297000797405	0,0282759720994147	0,0622990218676831	-0,0612553420808219	-0,0399785386074835	-0,00712126041876785	-0,0134317967112062	0,0567323157756961	0,0104852673499745	-0,0369911891327369	-0,0297958504851899	-0,0437222353130483	0,0406578848614486	0,0273867496711837	0,0103420855421657	0,0332063480310376	-0,00794093567045824	0,00295265291999588	-0,0268653714788157	-0,0107437009790027
V451	-0,0355383752364924	-0,0318083477987754	0,0822218805100036	-0,0333913817832092	-0,0298198524359494	-0,0324111132696426	-0,0111842683297337	0,00708883881313228	-0,00314398751227607	-0,0492070856823013	-0,0623074892844529	0,0346437535822427	0,0596601212493543	-0,0517308750128773	-0,0381202740028721	-0,00775937132993177	-0,0239506079334105	0,0360362822905045	0,00554725646328532	-0,0541246960775505	-0,0156388492051604	-0,0595403325138369	0,0309224495902155	0,0129287016795284	0,0378115211445332	-0,00507257178813876	-0,0202397548805953	0,0188788027071639	-0,0431565880115542	0,00864052119311864
V452	-0,0353794682680172	-0,0302375096403395	0,0829945876609571	-0,0285621996810408	-0,0338512994312456	-0,0391866999941584	-0,0363096949687425	0,000226287441103324	-0,00890746219176815	-0,0328342318273674	-0,0797134275839546	0,0290562676381057	0,081270619884552	-0,0271644073485607	-0,0198475629958922	0,0153736149465221	-0,0053461483044913	-0,00537815964846841	-0,00708253667765218	-0,0252261895437534	0,0193567117060046	-0,034398108400258	0,0369957128429755	-0,0299209333147661	0,0293476918909437	0,021314626473108	-0,0229603041816793	0,00549936731641302	-0,0578568642505259	0,0106616368964164
V453	-0,0353375110970686	-0,029836330090638	0,0835322472272708	-0,0194930879686062	-0,0441103060502199	-0,0253417192158747	-0,0382139725786029	-0,0252761267004277	-0,0105310656051169	-0,0411659680348285	-0,0821540439263127	0,0526618669706583	0,050713406195836	0,00082122086686425	-0,00436240938187736	-0,0163754193526195	-0,00912663981519472	0,0228254444417046	-0,0314747201276994	0,0167028402013101	0,0220018516291171	-0,0316810238845886	0,0488360365109024	0,00158041103727213	0,031011694019208	0,0518943772593833	-0,0534286538172673	0,0119619868869536	-0,0549914951341976	-0,0015956221228272
V454	-0,0354029539380475	-0,0230764603196288	0,0894252232402505	-0,0206192347236724	-0,0278525279533252	-0,0340999655421445	-0,0359997653679696	-0,0299937739696485	-0,0157116915116762	-0,0272559282148554	-0,0352491987346844	0,0414677347248924	0,037602382047594	0,0238116351151466	0,016935684523907	-0,0262166731390388	-4,36585979563071e-06	0,0403767345537732	-0,0339007261228536	0,0291061104385079	0,0418424783328455	0,00801177697388598	0,0187247133320548	0,00740711288022993	0,0481921215773296	0,0425192560515055	-0,029037669663859	0,00468286614148426	-0,0891985290324787	0,015903913073323
V455	-0,034193721345459	-0,0205604357700287	0,0941202323155796	-0,0218782458893327	-0,00317957200520792	-0,0405646788217518	-0,0301100996614997	-0,0305594502511441	-0,0168638217548301	-0,0315573341152396	-0,00990040827382816	0,0530361597240768	0,00463548643556232	0,0368895852985195	0,0111479434332472	-0,0266361321478125	-0,00534295890872352	0,0601341837924822	-0,070415031337223	0,00905145419967361	0,0637317290039522	0,0197066422380854	0,0138551928011198	-0,00571783894149262	0,0442041879412555	-0,00820209476560626	-0,00136892379760384	-0,00823764181216797	-0,0782417139790765	0,0105691191144434
V456	-0,0327337902324912	-0,0201827049078361	0,098902714541755	-0,0134183223056993	0,00868973552542289	-0,021758459224767	-0,0318448597165803	-0,0311217978442709	-0,00804677283327142	-0,0129065114551786	0,00545745507466887	0,0631023529967754	-0,04111459665962	0,0481823235364484	0,00118906400095297	-0,012959873060861	0,00461447759657522	0,0842353282584453	-0,0412758300948824	-0,0151732823939345	0,0959226180376654	0,0286219607556187	0,00518184721245959	0,0029918022397228	0,0253004520025098	-0,00899094528628171	0,0401361179568107	-0,0196358114154121	-0,0171509428840485	0,0190445538887768
V457	-0,032230147698061	-0,0198016566065564	0,0999576567544261	-0,00489593845796321	0,0101864765087602	-0,014854970572208	-0,00956418402460492	-0,0199786161937139	-0,0051196451107122	-0,0205618454062311	0,0190025390538305	0,0694762582226472	-0,0455747708973416	0,0716525912337278	-0,000551242240185498	-0,0322902116480899	0,0322170400234489	0,0975147030283153	-0,00436012587724556	-0,00478744022359743	0,0883970274139044	0,0200261049406507	0,0105468206425294	0,0264904782423663	0,0142766301975548	-0,0137216992557442	0,0725034203402412	-0,0152798052526484	0,0206841930991396	-0,000903126582764046
V458	-0,0309936340935276	-0,0219211566990233	0,102922877623394	-0,0105046227598303	0,00704141031170654	-0,010545112054622	-0,0210926684001064	-0,0214999397352354	-0,0137847996713325	-0,0248712851101473	0,0205914014545701	0,0727084155707211	-0,0524006793120319	0,0784611586164136	0,0220637254136324	0,0138805206513322	0,0290344535675871	0,0709703977014229	-0,0017965123556173	0,0169843785940522	0,0667328132174802	0,0344112843290727	0,023770930005342	0,0176046026954056	0,0269607165804806	0,0188205342792311	0,0347632617020519	0,00782529214579114	0,0496414437165918	-0,0162312614546768
V459	-0,0299413852994837	-0,0248293642057124	0,106173905439255	-0,00868087790396903	0,00771290710933961	-0,00795585800419792	-0,0193999650173608	-0,00631650340398856	-0,000311693849589788	-0,0188561062607596	0,012056565191806	0,0525589829123365	-0,0580015947357796	0,0791062353928873	0,0247950977749522	0,0359261434671521	0,0144461124180557	0,0530941536456576	0,024629494940988	0,0427721123465947	0,0197219408236413	0,0197911396851569	0,0379025108694613	0,0159242249538919	0,036693369373564	-0,0025071199942623	0,0197254929972364	-0,00233947324356753	0,0329788988903006	-0,0233346359483775
V460	-0,0309436454046139	-0,0321996282073814	0,100785236665444	-0,00719467510154999	-0,00840699822978113	0,0039118880884659	-0,0317039204914744	-0,000544598610949681	-0,0147574845755062	-0,00587222605533205	0,00584599842606111	0,0249515516778479	-0,0616151363075904	0,0756717984174923	0,0594783434296374	0,0284822099772864	0,0288043715671856	0,0286229518273155	0,0199885205243592	0,0266087347458683	0,0155871040373916	0,0131830407579357	0,0124296638935716	0,0497861622491094	0,0161420379316004	0,00795160148321256	0,0216602702929956	-0,00356782686222364	0,0131977947981515	-0,0166007056842172
V461	-0,0313720316629473	-0,035700472461489	0,0987665892024843	-0,00465852049152089	-0,0111228086129608	0,00885216163854638	-0,0407437874399753	-0,00537850748172901	-0,0162890150053405	-0,00795482929284594	-0,0174704975870089	0,00709799150275661	-0,0456400527705879	0,0452929442695171	0,0515937288683976	0,0205061639753867	0,0296984603416105	0,0285035897722845	0,0277672366652999	0,00467649650577129	-0,0101262032002988	-0,000244357631416166	0,0501888718133027	0,0531126080966902	0,0158281082889702	0,0196566481277684	-0,0507067965448712	-0,0272897648451806	-0,00655638074657528	0,00453632641239698
V462	-0,030827287804717	-0,0423022134806374	0,0963057117322893	-0,00813838163513476	-0,0329368976677633	0,00612643577244612	-0,043314540252767	0,0056081602928754	-0,0207549127438037	-0,00708759079535379	-0,00275273275208792	-0,0176483815835088	0,000801671629780432	0,0178401559295012	0,0444128919865576	0,0188101304096054	0,0447304224623373	-0,00105086803750198	0,0357730174825024	-0,0109547944675525	-0,0464616264267414	0,0326074615028115	0,0318899851373542	0,0509403740187148	0,0064277785369365	0,0121324465035183	-0,054516539314638	-0,0318571342466651	-0,0208770196167884	0,00574498813492633
V463	-0,0334069885877677	-0,0419133579658315	0,0865080319471827	-0,0162470631621774	-0,0568018627479408	0,030169474181495	-0,0316867846162609	-0,0165347835486104	-0,015450936306781	-0,000782455934068259	-0,024107580219805	-0,0121358791973754	0,0104455101838517	-0,00181748984685023	0,0222390539952857	-0,0105114230426232	0,051967679770833	-0,00702739935066759	0,04332168806669	-0,000827957128159055	-0,0263787540963663	0,0403709664767853	-0,0012214383790203	0,0477867866586833	0,000289761218029621	0,039958981562573	-0,0459085654623888	0,013165580980989	-0,0178094085167366	-0,00945240913252546
V464	-0,0345171155401969	-0,039775620857155	0,0828562198220239	-0,00669995126397792	-0,06477566445149	0,0253028909758736	-0,0265476876278171	-0,0364650314515791	-0,000317748954513945	-0,0119253237708401	-0,0338002564109584	0,00489214798211389	0,0306502160029765	0,0237920339341295	-0,0137490299034465	-0,0203247996907448	0,0515502179606209	0,014462934953832	0,0299350991939856	0,0207859707778003	-0,0097141478092247	0,05426583393051	-0,00301650185218368	0,0398927007773235	0,00213001183174714	0,0180713610332195	-0,0522616525414447	0,015725983927899	-0,0132332436144734	0,0123734319656651
V465	-0,0355594478708563	-0,0393883806603754	0,0787311794690352	-0,0060637236298651	-0,0572787431633173	0,00648126354848095	-0,0206053241396528	-0,049231661501548	0,0145819066905301	0,0134017422021264	-0,0322668177960059	-0,0133818713799118	0,0307996757960823	-0,00191653441995268	-0,0242860546504721	-0,00261928389351534	0,0694695795090027	-0,0053378941747653	0,0275113335622647	-0,00584090059739	0,0661205276500275	0,0693063282941136	-0,0568007528975582	-0,0074919749173795	0,0312363049769305	0,0302411082494974	-0,0260463489176467	0,0453091246102566	-0,018604390409692	0,0059032335696406
V466	-0,036818092580628	-0,0389898010945621	0,0718933044913669	-0,00701142682544216	-0,0523435040934209	-0,0283541307696832	-0,000405999267331575	-0,0554697921405259	0,000273394158689589	0,025144908350428	-0,0156114876839452	-0,0213477443165994	0,0494096305831594	0,00696930160913099	-0,0216803252874553	0,0217836821990502	0,079381319681387	0,00295414911675339	-0,00747396624968723	-0,0473191350587314	0,075395229745706	0,0446277165131857	-0,0921286421033586	-0,0371537796406429	0,026636752534261	0,0408147349721723	0,0240817922741636	0,0425074326161003	0,012269573238979	-0,0181742376895296
V467	-0,0391893023676721	-0,0339240009907733	0,0622739316043986	0,00233479719481564	-0,0484354201918989	-0,0406290053061216	0,00239803974031438	-0,0574174517809697	0,00299689768746923	0,0194906066899162	0,0119665745267943	-0,0133108423478132	0,0573916623578307	-0,000237466240347812	-0,016571446960343	0,0185615400978154	0,0895550367784383	-0,00628952087369475	0,0159640164458654	-0,0367651211838824	0,100545739749629	0,0376679146435633	-0,0985965817584195	-0,0449598143241471	0,0373891508261178	0,0646871012542871	0,0387613454731354	0,0203603010242534	0,00719615702670262	0,00822869477807513
V468	-0,0398099159886073	-0,0309098538514757	0,0595875895725053	0,0145872144566023	-0,0417183465469759	-0,0471935103988739	0,012957402703486	-0,0489199755459161	0,0144834392335029	0,0504398477489725	0,00749199006317286	-0,0523753550545311	0,0513804194450077	-0,036979460816215	-0,0467099169252163	0,0430711117391548	0,0496071802241279	0,00919047465534996	0,02638344192474	0,00491429293577617	0,0723978917567288	0,00470492300918856	-0,0763056558632244	-0,0504964398050853	0,0220111525790833	0,119466901509537	0,0544577073699337	0,0330474780224755	-0,0108482908414357	0,00124393773416578
V469	-0,0405017205367541	-0,0281560196697278	0,0542140534311237	0,00853137723754778	-0,0187021810866258	-0,0574012285391236	0,0034292427521108	-0,0619534344712605	0,00719432055552683	0,0706796784567299	0,0309396314905545	-0,0624013119486588	0,059390395596648	-0,036582641206975	-0,0611050330700633	0,0716361516493057	0,0184923699868041	0,0229353503356989	-0,0184481155109717	-0,0197230872431303	0,00773498617729581	0,00164719530170672	-0,0795462406412221	-0,0395451174077563	0,0218890008161256	0,0763495595020996	0,0594661589168317	0,018104637715974	-0,0106697580813907	-0,0126686123411332
V470	-0,0408370217091513	-0,0270955782717541	0,0541257571988711	-0,00875296367197328	-0,0182787197672385	-0,0647059529453222	-0,0024236725342581	-0,0369419370985932	0,00670280515589668	0,0688139804294667	0,026978223064193	-0,0701646089851076	0,0515867902674761	-0,026917879749993	-0,0627151234031416	0,0523266771466527	-0,0212192940538651	0,0446325202631435	-0,0153895082955444	-0,0171298520408595	0,0302463527039072	-0,00566033080127375	-0,0922134348241149	-0,0198118873633691	0,0177484836726733	0,0876820446473407	0,0750944591679392	0,0150615339794592	0,027770891437284	0,0271144122810502
V471	-0,0422088345650024	-0,0246310679081534	0,0475028544228403	-0,0159301205996868	-0,0162470324149029	-0,0567864039179506	-0,01249473399715	-0,0113466193703286	0,0183819747513207	0,0720028051830151	0,0153321055150724	-0,0842270718194345	0,0337049578010015	-0,0175554302502549	-0,0471383699384326	0,0647836326648322	-0,0345014567149637	0,0541656841435389	-0,0106764011940255	0,015828064988095	0,0145140490692435	-0,00847767170181499	-0,0823027570721337	-0,0364240262215407	0,0561570715423876	0,0520942642958189	0,0393282501041032	0,0222071905261083	0,0295765567700561	0,0109263424533351
V472	-0,0438613549089356	-0,0230485755414488	0,0324973435758136	-0,0183053087958965	-0,0164880379488559	-0,0462244496704474	-0,0163567871076273	-0,00204522986197875	0,0204330457475395	0,076260704517198	0,00658725312333286	-0,103804609401685	0,0341629108494543	-0,00119026445504802	-0,0154093936288665	0,0844745384414514	-0,0377505033170689	0,0290954228866157	0,00029385687728379	0,0139498005594425	0,0178313167764411	-0,00355614968815661	-0,0728768949042707	-0,0194905462044376	0,012919854746046	0,0326088393211427	0,0186599550332602	0,0294541715583591	0,0263332806561421	0,0317726553737119
V473	-0,0453205309156421	-0,0248808548168009	0,0197877012976408	-0,0237677592741982	-0,028310279605263	-0,0254972837432343	-0,0148023472058112	-0,0010440880118126	0,00965030327225743	0,0588911713320719	-0,00129047784202126	-0,0918742446301362	0,010641121888382	0,00661405164041108	0,00472493646760603	0,0637225561859191	-0,0333064227465478	0,0120434652285316	0,0104730517623421	0,034681722687805	-0,0171787528653723	-0,00853040616294422	-0,0448353464176444	0,00324956211590026	-0,00179586751932161	0,0268931139675147	-0,0104533583991205	0,0284822813602672	0,028309584928992	-0,0324217028741328
V474	-0,0459939712928306	-0,0206387006318837	0,00999096581307295	-0,0356463471284172	-0,0284238454040389	-0,0218450130191858	-0,0210663234601362	0,0100058132859564	0,00111916324577251	0,0453690373947837	-0,0025764809106533	-0,0870557299989333	0,00690622225907912	0,00870570111219258	0,0130114203530825	0,0606352754503839	-0,0216090410422204	-0,00099290920391199	0,00740776175859172	0,0671854008036205	-0,0158458226931087	0,0180302768952346	-0,0462569245613569	0,0234489647470573	0,00354952618107527	0,00203485525055561	0,00431968797968721	0,0197942930038403	0,00778055900545195	0,00696281011830643
V475	-0,0465371464857701	-0,0185205483125194	0,00159344714565421	-0,0360168730763665	-0,0253669493904801	-0,0178157225813638	-0,0149400978893148	0,0211065933952093	0,00883653333647717	0,035350081955391	-0,00151648560593297	-0,0738819184271361	0,00545895629727198	0,0101676624016502	0,00631103850044097	0,0515049014862418	-0,00505319551302928	0,00624180981173441	0,0166999105109879	0,0737322350359218	-0,0180745127944178	0,0179535750873671	-0,0368584328735197	0,041456494101842	0,00269046338044828	-0,0226927575717141	-0,00937329355211201	0,0046251237158964	0,0237332682732851	0,00601139896288985
V476	-0,0468304481829726	-0,0174010460615671	-0,00604132310564255	-0,0395270420752184	-0,0279146865623202	-0,00936510760217119	-0,00927461260464371	0,0234580232745129	0,00248432269416857	0,0262010306784114	-0,00588778157229898	-0,0554085831341896	0,00556008157037192	0,0109052026966847	0,00968597499717054	0,0351746938591817	0,00986073979279694	0,00975668789166974	0,0151844390299628	0,055110690345423	-0,0157331039237392	0,01807679787551	-0,0339540303655767	0,0576545361437557	-0,0103925080159634	-0,0228707805027956	-0,0264979358617163	-0,00464540273735497	0,0243042707429802	-0,0318776213776145
V477	-0,0468964197262836	-0,0159099284399126	-0,0111266835295754	-0,0427543404654669	-0,0295974136187041	-0,0055654540983063	-0,00675316858457318	0,029197088139201	0,00699818593921479	0,0123419612422712	-0,00291020006954727	-0,0321846078670068	0,0117879545600146	0,0214450891497688	0,00158437311812885	0,0224423079524555	0,0204230627012947	0,0135817603881848	0,0178110281997602	0,0403889904094682	-0,00346135187951518	0,0235164557748588	-0,0360948158627019	0,069845626741707	-0,0225730620955681	-0,0200909073358824	-0,0376119285773217	-0,0153719242787932	0,0222386119480888	-0,00376177697171098
V478	-0,0469196157674557	-0,0163350697491884	-0,0158773064181897	-0,0400221659061757	-0,0292982767051985	0,00279772361359408	-0,000813296136898057	0,0202123518589383	0,0117176502421042	0,00131662903196969	-0,00391870749115348	-0,0193329489488868	0,0162147380324591	0,0238717327660017	-0,00802348826044674	0,0243360799410104	0,0221284149463633	0,00664522488016926	0,0105802964139103	0,0294868381830214	0,00442028864469768	0,0249755894321334	-0,0255306593990703	0,0607860179828781	-0,0174219285532915	-0,00746118111036232	-0,0423017593689851	-0,0237549563729702	0,0143657968755986	-0,019929624267604
V479	-0,0468889780064195	-0,0166441556793548	-0,0176316211922653	-0,0385217295862103	-0,0272189030135635	0,0073891685166572	0,0116494822219008	0,0246368876844999	0,0149556755836236	-0,00363717967414884	0,00229165638958229	-0,00911367598033921	0,0148269355210005	0,0280242804904733	-0,00859572367856047	0,011034306069687	0,0253792487843684	0,0113371401975544	0,000921504622448146	0,0139438759508866	-0,00627590558327106	0,0169312799632729	-0,0193942586455753	0,0530358916320118	-0,0166302546906828	-0,00975944405713516	-0,0381770483253301	-0,0274031527532282	0,000832279108978483	-0,00223900115382575
V480	-0,046848733459265	-0,0173635135195748	-0,019337306558352	-0,036751591680278	-0,0288450043903342	0,00906880146983908	0,0110860120708688	0,0190748049726793	0,0132251888654071	-0,00735100265877856	-0,00202723449199398	-0,00293341146183127	0,0112118964099907	0,0292875338453868	0,00212542447967416	-0,0016945908100695	0,0265725996386651	0,0147268669104651	-0,00933755742681651	-0,00129335638958447	0,0005447929915981	0,0103120515733488	-0,0159197970771772	0,0395448019721976	-0,00566448794356241	-0,00897800108281115	-0,0311918018351272	-0,0358185809017325	0,00251698537389946	0,00339872902542103
V481	-0,0469131139541766	-0,0182543004778865	-0,0188308120513696	-0,0335326394137395	-0,0256408553743832	0,00814620574817551	0,00721398607442772	0,0197665258823055	0,0182447908879359	-0,0104730361311957	-0,00128112971278115	-4,97554520814587e-05	0,00930948754434346	0,0274236080670707	-0,00168502920718893	-0,00702843900782529	0,0156532826578451	0,0148170281487034	-0,0203837207832527	-0,0133265560064405	0,0027764384445238	-0,00395508321150746	-0,0162277912992349	0,024841142779547	-0,00599723080078053	0,0024956845386517	-0,0366232660262889	-0,0283382225394562	-0,00605536795735094	0,0203729135941476
V482	-0,0468907745413256	-0,0196899158177396	-0,0175050439348296	-0,0327500407198188	-0,0261554011673341	0,00945314452854701	0,00583583670944197	0,0153897920648873	0,0177200115850334	-0,00580556528414869	0,00197213704275144	-0,00529925260498775	0,0165964528832083	0,0248738719750754	0,00887874048184899	0,000658470106837448	0,00637428344044301	0,0169033904820864	-0,0242763158538267	-0,0228008768046135	-0,00474147150526424	-0,00225665820136414	-0,0147070384401253	0,0216134506483662	-0,0114967544685186	-0,00278112332180872	-0,0438446660471881	-0,0149624122687026	-0,0142948859271942	0,0295044691886089
V483	-0,0468808682741765	-0,0198974802680023	-0,0173308312520679	-0,0299638239412477	-0,0273429280073377	0,0128861306116486	0,0088820935445385	0,00972928402267231	0,0226874078409397	-0,000962804073219567	-0,00490344062311555	3,40840144642532e-05	0,021024700047196	0,0254223357488464	0,00450628366009913	-0,00671382198340768	-0,00993036636215634	0,0158688492794054	-0,0245148590862416	-0,0282602480013129	-0,00309658112647348	-0,0118902591864805	-0,0120313356923168	0,0152502579915374	-0,0140566467663106	0,00332169348572631	-0,0449590659153462	0,0211696478038101	-0,0116678683321259	-0,0317639618065314
V484	-0,0471194182683964	-0,0192123851862614	-0,0148302353208157	-0,0248959627359684	-0,0207252276125965	0,0125824175045222	0,00478224190658968	0,00258896369223354	0,0183161655787357	-0,000490357970377941	0,00228774223141426	-0,0115451085927824	0,0206282352532764	0,0306826532404652	-0,00157288723118558	-0,00665990404345663	-0,0276736713829886	0,0165498657653998	-0,0195523927538605	-0,0336062255409895	0,00283479305238601	-0,0167260300495701	-0,0116876274549456	0,00529541871223967	-0,0182388399372779	0,00115577237885875	-0,0565827417398758	0,0315262684065358	-0,00162071610442751	0,0446395185857833
V485	-0,0471475796444421	-0,0192766988151655	-0,0112328220646681	-0,0225582554443663	-0,0177721960974819	0,0163263169175974	0,0045653781779588	-0,00754330269532217	0,0139456814496454	0,00535017044991569	0,0119006583969875	-0,0251241027409346	0,00896242966837303	0,026154524582053	0,00585775752869105	-0,00368956770095446	-0,0548153617062932	0,00938034057522836	-0,0162119816866083	-0,0267539432041177	0,0341324144748422	-0,0146755690811231	-0,0237335412778092	-0,0158244525095666	-0,00677487929411765	0,00595224932294219	-0,0486912034192641	0,0541193334274443	0,00168148385246484	0,0205841365423638
V486	-0,0470589025125294	-0,0187531401378219	-0,00718562497528041	-0,0165044624171314	-0,0158805935918173	0,0112811744567685	0,000924131542574396	-0,0111420610764973	0,0110955369814009	0,00782815373785163	0,0227114223563537	-0,0409073503052128	-0,000943943472286426	0,0351669283396679	0,0117159309805628	-0,00666788258009131	-0,076527684161406	0,00586726673426008	-0,00408030495289032	-0,0121333860946537	0,0560546443932385	-0,0157956654051234	-0,0255635971428844	-0,0380706508477263	-0,0178556720125869	0,00911787400040666	-0,0530200498737916	0,0787605209050331	0,0106141280070652	0,000592726998232059
V487	-0,0467887560068899	-0,0180027062826666	-0,00640217327812507	-0,012109471909863	-0,0261660366329329	0,00411104961185442	-0,00248772777462662	-0,00904183808385809	0,0108895256553326	0,00632360789664057	0,0248376945831196	-0,0540775821874993	-0,00372085362250393	0,033993666773632	0,0115480310551426	-0,00922049003126767	-0,0880009644719799	-0,000440832234864474	0,0263301985262194	-0,00791402038679206	0,0928472101993163	-0,0226850823031408	-0,024144977393735	-0,0316464303623587	-0,0217155964291605	0,00192555265883641	-0,0366177243563312	0,103036310283951	0,0307534031117599	-0,00324772246043326
V488	-0,0465820080872729	-0,0177781823288666	-0,0027650093296984	-0,00888586816886539	-0,024205505054463	0,00230343971812412	0,0026092792687724	-0,0138794315124376	0,0131729388748872	0,00780369127840337	0,028184436487159	-0,0798185971940043	-0,00951382971042354	0,0313355502260688	0,00571547669537267	0,00594383948426903	-0,0893357318341542	-0,018009310739176	0,0504539728780583	0,0109559853500897	0,0790549203779242	-0,0226727445235561	-0,0148712628318205	-0,0242617914058382	-0,0289829177400336	0,00591315094791738	-0,0300201751623485	0,107234183556397	0,0216113173288739	-0,0270326875546192
V489	-0,0467015890300582	-0,0169791220553569	-0,00559103720360606	-0,00797805004992415	-0,0246053888030172	-0,00124138921341388	-0,00172918883594046	-0,0136944248944048	0,0101028426973341	-0,000439445358203678	0,0332587365519421	-0,079191205177995	-0,00125321699096176	0,0330946477632631	-0,0166869358435316	-0,0004545910451623	-0,0786694922918309	-0,0192120042209687	0,050318220295659	0,0079000815649706	0,0670860894607267	-0,022822502939761	-0,0254613566664753	-0,00248510789109921	-0,0293140340849806	-0,0154620911775885	-0,0127757236044096	0,0997624447198555	0,0415614160162202	0,0225761640200153
V490	-0,046963766582526	-0,0172809229594288	-0,00748267780504806	-0,00742342648295234	-0,0256334264140334	-0,00208651753334048	-0,00131731479179092	-0,00510804365881981	0,00855747102376698	-0,00970112663645331	0,0285385954450975	-0,0672969060313516	-0,000369483786259015	0,0274521672343656	-0,0363436596603783	-0,0181816172449626	-0,0514698243200041	-0,00350055877118828	0,0346835795133944	0,00526277782728563	0,0705083673025954	-0,0333138078958333	-0,0384919221452765	0,00168524956103818	-0,0251304257880051	-0,00526641665017751	-0,00211752976690648	0,0636489982672918	0,0455352447831357	-0,011135360651871
V491	-0,047059405244942	-0,0181364754263643	-0,0120667222843336	-0,00185194098657952	-0,018781662007787	0,00523766159175032	0,00209137910899809	-0,00551267970868387	0,0076120827760647	-0,0233019908010856	0,0249072221015433	-0,0646788503876201	0,0115269733800891	0,0298618642863855	-0,0292726933566571	-0,0106448861626213	-0,0253294933282198	0,00872678476072181	0,0159111188278851	0,00553218043368617	0,0564491190595114	-0,0296673589128558	-0,0368789935473573	-0,00359878214603985	-0,00282215940902329	0,00211809722519576	-0,000787819106583778	0,0341104576193219	0,0237101711528664	0,00712644900761346
V492	-0,0467977155319659	-0,0192023324628819	-0,0193603514647516	0,00705254568178341	-0,016523853894837	0,0152722308346157	0,0076826702452695	-0,00644898101196016	0,00370086652862119	-0,0271640260737528	0,0218722551190297	-0,0562308136788485	0,020593781728416	0,0381251035056717	-0,00485842317908548	-0,0187142031927361	-0,00580229013025579	0,00991320220455395	0,0103393110461716	-0,00835801100760649	0,0415451623207137	-0,0346256367733661	-0,0255581012906834	-0,00498613990177444	-0,0166894505286375	-0,0116583920160432	0,00853456260204305	0,00445793130637788	0,0149043815471776	-0,00606473407465251
V493	-0,0464240664121603	-0,0221662576350361	-0,021062187755178	0,00873759584226351	-0,0196721193613261	0,025690384322713	0,00690031146830278	-0,0161092912128742	0,00354624743367996	-0,0278457147232605	0,021248423874859	-0,0459002198622658	0,0192849792684475	0,039791158050462	0,014467674166528	-0,035068898616424	0,00930635069523528	-0,00421662599817186	-0,00161924910508424	-0,0212173624550841	0,0124429024789373	-0,0419582603336595	-0,0107646778822851	-0,0195391638610847	-0,0115963041976883	-0,0179401263972672	-0,00404901526919365	-0,0234135681480693	-0,00224369738467795	0,034818418713526
V494	-0,0462185623343451	-0,0235504300646089	-0,0224844453340812	0,0127089305454892	-0,0170374953444095	0,0299757055397511	0,0114244003836962	-0,0141368661994177	0,000471706526484456	-0,0220142105980403	0,0185236424011949	-0,0366170890120423	0,0120236820131706	0,0415654077164584	0,0227041895343839	-0,0309428119174485	0,0274394121593095	-0,00668890277822258	-0,0200550509311161	-0,0285684878633863	-0,0150498384329318	-0,0429940836704706	-0,00439656921133167	-0,0199511969712616	-0,0129175651600005	-0,0272588900790244	0,00833542550372577	-0,0473544470341558	-0,0121980947373712	0,0124932979142362
V495	-0,0459167346937397	-0,0259503345769901	-0,0212508827174608	0,015813843633795	-0,0181897680037059	0,033874928893366	0,00522417425818764	-0,014253185200104	-0,000384615055874043	-0,0184007958305479	0,0165147605598884	-0,0274456821581531	0,00414278206733858	0,0372737257836402	0,0344595472519335	-0,0446909110068266	0,0325386430443755	-0,000431055816779044	-0,0261327522447263	-0,0384976443628917	-0,0473941584775478	-0,0557536495066858	0,0136516799945068	-0,024377816617767	-0,000855399462460336	-0,0177111749480443	-0,0109027882759303	-0,0610350258121512	0,00616297154357776	0,0177843819026229
V496	-0,0455203501853201	-0,0268401551018596	-0,0221529092441469	0,012309587071723	-0,0287937451377929	0,0352920368120971	0,00925368670960702	-0,00899696086687227	-0,01210823528804	-0,0165173967751395	0,0193126615090644	-0,0187106916705913	0,000304148891825121	0,0350047263071598	0,0498180058244645	-0,0566346754592158	0,0319665283217098	-0,00493714812170728	-0,0395961678834256	-0,0462136309763432	-0,0661888665719681	-0,0609482883886369	0,0151989849827709	-0,0247109693943606	-0,00738931347649812	-0,0150877707369152	-0,0198678067496217	-0,0657801644379341	-0,00158135282293953	0,00338745802871254
V497	-0,045427524621068	-0,0288458110410848	-0,0190745174318503	0,00919912159636551	-0,0376261455939735	0,02759519825647	-0,00282443868135003	-0,00845262162647168	-0,0151092565672463	-0,0095500276218893	0,0179721886334974	-0,0238891165366199	0,000874116950109451	0,028775780052016	0,0524914726565294	-0,0574445819128393	0,0227798759583041	-0,0122684972782907	-0,046668669508115	-0,057545017712059	-0,0736964505028923	-0,0545888886834716	0,0154123034595543	-0,0146827141326684	-0,0217154251690613	-0,00794475094982354	-0,0416410679638112	-0,0668321222857041	-0,00428389972743833	-0,0240130375660242
V498	-0,045505897085494	-0,0290328156159409	-0,0167682277266238	0,00718206038429252	-0,0456487162047422	0,0310280452812145	-0,0019265622480878	-0,0175191761229383	-0,0179272417939295	-0,0079488631977628	0,020137091247477	-0,0286361141411404	0,0069555362369223	0,0152896071454609	0,0516268340018579	-0,0436472178855648	0,0277462370524791	-0,0213016215555173	-0,0350049988792256	-0,0530791104063309	-0,0585086900874007	-0,0327508566558914	0,0214571311361831	-0,00508961181628901	-0,0193183603069303	0,00356681816072324	-0,0407941927921233	-0,0610847658246513	-0,00278171344717577	-4,44038432838393e-05
V499	-0,0456019504367213	-0,0278551457461105	-0,0158073388729088	0,00187455724267851	-0,0496103621389028	0,0269596571734445	0,010928015025502	-0,02315046381351	-0,0258318661676934	0,00467191819757959	0,0292636779404414	-0,0264581296894401	-0,00124060105667561	0,00534255142860993	0,0439960587611253	-0,0415734895320018	0,0390277317970227	-0,0276915307936745	-0,0377173790405079	-0,0551393197843782	-0,0495921568216441	-0,00681794011783023	0,0235679153450683	-0,00115167557864393	-0,0207511000251578	0,0273646159778356	-0,0287442923328194	-0,0482513713000486	0,00282058580649883	0,022858305604841
V500	-0,0459057405083406	-0,0248878064988146	-0,0153129919094631	-0,0020469811687352	-0,0501232837459215	0,0281155712395639	0,0118569743860503	-0,0354548267968409	-0,0225906174390327	0,0102118678840413	0,0305788608103907	-0,0387106706842168	-0,00572662727027231	-0,00224552375428449	0,0308099920048305	-0,0391107699152723	0,0304627330517225	-0,0362534882461354	-0,0202943080682817	-0,0411089889748551	-0,0267822833691151	0,0117304525208274	0,019157823197999	0,00506459017501379	0,000686134561685255	0,0319292282821935	-0,0207696538100039	-0,0476417425939689	0,00799146770433249	0,00522909586217413
V501	-0,0460408783945391	-0,0238404977298671	-0,0117466577555697	-0,00315523447815907	-0,0448856055128544	0,0258503881143583	0,0168314357692296	-0,0408972949677202	-0,0188802870400415	0,0163220203757513	0,0361247693546981	-0,0548788196265302	-0,00749261424985054	-0,0135640919371759	0,0101514265565808	-0,0393332785589728	0,0311926652697302	-0,0462445122840943	-0,0139822695189348	-0,0354266106727311	0,00030487170904914	0,0242817284793898	0,011013802232047	0,000392717466251386	-0,00851494818520155	0,0392459797129513	-0,00490684364102269	-0,0372943418885689	-0,0059062257461609	0,0233831598610538
V502	-0,0458781998881384	-0,0233099428438702	-0,0111741488509897	-0,011209659982439	-0,043557262481998	0,0272614683058217	0,0275979394097451	-0,0508793904577624	-0,0136111023539156	0,0189341617292208	0,034560747397101	-0,0623688636309956	0,00117238939020643	-0,0209156186267926	0,017100905877044	-0,0278379900838013	0,0364654771055036	-0,0376158361201572	-0,0191919365940631	-0,0427920081851319	0,00309029964939828	0,0284015422725465	1,03307217529658e-05	0,0102818259519371	-0,0125151636711522	0,0227527580092115	-0,0166857346000429	-0,0283316199930028	-0,0313116340873273	-0,0161627810182225
V503	-0,0457408257480339	-0,0237851780047937	-0,0120680949004137	-0,0134518131162178	-0,0429029296459701	0,0298565001128529	0,0361451324540184	-0,0512230890627839	-0,00319779152459223	0,0143027264818828	0,0337987718845037	-0,060729493580107	0,0185300939991708	-0,0128487468993152	0,0044204317947226	-0,0263497614149973	0,0348639909786751	-0,0492500121321893	-0,0142008156537472	-0,0424328920616213	0,0186284033699498	0,0271727102825173	-0,0121064351934868	0,0173066289180634	-0,0177393153388726	0,00883948781922857	-0,0100920768922979	-0,0156497922788379	-0,0344976291355437	-0,0175869479626893
V504	-0,045740252831003	-0,0230332612273393	-0,0137730299049287	-0,0123549716836122	-0,0320811376334362	0,0312505119364686	0,0422875487777148	-0,0496176109945087	-0,00717761394116983	0,0107473057225583	0,031406730852791	-0,0728961517707692	0,0190917518850652	-0,0117501801580649	-0,00942287029422294	-0,0263950062543694	0,0331933661153378	-0,0504132522662821	-0,0140966213943608	-0,0473551106783433	0,0131619963915797	0,0206598312085782	-0,0181920748745611	0,0124041264507779	-0,0178779459698421	-0,00416631896306266	-0,0163251781610605	-0,0101108239778007	-0,0234535562542682	-0,0137057502766306
V505	-0,0459708080749048	-0,022018758963664	-0,0139813538125527	-0,011077343265555	-0,0265566483568331	0,036493328575611	0,0373529996335388	-0,0487316172859361	-0,00798018596012456	0,00838346302821603	0,0261811951352085	-0,0705556405269444	0,0159668376657062	-0,0113413430176478	-0,00842908726258499	-0,0181105116955128	0,0306340707841484	-0,0526075345927997	-0,0219130323107668	-0,035255603394513	0,0137204496075947	0,0170931811879877	-0,0219560419819837	0,0125804618199846	-0,00558243126987555	-0,00991303352959741	-0,00802698088260722	0,00488065557520763	-0,0229182378132766	0,0194598277227224
V506	-0,0462213505908252	-0,0224479282718411	-0,0139558080876034	-0,00841457248251178	-0,0246841075873799	0,0404117838717295	0,0294439947936101	-0,037026418384662	-0,013449409901186	-0,000962028228723748	0,0198100352026469	-0,0643210374894043	0,00875818142310625	-0,00515255964909845	-0,00920378381210362	-0,0222063338939061	0,0267482196189165	-0,052438976147375	-0,0199726660673269	-0,0258603678285996	0,00197814705311886	0,00429929147390279	-0,01661366585875	0,00507043536739226	0,000896864545066329	-0,0197281833843113	-0,0156786867523223	0,0172357007104313	-0,0116347518441374	0,0150065339197777
V507	-0,04630001397509	-0,0235141436940847	-0,0139449856993643	-0,00474188219713464	-0,0317791459650801	0,0395612804597365	0,0272499434038536	-0,0312252837964263	-0,0169855958315555	-0,00686411372537315	0,0156971509322955	-0,0532532757754721	0,00414879322399895	-0,00538975922598349	-0,00618769159382066	0,00041951191712249	0,0175337714031805	-0,0438135386568754	-0,0103835774586214	-0,0315481938046667	0,00869296967982309	-0,0126202210400399	-0,0035986536444743	0,0199992646124114	0,0132212868251886	-0,0382451974359241	-0,000132043490134505	0,0263445730470596	0,018875148029636	0,00897964503809935
V508	-0,0463393716946654	-0,0240666689183335	-0,0126193804546389	-0,0066569577318451	-0,0298657806324081	0,0443783101269894	0,020036054371114	-0,0248724068091398	-0,0193303841313159	-0,0104072597099792	0,0151122676957055	-0,0445701533455894	-0,00322260235094635	0,00446645426263582	-0,00256288471389635	0,00127004436673705	-0,00480452389801852	-0,054563297222561	0,0034303258901579	-0,0336183954271566	0,0059869015108634	-0,00798170726953467	0,00298842839203095	0,0185303594773572	0,0234481372146734	-0,0431992890522599	-0,000900882352832746	0,0435166468367389	0,0247080932394361	-0,0105835785056962
V509	-0,0462911966605683	-0,0236980216855321	-0,0144769798283618	-0,00753360385888963	-0,0381196208362129	0,047331900351475	0,00773974268411792	-0,012551308175968	-0,0257216566713834	-0,0106956408729288	0,0116104637771349	-0,0276257420123624	-0,00660402027057413	0,00888183974645786	-0,0105256119367713	-0,00408099361747309	-0,0167483597525029	-0,0534687173319434	0,018862923950615	-0,030388910495224	0,0180067224000205	-0,00530830276536369	0,00771954011688886	0,0245827176940468	0,022979828638447	-0,0405746547320046	0,000746226419244816	0,0485287103003603	0,0469376263624966	-0,0222334818980928
V510	-0,046319294598908	-0,0219648242255436	-0,0175989004085745	-0,00755052699152876	-0,0401246550256948	0,0472807702651076	-0,00074342263269125	-0,00903720488995399	-0,0296300807662854	-0,0159398370425958	0,00979972016445246	-0,0171998687131367	-0,0113663851321839	0,00752029823991024	-0,0102384504747074	-0,0143401586902208	-0,0122655088904335	-0,0422876843183288	0,0100277717562905	-0,0380286728585587	0,0249083561813801	-0,00335562166620815	0,00592204737705377	0,0250707517200036	0,0312299469439776	-0,0445502324288651	0,00999478657741067	0,0534781081080771	0,0509029734287465	0,0017130543715031
V511	-0,0460723783840037	-0,0219156076170855	-0,0213284262881579	-0,00759221525449316	-0,0419494658268517	0,0457317793695843	-0,001675464362752	-0,0103042762794787	-0,0244034611589759	-0,0317165847403665	0,0138389592150259	-0,0222684556596189	0,00197588367330586	0,00791951943606305	-0,0052137892293861	-0,0173257500707126	-0,0123583022210982	-0,0371706283240167	0,00240045266860882	-0,0536007069233677	0,0430602824649642	-0,00316966892959529	-0,00290628451950846	0,0277711039550354	0,0203810931849406	-0,0182527277445435	0,0303257818260618	0,0465723659339183	0,0419135346073188	0,0174778736552837
V512	-0,0458685204280517	-0,02026620257859	-0,0263885963606849	-0,00446642896614245	-0,0445485940346198	0,046574190094908	0,00180777479891584	-0,00982246412400057	-0,0201694843277921	-0,0354707705560833	0,0202188143597786	-0,0241939855418558	0,00163373225667861	0,00954749722372477	-0,0124204216152626	-0,0246101142734418	-0,00331355066276391	-0,0365670510695072	0,00358449696571326	-0,0314653582531323	0,0405388252599868	0,00289576009840406	-0,00588303254589654	0,0300117154265214	0,013766386802953	-0,0161332337599538	0,0531712252293852	0,0421387778692874	0,0317466806035372	-0,0426916460360233
V513	-0,0456285108947318	-0,0192195952608331	-0,0288146266691134	-0,00152051042395625	-0,0415825220212392	0,0536741962790052	0,00589521465232879	-0,0147134230279265	-0,0114132685743758	-0,0378648733665059	0,0338359009518293	-0,0352655225136105	0,00525003817847699	0,00465979547966597	-0,0112039831242255	-0,02468240304093	-0,00118330884949554	-0,0353833846306017	0,00156070234853725	-0,0216626340773998	0,0394401969521291	-0,00274641331560729	-0,0112589607682914	0,036147636589153	0,00505385067245183	-0,00635710012395818	0,0549867011509535	0,0363490132972281	0,00527267665414879	-0,0154732594407051
V514	-0,045492227756044	-0,0179665688831313	-0,0320971937934494	0,000965212712569829	-0,0336855553398759	0,0553887999393398	0,0169471482998409	-0,0191248178461102	-0,00612591872478751	-0,0323089940565991	0,0420423093422222	-0,0400454523135567	0,00494927345943595	0,00374834849399752	-0,0121982615858338	-0,0148071554940941	0,0071165996837607	-0,0307780050138235	0,00438223373198118	-0,0181086467459797	0,0333198178579223	-0,000942753757853766	-0,0121765658860927	0,038081838879453	-0,00399484676763475	-0,00266505307118182	0,0639975427590276	0,0375872988134046	-0,0031586728212297	-0,00320019883463999
V515	-0,045437180510708	-0,0180593432499721	-0,0339543400828025	0,0017918892547463	-0,0292014987133882	0,055734233356902	0,0141870689948773	-0,0188139324681394	-0,00380150449923476	-0,0260088591177427	0,0424594434175242	-0,0406046972695922	0,00205742525098482	0,00165909933389547	-0,00637889177545143	-0,0145807954035136	0,0083464472944136	-0,0220936037982274	-0,000981516244128451	-0,0216056538759668	0,0335061971192739	-0,0138236807357746	-0,0158779676344952	0,0350907652958865	0,00435102676853226	0,015230010497946	0,0623754928931702	0,0383806153771203	-0,0114508423966921	0,0059950772202554
V516	-0,0454112853953941	-0,0177788157618151	-0,0356385309238739	0,00262925406749583	-0,0247240493269924	0,0514111888248621	0,0243934682613687	-0,0175343088873779	0,00282174109838659	-0,0185476066144885	0,0436645546007305	-0,0420007392476313	-0,00393851987620526	-0,001237960867447	0,00297560060198299	-0,0193185603235388	0,0107536877557908	-0,00573869880967943	-0,012694592381424	-0,0225353922684883	0,0217631513184653	-0,0257746875193216	-0,0271847297050917	0,0331928245669338	-0,00343637216687733	0,0121366445176717	0,0576987098952956	0,0221063030044479	-0,0160171430784826	-0,0208480146999195
V517	-0,0455518626874632	-0,0177398464987152	-0,0344681125672281	0,00577080402559917	-0,0198850728649584	0,0516751526272212	0,0212440691644797	-0,0194590326255119	0,00572779685996515	-0,0160705938852602	0,0366364991408114	-0,0453610313479617	-0,00307745341804648	-0,00844369312046513	0,00859269284820986	-0,0326810497774332	0,00551192689363719	-0,00256330102307786	-0,0157621005832997	-0,0272643803578079	0,00487985837358838	-0,0352064561559669	-0,023735639304409	0,0289412510068198	-0,0118643692911434	0,00572846073531861	0,0434491389901401	0,0158517239982154	-0,0100482983886978	0,0308213031733352
V518	-0,0456271752242006	-0,0177503096029091	-0,0345205436419377	0,00409758948564655	-0,0142749775172539	0,0505219527015761	0,0214357444257785	-0,0171565788611908	0,00465639773470074	-0,0152218231092631	0,0311524720723858	-0,0464965071473312	-0,000536608516035377	-0,0117446039792491	0,0116029861461769	-0,031916128057718	0,0102049653329773	-1,64695357670845e-05	-0,0154731293358429	-0,0325092888470875	-0,000188889866034477	-0,0329049562166355	-0,024203763925158	0,033534835360142	-0,0151681341385791	-0,00631154963296782	0,0342027923798054	0,0136118575998862	-0,00821826404427076	-0,00503163420005033
V519	-0,0456922590956814	-0,0179138527177918	-0,0346834253850546	0,00305456658335051	-0,0109247575035152	0,0446437588449199	0,0259472754607352	-0,0205124811785595	0,00428938233018479	-0,0113382595789025	0,0255065192475449	-0,0428617173572518	-0,00129647742584668	-0,0127920268851211	0,00428412204665473	-0,0338564490971962	0,0188120517217872	0,00727637373231268	-0,0271494104324574	-0,0374158090341079	-0,000301101776146845	-0,0279096258392556	-0,020513978016591	0,036836075664859	-0,0156565989266168	-0,00388322098119069	0,0369907871341029	0,01500450060318	0,00274018161451904	0,0163680774236219
V520	-0,0459232131189535	-0,0171395292159825	-0,0336917203923728	0,00378981051280964	-0,00842960598568127	0,0438747397265887	0,0229990172677781	-0,0235884462267984	0,00368730150153774	-0,0130264512297564	0,0194570362226521	-0,0413821401974116	-0,00072026875591957	-0,0108760284606612	-0,000825280566450027	-0,0280751577292923	0,0191561955108435	0,0122445648330806	-0,0158297855058754	-0,0302043194510865	-0,0012948978177301	-0,0222071415936936	-0,0158119792822853	0,0338905782690723	-0,00846622367070459	-0,00975447216968604	0,0350468360654555	0,00374804726606397	0,0184022613249244	-0,00326162988940937
V521	-0,0461455729641561	-0,0183621326073696	-0,0312921408401445	0,0037483782036878	-0,00779068907535543	0,0391620826414755	0,0236242081248834	-0,0239756748944839	-0,000513881186961008	-0,0114759541116346	0,0143888387240783	-0,0372794230125572	-0,00431660353725878	-0,00497856674849957	-0,00581318013717971	-0,025477618210544	0,0219525289303134	0,0137102163775003	-0,0159114868724052	-0,0273862024189816	0,00798808982358864	-0,0135681320562102	-0,00863411483127303	0,0225836385438327	-0,00987683886190111	-0,0103884375030662	0,0414102175721104	-0,00518238059198432	0,0275778582392997	0,0014428612376407
V522	-0,0461645239489686	-0,0177649417445272	-0,0315391419203332	0,000537426570661592	-0,00931197982552532	0,0402865345595962	0,0251480066872448	-0,0233628401450861	0,00346049334865793	-0,0162419013727314	0,0128343031810395	-0,030193092632036	-0,00464623442410592	0,00181015190551842	-0,00670404614856221	-0,0246259158734368	0,0240204187826383	0,0193242416991138	-0,0187679788221275	-0,0223282933713667	0,012953826084049	-0,0119466129288777	-0,0088515399112936	0,0205157302658793	-0,0039387620154142	-0,0104436805990561	0,036868697793207	-0,0132452310417284	0,0326669956233835	-0,0228738720736842
V523	-0,0461076739917832	-0,0176043472145445	-0,0319257587373057	-0,00148427656898109	-0,00899378850999361	0,0433135665999285	0,0297085052211723	-0,0219808169406461	-0,00354541312485667	-0,021679383331795	0,0120108473005511	-0,0201774855066211	-0,00508035097298675	0,00838338865906525	-0,0096759148230324	-0,0198339599294505	0,0263261460776158	0,0122410899411821	-0,0156375371574861	-0,0177896225017142	0,0284661924722109	0,000234078870605207	-0,00930417194634745	0,0128785690058213	0,00475312841729067	-0,00468634654667834	0,0341309634919687	-0,022409183268575	0,0360239519437087	0,0268325445420303
V524	-0,0459361471665955	-0,0178910517590214	-0,0334773763145595	-0,0027869420842169	-0,0103520967075303	0,0439342424449507	0,0345596264393824	-0,0208443569313982	-0,00169067359185254	-0,0207550556817747	0,0107773594869977	-0,015322757701814	-0,000618758219982505	0,0104278304989756	-0,0155299010152486	-0,0170189249827926	0,0276970869184939	0,00740179937484461	-0,0169165327505056	-0,0185276530130787	0,0295347681242974	0,00781424525524093	-0,00674977064525029	0,0116185444580638	0,0087018418252588	0,00408565699065135	0,0312936317683328	-0,0192935524087337	0,0339197599770271	0,0190864220423222
V525	-0,0458372644715266	-0,0177316518237387	-0,0350486181946971	-0,00462386276228651	-0,0115917862198461	0,0431582647248588	0,0344418831879222	-0,0199811303869508	0,0008572376943706	-0,0184209117535039	0,00715018738292446	-0,0149266604503402	0,0025891222832688	0,0168528062492266	-0,0130556769348837	-0,0120945956204087	0,0281673405827759	-0,00182486344708879	-0,0207403094710251	-0,0190971873128698	0,0274038346381734	0,0125720555271608	-0,00994338985150142	0,0107685807663285	0,0109584508177633	0,0103198595113271	0,0268867048182561	-0,0193514845378558	0,0264765616869746	0,0110112325601673
V526	-0,0456986823600174	-0,0180197682992701	-0,036504632742397	-0,00482884684210613	-0,0109407540739388	0,0419438265029075	0,0347149320670878	-0,0161436062617002	0,00150970144758729	-0,0157500808145847	0,00880573641215974	-0,0146745177589393	0,00418034745753562	0,0263137156040899	-0,0123334130667489	-0,0160732933939891	0,0320333726933761	-0,0123739660105393	-0,0208902212792223	-0,0183298809178719	0,0250815972486099	0,00516599729544863	-0,00876236452962966	0,00443375485054238	0,013884448450539	0,0156597471092122	0,0215592409349879	-0,0159717791546917	0,0185010735089056	0,00317842202443357
V527	-0,0456174517613194	-0,0168584940383795	-0,0379389541735159	-0,00453069398479502	-0,0092917036512776	0,0449184091982855	0,03773541177435	-0,0173495916462424	0,00565477643657932	-0,012465906699274	0,00995101426783759	-0,0145482464421933	0,00208302244139744	0,0309203348318328	-0,00622510317334848	-0,0074983617573518	0,0228120436332613	-0,0146698310910031	-0,0144768146906176	-0,0150180976794835	0,0205196284872314	0,00174510847876567	-0,00241543760398306	0,00443685266733865	0,0163520985259294	0,013719896662205	0,0150213297913864	-0,0133857526040736	0,0106195932986916	-0,00924259624822202
V528	-0,0456160333138338	-0,0176884792927075	-0,0380252820547563	-0,00548406347040929	-0,0103411990394738	0,0449632561920023	0,0316340375937083	-0,012763417780918	0,00347074514626664	-0,00983544842066194	0,0101420399668225	-0,0166291011742949	-0,000708198896264466	0,0349788560920082	-0,00443817509074473	-0,00932597604236549	0,010716665764186	-0,0214912999984447	-0,0124322716689219	-0,0143236552817418	0,020238154075695	-0,00416854915684431	-0,00316550660154588	0,0042415613650606	0,0152266395119822	0,0210491290454913	0,0102397285553571	0,00372861763725684	0,00131801157292065	0,0145155878355832
V529	-0,0457931905691401	-0,0179632142261839	-0,036530178374973	-0,0052464177960126	-0,0123835087272136	0,0440819319655921	0,0258720308241386	-0,00775967329511979	0,00230391493501053	-0,00463774580911863	0,010265795391569	-0,0209250811067618	0,00154209231520958	0,0323090227378292	0,000172851284264919	-0,0088841186910064	0,000906274926837708	-0,0274274481375078	-0,00312902469537457	-0,00231966535577958	0,0241951948534858	-0,00491094479891622	-0,000568554878406563	0,00411688696523792	0,019944878703793	0,0238670872207969	0,00526672279973784	0,0150212821230993	-0,00432567011389503	0,00740420673419953
V530	-0,0460292161667011	-0,0174870460297652	-0,0352071948098279	-0,00682310102629876	-0,0121951341324882	0,0413674718680037	0,0210419010233867	-0,0052653504177721	0,00227688754132634	0,000645425132135326	0,00470991798561487	-0,0218780442430955	0,000949433249094091	0,0260765677226662	0,0137897740767189	-0,0126794752101495	0,00224582547028012	-0,0221163845047271	0,000845413992691427	-0,00523589461097405	0,0168805162948293	-0,00478348923997401	0,00573795413913691	0,00669254584046395	0,0275945736284472	0,0138241514147898	-0,00394602812602546	0,0154160530676666	-0,000498913631089668	0,0190855299142273
V531	-0,0461066548253847	-0,0176601081100542	-0,0346423205585972	-0,00774298710554865	-0,0127123323209052	0,0364144138827659	0,0154361062409795	-0,00304278977636522	0,00299291944512221	-0,000121836716394184	0,00627638070088625	-0,0319678491887584	0,00277880118225027	0,0213721293657228	0,0189720180255736	-0,0183667408218488	-0,00360967185365174	-0,0178863684004037	0,0052516750431496	-0,0127721509192846	0,0174025337046838	-0,0101864873522167	0,00496213087657765	0,0102300474496738	0,0151291473927498	0,0202472792632602	-0,00723430624017894	0,0136272579693439	-0,00436059126618425	0,0233223378010721
V532	-0,0461887891844563	-0,017827481478782	-0,0343467709865891	-0,00622012277267832	-0,0131800468263237	0,0325531376312094	0,00847399482797139	-0,00276215299409431	0,00556604994820254	-0,000116972565622503	0,00349624944186423	-0,0344474167528175	-0,00435068832625737	0,0162479847988926	0,0184682818806418	-0,0217584645917418	-0,00634571037291827	-0,0149443130930258	0,00920853788022957	-0,0070233942142494	0,0104696206483833	-0,0106293513823234	0,0102169236175831	0,00904964133664552	0,0130618018552608	0,00920124876535098	-0,00801180072375051	0,0106826324240908	-0,00872148549762727	-0,00387597570704385
V533	-0,0462165505979695	-0,0183209391105074	-0,0330334764833019	-0,00589302497732839	-0,0118758202633573	0,0325289381665721	0,00634899272941966	-0,00689861202692879	0,00458375934864326	-0,00482851072863518	0,00263008410888896	-0,044358540745564	-0,00609545030825303	0,00701532744626183	0,0167334516544645	-0,0245952003002343	-0,0115536501892723	-0,00486910448986683	0,00970585663080907	-0,0113527671553696	0,00197847116960707	-0,0176028484334639	0,0157632440244823	0,0112274481870209	0,0101862746288845	0,0095992488695289	-0,0115503258988766	0,00650025312018003	-0,0182507226649222	-0,0056012766619726
V534	-0,046289552415522	-0,0185972106250365	-0,0317588945963371	-0,0074877542958657	-0,0119855675943599	0,0302374062502031	0,000462249746600088	-0,0108033800487484	-0,000483671723187968	-0,0130545897781862	0,00175948205518785	-0,0456406486486217	-0,0083326166273121	0,00604335517503001	0,0123787367015437	-0,0231142766252906	-0,0184136242606927	-0,00366486020603583	0,0117979301521474	-0,00806737858348557	-0,000892951996470911	-0,012811699753064	0,0220396493935137	0,00575041265536219	0,010824292321442	0,00978217353275294	-0,0195194672488537	0,0153212300957684	-0,0156295853271025	-0,014986737260346
V535	-0,0461767038052543	-0,0194063805340516	-0,032037923502094	-0,00933579000570801	-0,014845628792832	0,0248438484923872	-0,00428071717272086	-0,0146357180303292	-0,00288467311573603	-0,0218294180106268	-0,00186204051156016	-0,0486612562681873	-0,00879071801972733	0,00477492768627615	0,00701269739773331	-0,0219645625544771	-0,0229446353666963	0,000307080261747504	0,000501627932958342	-0,00729604930430243	0,00515049389559527	-0,0198138972486449	0,0244274932778685	-0,00195244647645627	0,0151199389385136	0,0097287948156448	-0,0182026304773179	0,0189537436565229	-0,0163981351110489	-0,0179557284284339
V536	-0,0459844210570843	-0,0199182457886941	-0,0331709431994811	-0,00926228396603148	-0,0184383275235643	0,0238005971058461	-0,00429621586838631	-0,0225309958946099	-0,00253544772628912	-0,0266889869003574	-0,00570099106150894	-0,0434383451459717	-0,0154144110932832	0,00750974418027452	0,0058209782815675	-0,022567678581565	-0,026581799851436	0,0135571939605473	-0,0124151686514832	0,000846283765208938	-0,00674031795598557	-0,0217477811419551	0,0223299383134651	-0,0107076609631599	0,0220186726953229	0,0109751550952607	-0,0233497908040447	0,0110994953601635	-0,0155439235555797	0,0192654164125423
V537	-0,0461025177051847	-0,0190255488023837	-0,0314820301851191	-0,00949855815006595	-0,0196017572356278	0,0260445008850132	-0,00536255995430329	-0,024899678213352	-0,00343441548897783	-0,03441494530666	-0,0098538222579622	-0,0324286058639883	-0,0171494933013261	0,0111232846095289	0,00296690710884204	-0,0271919816430371	-0,0339105202245493	0,0140170083597352	-0,0116748695425766	0,00957019757128028	-0,00934080501982507	-0,0188748005960641	0,0306088037415159	-0,0229494200284482	0,0263764478259939	0,00956254613633012	-0,0293215602884595	0,0123330869075231	0,00201260308724927	0,026653691460598
V538	-0,0461020559282654	-0,0187875454727899	-0,0312897023075677	-0,0112259471060332	-0,0190768458505657	0,0252943360981292	-0,00454977784703752	-0,0246451495364463	-0,00245794708151827	-0,0421197071547832	-0,00894419395707244	-0,0261557104410475	-0,0115328356134645	0,0178719390562218	0,00465742423394839	-0,0242905314335472	-0,0368138450598	0,00318115590817111	-0,0139888768999098	0,0104230809927086	-0,0157778128386202	-0,0158685220672232	0,0344375865840435	-0,0270211987634238	0,0359541890654806	0,000318883985628172	-0,0312372549737273	0,0132726757077146	0,000156433329500513	-0,0061545570182685
V539	-0,046216917127188	-0,0176995723972279	-0,0310856948707733	-0,0137621111655734	-0,0196279481824706	0,0242937207558899	0,00274309853042024	-0,0257947381340877	-0,000826537882283124	-0,0423107896522527	-0,00319383203879175	-0,0235590440102204	-0,000292512436021692	0,0195697006952633	0,000593514582814117	-0,0198765786285978	-0,0304319758261493	-0,00292518838646712	-0,0183339194718598	0,00886602483312451	-0,0131066699730451	-0,00649698392227047	0,0327351751910841	-0,0287665054354726	0,0355420350807573	-0,0133452032534777	-0,0294630326535769	0,0190308978100455	0,00161754309377426	0,0312669586600395
V540	-0,0464665656396385	-0,0160251812288472	-0,0295666078175246	-0,0132730129664467	-0,0209465946041666	0,0248207126559917	0,0037330764800665	-0,0220840269855904	0,000834474794094976	-0,040443849183808	-0,00407332600779821	-0,0206041182529584	0,00673884023988623	0,0211123845911506	0,00107111259774823	-0,0157581961745679	-0,0252320638213033	-0,00886923995787536	-0,00458755408581198	0,0111742912719886	-0,0134617080911267	-0,00382383765174842	0,0336224090782674	-0,0309135291015855	0,0413012417996115	-0,0261285724161351	-0,0324094832157706	0,0182353354317723	0,00147874444169083	-0,0453323317591331
V541	-0,046744494132362	-0,0155380215521838	-0,0269602033231192	-0,0141500571833334	-0,0204073612578232	0,022507509517622	0,00538639206987777	-0,0205343065044012	0,00383709774173268	-0,0333580801266368	0,00266363005229712	-0,0174435379509725	0,0136109392115794	0,0229320169992209	0,000953737135703752	-0,0187097941127716	-0,0158911570783944	-0,0141022360702439	-0,00369846779795103	0,00783445901480965	-0,00436180646914102	-0,00164274167150901	0,0290996688054246	-0,0358594423207823	0,0325668822321866	-0,0337409280178001	-0,0269976989965443	0,0182819031957091	0,000147382267745364	-0,00691524011673682
V542	-0,0469235804177562	-0,0143389890782769	-0,0249330396016003	-0,0135637234838492	-0,0177499303189713	0,0271789335417058	0,00616054648301304	-0,0150099349428524	0,0161658746176865	-0,0327260338029362	0,00206132934159843	-0,0176639772221333	0,011741868182216	0,0178197499168119	-0,00543440984096819	-0,0268183997571697	-0,00871516996477988	-0,0101642420904313	0,00705350247042642	0,00832286301765342	-0,00494408107651722	-0,0066866536474829	0,0409830524943916	-0,0213394110637095	0,0294452933340178	-0,0348621658133654	-0,0284493005015017	0,00312381530836843	-0,00195568042879401	-0,032926433828262
V543	-0,0472301760936475	-0,0140618838598011	-0,0205733744417954	-0,0115831581120568	-0,0134702091700324	0,0304289287947521	0,00822979147567764	-0,00694057850103716	0,0137762888226987	-0,026574580798465	0,00130036918587044	-0,0123194198080927	0,00858806686995149	-0,00452195985179348	-0,00638067634516323	-0,0361223720155938	-0,00616970025663097	-0,00689200959381491	0,0103177171692378	0,0088107201056793	0,00435279764167847	-0,00941962781784062	0,0440491794864507	-0,0166390483060272	0,0380775072102375	-0,0300963175690516	-0,0305209349152035	0,000565254883980295	-0,0052740802043441	0,0430843384312297
V544	-0,0471732456726829	-0,0163799676889683	-0,0159242406502923	-0,0106699740062452	-0,0160253147885125	0,0383120159773475	0,0128416023609245	0,00330656590549084	0,0220449876708389	-0,0154687625128412	0,00312820620206141	-0,0113698654385696	0,0168686416062659	-0,0262241283965969	-0,0121020931476746	-0,0337472324508351	0,0126050985870979	0,00327502518806068	0,0171288151407326	0,0042831322987337	-0,000776084719298516	-0,0033079374846799	0,0471745497612975	0,0167139972727057	0,0253484557868019	-0,0244417194578748	-0,0211601243643876	0,00353160213063807	-0,0117777737996735	0,00831318230053278
V545	-0,0470145630448534	-0,018069623739397	-0,0118958032471814	-0,00953532030823147	-0,0178003201448023	0,042105278396536	0,0164929056240511	0,00465790016338564	0,019054884115023	-0,00761678841622596	0,00643259009614862	-0,0206642354486038	0,00949113713580003	-0,0517140679304187	-0,00746769839905743	-0,032699564725165	0,0211226374859076	0,022039053406315	0,0223003992633685	-0,00753968668176152	-0,00192274796415388	0,00038453382307186	0,0424156577967026	0,0421236409263654	0,0148722401464705	-0,00904848055129344	-0,010551673789803	-0,011313770068347	-0,0096168330351294	0,00188365663829052
V546	-0,0470482379624664	-0,0190984127993831	-0,00768527097562735	-0,0118570068754797	-0,0144533035620424	0,037447763299847	0,0195880503695079	0,00292021978869474	0,0156432697904518	0,00555331977866785	0,0141098656209902	-0,0209493316991832	0,00127908267928318	-0,0547909797684767	-0,00925661702715427	-0,0226196973952191	0,0390291424433615	0,0232413714140064	0,0272847253139373	-0,0116283669141841	0,00635677495810512	0,00291331447532971	0,0421410902988982	0,0454860759969162	0,0137698042459214	-0,0127013712284908	-0,0016419623674304	-0,0130397982218659	-0,0148468989974148	0,000809014801271459
V547	-0,0468637951278319	-0,0190774442258053	-0,00698796426867584	-0,0112171717183476	-0,0114141038951427	0,0459124212028551	0,0221005881302932	-0,00879405753307339	0,0142415210315651	0,0091014412587005	0,0185131219846986	-0,025914075477791	-0,0107318275951577	-0,0584813230248947	-0,00997636863487503	-0,0148792631180557	0,0273518767600667	0,037157939620793	0,0334806414778739	-0,0205794897254501	0,0102703672931642	0,0118293048281786	0,047380775979335	0,051535097127819	0,00313184283890803	-0,0174689439662881	-0,010810024449594	-0,0145920986660792	-0,0273303130863608	-0,0249074972909953
V548	-0,046719769515943	-0,0221919200809242	-0,00694513708126573	-0,00791091407024294	-0,00921721649075039	0,0462425371650783	0,014661387555476	-0,0132719207391924	-0,00158542347261954	0,00173352331339431	0,0186469439598244	-0,0372368838735452	-0,0254008344528129	-0,0559305462889618	-0,0158186263855099	-0,00443501116719257	-0,00150919687572536	0,0256876438596998	0,0294371755172697	-0,0153008602248952	0,0153329563600627	0,00265132195165956	0,0436845701337506	0,0370050309188882	0,00148137922569952	-0,00927278108311233	-0,00703607012695694	0,000819394616289554	-0,0445940582526962	-0,00657316597583798
V549	-0,0465667645068152	-0,0238502473207759	-0,00438245056714144	-0,00525370200039401	-0,0052372153207266	0,046135845502805	0,0151065246229833	-0,0207946043633903	-0,00509990167212816	-0,0014130946489678	0,0232157357015198	-0,0413697702301229	-0,0266673882777407	-0,0498138904587067	-0,0266165727570543	0,00563046803169099	-0,0272327277130314	0,00285723515246424	0,0336551008618407	0,00392790369464181	0,0277539862701599	0,00794422485941676	0,0393251386617706	0,0204879572941701	0,014083968437541	-0,0186836017163547	-0,0049138707860754	0,0112661944333966	-0,0457699111295182	0,00948289250442884
V550	-0,0464601732875779	-0,0248349195434476	-0,00171585451988607	-0,0144619070186948	-0,00154077220759289	0,0481289363513755	0,0105825995799479	-0,0269224712709717	-0,0116589943629166	-0,0083654615496153	0,0235134748510598	-0,0385862311478481	-0,0311543376167594	-0,0436527781037285	-0,0172983354298709	0,00881989515947404	-0,0335230335820796	-0,00636208610310034	0,0199782269532434	-0,0089489669699677	0,0104856215896746	0,0191687793135074	0,0401945630156472	0,00121424886588368	0,0147313294695889	-0,0370251211667482	-0,00735045171763322	-0,0102889218384062	-0,0134814509648612	-0,00484391233510268
V551	-0,0465576227507227	-0,0241842795363772	-0,000889744350604641	-0,0171817623584462	-0,00370684945570524	0,0424783244963191	0,00838096835452253	-0,0260059416435103	-0,0207937224687851	-0,0207885373550017	0,0310804490741451	-0,0389991037871974	-0,0256693006089717	-0,0137322380091184	-0,0240245951950334	0,00565134377013603	-0,0369962009151113	-0,0220931485761465	0,0216803511099293	-0,00512884134533684	0,00348711386862507	0,0179554314195435	0,0507665094450598	-0,0120991486968715	0,00310156776896533	-0,0377685450832868	-0,0102917245377806	-0,0155783459786002	0,0096058758624115	-0,0174800337123231
V552	-0,0462890134570627	-0,0269814321368414	0,00101460546913845	-0,0169244530183857	-0,0122069949676786	0,0366606515767487	-0,00101244206230249	-0,0267666249656165	-0,0148459164327012	-0,0223995513661078	0,025501990112604	-0,026290011925933	-0,0330452118705459	0,0154656825341329	-0,0235291935264398	0,0135088581238266	-0,0432932387944351	-0,0396073255446387	0,0181432365284012	-0,0078362748470571	-0,0147685969861049	0,0082374592788134	0,074246659017934	-0,0385230079578243	0,0054599747503914	-0,0523580692953279	-0,014401719552215	-0,0194146646425538	0,0383054454207463	0,0123857846175101
V553	-0,0460289996012565	-0,0280987755443819	0,00700576818236445	-0,018055632582109	-0,015488273444051	0,0336795345834914	-0,00160124138842028	-0,023851618091542	-0,0114727133140606	-0,02477216840552	0,0254615129269075	-0,0393110031544388	-0,0261068515525079	0,0377619306903677	-0,0198352527431776	0,0349059033681296	-0,042752350567254	-0,0188292248734499	0,0243118954105325	-0,0164069364049698	-0,00756527729694871	0,0077811495558022	0,0762037872087552	-0,0360144365318016	0,00738815211758029	-0,0575676784791669	-0,00524016703103313	-0,0211212446802541	0,0561649795214877	-0,0446953747714764
V554	-0,0459008023084671	-0,0283251491476877	0,0128912574264287	-0,0161016424005581	-0,0242251003031808	0,0322536108128718	-0,0091868291369377	-0,0141418317768753	-0,0101387554193413	-0,0238592190717208	0,017112693181417	-0,0340862799302516	-0,0285829843915785	0,0368435584475077	-0,00449356800861391	0,0350611512493294	-0,0281773263942585	-0,0337939514815422	0,0274828170773219	-0,00644091241280035	-0,0069749472950882	0,00489799475374591	0,0868758869285882	-0,0527158028746079	0,0160793695633363	-0,0453376010586173	-0,0141259153374956	-0,028273948253464	0,0855431869207411	-0,000455756417811474
V555	-0,0458693120980941	-0,0284485970803246	0,0182556178173821	-0,0152571627794532	-0,030485548908817	0,0213103978580048	-0,00784951827848599	-0,016912418121677	0,00142486924603602	-0,0251572370203753	0,0152770224727036	-0,0443435330746454	-0,0102118707408561	0,0403446078290701	-0,00123294130961034	0,0140229650218283	-0,00253818328957457	-0,0150498861090865	0,00481219483499138	0,0134097501367736	-0,0125712555034714	-0,00633476637629105	0,0788697103949867	-0,0483588635766148	0,0125191580331385	-0,0443300541967383	-0,00811521546565798	-0,0373165544862325	0,0667632133333337	-0,0305572718411974
V556	-0,0461084056425951	-0,0287978918829555	0,0154665239726336	-0,0104287615377362	-0,0299063089071137	0,0261896314779315	-0,00451974408904196	-0,0188745420149719	0,0123849755509684	-0,00789851529386811	0,00588907002897432	-0,0389209666271819	-0,0176187504102143	0,0246028482251796	0,00770399160259691	9,58112710025527e-05	0,0102464615040085	-0,00717850060185031	-0,00505761173564388	0,0151194958239838	-0,024450666373787	-0,0324788559247947	0,0678843097293549	-0,032892262609629	0,032334228037299	-0,016595326905487	0,00595259119936132	-0,0427019928362072	0,0292528866641466	0,00317026099706128
V557	-0,045971881183785	-0,028652708516007	0,0234877128100639	-0,00710052580409139	-0,0187074767594318	0,0169061812271257	0,00533567346794401	-0,00819649682108368	0,0192689641436609	-0,00671555607238167	0,00594626699073617	-0,0255136277505494	-0,00772748251805898	0,024581430981663	0,020219138964611	-0,0168799568250133	0,00422094884116329	0,0189211833278237	-0,00687849704914985	0,0205342914602396	-0,00520680912559804	-0,0501990888484043	0,0586670503824896	-0,0113914276223238	0,0430176888635766	0,0185907345012444	0,0223409223359855	-0,0368892681004923	0,0442944612126352	0,0150690849161223
V558	-0,0455743760004794	-0,0277142996724133	0,0292670565220297	-0,00399052547740606	-0,0146855718899596	0,0232942238351294	0,00837462521605393	-0,00554443172111166	0,0232460413841721	0,00345570892646191	0,000607036211433362	-0,00769587525095278	0,0207875758686677	0,0203151137521166	0,0229430590439435	-0,0373844364605573	0,0270318752853629	0,0244787305087489	0,00263611001332448	0,026918052309726	0,00226568676484862	-0,064162329973908	0,0538117636234285	0,0174857531626846	0,0444553515746045	0,0465043285932012	0,0436097360293303	-0,0367274640495825	0,0257455327555609	-0,00815869671013815
V559	-0,045114870179308	-0,0271709003821963	0,0329936767492109	-0,00272465895748148	-0,0032029045207114	0,0374252623863759	0,0106442687320954	-0,00616215507056446	0,0185993459804374	0,0283114604542018	0,00389573792220249	-0,0083916629833127	0,0421194621565967	0,0140225190965486	0,0241995433932773	-0,0340578862446883	0,0469549229856218	0,0204712833376697	-0,0106858699799807	0,0395963099184254	0,0130600080050687	-0,0527520452841447	0,0278565334828108	0,0178680099162191	0,0374006310080079	0,036079359426579	0,0460218638119723	-0,0219936172196497	0,00262723750940572	0,0281439332440414
V560	-0,0444678603978906	-0,026838730944636	0,037524469772195	-0,00124271740133854	-0,0115669855606209	0,0446311637578609	0,0102783770888339	-0,00716293785059071	0,013746746151328	0,0434812402050525	0,00399923854131417	-0,00306866104006292	0,0408333480295256	0,0114533701479228	0,0297131368455314	-0,0335868354960227	0,0594214662429238	0,025902964203222	-0,00417867374306707	0,0516578360262856	0,0209114687879019	-0,0472038566902256	0,0171298028813632	0,0337782494058697	0,0454931188865523	0,0189308171560933	0,0501543382287612	0,0273197170868276	-0,0205120421111971	0,0142534812211602
V561	-0,0441108809084013	-0,0246667207376335	0,0418687379468056	-0,00900927776467148	-0,00905363990881292	0,0443924128516789	0,017016273103804	-0,0194121427305071	0,0104665407262145	0,0562038811527752	0,0136153909765475	0,0113164550136089	0,0355938636187457	0,000916168341523911	0,0431532661094779	-0,0100224611552096	0,0543858027069887	0,0162610589935025	-0,000356630574011176	0,0608995977247889	0,0295397577042042	-0,0217946913066678	-0,000862704999326911	0,0226997306947837	0,052280597639805	-0,00395289009464495	0,0461251697690744	0,0571580832094429	-0,0225294823501118	-0,0138578072330399
V562	-0,0439047276332313	-0,0223838447176916	0,0442341197638405	-0,0166592409321316	-0,00509992500400703	0,0505143525658063	0,019941914650732	-0,0302739980389878	-0,00240181216514868	0,0574313716723757	-0,00266522959755518	0,0390713636847207	0,0176466168603673	-0,00754411072774936	0,0384652213184375	-0,007618584223087	0,0312820599299434	0,0197165605501935	0,0172566977077677	0,0651812161447534	0,0104754382675867	0,00125644372440693	0,0189616868757617	0,0274680348903021	0,054311815789407	-0,0233153200644264	0,00669511578735646	0,0448239661859472	-0,0467073844180076	0,0189597284905536
V563	-0,0431707847322553	-0,0235774262183156	0,0488650094737763	-0,0149548566571721	-0,00211703471057965	0,0622472670216126	0,0144105353944163	-0,0327001607458445	-0,0111508496622038	0,0454455993652362	-0,00382573424906947	0,0311387067233514	0,00230587584854602	-0,0263689029318681	0,0271117607817837	-0,0258312908755004	-0,00655464015130229	-0,000247775526015714	0,0244136533502893	0,0738818173798706	0,00291402887060413	0,00179660175425575	0,0102559963444449	0,00892858224749419	0,0623495714087759	-0,0395690558427506	-0,00804459578357559	0,0788103676049321	-0,0554190471689162	-0,0249234704605044
V564	-0,0417719879076683	-0,0260780173809969	0,0519548597341124	-0,018597629445975	-0,00303028576427478	0,0856548930737169	0,0127894598906167	-0,0307226729058009	-0,0241898387266236	0,0368236890168302	-0,0246951595368638	0,0281763998681887	-0,0150995290356796	-0,020735511278717	0,00204169943623746	-0,030656125926397	-0,00653073924104062	-0,00280125595527544	0,0593203576212265	0,0703918096202756	-0,040339098261663	0,0266968419367872	0,0285223363273973	0,0215139012880587	0,0325260955968842	-0,0318595963166524	-0,0251471937920705	0,089768100954078	-0,0717780199015264	-0,0107260600603362
V565	-0,041541351426685	-0,0267079136706262	0,0530113540575383	-0,0151838892528163	0,00119505701009572	0,0882438058596883	-0,00891069935353975	-0,0342600522991846	-0,0252629810584627	0,0237344570516615	-0,0177689981493198	0,0267112004620657	-0,0267280936781827	-0,0240682360351497	-0,0064202328693905	-0,0496266676803924	-0,0196945196467995	0,00763882282022946	0,0697852735849174	0,0333842925222149	-0,0575585229023063	0,0226293423697641	0,0261145478984857	0,0223463878702133	0,01049365045251	-0,026629329666061	-0,00619197970087663	0,0639988949184272	-0,0347367566304698	0,0197609179596798
V566	-0,0398107664254945	-0,0280334436523815	0,0602677314705125	-0,0292799015977776	-0,0114042168452117	0,0899780267882731	-0,0162055559129681	-0,0552824360387254	-0,0191275688126941	0,0169545020133605	-0,0143514057101177	0,0235887045811074	-0,0371840354335676	0,00839523695215264	-0,0105901486157662	-0,0244767805429233	-0,0159619960501806	-0,000213020069766078	0,0634646917231039	0,0181809631318593	-0,0937959195026928	0,0489168580008872	0,0286482946203796	0,00323868176897623	0,00424012370985517	-0,0486089325926648	-0,0219919075788472	0,0350118952925185	-0,00888833309590778	0,000436529834736374
V567	-0,0385637720227862	-0,0313022191544444	0,0614688454226016	-0,0281872994697628	-0,0253083807306935	0,101697968823113	-0,0237523732995754	-0,0637417005796097	-0,0310667184852127	0,00184870767988619	-0,0124508086624296	0,00423933059965017	-0,0332129417782316	0,0104660975711268	-0,00774996621152459	-0,0376512992349491	-0,00650930255441436	-0,00787235293423614	0,0695788946226524	-0,0118299071625135	-0,0706608238347929	0,0536476142572184	0,016506955313754	-0,00401525710370199	-0,0221114236767914	-0,0455183448595471	-0,0299150825770705	0,0280671318025562	0,0314371406388843	0,0189804411490309
V568	-0,0380111336063771	-0,0334091501160351	0,0627298599451607	-0,0148302595606912	-0,0312471064181424	0,0946654373288552	-0,0177983643019207	-0,0620686468086802	-0,0420606571915576	-0,00900141244286175	-0,00789018631945329	-0,0233355906117926	-0,0501129802294419	-0,0120837633324916	-0,0172977929484037	-0,00509134981888186	-0,0378683895786977	-0,00384847169495985	0,0881481384380291	0,0159971276618496	-0,0969066421557186	0,0523760729314394	0,0367489284898224	-0,0309465481932254	-0,00595852215074749	-0,0187795082950314	-0,0233607551321559	-0,00430738518677528	0,0228252643799641	-0,008115934430667
V569	-0,0376451956568837	-0,0343845942133363	0,0662758108499407	-0,000283805874532456	-0,0349204405495306	0,0892397845879744	0,0032188030946402	-0,0630695515240489	-0,0308980414157448	-0,00856518115486766	0,0156217033167367	-0,00748209134750715	-0,0484257284316205	-0,00857174963434321	-0,0233153746547944	0,00923458158568681	-0,0436042548958274	0,00667179679841042	0,0706591289999324	0,0614408273808398	-0,0751046427037075	0,0557196495175349	0,024952757481941	-0,0304859365044056	-0,00235863139480416	-0,00879866173400673	0,015772054811537	-0,0349217264729517	0,00770072753356715	-0,0160978280066526
V570	-0,0385286607011053	-0,0325512442254781	0,0644468867089209	-0,00661309694859674	-0,0189587255591803	0,094240075312957	0,0104681012328202	-0,0479455733526635	-0,020243037426536	-0,0187410876390693	0,0477172925948563	-0,0199102892233885	-0,0372507639058179	-0,0391689021891558	-0,010298587043918	0,0101536341380965	-0,03442069053209	0,000121424308771196	0,0383905713284546	0,0449780948331099	-0,0545521193227188	0,0585997336013432	-0,00016541133748625	-0,0305473362638624	0,00313283209251241	-0,00677067874926177	0,0604849048009972	-0,0566474935457201	0,00582562750586504	0,00727665823412949
V571	-0,0395453337721709	-0,0275429661760132	0,0660698545593264	-0,0165256114485564	-0,0137327632567566	0,0748907758600161	0,0215165071878805	-0,0341688576525802	-0,0189789615228692	0,0153632292103735	0,0629013738449642	0,0138761678957718	-0,00832335631020503	-0,0482739634011157	-0,00251808972394828	0,0153166829830329	0,0101272728385797	-0,0319985082169984	0,0153042670103437	0,0443204363781788	-0,0409733864753596	0,0605135218235403	0,000758186977284147	-0,0258774376831485	-0,00261487524817268	-0,0164427285980603	0,0739379541130008	-0,062302588354729	0,00367042845185546	0,0240106134587604
V572	-0,0389985337066106	-0,0282739422200675	0,0674628548274295	-0,0293442030615936	-0,0147006671170999	0,073499884574135	0,0277167389751384	-0,0290743844199771	0,0207277932946871	0,0271553183276677	0,0651277564740856	0,00484319835984419	-0,00129189671880291	-0,0381723768782529	-0,022892610508387	0,00737405891732951	0,0201699247641478	-0,0468797804966656	-0,00647295185265027	0,0283108783028793	-0,0644422834981407	0,0257747561300539	-0,00265343899935692	-0,0152766137323256	-0,0308673095748666	-0,0242076396147559	0,0887930505261661	-0,0181913417219069	-0,0173995202886815	0,00655351050333591
V573	-0,0379695058598413	-0,0280357707358843	0,0721088320071684	-0,0389985680873414	-0,00300752571513995	0,063282099158012	0,0259272972619641	-0,0277823719334803	0,0483977535848837	0,0276141781923461	0,0664826591894748	0,00249988256322156	0,00325606656565695	-0,00781139662154382	-0,0176306118026527	0,0455010239119308	0,0308913445597904	-0,0513393423571376	-0,023444000719105	0,0130688727658384	-0,0398597371538745	0,0327473953072801	-0,0289344091624295	-0,0119036725986516	-0,0435716381032807	-0,0597521378562088	0,074690582461495	-0,00360454993796137	-0,0244251227446564	-0,0249726533265776
V574	-0,0371298832760606	-0,0295045475881419	0,0734955951651053	-0,0482380582111937	-0,0101342059295927	0,0498592813006877	0,0223592423478251	-0,0318888224042774	0,0478582132924294	0,0384781563464116	0,0454189139827963	-0,00420182472079685	0,00776621142981833	-0,00168012454905759	-0,00111575455215979	0,037925060637571	0,0828025638731128	-0,0864464389132926	-0,0475615416048773	-0,000142958548958861	-0,0269043009179638	0,0344172997593251	-0,0332218005715169	-0,0518758220680228	-0,0211231669526693	-0,0844424337604864	0,0432045476563073	0,0105606352740967	-0,0212690459097622	-0,011247693328432
V575	-0,0350975049567509	-0,0329090085447089	0,0799671592101125	-0,0465408217064389	-0,0230409383752095	0,045983903087438	0,0193353780104356	-0,0425993467309567	0,0451594704986931	0,0408026276608506	0,0346391995403444	-0,00715854647039393	0,0118284658962943	0,0122601167317289	-0,0106564711425798	0,0295620068056837	0,0832471978249108	-0,0594181719925551	-0,0645839238024233	0,0270984432048932	-0,0250914500503029	0,0590290668638267	-0,0229774279256388	-0,061333806830536	-0,0398311015486926	-0,112457593466248	0,0189146371945556	0,0507294748575034	-0,0615171720443495	-0,00719028350925593
V576	-0,0342905239066148	-0,0367414930988934	0,0817667075252939	-0,0531221667383992	-0,0286106736922527	0,0424502735776114	0,00506435276358328	-0,0399493232857115	0,0427977119029716	0,0437344885152692	0,0148633905639808	-0,0213773411839214	0,00142496374355162	0,0130564115201962	-0,0048538645151169	0,00109128354982176	0,0625385145603498	-0,0362251299120152	-0,0748306197896813	-0,00601965028038696	-0,0207910417027655	0,0402689717686556	-0,0065323710334774	-0,0646721569488296	-0,0363326189417877	-0,0975818192342895	0,017425965704811	0,0605097321009178	-0,0663473082645785	-0,0215246861666094
V577	-0,0325638046906615	-0,038212409868637	0,0863660758678077	-0,0634444774947394	-0,0313559954681426	0,0373985500836314	-0,0178596518268732	-0,0295783305555258	0,0326016924039295	0,0186765349866128	0,0122532464263024	-0,0451243724716486	0,00702048510197648	0,0576146608935766	-0,00934676567931604	-0,0181283960272862	0,0117978530559138	0,00472883055581884	-0,0845652664414844	0,00326640347403717	0,0135582660913598	0,0478740283650654	-0,00651186505527396	-0,0594896445501658	-0,036970560164839	-0,0793404023091832	0,0211860079303473	0,0608462859222348	-0,033700074597722	-0,0308181839989353
V578	-0,032414822456429	-0,0365280093796223	0,0871994340300535	-0,0618413161224354	-0,0379543036595814	0,0368752746668665	-0,0112342569645816	-0,0237992550032635	0,0356479444878747	0,0262009917369707	-0,010080115131588	-0,0512474317644942	0,0312585313616941	0,0486316207822856	-0,0386796698737314	-0,0520738825796769	0,0132813030712092	0,0321564799517156	-0,0725180990042045	-0,0196707749551602	0,00642933810212672	0,0305160068740664	0,0121361645569021	-0,030804619957647	-0,0699695951011021	-0,0536508794157371	0,0240969332362628	0,0527504917545443	-0,0304564948412624	-0,0157986772271537
V579	-0,0319157958334381	-0,0414039861991774	0,0862849421438887	-0,0454221852448735	-0,0354639433450262	0,0412561285412166	-0,0296788700008255	-0,00937534705708343	0,0375886069238017	0,0194080227098882	-0,0261666256325091	-0,0609692235940317	0,038106875116364	0,0487865335750359	-0,0631164303186689	-0,0513053746333949	0,0145896882303113	0,0172487936015797	-0,0645887761053219	-0,0305265399584098	-0,00741692509667792	-0,0130993178171517	0,0310192110300573	-0,0515250097036484	-0,097402043817668	-0,0330745919353434	0,0312099394745487	0,0175358097984049	-0,0233950340694818	0,00033838387623543
V580	-0,0312329562117924	-0,0460947704577403	0,0856930823505528	-0,0271934544599064	-0,0471024809403247	0,0393746220693633	-0,0368857219225571	-0,00269119472848768	0,0136546879150879	0,0300234426243484	-0,0291251503579545	-0,0544097259847518	0,0331226283488178	0,0291524186831855	-0,0874225323368716	-0,0529507825431459	0,0179546241330468	0,0244986554239031	-0,0447298964366889	-0,0370242988789193	0,003393498199135	-0,0378633794963791	0,0507102785637615	-0,0554423122543982	-0,110249162794225	-0,028542008202811	0,0434925199086483	0,0320288699803914	0,000544774794652329	-0,0188931271641683
V581	-0,0315942303475969	-0,0479133011591474	0,0855379963354332	-0,0121662838040415	-0,0313969900865085	0,0210616690714503	-0,0344003925323536	0,0322443669157507	0,00913628451729726	0,0245121093032989	-0,03619575129116	-0,0452513065133836	0,0215446059174929	0,00609743516112364	-0,0983191823339782	-0,0375504188584466	0,01011861469531	0,0093544977028678	-0,0393267390950039	-0,0322027729023546	-0,0237200234264588	-0,0483915904798752	0,0703866313937533	-0,0787717081812887	-0,0997703163645312	-0,0019821777697427	0,0526553317830052	0,0330688840709355	0,032913650771093	0,00124954214910094
V582	-0,0326553346777262	-0,044340761618075	0,0863298741676624	-0,00506073578185659	-0,0245820395771808	0,00856460516045261	-0,0165677954809169	0,0469997018265782	-0,0104000934776488	0,03118890352285	-0,0271375224657256	0,00660739276153474	0,0477138187635722	-0,037121283591111	-0,0909766001686076	-0,0323508196982847	-0,00353727763547103	0,00645025147122992	-0,0240254822384858	-0,0364058192329214	-0,0149847447790765	-0,0451955049575643	0,0548250822424088	-0,0617857159672218	-0,0892445570151889	0,00198488302369431	0,031948056063593	0,0357363327733949	0,0266240892547927	-0,00724505863519216
V583	-0,0320968214628717	-0,0455020163600023	0,0855249869755317	0,0116289678282781	-0,0163346770570457	0,020767488286583	-0,00586209536315546	0,0644222636972141	-0,0309143247983557	0,0158027052170937	-0,0117179889507621	0,0106070067374229	0,0380392070312663	-0,0796248407224069	-0,0983701547636024	-0,0184946928459635	0,00318357749553529	0,00980054679387667	0,0133678439113924	-0,00218940145678262	0,00944348387782028	-0,0381793095383908	0,0379189378395296	-0,0394355351184169	-0,0911062171434841	0,0236045698524677	0,0325855925978729	0,0531195477920526	0,0230086302062497	0,00318375999632265
V584	-0,0316416308782803	-0,0446018638737612	0,085411848505977	0,00808471958071596	-0,0124561929716486	0,0274722474937681	0,00137196408752906	0,0703965163155724	-0,0286047285001238	0,0286658646546446	-0,00413663568233265	0,0301405016657286	0,0356180727903545	-0,116625765903146	-0,0899377863917316	0,0141558047446236	0,00408967996064822	-0,00229904385100708	0,046745222255265	0,00376241001401978	-0,00243092763560468	-0,0226594794772883	0,0236839704921267	-0,0020267565438529	-0,0678047428839097	0,0350668794743124	-0,0167744023393783	0,0686012310312108	-0,0168825918190149	-0,00907200477292501
V585	-0,0317330287943402	-0,0428738700999114	0,0849396916455413	-0,00131655733777932	-0,004752555606122	0,00895940865059901	-0,00748329412517846	0,0837163694737216	-0,0106028398652339	0,0232833002404317	0,0138081184755625	0,0453632835414067	0,0510555107066324	-0,116883415487102	-0,0986917353547649	-0,00828426913955976	0,0024861163591644	0,00313848682721712	0,0549686214588257	-0,00228057948150294	-0,0170624630984535	-0,0284430974403916	0,00105944195583813	0,0402083704185495	-0,0422633793396739	0,0568311585790586	-0,0117472250831566	0,0707396011754969	-0,0311360244450595	0,000179962404033688
V586	-0,0313416215692269	-0,0426588736189873	0,0866335858783121	-0,0212186756800305	-0,00531058627390355	0,00762533873958705	-0,0194280537351134	0,0861441410166172	0,000295047219587898	0,0189903868285681	0,0251286878015347	0,054001967136826	0,0438778882726638	-0,105951136208833	-0,0805722205185434	-0,00404358592219396	-7,34034687102423e-05	0,00841926006409242	0,0387567412075513	-0,00276600763747313	-0,0476242857348713	-0,0360526512397004	-0,0186510557150582	0,0325208026122373	-0,00985743918545575	0,0603089481957378	-0,0661104311840101	0,0811230611206308	-0,0181634291818894	0,0299489762286966
V587	-0,0315757675550163	-0,0423405508000955	0,0851565667288866	-0,0411355396296556	0,00492403257495117	0,00233847710078165	-0,0466087720272609	0,0858583593447377	-0,0115791130334568	-0,0153820629276006	0,0273522875514515	0,0478936751616626	0,0260026348696114	-0,0966633736530585	-0,0466447271829396	-0,00933437677104972	0,00595466432525662	-0,0219062435391912	0,0441490836269452	-0,0378829974434804	0,00412992117263981	-0,0611078250634889	-0,0533340420374014	0,0194787462429446	0,0162944570652935	0,0169968266943346	-0,0960817863241461	0,0796245989701568	0,0140079508327256	0,00721398796713479
V588	-0,0314717925825726	-0,0460325606454972	0,08552349701262	-0,04155722347254	-0,00587833441857656	0,00916484455728744	-0,0449930850847562	0,0685694528165127	0,00322093046107711	-0,0230873236894084	0,0348629442800643	0,0313734763800921	-0,00551127470319875	-0,0848801739079191	-0,0374960199179842	0,0141850867557458	-0,00135733721341714	-0,00714149364103416	0,0368120188652345	-0,0241267009137952	0,012674138507345	-0,0596946168886689	-0,0458077384957375	0,0187320377455541	0,0534643864604049	0,0316734997574333	-0,103608474445717	0,0468322366458061	0,0013017509359337	0,00676994547919888
V589	-0,0316605398045628	-0,0464117794332509	0,0879604576040957	-0,041247491257544	-0,00342214904213029	0,0250459086097663	-0,025529322169488	0,0376951361719158	0,0214547240345642	-0,0357384689116852	0,0395167012654719	0,022496154200113	-0,00866370127390839	-0,0489638843151887	-0,0387705145265036	-0,0071605837872438	-0,0205117497493174	0,0249004270724495	0,00567670279736676	-0,00137853213854142	0,0216731837672584	-0,0526676790653657	-0,0127905206081738	0,0182399397152294	0,0727485873415089	0,0407651954804422	-0,0814742288656171	0,0193876295605109	-0,00522556105838395	0,018019581770173
V590	-0,0322342843517113	-0,0478927474494547	0,0808642661961424	-0,0446518128560488	0,00662269634703643	0,0585759233695507	-0,0306244420426472	0,0214220258042967	0,0481314996363417	-0,0443363750213143	0,0414151269651613	-0,00947715423437193	-0,0233317858172135	-0,0262653826030142	-0,0535265723910016	-0,00655832241856007	-0,0385609222379572	0,0150128852399724	-0,0096898646590357	-0,037090430095348	0,0191121336549651	-0,0639389309684937	0,00461321010261766	0,0157945766016096	0,0909720980200385	0,0525260363752124	-0,083321846178497	-0,0175947769635045	-0,00860919332398287	-0,00495229092521413
V591	-0,0324188960618776	-0,0437406920336609	0,0818948596518141	-0,0578059242145017	0,00720837021968109	0,0716056582117836	-0,0309532843078978	0,0220791149151167	0,0507321523679181	-0,0181636578951683	0,0348345799454793	-0,00185575555248175	-0,0265951587327316	-0,00563654044609275	-0,0421974143409851	0,00184336046125303	-0,0358179434624642	0,0132921137261633	-0,0358212687476632	-0,00851853742623842	0,0190673368988817	-0,052674191506556	0,0218284026728663	0,00976045138243302	0,0692641230866003	0,0859424672051046	-0,0629857743546513	-0,0430218155332538	0,00669647493165692	0,00195400400945463
V592	-0,0319314241884848	-0,0419394155120956	0,0809450018035648	-0,0611181478054674	0,0129911725198159	0,0871996684548909	-0,0331760878260142	0,0148921959939025	0,0680774098394606	-0,0217255223495779	0,0306256759367901	-0,0208383190585393	-0,0254782167178217	0,0117028239815228	-0,0497937300108117	-0,0228025085063502	-0,045036893432141	0,0175361902083072	-0,028740500451052	-0,0407515025878932	0,00991104416438359	-0,0647196279532012	0,0359363525192675	0,0244808249391531	0,021642875118108	0,0876898282395315	-0,000479623581016972	-0,0444994754499039	-0,0043205471788566	-0,0214356604561049
V593	-0,032193600033122	-0,0389487100304823	0,0817990708871322	-0,0580654250278041	0,0208376604823517	0,0835684214200832	-0,0351796655833751	0,012041289215584	0,0858367886073665	-0,0233396769980003	0,0255673458789439	-0,0176479898974023	-0,0213501849335834	0,034347639376019	-0,0468050390594549	-0,0155729137854506	-0,0412553329471702	-0,00107512208425335	-0,0352346024152087	-0,020255752196348	-0,029402998995796	-0,0632643590771728	0,0533544270353284	-0,0142659890382098	-0,00275919598762648	0,0633435204486744	-0,0022916228756574	-0,0677272503231336	0,0103672463532143	0,0195750809979338
V594	-0,0321989676286556	-0,0385444355785308	0,0835679488230045	-0,0550839274303205	0,0219890935995491	0,0743150661520431	-0,0467583865626259	0,010644007199003	0,0741635298349748	-0,0449498716256861	0,0204143191242569	-0,0310559027647786	-0,00536768309632736	0,0425245074226998	-0,0245302587383307	-0,00648975975564161	-0,00491281555872198	-0,0407428299991509	0,00620150164994604	-0,0323566936771214	-0,0263473537225755	-0,0723315677931079	0,0503071643166234	-0,0403077885895269	0,017356303911657	0,0348645789794675	-0,000211507446125419	-0,0761854057727975	0,0483054103843117	0,000884158273440531
V595	-0,0327869426551489	-0,0377789729157543	0,0871767529382906	-0,0351983379198384	0,011357595711171	0,0615340255006865	-0,0502676366457623	0,00980510950681142	0,0748208094099644	-0,028617163941474	0,0136729958342857	-0,0238997573577757	0,00700511325470514	0,0146744838905528	-0,00720509200904148	-0,00214836446425168	0,0102989061390859	-0,0213531750546909	0,025512592435556	-0,0138353775965827	-0,0177718949409747	-0,0806256864597331	0,0421646956647447	-0,044924976699879	-0,0156506417001898	0,0047797622611733	0,0210753111865119	-0,0856257712477344	0,0348405009583121	0,014646954979767
V596	-0,0334230091572774	-0,033537420162213	0,0889846268039889	-0,031522857290619	0,0108791138721619	0,0376906777680151	-0,059974933259481	0,0249481821404247	0,0644363032705144	-0,0312156740673729	0,0273081967656902	-0,0147067655765084	0,0226246414216114	-0,00818533185598096	-0,00991175417163233	-0,019384354579167	0,0262801117733857	-0,0130426257323037	0,0399837406197378	-0,0308719332188356	-0,00496119543726948	-0,0723080935412163	0,0137688592034485	-0,0406199125046456	-0,0267542606886159	-0,0131685480404309	0,0631208572722824	-0,0600301831254503	0,058094579465854	0,0247112514251701
V597	-0,0333957248697274	-0,0299302163084612	0,0894729165073202	-0,0364942450917519	0,0160790814657795	0,0340486238543641	-0,080125324096461	0,0255466186126855	0,0548980389432653	-0,0259058643576273	0,0527687585641018	-0,00819023977404102	0,0179420184965893	-0,0177397698251623	0,0143096463268797	-0,000558415304038901	0,0226605598415079	-0,0235637260591291	0,0354173025375903	-0,0128651070864923	0,00824800124034082	-0,038742984687917	-0,0315584323392215	-0,0310350073404101	-0,00764947389849127	-0,0443787781486238	0,067556373667114	-0,0340101088893101	0,0325221569372762	-0,00336542166325108
V598	-0,0336399620911747	-0,0284602955096181	0,0904495361624758	-0,0238209285543986	0,0200825335894383	0,0207800388206407	-0,0649972544510707	0,0228647502937808	0,0451440721103191	-0,0128576197331275	0,0760565378454302	0,00399827250736293	0,0445551699507134	-0,0501726936318189	0,0185521133181977	0,009284532733493	0,0374319671207213	-0,0193274131384606	0,0223713719501403	-0,00253053806834353	-0,0198751951283133	-0,0200042775583308	-0,0413820083311995	-0,00396893939056872	0,00813707786881708	-0,0444136343390352	0,0817491503012508	-0,038860319866564	0,0417905080948742	0,0113121042765248
V599	-0,032269571197921	-0,0320820346192779	0,0931634945446016	-0,0213599327670501	0,0099660410565339	0,0131997331009093	-0,0608184323979465	0,0159444776208246	0,0383239505359853	-0,0116149688604291	0,0541980963181089	0,0196066479676562	0,0449633376228026	-0,0833471848341936	0,053442148733096	0,0171489755114499	0,0421407087317444	-0,00552276536297147	0,0407742742737758	-0,0126371329096353	-0,0272336174705581	-0,0347962111364154	-0,00857949336354044	-0,0212067252877292	0,0217387946348867	-0,066693287591756	0,0630475383383032	-0,0715481642187649	0,0580399681489369	-0,00527158883689804
V600	-0,0311709123693963	-0,0319109927239537	0,0967656994255927	-0,0182771859583793	0,0112070067324522	0,0149802771395758	-0,0479190161068523	0,0194427140548057	0,0197001623836385	0,00997062484547064	0,0462702070165095	0,0196125363850391	0,0353979169158045	-0,0979620220349726	0,0781336469805291	0,0284469771980242	0,0380587542779303	0,0404983581369689	0,022514892118722	-0,00705212067350981	0,000873990886506886	-0,0369674723824831	-0,0100202031340096	-0,0466976908258792	0,0400542244689312	-0,0882796348451705	0,0380724790558874	-0,047970214369289	0,0695531018294889	0,0191102779647491
V601	-0,0307986548626503	-0,0329287154962057	0,0970144048068442	-0,0253008906494142	0,0175216692834605	0,00345303319465897	-0,0229305722077492	0,031192684356085	0,0214930941999981	0,0133617038187697	0,0285515910381702	0,00965556563603675	0,0228735908092808	-0,116150676975696	0,0901153638339308	0,0482033551632408	0,0135929750297481	0,0413475621209594	-0,00838450067933397	0,0131296463954987	-0,0340181916985777	-0,0270445566144419	0,00184334785224234	-0,0616013815278786	0,0516130685229822	-0,0684855417365739	0,00284054815303485	-0,0254069389308006	0,0489917981995795	-0,0091358499414084
V602	-0,0304658828621128	-0,0353793965381231	0,0954032750284586	-0,0322572792960603	0,0241689985199476	0,00686966675311823	0,00631754710454058	0,0387982913931157	0,0187063373870808	0,0332921781720173	0,00174541245960281	0,0249524405677318	0,0264231621373346	-0,113336529720503	0,106464997200953	0,0386478793385924	-0,0202095828394452	0,032909603022938	-0,0341459375599548	-0,0109547011333337	-0,0460828785082272	-0,0357280890691318	0,00112538330263999	-0,0468001622810595	0,0467955860933416	-0,0461115380255816	-0,021177998616226	-0,00753785973800244	0,0153984817149467	-0,00903784269449003
V603	-0,0307011486902842	-0,0397799861337662	0,0923031825125351	-0,0263571833347188	0,0273518432368437	0,0247568688512805	0,0120834372475111	0,0193832735238767	0,0306713897663581	0,0518536617454099	-0,0254653260074754	0,00980842737665808	0,0205773945050108	-0,115340192581895	0,0852493198969377	0,0364628771503096	0,00519362405794851	0,027170233963925	-0,0541375365606206	0,0116433901680556	-0,0400514668649798	-0,0233802505143188	0,00407775178506732	-0,0433397343003422	0,0389805384961378	-0,0634479286578335	-0,0412520396485415	-0,0211387640256527	-0,00414785961115434	0,00993413867030849
V604	-0,0301505124418846	-0,0393740687909477	0,0876123521862687	-0,0338595996363338	0,0362660107022528	0,0445244965591156	0,0310682858432055	0,0163948539271264	0,0429637493622803	0,105891158174273	-0,0406996746458096	0,0107604780981963	0,0236322461695918	-0,113076091368421	0,0878003388161079	0,0459062148016009	0,0218005809639392	3,65805200166883e-05	-0,048459018926583	0,0281072754034011	-0,035153464764342	-0,0028088610708863	-0,0296138855609199	-0,0235555742382193	0,0216033919484731	-0,053959115029277	-0,0634116234088667	-0,035292430717669	-0,0430379270502794	0,0078350883753357
V605	-0,0295648365774935	-0,0412809757697699	0,0856950223879494	-0,0425843332874817	0,0333579083752404	0,0557890268617608	0,0348299257009092	0,0259684171835743	0,0406579462849206	0,113610127449865	-0,0575873839809463	0,00267832967793719	0,0437672287659016	-0,112306221985674	0,0655094466411625	-0,014625144502938	0,0171860421232218	0,00519738949403546	-0,0561323537389077	0,0250660863448973	-0,058360957969722	0,00768502623774501	-0,0456440980985663	-0,00664307630934059	-0,00291981885338275	0,00288899041807749	-0,0510049616040689	-0,0330190822222058	-0,0240892117348301	-0,0216956041331431
