# Supplementary material for: Spectral features of nuclear DNA in human sperm assessed by Raman Microspectroscopy: Effects of UV-irradiation and hydration
Source: PLoS One. 2018 Nov 20;13(11):e0207786. doi: 10.1371/journal.pone.0207786 (PMC6245842; doi:10.1371/journal.pone.0207786)
Supplement: S3 File — Complete set of the PC loadings associated to the Principal Component Analysis concerning the comparison of the spectra of individual sperm (control/UV exposed) evaluated in dried conditions (Fig 3D). (XLSX) [file pone.0207786.s015.xlsx]

## Sheet: Sheet1
	PC1	PC2	PC3	PC4	PC5	PC6	PC7	PC8	PC9	PC10	PC11	PC12	PC13	PC14	PC15	PC16	PC17	PC18	PC19	PC20	PC21	PC22	PC23	PC24	PC25	PC26	PC27	PC28	PC29	PC30	PC31	PC32	PC33	PC34	PC35	PC36	PC37	PC38	PC39	PC40	PC41	PC42	PC43	PC44	PC45	PC46	PC47	PC48	PC49
V1	-0.000474152	0.00101656	0.0602578	-0.0500356	0.0588159	-0.0933324	-0.00419745	0.0524066	0.00135666	-0.13579	-0.0303617	-0.0998088	0.0239693	-0.137202	-0.0177708	0.0164884	0.086743	-0.0633852	-0.0125778	-0.0523046	0.0728595	-0.031337	0.0440617	-0.0989269	-0.012278	0.05723	0.00644457	0.0300667	-0.00196479	-0.0346517	0.0497414	0.0359547	-0.0687677	-0.000108482	0.0160602	-0.0726129	-0.0680466	0.0225686	0.123725	-0.0279909	-0.00235881	-0.0401106	-0.0795088	-0.0434031	-0.0381409	0.0478059	0.0716986	-0.0446369	-0.0346936
V2	-0.000383818	-0.00161194	0.0570173	-0.0533302	0.0566347	-0.0859178	-0.0132849	0.0587105	0.0179609	-0.154307	-0.0375151	-0.103163	0.0173136	-0.136641	0.0147163	0.00894036	0.0888718	-0.0879165	0.00695422	-0.0358022	0.0637211	-0.112	0.0410198	-0.0785087	-0.016338	0.0625748	0.000275884	0.0486354	-0.00218611	-0.0833327	-0.0301496	0.0296897	-0.0724099	-0.00400214	0.0102498	-0.02328	-0.0758147	0.0535082	0.0960869	-0.0365249	-0.040421	-0.0397583	-0.0955616	-0.067763	-0.0324356	0.021885	0.0218207	-0.00257869	-0.0489193
V3	-0.00138738	-0.00615101	0.0515431	-0.0582887	0.0460716	-0.0966924	-0.0163715	0.0278239	0.0175034	-0.150505	-0.0759833	-0.0981349	0.00726109	-0.121906	0.0297311	-0.016822	0.0999877	-0.0698534	0.047519	-0.028785	0.0621543	-0.146842	0.031637	-0.022408	-0.00259596	0.0490638	-0.036969	0.0578693	-0.0283049	-0.0987489	-0.0707635	0.0220331	-0.0776644	-0.00735685	-0.00145694	0.00409226	-0.0690765	0.0793408	0.0651088	-0.0717544	-0.0492533	-0.0329866	-0.0893504	-0.0409946	-0.0105995	0.00948348	0.0178907	-0.00392268	-0.0538553
V4	-0.00379803	-0.0144368	0.0549624	-0.0577333	0.0554315	-0.0963524	-0.0143319	-0.0153308	-0.00257096	-0.124597	-0.113194	-0.0770606	-0.00490592	-0.0994309	0.0124339	-0.0301377	0.0830603	-0.0387594	0.107115	0.013311	0.0378061	-0.164953	0.0124607	0.0277425	-0.0189882	-0.0038157	-0.072527	0.0571582	-0.0593335	-0.0727156	-0.0624438	0.0246269	-0.0249688	-0.0151629	-0.037917	-0.0103911	0.00377828	0.0456764	0.0251773	-0.0566777	-0.0196507	-0.0240299	-0.0639983	0.0268804	-0.0168844	0.0107349	0.0010689	0.0268535	-0.0504407
V5	-0.0102994	-0.0261062	0.0508825	-0.0500512	0.0541351	-0.093109	0.00403611	-0.041051	-0.0327895	-0.0953504	-0.113845	-0.0517261	0.00506227	-0.0598073	-0.000585556	-0.0251639	0.0243875	0.0109847	0.162179	0.0370255	-0.00791125	-0.138535	-0.010506	0.0944488	-0.0215593	-0.0663552	-0.0328961	0.106681	-0.0965482	-0.055025	-0.0251278	0.0112804	-0.0190714	-0.0177417	-0.0848687	-0.00268548	0.0530525	0.0399259	-0.0659156	-0.0655721	-0.0031253	-0.0186898	-0.0318451	0.0794935	0.00604251	0.0751011	0.00347652	0.0320264	-0.0346941
V6	-0.0210296	-0.031956	0.0499106	-0.033811	0.0675472	-0.0865338	0.0126372	-0.0517542	-0.0475692	-0.0510693	-0.098743	-0.0293842	0.0109886	-0.0207642	0.0041593	-0.00785256	0.0232441	0.0504064	0.192126	0.0609262	-0.0146347	-0.0419931	-0.0553114	0.0945513	-0.0213036	-0.079379	0.0373612	0.11688	-0.0875625	-0.00296191	0.0475285	0.00731984	-0.0164993	-0.0401936	-0.0770934	-0.0087166	0.0598081	0.0452514	-0.0883497	-0.0201378	0.0296417	0.00527206	0.0134385	0.0682334	0.0608512	0.0673049	0.0299147	-0.0105033	0.00556603
V7	-0.0267121	-0.0355687	0.0457528	-0.0231	0.0920731	-0.0656548	-0.00412897	-0.059403	-0.0814266	-0.0238867	-0.0712107	-0.0322102	0.0190999	0.00893689	0.0096734	0.0186364	0.0213047	0.11024	0.164048	0.0711044	-0.0509417	0.0201711	-0.0448953	0.0282207	-0.0138012	-0.0617886	0.0795923	0.117451	-0.0641278	0.00368153	0.0319829	0.0109894	-0.00807467	-0.0334114	-0.038824	-0.0364265	0.0882601	0.0455018	-0.0595788	0.00477573	0.0562435	-0.0127203	0.0314814	0.0378222	0.0527711	0.0353573	0.0321485	0.0298831	0.0081044
V8	-0.0291899	-0.034963	0.0496787	-0.015934	0.0972747	-0.0455708	-0.0109903	-0.0589559	-0.0867836	-0.0272497	-0.0507972	-0.0323472	0.0329194	0.0217431	0.0138393	0.0265663	-0.00128734	0.131378	0.138134	0.0697674	-0.045517	0.0372094	-0.0237118	-0.0170347	0.0158317	-0.00656216	0.108102	0.0985244	-0.0914166	-0.00121122	0.00178112	0.0154765	-0.00242878	-0.0337652	-0.00910546	-0.0397889	0.0914969	0.0273494	-0.0299241	0.0113412	0.0680116	-0.0183515	0.027518	0.00687584	0.0383812	0.00160631	0.0123993	0.0460794	0.0399529
V9	-0.0297558	-0.0318547	0.0510205	-0.0156923	0.105913	-0.0309016	-0.0246399	-0.0618743	-0.0827261	-0.0210032	-0.031492	-0.0550736	0.0399656	0.0382052	0.0173054	0.0191314	-0.0362944	0.129938	0.122084	0.0400537	-0.00840666	0.0282327	-0.0220979	-0.0722133	0.011702	-0.014836	0.129124	0.041165	-0.0858763	-0.0265438	-0.0248704	0.0235543	-0.00243392	-0.06795	0.0295484	-0.0315076	0.0824722	-0.00413569	0.0250446	0.0164518	0.0594533	-0.0290503	-0.000449989	-0.0481363	0.033584	-0.0194269	0.0238342	0.0281412	0.0653596
V10	-0.0306107	-0.0305052	0.0568946	-0.0108152	0.107342	-0.0361422	-0.0258982	-0.0721055	-0.0713241	-0.0206207	-0.00543476	-0.0464373	0.0591923	0.0158723	0.00962992	0.0466301	-0.0596802	0.0955941	0.09557	-0.000341183	-0.00957991	0.0204976	-0.0167138	-0.0819028	0.0189399	-0.023105	0.107336	-0.0157967	-0.0700082	-0.0496464	-0.0610594	0.0103508	0.00848576	-0.0760742	0.0279266	0.00492165	0.0630077	0.000133028	0.0530062	-0.00649252	0.0560076	-0.00851609	-0.012213	-0.0285805	0.0122663	-0.00782201	0.0467672	0.0132824	0.0619189
V11	-0.0284229	-0.0332189	0.0642112	-0.011977	0.0981807	-0.04366	-0.0246312	-0.0719929	-0.0533195	-0.0283113	0.000570564	-0.0547729	0.0709633	-0.027548	0.00115956	0.0506638	-0.0751226	0.0465789	0.0780178	-0.0268138	0.00214268	0.0132158	-0.00720005	-0.0332943	0.0228375	-0.0219048	0.0683556	-0.0648038	-0.0737833	-0.0531003	-0.0876994	0.0181476	-0.0083131	-0.0569191	0.0123983	0.0340058	0.0401397	0.00541439	0.0534399	-0.0304133	0.0541225	0.00564741	-0.010908	-0.0252712	-0.0012322	0.00274983	0.0135361	-0.0279208	0.0601302
V12	-0.0292791	-0.0349969	0.0663814	-0.0148412	0.0792359	-0.0508431	-0.0178016	-0.0616934	-0.0601924	-0.0163759	0.0092848	-0.0388717	0.0860661	-0.0624346	-0.0285527	0.0379948	-0.0678545	-0.0324709	0.0294443	-0.0429159	0.0153976	0.00464431	0.0127354	0.000925172	0.0117891	-0.0261513	0.0137311	-0.0751434	-0.0982214	-0.0356839	-0.0939348	0.0241752	-0.0169708	-0.0111775	0.0162892	0.0753761	0.0099038	0.00528918	0.0377047	-0.0623635	0.0470014	0.019435	-0.0032024	0.00230469	0.00352105	0.015708	-0.00924362	-0.0450742	0.026494
V13	-0.0284194	-0.0349831	0.0656833	-0.0135766	0.0763932	-0.0679114	-0.0180111	-0.058332	-0.0275259	0.00304739	0.0120935	-0.0228374	0.0863227	-0.0972415	-0.0475709	0.00980739	-0.0729534	-0.0751046	0.0103555	-0.0502662	0.0209757	0.0169806	0.00949904	0.0285874	-0.0185606	-0.0154383	-0.033134	-0.0918807	-0.0761398	-0.0148865	-0.0576733	-0.00478246	-0.0347638	0.0163847	0.0208117	0.0558521	-0.0300808	-0.00736388	0.00202782	-0.0832753	0.0354382	0.0120963	0.024107	0.0369718	-0.0182399	0.00134855	-0.0793828	-0.0405425	0.0106569
V14	-0.0289499	-0.0345096	0.06244	-0.0132498	0.0613805	-0.0695965	-0.00293611	-0.0677923	-0.0161783	0.0104744	0.0206519	-0.0126859	0.0951682	-0.115601	-0.052952	-0.0268681	-0.028697	-0.0977825	0.00206098	-0.0454161	0.0376554	0.0479733	0.0108543	0.0165293	-0.0619887	-0.00411973	-0.0574579	-0.0856119	-0.0964438	0.00282378	-0.0261671	-0.0231947	-0.0529242	0.013251	0.0182292	0.0237473	0.00828332	-0.0178862	0.00784099	-0.0757221	0.0220766	0.00358586	0.0292552	0.0544988	-0.00183724	-6.16439e-05	-0.0820185	-0.0406361	0.00128782
V15	-0.0290205	-0.034473	0.0607221	-0.0105439	0.0498998	-0.0675084	0.00938489	-0.0915324	-0.0131198	0.0453543	0.0329355	-0.00363915	0.0785464	-0.101924	-0.0319744	-0.0397401	-0.00114403	-0.105537	0.0138564	-0.0405449	0.0486985	0.0819582	0.0219296	0.00517404	-0.0898498	0.0273647	-0.0479638	-0.0447211	-0.0935017	0.0206145	-0.00444847	-0.053528	-0.0829857	0.00490948	0.0291279	0.000325092	0.000492261	-0.0295979	-0.012545	-0.050959	-0.00134381	0.00876801	0.053643	0.0568904	-0.0268103	0.00665533	-0.107597	-0.0603967	0.00672976
V16	-0.0290439	-0.0329032	0.0588849	-0.0111648	0.0408217	-0.0620327	0.0180817	-0.134512	-0.016486	0.0532916	0.0461815	0.00370625	0.0479733	-0.085857	0.0123849	-0.0342646	0.0262174	-0.100834	0.00800814	-0.0197013	0.0808944	0.106171	0.0249863	-0.0213797	-0.102739	0.050454	-0.0384885	0.00146749	-0.0734737	0.0255143	0.0026457	-0.0678829	-0.0613812	-0.0121141	0.034081	-0.0485467	0.0128013	-0.0248565	-0.0063334	-0.0167454	-0.00635437	-0.0168313	0.0663641	0.0322066	-0.017191	-0.00448017	-0.0879491	-0.0482301	0.032014
V17	-0.030191	-0.0330105	0.0516848	-0.0124671	0.0499088	-0.0577608	0.0205673	-0.153768	-0.0206368	0.0631177	0.0380825	0.00523515	0.00568791	-0.063315	0.0676315	0.00249067	0.053728	-0.082559	-0.0218279	-0.0213393	0.100068	0.10618	0.0197164	-0.0296868	-0.0738128	0.0596381	-0.00662382	0.0458881	-0.0123088	-0.00148743	0.0325588	-0.0696469	-0.0237786	-0.0270355	0.0284956	-0.0909051	-0.0244721	-0.0252378	0.00323733	0.0120634	-0.0476217	-0.0306627	0.0688426	-0.0144881	0.0190734	0.02868	-0.0873091	-0.0503917	0.0119338
V18	-0.0291424	-0.0322669	0.0454258	-0.0193362	0.055237	-0.0495886	0.01749	-0.179975	-0.0369053	0.0722807	0.0125643	0.00290111	-0.0303007	-0.0419128	0.0954429	0.0314601	0.0755106	-0.0733579	-0.0441044	-0.0230014	0.0837939	0.0868604	0.0163085	-0.0453164	-0.0254887	0.0887676	0.0153729	0.063033	0.0134896	-0.0125019	0.0419531	-0.0366446	-0.00570639	-0.0175106	-0.00664026	-0.0901387	-0.0456469	-0.00520804	0.0124058	0.054885	-0.0546691	-0.0506513	0.0561398	-0.0364126	0.0184794	0.0343	-0.0787214	-0.0441668	0.0318199
V19	-0.0241352	-0.0329481	0.0357174	-0.024108	0.0559023	-0.0484365	0.0156916	-0.213872	-0.0366751	0.0801257	-0.0218403	-0.00457746	-0.0556969	-0.0110325	0.119883	0.0676394	0.0904058	-0.0685184	-0.0559483	-0.0298902	0.04704	0.0527916	-0.0151756	-0.0506275	0.0426407	0.0902494	0.0119303	0.0613302	0.0672264	-0.0348878	0.0192578	0.0115736	0.00344481	-0.0201758	-0.0347278	-0.0742847	-0.058794	-0.00107747	0.00341021	0.0596785	-0.0343246	-0.0574565	0.035412	-0.0422402	0.0086603	-0.0248289	-0.0591767	-0.0112013	0.033941
V20	-0.0232718	-0.0303715	0.0286613	-0.0323039	0.0648633	-0.0656124	0.0133354	-0.215914	-0.0450017	0.0950559	-0.0414337	-0.0185043	-0.0474416	0.0417235	0.115857	0.0635592	0.0649455	-0.0564463	-0.057896	-0.024586	0.0232421	-6.69144e-05	-0.023339	-0.0378385	0.117937	0.0556766	0.00112303	0.0517372	0.074404	-0.0197695	0.0129865	0.0298638	-0.00694753	-0.0112717	-0.0601084	-0.0194425	-0.0255542	-0.0159543	-0.0140744	0.0408041	-0.0283438	-0.042	0.0156031	-0.0601289	0.0230127	-0.0356	-0.0351135	-0.00101327	0.00191137
V21	-0.0202889	-0.0296055	0.0234375	-0.0456242	0.0539475	-0.0926205	0.00908779	-0.203823	-0.0510711	0.0953693	-0.0512074	-0.0504691	-0.043182	0.0701792	0.0687928	0.0373513	0.0398822	-0.0637676	-0.0546295	-0.0246463	-0.0233988	-0.0377079	-0.0469131	-0.00446311	0.145435	0.0171999	-0.0308369	0.0296874	0.0678547	0.000782026	0.027094	0.0500203	-0.00175427	-0.00310093	-0.057937	0.0302196	0.0130361	0.0304718	-0.0529626	0.0152102	0.00755029	-0.00391828	-0.0296305	-0.0418571	0.00600024	-0.000111195	-0.0158511	-0.0104307	-0.013334
V22	-0.0168534	-0.0322464	0.0203919	-0.0485833	0.0475888	-0.110263	0.0255032	-0.166683	-0.0478344	0.095731	-0.0446791	-0.0838398	-0.0382656	0.099518	-0.00604183	0.00673529	0.0155278	-0.0840922	-0.0679248	-0.00711545	-0.0634876	-0.0611458	-0.0405876	0.0129689	0.146927	-0.0313495	-0.0292426	-0.0182351	0.0438413	0.0359167	0.0342712	0.0660199	-0.0063041	0.00463575	-0.028811	0.0651373	0.0408175	0.0281331	-0.0981511	0.00539505	0.0299719	0.0347979	-0.0483996	-0.0145006	-0.0104757	0.0327279	0.0144762	-0.0284824	-0.0198126
V23	-0.0143617	-0.0300514	0.0113303	-0.0505063	0.0425732	-0.142188	0.0369992	-0.109099	-0.0305848	0.099558	-0.0198318	-0.0862683	-0.04997	0.107979	-0.0518338	-0.0129367	0.0281654	-0.0901933	-0.0639049	0.00796791	-0.0687859	-0.0591988	0.00404807	0.0392521	0.147017	-0.0773702	-0.00207833	-0.0512337	0.0235862	0.0411301	0.0409096	0.0417782	-0.0239374	0.0221363	-0.0252686	0.0883482	0.00935825	0.0617923	-0.107592	0.0210868	0.00590958	0.0494525	-0.0635571	0.0019172	0.00339893	0.0501817	0.0134193	-0.0246564	-0.0538716
V24	-0.0145179	-0.0293965	0.014199	-0.0518097	0.059102	-0.152601	0.0313968	-0.0640538	0.00735212	0.0811334	0.00725664	-0.0916583	-0.0291896	0.086511	-0.106742	-0.0299959	0.0413172	-0.0729281	-0.0482637	0.0891281	-0.0508519	-0.0463288	0.0937947	0.0186529	0.11576	-0.0934832	0.023592	-0.0651431	0.00501789	0.0366536	0.041061	0.0204653	-0.00870936	0.0113121	0.00859956	0.0442471	-0.0119282	0.0644994	-0.0792958	-0.0112528	-0.000568691	0.0571345	-0.0397154	-0.00250838	0.00844489	-0.0120525	-0.00119118	0.0255658	-0.0268523
V25	-0.00921579	-0.0285963	0.0136105	-0.0477899	0.0725092	-0.152723	0.0233092	-0.00131485	0.0452836	0.0672025	0.0175215	-0.0922797	-0.0106973	0.0910064	-0.117208	-0.0642689	0.00201676	-0.011191	-0.0187035	0.11346	-0.0188665	-0.0468457	0.176506	0.0208557	0.093863	-0.0882857	0.0409834	-0.068975	-0.00652643	0.054523	0.0390919	-0.00558236	-0.0242862	0.0206613	0.0167899	-0.00451024	-0.0031354	0.0867584	-0.0328607	0.00645076	-0.0276404	0.0108783	-0.00470446	0.017792	-0.0175897	-0.023485	-0.0392125	0.0152485	-0.00191359
V26	-0.00701286	-0.0248605	0.0217951	-0.0525891	0.0703776	-0.151304	0.029381	0.0440762	0.0869105	0.0656628	-0.0189459	-0.0547662	0.0366516	0.0836549	-0.08382	-0.0765218	-0.021849	-0.00517365	0.0109219	0.107113	0.0262548	-0.0419483	0.18925	-0.0198139	0.0754124	-0.06102	0.0423916	-0.0772221	-0.00567531	0.0355114	0.042365	-0.0394378	-0.000309249	0.0523778	0.0132918	-0.0301047	-0.0135686	0.0617889	0.0112575	0.00444395	-0.0535404	0.00138265	0.0407999	0.0223015	0.0147953	-0.0334622	-0.0216654	-0.0111516	0.0520731
V27	-0.0058368	-0.0277058	0.0243114	-0.0622876	0.0728865	-0.148925	0.0180057	0.0697711	0.0637254	0.0613577	-0.0502687	-0.0193951	0.0808451	0.0823187	-0.0165599	-0.047279	-0.0368237	0.0400484	0.0565584	0.07531	0.0107913	0.021271	0.139329	-0.0324918	0.0281122	-0.0465947	0.0207372	-0.077099	0.0321474	0.0132572	0.038061	-0.0183714	-0.0011405	0.0810248	0.0454389	-0.0554787	-0.035263	0.0272893	0.0519728	0.0156321	-0.0726296	-0.0254085	0.064889	0.0114257	0.00544777	0.0111723	0.00639368	-0.0626045	0.056247
V28	-0.00627068	-0.0312834	0.0245398	-0.0625514	0.0584439	-0.147274	0.0206628	0.0586295	0.0550382	0.0655901	-0.0625159	0.0547645	0.116966	0.0671798	0.0357058	0.00216973	-0.0313353	0.0355336	0.0728191	0.0445763	-0.0186421	0.0380382	0.0847955	-0.0468178	0.0239539	0.0264155	-0.0168362	-0.0390683	0.0751548	0.0423074	-0.00717148	0.0140021	0.0350619	0.111382	0.0450644	-0.0835769	-0.0645203	-0.0313181	0.0592427	0.0317812	-0.0459293	-0.0168393	0.0392083	0.0570202	0.00715618	0.0374994	-0.025659	-0.0998345	-0.000906542
V29	-0.00478877	-0.0329358	0.0187822	-0.0641274	0.0289267	-0.139665	0.014565	0.0667001	0.0121236	0.0647159	-0.0947352	0.0914169	0.12655	0.0826865	0.0722632	0.0212878	-0.0339267	0.0381046	0.063449	0.00318779	-0.0728884	0.0596293	-0.0185599	-0.0716406	0.0179155	0.0627083	-0.0444969	-0.00245349	0.0554143	0.0332688	-0.0531877	0.066956	0.0367066	0.0761737	0.102447	-0.0652276	-0.069086	-0.0447228	0.0892267	0.0187168	-0.0210444	-0.00653209	0.01624	0.0272124	0.0338539	0.027664	-0.0353331	-0.0681254	0.00329276
V30	-0.00185696	-0.0347998	0.0184191	-0.0641357	0.0131618	-0.131957	-0.0178102	0.0536357	-0.0303198	0.054178	-0.0805662	0.104335	0.120149	0.0799218	0.0496484	0.0329676	-0.0338827	-0.00846246	0.00904738	0.0235144	-0.121763	0.0311542	-0.115622	-0.123643	0.0248844	0.0868597	-0.0410103	0.013966	0.0471395	0.046309	-0.0447061	0.0561453	0.0558244	0.0464843	0.107014	0.00905753	-0.0525169	-0.0464048	0.0321827	-0.00151995	0.00534198	-0.0229092	-0.00211014	0.0387499	0.0713831	0.0247372	0.00452668	-0.0166755	-0.0316924
V31	0.00268823	-0.032015	0.0256158	-0.0659791	0.0073244	-0.137411	-0.0411055	0.0109517	-0.0365397	0.0108339	-0.0399882	0.091927	0.0810001	0.0330465	0.0354762	0.0301036	-0.059975	-0.0274783	0.00388775	0.0496915	-0.136027	-0.00964747	-0.162521	-0.120291	-0.00399519	0.125853	-0.0454893	-0.00192519	0.00269723	0.0349744	-0.0557952	0.0612087	0.0126555	-0.0123164	0.133432	0.0271128	-0.0330305	-0.0229262	0.0111866	0.00519421	0.0259074	0.0148485	-0.0319969	0.0646349	0.0738166	0.0337354	0.000652376	-0.0145931	-0.0142201
V32	0.00276555	-0.0307251	0.0217948	-0.0742016	-0.00402793	-0.140442	-0.0540166	-0.00358109	-0.0377775	-0.00656989	0.0236007	0.0761242	0.0176919	0.0109592	-0.0117178	0.0380426	-0.061158	-0.0479705	-0.017875	0.0710816	-0.111563	-0.0122309	-0.145357	-0.127936	-0.0389687	0.125447	-0.0385309	0.0246648	-0.0386992	0.0561246	-0.0660317	0.0481476	-0.010504	-0.0336009	0.121978	0.0574483	0.0123149	0.0481249	0.0227997	0.0283906	0.0319178	0.0184324	-0.0349049	0.0368694	0.0295192	0.0538076	0.0671669	0.0106105	-0.0202017
V33	-0.00444305	-0.0318404	0.0199916	-0.0733878	-0.00472357	-0.1437	-0.0731214	-0.0182743	-0.0134986	0.00318211	0.0901442	0.0586041	-0.0508237	-0.0205776	-0.0298197	0.0632241	-0.0780688	-0.0373818	-0.0481125	0.092471	-0.0479294	-0.0185573	-0.0984026	-0.103575	-0.0578046	0.065678	-0.014631	-0.0144858	-0.0361232	0.0785974	-0.0340744	0.00797338	-0.0143475	-0.0288486	0.0859097	0.0734259	-0.0177962	0.0784644	0.023909	0.0089625	-0.0189864	-0.0248197	-0.0782898	0.0272453	-0.0176701	-0.00785634	0.041655	0.0362593	-0.0237249
V34	-0.0190294	-0.0345792	0.0217044	-0.067411	-0.00727594	-0.123813	-0.0766415	-0.00912727	0.0272099	-0.000468217	0.113738	0.0407984	-0.0600688	-0.0670053	-0.0359227	0.0748369	-0.066763	-0.0324971	-0.0554623	0.110107	0.0313932	-0.0425174	-0.0676435	-0.0718945	-0.0490935	-0.0268626	0.0212506	-0.0561842	-0.0183327	0.0503645	-0.0335762	-0.0323442	0.00674092	0.0103671	0.0177013	0.0377371	-0.00783991	0.0315238	0.0514454	-0.0226602	-0.028608	-0.0300581	-0.0720087	-0.00877707	-0.0405197	-0.0303046	0.0241043	0.0565406	0.0157158
V35	-0.034166	-0.0401346	0.0226109	-0.0491341	-0.0229812	-0.0874565	-0.0554345	0.00228809	0.0338565	0.0169646	0.0929546	0.0141601	-0.0592119	-0.0709996	-0.0377484	0.0670666	-0.0662292	-0.0130471	-0.02115	0.116794	0.0690195	-0.0406347	-0.0471073	-0.0321277	-0.0500432	-0.0772643	0.0305373	-0.072972	-0.022339	0.0262125	0.00559669	-0.0590125	0.020705	0.05771	-0.00629947	0.0481387	-0.00950351	-0.0062735	0.0354824	-0.0333669	-0.030151	-0.00658629	-0.0398696	-0.0188726	-0.0326345	-0.0453539	-0.0415244	0.0581556	0.0281205
V36	-0.0431781	-0.0426156	0.0284899	-0.031789	-0.0261355	-0.0611009	-0.0332263	0.0031117	0.0375499	0.0223337	0.0732568	0.00185893	-0.0287245	-0.0592709	-0.0150727	0.030454	-0.0463643	0.0176695	0.0194356	0.104467	0.0555735	-0.0317424	-0.0372233	0.00837671	-0.0364785	-0.115218	0.0242518	-0.0603959	-0.0016114	0.0161708	0.0252381	-0.0468162	-0.00204709	0.0523618	-0.0193942	0.01109	-0.0209244	-0.0313283	0.0388402	-0.0409045	-0.0168899	0.028334	-0.0326597	0.00105661	-0.0123488	-0.0502677	-0.0140031	0.0277357	0.0189945
V37	-0.0475624	-0.0438714	0.0328286	-0.0196373	-0.0237359	-0.0415004	-0.0199537	0.0037674	0.0408773	0.0208094	0.0534338	-0.0191724	-0.0119869	-0.0405921	0.00961142	0.00283764	-0.024889	0.0385992	0.037372	0.0721844	0.0299516	-0.0167266	-0.0379355	0.0229222	-0.000363697	-0.105606	0.0175071	-0.0377735	0.019309	0.0321996	0.0179006	-0.0384176	-0.0132175	0.0519491	-0.0127589	-0.0101883	0.0047443	-0.0472492	0.0240721	-0.0395836	-0.0177718	0.0415766	-0.0430524	0.0109048	0.0133283	-0.0518406	-0.0233379	0.0212798	0.00270243
V38	-0.0492035	-0.0443346	0.0326781	-0.0166612	-0.0178371	-0.0329479	-0.012238	0.00517958	0.0443486	0.0180795	0.0367584	-0.0246587	-0.00330701	-0.0261396	0.0108963	-0.0163575	-0.00279496	0.0467716	0.0448717	0.0451325	-0.0033838	-0.0130641	-0.0367015	0.0294777	0.0157046	-0.0853147	0.0138688	-0.00579839	0.0227872	0.0395008	0.0127607	-0.0342338	-0.0110748	0.0500427	-0.00913713	-0.0120765	0.00995409	-0.057618	0.0347504	-0.04718	-0.00999282	0.0742068	-0.0466954	0.025772	0.0259332	-0.0287414	-0.0139369	0.0344835	0.0131016
V39	-0.0487208	-0.0469932	0.0344489	-0.0162025	-0.0177567	-0.0253745	-0.0043602	-0.00946366	0.0369852	0.0130635	0.0176697	-0.020863	-0.00586042	-0.0186896	0.0193825	-0.0259185	0.0322195	0.0472697	0.0407157	0.0219122	-0.0258747	0.00527647	-0.0496542	0.0249992	0.0351421	-0.0502826	0.0181255	0.0200063	0.0430226	0.0458525	-0.00355526	-0.0110621	-0.000534057	0.036275	-0.00583451	-0.0197277	0.0142623	-0.0719688	0.0361706	-0.0355257	-0.000636231	0.0852435	-0.0545691	0.0233599	0.0291646	-0.00253977	-0.000712161	0.0249716	0.0189977
V40	-0.0470089	-0.0481083	0.0375885	-0.0188924	-0.0119034	-0.0285638	-0.000573398	-0.0182774	0.0236642	0.0146729	0.0165413	-0.0157893	-0.00693948	-0.0193233	0.0245772	-0.0261271	0.0514437	0.0460645	0.028719	0.00948038	-0.0212119	0.0070877	-0.0306697	0.0190932	0.0523843	-0.0332301	0.0292348	0.0478125	0.0460549	0.0412755	-0.0081184	-0.00568532	0.00724773	0.021009	-0.0153901	-0.0283642	0.0224119	-0.0964669	0.0406529	-0.0253909	0.00559582	0.0888304	-0.0478355	0.00887654	0.0285577	0.00282744	0.0108712	0.0309334	0.0193006
V41	-0.0440138	-0.0483026	0.0396053	-0.0271418	-0.0131927	-0.0368736	-0.000600007	-0.0246856	0.0242882	0.00272904	0.0367071	-0.0132072	-0.00883074	-0.0269189	0.0312088	-0.0205856	0.0729235	0.0495371	0.00523522	0.00104471	-0.0204585	0.0133844	-0.0238254	0.0175626	0.060892	-0.0238581	0.0370469	0.0863584	0.044171	0.0261003	0.00238057	0.0140684	0.0253834	-0.00796597	-0.0426657	-0.0218362	0.0100782	-0.0853124	0.0283163	-0.020249	0.00784834	0.0793244	-0.0463819	-0.0317616	0.0180153	-0.00372257	0.00965375	0.0536921	0.0128947
V42	-0.0372575	-0.0489334	0.0417409	-0.0414131	-0.00163334	-0.0501567	-0.0039008	-0.0237592	0.0215706	-0.00718026	0.0550912	-0.0212338	0.0157232	-0.0256705	0.0205236	-0.0337498	0.0928865	0.0412574	-0.0220142	-0.0188372	-0.020256	0.0139229	0.00106462	0.0150771	0.0550812	0.00186924	0.0534416	0.102793	0.0443536	0.0184864	0.0239055	0.0137344	0.0436315	-0.0316432	-0.0626576	-0.0429078	0.0151546	-0.0564884	0.0289507	0.00317764	0.0504727	0.0848001	-0.0280448	-0.109133	-0.0154125	-0.00206513	-0.00260695	0.0446638	0.0134098
V43	-0.0263193	-0.0462055	0.0455425	-0.0534027	0.0242242	-0.0871969	0.00124875	0.0002455	0.0163515	-0.0239497	0.0726655	-0.0192848	0.0268174	-0.00583839	0.012036	-0.0261555	0.109038	0.0392942	-0.0606655	-0.0518045	-0.000504531	0.00526689	9.23233e-05	0.0332119	0.0176143	0.00997593	0.0352087	0.0835282	0.0450228	0.0196448	0.0301238	0.0275793	0.0408598	-0.0285114	-0.100707	-0.0564446	0.0229309	-0.0214118	0.0250702	0.0556852	0.0533568	0.0782693	0.000385414	-0.14902	-0.0340108	0.0202212	0.0155446	0.0419907	-0.0122733
V44	-0.0166914	-0.0396722	0.0492582	-0.0565201	0.0467058	-0.100517	0.00770674	0.0410064	0.00189982	-0.0372397	0.108036	-0.0274195	0.059764	-0.00972008	-0.00751687	0.0124093	0.0960081	0.0549126	-0.0920819	-0.0819257	0.00782364	0.012475	0.0107727	0.0165271	-0.0410413	-0.00947035	-0.00731039	0.043747	0.0487933	0.00118118	0.0579012	0.0131001	0.0562274	0.00112182	-0.11294	-0.0619339	0.0279497	0.00391145	-0.0193914	0.0801425	0.0472062	0.0726298	0.0367891	-0.142692	-0.0383138	0.0133248	0.00455267	0.0428886	-0.00279757
V45	-0.00815423	-0.0345786	0.0522598	-0.0407534	0.0689533	-0.0983094	-0.00125118	0.0877463	0.00208388	-0.021677	0.13547	-0.0395969	0.0832599	0.00143438	-0.0221081	0.0676046	0.0625657	0.0777442	-0.0832408	-0.0936087	0.00928921	-0.00758265	-0.000170634	0.00943137	-0.100654	0.0161663	-0.0591119	-0.00860264	0.0196479	0.0237065	0.0737815	-0.00439902	0.0529443	0.0119053	-0.0946348	-0.0664817	0.0476978	0.0456855	-0.0557647	0.0916064	0.00924779	0.0541339	0.0254372	-0.103129	-0.0559262	-0.000863722	-0.0382091	0.0168422	-0.0418307
V46	-0.00661569	-0.0353664	0.0623183	-0.0164014	0.0807729	-0.0723772	-0.0103133	0.112026	-0.00911777	-0.00600671	0.122446	-0.0508053	0.0605938	0.0157987	-0.0436204	0.090377	0.0351895	0.0636232	-0.0702951	-0.0865329	-0.00587323	-0.0345161	0.00467779	0.0101145	-0.075087	0.0409282	-0.106897	-0.0419929	0.0114497	0.0319922	0.0598273	-0.0121993	0.0331478	0.0428007	-0.0660707	-0.0348755	0.0916425	0.0603408	-0.0739435	0.104407	-0.0415397	0.0409972	0.0369234	-0.0618927	0.00309178	-0.0466165	-0.0569003	0.0410229	-0.0630599
V47	-0.00687458	-0.0378848	0.0710389	-0.000900983	0.101026	-0.0353895	-0.0343164	0.108018	-0.0298754	0.0118622	0.0675423	-0.0704198	0.0286457	0.0242337	-0.0567676	0.0830741	0.0235201	0.0451338	-0.0487447	-0.0539833	-0.0255316	-0.0359828	-0.00316362	0.0266203	-0.0667456	0.047248	-0.101481	-0.0471951	0.0210894	0.0134442	0.0310056	-0.0212608	-0.0186728	0.0482264	-0.00374913	0.0321049	0.127388	0.057876	-0.0725883	0.0943288	-0.0476424	0.0300477	0.0444867	-0.0173419	0.069229	-0.0465447	-0.0369091	0.0143176	0.00825502
V48	-0.00633536	-0.0369994	0.075774	0.00667746	0.103489	-0.00837381	-0.0509138	0.0651285	-0.0241119	0.0186267	0.0529469	-0.0739838	-0.043978	0.00599453	-0.0687582	0.087377	0.00185125	0.020954	-0.03644	-0.00601005	-0.0465059	-0.0477218	-0.00375374	0.064297	-0.0378902	0.0839534	-0.0686353	-0.027362	0.0255981	0.0174701	0.0157312	-0.00998273	-0.0569779	0.0516408	0.0182918	0.0423312	0.140753	0.0201867	-0.0697571	0.0847621	-0.0511907	0.000783823	0.0239726	0.0425159	0.0735698	-0.0320196	0.0170928	-0.0321214	0.0185573
V49	-0.00655121	-0.0333508	0.081046	0.00489006	0.103397	0.00639655	-0.0500074	0.0183322	-0.0162053	0.0143116	0.0401477	-0.0758606	-0.0948296	-0.00611147	-0.0785428	0.0974834	-0.000207234	0.0142006	-0.0297738	-0.000529849	-0.0434333	-0.00977399	-0.0078651	0.0846753	-0.0140492	0.0677672	-0.040855	0.00142468	0.0359774	-0.0131864	-0.0199953	-0.0119596	-0.0599054	0.0316683	0.0695835	0.0310387	0.122392	-0.0290547	-0.0296358	0.0317136	-0.0249492	-0.0149988	0.00286479	0.0538717	0.00729406	-0.0225266	0.0397028	-0.0306863	0.0360925
V50	-0.000765271	-0.0304199	0.0821284	-0.000922422	0.100122	0.00831919	-0.0543001	-0.0103897	-0.00298808	0.0128356	0.0437787	-0.0695004	-0.11602	0.00805906	-0.0798864	0.0987054	0.0161407	0.00403426	-0.058839	0.0218021	-0.024227	0.0058189	0.0012551	0.0733849	0.0036908	0.0361072	-0.000912632	0.0119225	0.0492416	-0.032646	-0.0125192	-0.0161027	-0.0260325	0.0167476	0.0693385	0.0309251	0.11215	-0.0712391	-0.0122188	-0.00331229	0.0162693	-0.0802631	-0.00569371	0.0433374	-0.0529562	0.00388998	0.0558593	-0.0153346	-0.00614748
V51	0.00562638	-0.0224155	0.088319	-0.00565494	0.0854348	0.0118421	-0.0537656	-0.0268296	0.0121946	-0.0127789	0.0541811	-0.0455829	-0.10046	0.0166831	-0.068295	0.0864441	0.022784	-0.0399161	-0.0819313	0.0241145	0.013194	0.0040389	-0.0118983	0.0654704	0.0105554	0.000490809	0.0276179	0.00394845	0.0462802	-0.085473	-0.0297975	0.00619448	0.00128962	-0.0231902	0.0661572	0.0144581	0.0494352	-0.120624	-0.0168413	-0.0451741	0.0412478	-0.071673	-0.00644878	0.0551281	-0.0826237	0.0322082	0.0539039	-0.060853	-0.0147299
V52	0.0151836	-0.00963849	0.0906817	-0.0110619	0.0692214	-0.00702717	-0.0404829	-0.0370295	0.0289967	-0.0346586	0.0819249	-0.0390752	-0.0674307	0.0287539	-0.0594126	0.052355	0.0292725	-0.0485152	-0.0664314	0.0301477	0.0478508	0.0311821	-0.0228294	0.0404932	-0.0238272	-0.0372349	0.0471716	0.013769	0.0457262	-0.117122	-0.033183	-0.0307093	0.0198882	-0.0429909	0.081145	-0.0415698	0.00548563	-0.147949	-0.00339326	-0.0268637	0.0657561	-0.040193	0.0125892	0.0636147	-0.0614778	0.0604487	0.0793032	-0.042089	-0.018967
V53	0.024315	0.00928131	0.0828906	-0.0160102	0.0567018	-0.0267842	-0.0266746	-0.038503	0.0290256	-0.0541921	0.102466	-0.0145717	-0.0481542	0.0688399	-0.0541765	-0.00210647	0.0429225	-0.0262	-0.0505904	0.000892093	0.0757645	0.0497858	-0.0314357	0.0165092	-0.0644319	-0.0580892	0.0391469	-0.00721796	0.0496029	-0.107618	-0.0171671	-0.0220064	0.00701382	-0.0586233	0.0835449	-0.0493694	-0.0302093	-0.14717	-0.00899248	-0.0267381	0.0604426	-0.0175932	0.00311959	0.0851564	-0.0277446	0.041044	0.0856295	-0.0282846	-0.0594935
V54	0.0323812	0.0297808	0.0721559	-0.0171879	0.0557157	-0.037744	-0.0222367	-0.0117348	0.0375008	-0.0434975	0.0751084	-0.0111725	-0.0190924	0.0621878	-0.0424077	-0.0171926	0.0553957	0.00684253	-0.0330441	-0.0239526	0.0543455	0.0495138	-0.0323419	-0.0133862	-0.0826848	-0.0610027	0.0173133	-0.00299454	0.0611083	-0.0478468	-0.0389293	-0.00272959	-0.00494237	-0.0627224	0.0553253	-0.0718889	-0.0568991	-0.101489	-0.0121395	-0.0114134	0.0297281	0.0165252	-0.00317366	0.102523	-0.0155794	0.0133233	0.0868262	-0.0112586	-0.031525
V55	0.0398427	0.0419367	0.0614419	-0.0195147	0.0447948	-0.0413341	-0.0230006	0.0157538	0.0360567	-0.0422747	0.0461945	-0.00336465	-0.00381945	0.0436417	-0.0250646	-0.0115554	0.0463768	0.0318518	-0.0156091	-0.0309207	0.0418249	0.0216266	-0.00916861	-0.0380224	-0.0505611	-0.0306352	0.00434756	-0.0131885	0.0476479	-0.00266259	-0.0386977	-0.0131401	0.00526926	-0.0564367	0.0351697	-0.0280075	-0.0453966	-0.0535934	-0.0194782	0.0164784	0.0057854	0.0137237	0.00166635	0.0672179	-0.00572056	0.00647737	0.0243615	0.00851568	-0.0172537
V56	0.0439132	0.049057	0.0513949	-0.0197466	0.0281734	-0.0366613	-0.0247697	0.0156335	0.022864	-0.027874	0.0267863	0.00359193	-0.00286235	0.032136	-0.00438056	-0.00410887	0.0343594	0.0384296	0.00876202	-0.0270951	0.030681	0.0137361	0.00766255	-0.0336788	-0.0323229	-0.01244	-0.0128892	-0.00932517	0.0299785	0.00805287	-0.0187803	-0.00754294	0.00969311	-0.0407351	0.0184469	0.00675965	-0.0510888	-0.0274742	-0.00617479	0.0115462	-0.000100978	0.0167881	0.0260792	0.0243411	0.00442706	0.0117133	0.00395438	0.0104855	0.00690716
V57	0.0464324	0.0496223	0.0481864	-0.0178769	0.0156087	-0.0265506	-0.0284221	0.0160363	0.0191847	-0.0222628	0.0247885	0.0086523	-0.00616518	0.0259158	0.00903895	-0.00155783	0.0152904	0.0405766	0.0193499	-0.0193066	0.0170597	0.0156774	0.00778447	-0.0203387	-0.0106243	0.00377794	-0.0180516	-0.0065073	0.0137385	0.00736894	-0.00933651	-0.000906131	0.00771043	-0.0240351	0.00807236	0.0206102	-0.0211289	-0.0142296	-0.00420055	0.0314617	0.00368671	-0.000538817	0.032374	0.00570807	0.0110121	0.0065617	-0.0169957	0.00412143	0.0197872
V58	0.0475476	0.0507859	0.0441713	-0.0167322	0.0104408	-0.0189172	-0.0284327	0.011433	0.0189723	-0.00927505	0.0281745	0.0122347	-0.00514033	0.018355	0.0170837	0.00627537	-0.00167195	0.0365006	0.0276346	-0.0186189	0.0129041	0.00113907	0.0125407	-0.00189745	0.00566334	0.00682022	-0.0202684	-0.00565504	0.00950416	-0.0033684	0.00927236	-0.00954108	0.0115239	-0.0156366	-0.00693602	0.0330524	-0.00884112	-0.00464508	-0.0112684	0.0246423	0.00646402	-0.0117973	0.0190738	-0.0202592	0.00176742	-0.00101307	-0.02503	0.00515188	0.00254818
V59	0.048218	0.0484307	0.0457693	-0.0142672	0.0111294	-0.00651468	-0.028397	0.00181286	0.0188625	0.000447406	0.0322983	0.0213322	-0.000431885	0.015359	0.025607	0.0119602	-0.0110803	0.0281005	0.0337115	-0.0102977	0.018919	0.00377624	0.00666695	0.0149649	0.0137007	0.0190039	-0.0179787	-0.00819047	0.0112094	-0.00954679	0.00692893	-0.0176843	0.00903831	-0.00667318	-0.00274806	0.0469163	-0.0108756	0.0052764	-0.0290006	0.0250266	0.0176532	-0.0191672	0.00692662	-0.0423661	-0.00122745	-0.000159726	-0.0361322	0.00656148	-0.0109039
V60	0.0474413	0.0446154	0.0528396	-0.0104889	0.015742	0.00278008	-0.0272187	-0.0112193	0.0131043	0.00927758	0.0357539	0.0270059	0.00595907	0.0127211	0.0298099	0.0166638	-0.0225664	0.0286081	0.0422178	-0.00767083	0.0239331	3.69713e-05	0.00892218	0.0260463	0.0220274	0.0218798	-0.0142889	-0.0119823	0.0117724	-0.01669	0.00963088	-0.0281389	0.00311271	-0.00122834	0.00884145	0.0393416	-0.00250779	0.015048	-0.0375665	0.0155888	0.0231635	-0.0241929	-0.00211905	-0.0498741	0.0037032	0.00882514	-0.027933	0.0131313	-0.0253828
V61	0.0431218	0.037904	0.0663026	-0.000344666	0.0206686	0.0149492	-0.0260826	-0.0295617	0.0204724	0.00596816	0.0466891	0.0331203	0.00901932	0.00876823	0.0412797	0.0243716	-0.0392634	0.0302885	0.0384054	-0.00639927	0.0358007	-0.00371881	0.00191413	0.0501478	0.016198	0.0220149	0.00473313	-0.0182868	0.0116282	-0.0267465	0.00421319	-0.0321497	-0.00350114	0.00835739	0.0244408	0.0433592	-0.0127079	0.0198773	-0.0560266	0.00465687	0.00810892	-0.0415832	-0.0156688	-0.0293358	0.00546115	0.0256831	-0.0133745	0.0375813	-0.0518201
V62	0.0345297	0.0257627	0.0811032	0.0100177	0.0256461	0.0334064	-0.02402	-0.0623059	0.0271564	0.00525365	0.0570765	0.0496504	0.024984	0.00882963	0.0549293	0.0268025	-0.0454284	0.0259864	0.0453157	-0.00963257	0.042186	-0.0224757	0.00150248	0.0608416	0.00100062	0.0465144	0.0203954	-0.00597318	0.00514225	-0.0358265	0.000382099	-0.0326903	-0.00100499	0.0236965	0.0446627	0.0326442	-0.0178748	0.00470741	-0.0763535	0.00456138	-0.00774398	-0.0542699	-0.0258534	-0.0327511	-0.017707	0.0434551	-0.00379199	0.0378878	-0.0700488
V63	0.0167566	0.0050359	0.0939879	0.023306	0.0309855	0.050831	-0.0311279	-0.0967531	0.0472273	0.0016031	0.0565264	0.061112	0.0330649	0.0256414	0.0745529	0.0265035	-0.0559035	0.0226633	0.0535321	-0.00845601	0.0287185	-0.0464242	0.0133819	0.0616427	-0.0160603	0.0637848	0.0187149	0.00404163	-0.0120082	-0.0149024	-0.00836497	0.0117998	-0.00975428	0.0179177	0.0679526	0.011765	-0.0174389	0.00617676	-0.0543254	0.00785213	-0.0468083	-0.0480614	-0.0535993	-0.0156243	-0.0412307	0.0480324	0.00511838	0.0561762	-0.0674462
V64	-0.00405571	-0.0167052	0.0923146	0.0297365	0.0404892	0.0681259	-0.0303619	-0.114019	0.0578198	0.00418109	0.0603893	0.0492806	0.0181411	0.0222048	0.075883	0.0143358	-0.0559246	0.0268279	0.0502428	-0.0184032	0.00720504	-0.0531628	0.0214131	0.0443064	-0.0261809	0.03075	0.0124772	0.0266511	-0.0115912	0.00473797	-0.00601933	0.0551893	-0.0199519	0.0229715	0.0527781	0.0126712	-0.0194979	-0.0114773	-0.03151	0.0194661	-0.0834246	-0.0504755	-0.0531229	-0.00117465	-0.0350824	-0.000215204	0.00784915	0.0530208	-0.0264848
V65	-0.0179331	-0.0300238	0.0837108	0.0308933	0.0518937	0.0668923	-0.037055	-0.0877152	0.0679108	0.000440572	0.0615471	0.0271134	0.0186573	0.00984033	0.0627568	0.0160697	-0.0543747	0.0241257	0.0336553	-0.0102917	-0.0174696	-0.0592298	0.0192423	0.0404504	-0.0449186	0.00369738	0.00827378	0.0332863	-0.00938331	0.0237435	0.00663928	0.0776627	-0.0338581	0.0037577	0.0267152	-0.00590436	-0.0157667	-0.0163554	0.00398369	0.00240509	-0.101501	-0.0222059	-0.0627331	0.00139508	-0.0182894	-0.0397796	0.00398184	0.027295	0.0135692
V66	-0.0248327	-0.038206	0.0755961	0.0304616	0.0534019	0.0627169	-0.0470478	-0.0600677	0.0611602	-0.00639694	0.064136	0.0131805	0.00360427	-0.00365638	0.045622	0.0260303	-0.0495762	0.0160121	0.0195476	0.00119438	-0.032477	-0.0509079	0.0215519	0.0296101	-0.0296597	-0.0366967	-0.0110688	0.0168504	-0.00280405	0.0312767	0.0515734	0.0915581	-0.0401648	-0.00730784	0.000992645	-0.00445019	-0.00916253	-0.0296307	0.00621249	-0.0114694	-0.107003	-0.0112254	-0.0457789	-0.000185541	-0.00184799	-0.0582448	-0.0163345	0.0175229	-0.000426198
V67	-0.0250137	-0.0418006	0.0713472	0.03177	0.066201	0.0576356	-0.0574538	-0.0291053	0.0693102	-0.00985906	0.062009	0.0246672	0.00233175	-0.0163329	0.0311178	0.0348982	-0.0359878	0.00432875	0.0148745	-0.00267789	-0.026951	-0.0403431	0.0347086	0.0193791	0.00727081	-0.0717763	-0.0282794	0.00166645	0.00358713	0.0214643	0.0628165	0.0816958	-0.0349442	-0.0267222	-0.0228745	0.00593528	-0.0214707	-0.0371725	0.012772	-0.0431125	-0.0943105	0.00746564	-0.0262959	-0.0118732	0.0228463	-0.0548196	-0.0286576	0.0117855	0.00372308
V68	-0.0203834	-0.0426505	0.070324	0.036687	0.075376	0.0524515	-0.0666301	0.00100148	0.0649742	-0.0104461	0.0628959	0.0371732	-0.00229637	-0.0271045	0.0180974	0.0410628	-0.0350733	-0.00173313	0.0117165	-0.00564384	-0.0290277	-0.0336954	0.0385789	0.024823	0.0397114	-0.0880768	-0.0435509	-0.0262821	-0.0162944	0.0145152	0.0828318	0.0770568	-0.0406168	-0.0457362	-0.0419831	-0.00302549	-0.0108699	-0.0284695	0.00950734	-0.041706	-0.0769556	0.0177808	0.00460719	-0.0266067	0.0449561	-0.0505815	-0.0154837	0.00354955	-0.00704161
V69	-0.0168132	-0.0401385	0.0741375	0.037531	0.0800274	0.0485432	-0.0715591	0.0176466	0.0600334	-0.0127716	0.0560998	0.0571677	0.00360981	-0.0489168	0.00900816	0.0423976	-0.0248939	-0.0181911	0.0206157	-0.0112503	-0.0237987	-0.00802514	0.0377584	0.0222672	0.0534452	-0.0856657	-0.0448532	-0.0535034	-0.0142962	-0.00210983	0.0867322	0.0484396	-0.0347382	-0.0516167	-0.0360777	-0.01602	0.00377799	-0.014576	0.00777772	-0.030394	-0.0596566	0.0345949	0.0148977	-0.00909182	0.0637092	-0.0430054	0.0108834	0.00626946	-0.0279939
V70	-0.0122594	-0.0349224	0.0799091	0.0335829	0.0893573	0.0432142	-0.0721009	0.0233212	0.0501057	0.000182602	0.0436838	0.0673677	0.0151279	-0.0660859	-0.0105	0.0440702	-0.0128952	-0.0187564	0.0267132	-0.0181658	-0.011201	0.0288345	0.0146962	0.0272383	0.0585685	-0.0858515	-0.0349421	-0.0700528	-0.00885029	-0.00532525	0.0808945	0.00738083	-0.0248458	-0.0391366	-0.037996	-0.0261364	0.0342076	-0.00663099	0.0146374	-0.0164312	-0.0409381	0.0292711	0.0284715	-0.0140557	0.0822196	-0.0414729	0.0288763	0.0427521	-0.0537244
V71	-0.00873728	-0.0269549	0.0857431	0.0323664	0.0928766	0.0391141	-0.0667967	0.0204898	0.0406954	0.0122069	0.0263687	0.0791792	0.0389002	-0.0786233	-0.0312846	0.0522778	-0.00127964	-0.036282	0.020464	-0.0381258	-0.0105679	0.046652	-0.00755759	0.0325834	0.0599811	-0.0639023	-0.0184715	-0.0649902	-0.0065368	0.00863706	0.0543556	-0.0162739	-0.0135365	-0.0350766	-0.0345182	-0.0161915	0.0520255	-0.006243	0.00433072	0.00202919	-0.0188629	0.0165877	0.0572369	0.00679302	0.0622273	-0.0274528	0.0520204	0.0430118	-0.0478702
V72	-0.00159494	-0.0203385	0.0914868	0.0289788	0.083557	0.0265538	-0.057718	0.0076324	0.0346742	0.0263731	0.00228578	0.0700394	0.0724882	-0.0913326	-0.0330979	0.052377	-0.00916847	-0.0603065	0.00740237	-0.0605136	-0.0271521	0.0683397	-0.0179696	0.0216388	0.0578376	-0.0431728	0.0139494	-0.0391059	-0.0122301	0.0437131	0.0174381	-0.0630188	0.000349154	-0.0246885	-0.0178555	-0.00856888	0.0373016	-0.00934157	0.0306258	0.0160949	-0.0154767	0.00964891	0.0880246	0.0298968	0.0432567	0.0252959	0.0458144	0.0350298	-0.0176456
V73	0.00480602	-0.013843	0.0953566	0.0199019	0.0685171	0.0214019	-0.0540578	-0.00552526	0.030663	0.0240098	-0.00760498	0.0618649	0.0815193	-0.0770248	-0.0330618	0.0214523	-0.0164356	-0.07599	-0.000383886	-0.0925729	-0.0235257	0.0886322	-0.039387	0.00107274	0.0522832	-0.0018913	0.0455412	-0.00466218	-0.0146346	0.0614062	-0.00818805	-0.0607464	0.0157475	0.0101098	-0.0128829	0.0215519	0.0642545	-0.0198958	0.0601351	0.0275758	-0.0263599	-0.0118864	0.0944771	0.0444337	0.0285193	0.0573248	0.0386088	0.0275202	0.0217284
V74	0.0109946	-0.0063015	0.0913893	0.0150552	0.0496634	0.0275679	-0.0485796	-1.22397e-06	0.0398279	0.0303344	-0.012046	0.043951	0.0717486	-0.0365946	-0.0416592	-0.032669	-0.0320923	-0.0921779	-0.00880562	-0.114961	-0.0344522	0.120562	-0.0811368	-0.00190559	0.000668854	0.0514537	0.0592003	0.050024	-0.0254698	0.0700518	-0.0133586	-0.0334857	0.0131555	0.0435994	-0.038825	-0.00147155	0.0888039	-0.0305183	0.0906387	0.0536372	-0.03878	-0.0507118	0.0726477	0.0617788	0.00855362	0.0502002	0.0392214	0.00617029	0.072798
V75	0.0166432	-0.0062838	0.0868505	0.0136946	0.0552661	0.0280739	-0.0527928	0.039215	0.062744	0.0397999	-0.0178627	0.0123073	0.048077	-0.00457942	-0.020143	-0.0752697	-0.0503247	-0.0779005	-0.00908008	-0.123659	-0.0344037	0.0913292	-0.0982416	-0.0127726	-0.0474267	0.0589835	0.0381044	0.0739169	-0.0139405	0.0640351	-0.0110892	-0.0304463	-0.0101907	0.0530943	-0.0790514	0.0198134	0.100727	-0.017599	0.079459	0.0599334	-0.0413423	-0.0641838	-0.0121423	0.0615663	0.00674708	0.0175434	-0.00931664	-0.0523213	0.0689739
V76	0.0182488	-0.0109506	0.0831575	0.00694277	0.0540949	0.0392143	-0.0619194	0.0665296	0.0653032	0.0395311	-0.00375771	-0.0140607	0.00352789	0.0403253	0.0149164	-0.110215	-0.0337469	-0.0543501	0.00962536	-0.112797	-0.0225499	0.0675697	-0.102964	-0.020691	-0.0944791	0.0419958	0.0126366	0.06859	2.06996e-05	0.0444421	-0.00228229	-0.0332622	-0.0385676	0.0461776	-0.0887337	0.0299309	0.0557607	0.027807	0.0490106	0.0491598	-0.0207166	-0.0805127	-0.0704857	0.0161873	0.0389676	-0.0353526	-0.00969772	-0.0648033	0.0588754
V77	0.0196537	-0.0141479	0.0795057	0.00161331	0.0643177	0.0337917	-0.0767643	0.104768	0.0730519	0.0138141	-0.00511914	-0.0276969	-0.0141916	0.0525384	0.0295418	-0.11378	-0.0159607	-0.0100764	0.0163306	-0.0873067	-0.0220818	0.0584236	-0.0998891	-0.0332329	-0.0883879	-0.00897755	-0.00984211	0.0427579	-0.000563437	0.00662888	-0.00895204	-0.0373461	-0.0699684	0.0458899	-0.0529135	0.023267	-0.000135149	0.0395374	0.0187075	0.014654	-0.000864502	-0.0681525	-0.0849227	-0.00515683	0.0721268	-0.0510205	-0.038831	-0.065867	0.0468664
V78	0.0240656	-0.0132368	0.0735752	-0.00209222	0.0679218	0.0217366	-0.0907613	0.106645	0.0913121	-0.0172302	-0.0278578	-0.0158923	-0.0402094	0.0597094	0.0425521	-0.113216	0.0303271	0.0259834	0.0524537	-0.0693895	-0.0327789	0.00923834	-0.0598032	-0.00984925	-0.0529702	-0.0456649	-0.0277825	0.00422413	0.00434183	0.00373553	0.000247445	-0.0397433	-0.0528351	0.0742685	-0.0482959	0.00965679	-0.0371227	0.0389032	0.00721839	-0.0190589	0.0331298	-0.0272801	-0.0869679	-0.0266032	0.0726657	-0.0248953	0.00723799	-0.12299	-0.000924317
V79	0.0299621	-0.0108226	0.0692022	-0.00846345	0.0638744	0.0260576	-0.0942722	0.090422	0.0973138	-0.0228875	-0.0474385	0.0242712	-0.0325768	0.0516542	0.0585329	-0.0929143	0.0545459	0.0397386	0.0646317	-0.0404224	-0.0402832	-0.0133978	-0.0173407	-0.0091854	-0.0241714	-0.0316264	-0.0416401	-0.012291	-0.00917773	-0.0149451	-0.0588142	-0.0299982	-0.0121701	0.0703162	-0.0338567	0.00819927	-0.0499344	0.048185	-0.0344145	-0.0310934	0.032064	-0.0128512	-0.0541584	-0.0302568	0.0312011	0.00534081	0.0281352	-0.117312	-0.0190893
V80	0.0377501	-0.00190534	0.061365	-0.0219069	0.0372377	0.0241221	-0.0892326	0.0665276	0.0797267	-0.0289465	-0.0473236	0.0455706	-0.0290667	0.0584895	0.0508425	-0.0574818	0.0657159	0.0563758	0.0669248	-0.0363208	-0.0517349	-0.0233415	0.0276466	-0.0262335	0.0335241	-0.0133556	-0.0771317	-0.015839	-0.0327728	0.0029696	-0.071563	0.0156452	0.0474412	0.0479283	-0.0260791	-0.023765	-0.00747441	0.0415359	-0.0731234	-0.0206861	0.0440194	-0.0103267	0.00683453	-0.0635788	-0.0104163	0.0332764	0.0374646	-0.09106	-0.014591
V81	0.0437491	0.0084017	0.0572505	-0.0292709	0.0179077	0.0159461	-0.081372	0.0386252	0.0715877	-0.015457	-0.0190294	0.0361946	-0.0152507	0.059487	0.0288147	-0.0314296	0.0571958	0.0376288	0.057928	-0.0258631	-0.036105	-0.0355546	0.0461961	-0.0281686	0.0660209	0.000289603	-0.0504757	-0.00276037	-0.0308933	0.0322863	-0.0828716	0.0335975	0.072083	0.0352308	-0.0362533	-0.0166181	-0.00606112	0.0316575	-0.080103	-0.0423981	0.0254079	-0.00192841	0.04334	-0.0353325	-0.0164076	0.00778134	0.0367411	-0.0755925	0.0194199
V82	0.0476139	0.0168104	0.050857	-0.0304357	0.00539591	0.00933566	-0.0754579	0.0243436	0.0656787	-0.0120402	-0.00793587	0.0396367	-0.0168989	0.0422159	-0.00764903	-0.0162651	0.051643	0.00449018	0.0234748	-0.0169242	0.00397122	-0.0384715	0.0311037	-0.0254696	0.0753019	0.00722817	-0.0270847	0.0167579	-0.0229381	0.0336195	-0.086151	0.0468507	0.0544364	0.022664	-0.0524444	-0.0274697	-0.00730933	-0.0139198	-0.0714347	-0.0453811	0.00193966	0.0015073	0.0589196	-0.0333941	-0.00254091	0.00404381	0.0409775	-0.0915232	0.0226392
V83	0.0490586	0.0228854	0.0485537	-0.0269439	-0.00904102	0.00692417	-0.0732538	0.0222961	0.0571209	-0.00884465	-0.00481223	0.0403089	-0.00658653	0.0262228	-0.0321912	0.0107582	0.0259219	-0.0271059	-0.00587185	-0.00826166	0.0336564	-0.0286858	0.0366184	-0.0341187	0.0745551	0.0277614	-0.0189815	0.00491882	-0.0186588	0.03023	-0.0564379	0.0598955	0.0297861	0.00353955	-0.0564896	-0.0331315	0.00420635	-0.0300147	-0.0756974	-0.0545107	-0.00351421	0.0215458	0.0431044	-0.0160913	-0.00448203	0.0190133	0.00292999	-0.0880492	0.0308301
V84	0.0500362	0.0273762	0.0442035	-0.0224413	-0.0124897	0.0114595	-0.0604231	0.00885814	0.0596921	-0.0101914	-0.00631007	0.039739	-0.0156257	0.0189538	-0.0531749	0.0188678	0.0138205	-0.0359772	-0.0211531	-0.00171973	0.060347	-0.022371	0.0354388	-0.0527506	0.0758205	0.0254387	-0.0120561	0.018444	-0.00760215	0.0222653	-0.0312486	0.0524669	0.0176247	-0.0125861	-0.0528863	-0.0103412	-0.00898032	-0.0544713	-0.0832555	-0.0445281	-0.0059331	0.0105969	0.0547355	0.00777238	0.00850791	0.0164586	-0.026849	-0.081836	0.0203264
V85	0.0501686	0.0320159	0.0439709	-0.0175644	-0.00609023	0.0128559	-0.0548634	0.00639822	0.0625767	-0.0130679	-0.00367578	0.0394819	-0.0122191	0.0175158	-0.063774	0.0220134	-0.00518283	-0.0237791	-0.0218248	-0.00248273	0.0653692	-0.0250577	0.0296719	-0.0475889	0.074181	0.0331078	-0.000175242	0.00773722	-0.0115659	0.0253663	-0.0165603	0.0297364	-0.0105605	-0.0234168	-0.0509613	-0.00864399	-0.0189293	-0.0432432	-0.0676887	-0.0246902	-0.0195324	0.0184694	0.0309913	0.0153585	0.0181213	0.00536849	-0.0325787	-0.0623887	0.0152799
V86	0.0494603	0.0347314	0.047859	-0.0179703	-0.00166906	0.0215018	-0.0581542	0.00327289	0.0492159	-0.0201131	-0.00832307	0.0368373	-0.0215345	0.0109366	-0.0600403	0.0267413	-0.00929178	-0.00178071	-0.0143515	0.0048849	0.0657628	-0.0182178	0.0309542	-0.0441879	0.0519772	0.0192636	-0.00540074	-0.00408024	-0.0153101	0.00567568	0.0134489	0.0215856	-0.0389164	-0.0330904	-0.0349965	0.00501041	-0.00652135	-0.0149293	-0.062813	0.00675806	-0.026379	0.021755	0.0053471	0.0217162	0.029541	-0.00509137	-0.0465885	-0.030299	-0.00829423
V87	0.047844	0.0370252	0.0507602	-0.0182614	0.00296225	0.0251407	-0.0572646	-0.00272846	0.0404813	-0.0285594	-0.00963512	0.0406572	-0.017026	0.00888089	-0.0510374	0.0419015	0.00064021	0.0315797	0.0140899	0.0117665	0.0564192	-0.0079247	0.0294263	-0.0325241	0.0507255	0.00233849	-0.0126363	0.00236642	-0.00983404	-0.00203751	0.0159835	-0.0150197	-0.044165	-0.03186	-0.0229754	0.0224638	-0.0120767	0.0162836	-0.0322914	-0.00572809	-0.0244532	0.0193915	-0.0203171	0.0384	0.0536776	-0.0202629	-0.0454806	0.00442407	-0.0223001
V88	0.0466086	0.03621	0.0530089	-0.0158994	0.0125934	0.0230923	-0.0555077	-0.00497254	0.0272028	-0.0271651	-0.00172143	0.0400096	-0.0101395	0.0213002	-0.050251	0.0565111	0.0117997	0.0539773	0.0232294	0.00427114	0.0406203	-0.0150389	0.0311817	-0.0124634	0.0608147	-0.0259382	-0.0236608	0.0118933	-0.0213818	0.00372073	0.00570899	-0.0357202	-0.0505406	-0.018226	-0.00908073	0.0301976	-0.020448	0.0464981	-0.011365	-0.010189	-0.00859769	0.0190637	-0.0125276	0.0365741	0.07324	-0.0310231	-0.0466166	0.0303346	-0.0216061
V89	0.0460215	0.0362469	0.0546327	-0.0140813	0.013653	0.0219957	-0.0527419	-0.00627836	0.0106867	-0.0229177	-0.0076657	0.0491785	-0.00337768	0.0258069	-0.0513311	0.0677468	0.0188728	0.0563362	0.0319405	-0.00343797	0.0117122	-0.0188193	0.0392185	-0.0242603	0.0541111	-0.0222983	-0.0184514	0.0150501	-0.029643	0.00705353	-0.0187209	-0.0410116	-0.0545455	-0.00863786	0.00617163	0.0300375	-0.0275561	0.0607572	0.0119427	-0.00828037	-0.00603274	0.0106356	-0.00415558	0.0335924	0.0724744	-0.0204228	-0.0326072	0.0422677	-0.0107321
V90	0.0462657	0.0365785	0.0550609	-0.0172804	0.0156534	0.0209659	-0.0508818	-0.00174196	0.00120914	-0.0143438	-0.00256322	0.0491565	-0.00500681	0.0321421	-0.0468703	0.061847	0.0236682	0.0410551	0.0285092	-0.01057	0.00507185	-0.0183253	0.0282892	-0.0315576	0.0520054	-0.0238302	-0.00365361	0.0212893	-0.0300512	0.00424824	-0.0277854	-0.0280101	-0.0365042	-6.27227e-05	-0.010602	0.0265825	-0.0341319	0.0674894	0.0299331	-0.0143283	-0.013758	-0.0124298	0.00244204	0.000450006	0.0638508	-0.0137812	-0.0241547	0.066495	-0.0150102
V91	0.0457615	0.0389043	0.0564739	-0.0164034	0.0158495	0.0148249	-0.0544814	0.00398821	-0.00357541	-0.00195534	-9.45632e-05	0.0458044	-0.0140322	0.0306455	-0.0432114	0.0483392	0.0281083	0.0245222	0.0161513	-0.0113439	0.00130993	-0.0212402	0.0167098	-0.0374957	0.0406163	-0.00438251	-0.00325416	0.0202242	-0.0440215	-0.00318867	-0.0332887	-0.00240982	-0.0204035	-0.00656199	-0.0227544	0.0132231	-0.0307927	0.0623948	0.0343941	-0.00258133	-0.0276797	-0.0419323	0.00416613	-0.0289722	0.0424809	-0.0283675	-0.000209123	0.08887	-0.00198479
V92	0.0464451	0.03877	0.055848	-0.0163269	0.0147868	0.011362	-0.0501119	0.0102661	0.000430718	0.0174054	-0.00118342	0.0439116	-0.0257425	0.0321037	-0.0322055	0.0385123	0.0201275	-0.00125983	0.0062297	-0.00772455	0.00139724	-0.0244799	0.00710613	-0.036075	0.0286685	0.00322795	0.00328298	0.0154055	-0.0597195	-0.00810664	-0.0230531	0.00738869	-0.0224297	-0.0266612	-0.0340193	0.00700386	-0.0407356	0.0483237	0.0521659	0.00983023	-0.026469	-0.0513846	0.00170116	-0.0484332	0.0238541	-0.0153788	-0.00225627	0.0872919	-0.0012918
V93	0.0456452	0.0382859	0.0562752	-0.020947	0.0153414	0.00422011	-0.0514977	0.0204676	0.0108515	0.033828	0.004293	0.0355999	-0.0333889	0.0302747	-0.0165706	0.0364857	0.0181548	-0.0199107	0.0031348	0.00579515	0.0086472	-0.023085	-0.0007831	-0.0373174	0.00818135	0.000780341	-0.0020677	0.0128454	-0.0611442	-0.0145553	-0.0131707	0.0142929	-0.0163355	-0.0404787	-0.0397535	-0.0028987	-0.0626925	0.0319327	0.0549099	0.0131862	-0.0363866	-0.0451824	-0.0216793	-0.0461397	0.00648485	-0.0147702	-0.00911262	0.0740109	-0.00411734
V94	0.0450627	0.0378764	0.0569371	-0.0271283	0.00867986	-0.000579979	-0.0502326	0.0309325	0.0234596	0.0366338	0.0121168	0.0278408	-0.025545	0.0242165	-0.0112586	0.0273261	0.00933185	-0.035294	-0.00167086	0.00831379	0.000769995	-0.00848105	-0.00885414	-0.0296477	0.00481365	0.00838443	-0.00679695	0.0109312	-0.0626288	-0.0121576	-0.00338575	0.0100196	-0.00310096	-0.0337188	-0.0214114	-0.0314842	-0.0635937	0.0116263	0.0570623	0.0248417	-0.0396582	-0.0308759	-0.0352527	-0.0277366	-0.0266868	-0.0171621	-0.0152577	0.0700214	-0.0178541
V95	0.0453071	0.0383359	0.0556034	-0.0303657	0.00582423	-0.0108608	-0.0513408	0.0295994	0.0343947	0.0449266	0.000419198	0.0200714	-0.0141555	0.00929936	-0.00835268	0.0270996	-0.00986314	-0.0304619	-0.00365052	0.00123304	-0.00189913	0.00397695	-0.00328449	-0.0195557	-0.00184449	-0.00634799	-0.0161597	0.00618674	-0.0603857	-0.0173801	0.0109182	0.00247677	0.0110695	-0.0310565	-0.0142187	-0.0267605	-0.0626931	0.0029454	0.0415631	0.0134047	-0.0247307	0.00703109	-0.042777	-0.00883058	-0.0504343	-0.00726175	-0.0457277	0.0473558	-0.0399069
V96	0.046383	0.0380331	0.0543735	-0.0319667	-0.000475313	-0.00650047	-0.0452129	0.0227306	0.031048	0.0333424	0.0037226	0.0188813	-0.0151951	0.00695998	-0.00073231	0.0170296	-0.0173189	-0.0198097	-0.000973849	0.000452664	-0.0132314	0.0261407	0.00455383	0.00271619	-0.0133671	-0.00582761	-0.0221888	0.00105587	-0.0568443	-0.0277213	0.00555976	-0.00322966	0.0237223	-0.0277413	-0.00384292	-0.036426	-0.0313613	0.020249	0.0233557	0.0153397	-0.00392324	0.0325043	-0.0288177	0.0160648	-0.0342809	0.0138715	-0.0721003	0.0372837	-0.0498524
V97	0.0473313	0.0397168	0.0527079	-0.0306196	-0.00668009	-0.00225061	-0.036427	0.0101404	0.0168752	0.0157623	0.00295411	0.017662	-0.00124326	0.00145788	0.00768803	0.00711313	-0.0285491	-0.00406112	-0.00483297	-0.00602023	-0.0229765	0.0415444	0.0167962	0.0230981	-0.0150668	-0.00756553	-0.0151661	0.00452509	-0.0347702	-0.037645	0.002507	-0.00944555	0.0231672	-0.0220635	0.0131366	-0.0305514	-0.00718417	0.0361076	-0.00843283	0.00173951	0.00197627	0.0334846	-0.00316155	0.0157995	-0.020295	0.0175735	-0.107872	0.0239487	-0.0530496
V98	0.0486948	0.0418385	0.0503498	-0.025398	-0.0118187	-0.0027765	-0.0255715	-0.0133531	0.00862701	-0.00302795	-0.00228975	0.0157802	0.00338128	0.00717678	0.00751074	-0.00201776	-0.0220349	0.00484748	0.000727164	-0.0119192	-0.0205736	0.0308285	0.0296582	0.0434842	-0.0108014	4.02441e-05	-0.00221216	0.00936279	-0.0157095	-0.0324461	-0.00178982	-0.0148886	0.0216873	0.00152773	0.0139029	-0.0253745	0.00563986	0.0405007	-0.0290303	-0.00973309	0.0191071	0.0379128	0.0184169	0.00501067	0.00417003	0.0156227	-0.0808747	-0.0110427	-0.042881
V99	0.0492497	0.0431588	0.0487684	-0.0190938	-0.0155816	0.000120289	-0.0162736	-0.0366329	-0.00747855	-0.00486492	-0.00500256	0.0138356	0.00259165	-0.000157507	0.00662125	-0.0111622	-0.0064321	0.0109184	0.000829679	-0.000456424	-0.0169671	0.0252098	0.034361	0.0487592	-0.0211219	0.0132799	0.0148813	0.0214392	-0.00414315	-0.0339916	-0.00988946	-0.019582	0.0158872	0.0134577	0.00933101	-0.0282855	0.00752448	0.0474398	-0.0332778	-0.0207906	0.0203585	0.012454	0.0281051	-0.00191005	0.0232853	0.0105179	-0.0496142	-0.0390334	-0.0297883
V100	0.0488717	0.0456582	0.0460025	-0.0143216	-0.0180303	0.00394832	-0.0106556	-0.0470378	-0.0171146	-0.00871488	-0.00951171	0.00930018	-0.00253165	-0.00927251	0.0104941	-0.00977352	0.00302123	0.013297	-0.00199503	0.00602563	-0.0119831	0.0212328	0.0427584	0.0501624	-0.0199705	0.0303666	0.0205616	0.0257214	0.00795795	-0.0337516	-0.00653767	-0.0133212	0.0109928	0.0194603	0.0116129	-0.029098	0.0115692	0.0448656	-0.0367472	-0.0208194	0.0312992	-0.00965645	0.0298388	-0.0154596	0.0216896	0.0213644	-0.0376537	-0.034128	-0.0374948
V101	0.0484727	0.0466423	0.0445953	-0.0133473	-0.0222653	0.00429597	-0.00425732	-0.0559228	-0.0221677	-0.00542148	-0.00605785	0.000885245	-0.00600958	-0.010147	0.0159892	-0.0114926	0.00758385	0.0103899	0.00393572	0.0174144	-0.0155648	0.00557777	0.0413451	0.0463963	-0.0186535	0.0440765	0.0256407	0.0306621	0.0258287	-0.0319992	4.59198e-05	-0.015962	0.0167979	0.0252857	0.0120328	-0.0144985	0.00543904	0.0331877	-0.041752	-0.0203528	0.0209242	-0.0272312	0.0285452	-0.0255438	0.0081479	0.0150593	-0.0224035	-0.0278919	-0.0301109
V102	0.0481642	0.0469377	0.0441231	-0.0146838	-0.0226656	0.0012923	-0.00323461	-0.0586186	-0.025726	-0.00433188	-0.00621618	-0.00544073	-0.0150037	-0.0123086	0.0245453	-0.0147868	0.00752925	0.00488579	0.0162391	0.0237446	-0.0160887	-0.00660336	0.0357961	0.0430329	-0.0154809	0.0491991	0.0248849	0.0386321	0.0384758	-0.0196341	0.00739325	-0.0217076	0.0150207	0.0183159	0.00535123	-0.00491922	0.00123416	0.0207628	-0.0350193	-0.0256188	0.0124891	-0.032648	0.0164471	-0.036643	-0.00174763	0.0177811	-0.00752025	-0.0152195	-0.0293625
V103	0.0472029	0.0466834	0.0465002	-0.0178184	-0.0268722	-0.00446059	-0.00417232	-0.0487925	-0.0323751	0.000403639	-0.00587077	-0.00673834	-0.0204366	-0.0229537	0.0343293	-0.0154639	-0.00155387	-0.00020047	0.0218965	0.0242191	-0.0226643	-0.0116755	0.0329718	0.0432964	-0.0124856	0.0555116	0.017015	0.03812	0.040209	-0.0169485	0.0191178	-0.0246659	0.0126576	0.0148722	-0.0028256	-0.000168732	-0.00307248	0.0104363	-0.0325947	-0.0417423	0.00734203	-0.029958	-0.00521819	-0.0407098	-0.0126831	0.0195641	0.00281882	0.00522952	-0.020453
V104	0.0458003	0.0455332	0.0491617	-0.0224574	-0.0295381	-0.00612158	-0.00150351	-0.0357222	-0.0333015	-0.00118491	-0.0084701	-0.0106536	-0.0298226	-0.0301675	0.0443954	-0.0203639	-0.0144761	-0.00579085	0.0283298	0.0222374	-0.0310277	-0.0234234	0.0318756	0.0494395	-0.018266	0.0549053	0.0129435	0.0492618	0.0501233	-0.0155251	0.0212698	-0.0300268	0.0156352	0.0140726	-0.00781126	0.00468358	-0.00961139	0.00182134	-0.0226857	-0.0592805	0.01203	-0.0279064	-0.0242727	-0.0312694	-0.0128017	0.0140175	0.00594191	0.0108984	-0.0139897
V105	0.0434635	0.0435486	0.0531125	-0.0301183	-0.0338071	-0.0138999	-0.00369205	-0.0135837	-0.0383997	0.003065	0.0018743	-0.0129685	-0.0261251	-0.0333458	0.0549555	-0.0217359	-0.0360465	-0.0111374	0.0285373	0.00977031	-0.048341	-0.0295699	0.0238249	0.0527136	-0.0180388	0.0550534	0.0207674	0.0486638	0.0679314	-0.00846457	0.0200234	-0.040594	0.00244309	0.0148011	-0.0211185	-0.000342899	-0.0149732	-0.00149895	-0.0176595	-0.0785165	0.0216114	-0.0123804	-0.0464981	-0.0137719	-0.000178631	0.0026822	0.000792228	0.0120175	-0.00546785
V106	0.0401109	0.039766	0.0562639	-0.0422892	-0.0399625	-0.0211697	-0.0106482	0.0086324	-0.0375471	-0.00225553	0.00775608	-0.0120289	-0.0217391	-0.0310828	0.0592521	-0.0235945	-0.0569411	-0.0208517	0.00809207	-0.0107464	-0.0733454	-0.0286597	0.0257509	0.0482334	-0.0317873	0.0349516	0.0331592	0.0443208	0.0766119	-0.010455	0.0220442	-0.0428943	-0.0202769	0.0221074	-0.0263206	0.00237998	-0.00976979	0.00617891	-0.0208143	-0.0906082	0.0325999	-0.00650825	-0.0432358	0.00202656	0.0131584	-0.00230147	-0.0141271	-0.00202172	0.0150624
V107	0.033897	0.0356939	0.0594264	-0.0506733	-0.0496677	-0.0268942	-0.0128813	0.0210582	-0.0325739	-0.0123189	0.0125257	-0.00859297	-0.0235352	-0.0397175	0.0716648	-0.0209446	-0.0889476	-0.0231138	0.00125254	-0.0334764	-0.104758	-0.0112358	0.0209036	0.0436089	-0.0504774	0.01177	0.0574351	0.027484	0.088119	-0.0224588	0.0166572	-0.0389853	-0.0303934	0.0210603	-0.0422329	0.00249518	0.0171615	0.0132119	0.00221982	-0.106593	0.0329646	-0.011691	-0.0345906	0.0169028	0.021468	-0.0253727	-0.0233347	-0.0280724	0.0394316
V108	0.0276664	0.0281038	0.0599555	-0.060298	-0.064406	-0.0376045	-0.0176447	0.0244114	-0.0180326	-0.0442568	0.0220949	-0.0121005	-0.00592138	-0.0336218	0.103285	-0.0199727	-0.105629	-0.0257258	-0.00807063	-0.0514313	-0.114463	0.00231669	0.0249954	0.0520237	-0.0344019	-0.016287	0.0764889	0.000749365	0.0800268	-0.0424212	0.0119145	-0.033532	-0.0459022	0.0161818	-0.0512809	0.0173187	0.0360572	0.0247791	0.0150375	-0.100107	0.0265731	-0.022196	-0.00388807	0.0500295	0.00678969	-0.0500828	-0.0446342	-0.0457335	0.0322911
V109	0.0190776	0.0187947	0.0617891	-0.0672008	-0.0819466	-0.0440534	-0.0285191	0.0205734	-0.0030883	-0.0754815	0.00912049	-0.00306648	0.0129736	-0.0244434	0.131115	0.00241948	-0.0954695	0.00568769	0.0025648	-0.0431133	-0.101208	0.0272581	0.0490473	0.0732834	-0.0148848	0.000142062	0.0907382	-0.0369392	0.062259	-0.0349741	-0.00626252	-0.0136693	-0.0566044	-0.00850554	-0.0380891	0.0273102	0.0750576	0.0377117	0.0529122	-0.0701063	0.0112479	-0.0317331	0.030285	0.0901981	-0.00264008	-0.0375245	-0.0413303	-0.0930973	0.0257306
V110	0.00925896	0.00572732	0.05646	-0.0756129	-0.0992881	-0.0487229	-0.0204654	0.00880207	0.00920058	-0.109179	0.0279055	0.0124392	0.0362919	0.0118948	0.142553	0.0358049	-0.0692735	0.0399357	0.0249572	-0.0269536	-0.0533232	0.049247	0.0550544	0.106812	0.0216894	0.0248436	0.100309	-0.0248687	0.0435689	-0.0134986	-0.00530802	0.00215807	-0.0393323	-0.0144444	-0.0420338	0.0621103	0.0715761	0.0226821	0.0709605	-0.00258094	-0.00453589	-0.020966	0.0326534	0.102244	-0.0356674	-0.0314881	-0.0266476	-0.109449	-0.0334095
V111	0.000274315	-0.00105096	0.0553416	-0.0750721	-0.109658	-0.0560322	-0.0272872	0.0102262	0.0201185	-0.130924	0.037728	0.0107654	0.0580955	0.0108272	0.106575	0.0422591	-0.021232	0.074499	0.0212401	-0.0023353	-0.00970296	0.0581129	0.0342136	0.104407	0.0513429	0.0572312	0.0655634	-0.010376	0.0323065	0.0105556	-0.0180641	0.0378679	-0.0317757	0.00326631	-0.0334878	0.0740476	0.0651013	0.0193376	0.0616757	0.0271795	-0.000156138	0.00767962	0.0404376	0.0696866	-0.086318	-0.0447664	-0.0395942	-0.0670747	-0.0732239
V112	-0.00245665	-0.00570647	0.056697	-0.072583	-0.110763	-0.0622517	-0.02113	0.0109069	0.0133018	-0.120918	0.0353714	0.0183319	0.0639904	-0.00878025	0.0658627	0.048523	0.0133961	0.0938152	0.0296643	0.0300644	0.00976036	0.0625821	0.00427282	0.0919689	0.0635469	0.0897445	0.043729	0.010691	0.00436154	0.0515019	-0.00134334	0.0642174	-0.0176233	-0.00470041	-0.0306686	0.103837	0.0394675	0.0178759	0.0485543	0.0236018	0.0355663	0.0136382	0.0735139	0.00992269	-0.129262	-0.0165475	-0.0283678	-0.0135076	-0.0608877
V113	-0.00417881	-0.00520524	0.0585273	-0.0746922	-0.11451	-0.0548974	-0.0223845	0.0400949	0.000198275	-0.0991565	0.0313025	0.00537289	0.0681705	-0.0263717	0.0153668	0.0281785	0.0376205	0.0917537	0.0267087	0.0582764	0.0456987	0.0409891	-0.0395843	0.0646124	0.0501455	0.0802601	0.0427798	0.026615	0.0305925	0.0518631	0.00589573	0.0703969	-0.0425429	-0.0277848	-0.0445115	0.100003	-0.0301144	-0.0196424	-0.00509391	0.00387238	0.06009	0.00669595	0.0822043	-0.0342044	-0.108622	0.0155024	-0.0509603	0.0323695	-0.0502467
V114	-0.00546074	-0.00621634	0.0636721	-0.0755382	-0.106664	-0.0383681	-0.0201188	0.0611696	-0.0119794	-0.0701558	0.0246098	-0.0119859	0.0712815	-0.0493143	-0.0450308	-0.0235476	0.0447932	0.0671058	0.0102791	0.0754102	0.0581311	0.00812204	-0.0740132	0.0623201	0.0362018	0.0816518	0.0138489	0.0636123	0.0705282	0.0669659	-0.00297481	0.0563276	-0.0693123	0.00755873	-0.0418134	0.0919292	-0.058945	-0.0598495	-0.0389502	-0.0291096	0.0310802	-0.0098444	0.0427648	-0.0500139	-0.0549308	0.00163981	-0.0403691	0.0250525	-0.0125353
V115	-0.00907863	-0.010412	0.0670271	-0.0736264	-0.087536	-0.0319522	-0.0157821	0.0563488	-0.0269542	0.0017694	0.00219602	-0.0128671	0.0849029	-0.0404398	-0.104337	-0.0586922	0.0149696	0.0585626	-0.0121803	0.0798423	0.0468907	-0.0173735	-0.0521495	0.050146	0.0152949	0.0553734	-0.00397765	0.0917601	0.0774324	0.0651721	0.00246836	0.0422575	-0.0573739	0.00985242	-0.0569368	0.074131	-0.0786862	-0.0979957	-0.0555441	-0.0541372	0.00301274	-0.0427083	0.0216318	-0.0610393	-0.0221035	-0.0177536	0.00323875	-0.0120266	0.0296927
V116	-0.0106474	-0.0140553	0.0688646	-0.072792	-0.062195	-0.0213127	-0.0164	0.0474798	-0.045518	0.0464266	0.0238937	-0.0243711	0.0930554	-0.0110559	-0.120244	-0.100539	0.0101436	0.0526301	-0.0225372	0.0676317	0.0386839	-0.0366041	-0.0456933	0.0451507	-0.0113259	0.0427222	-0.0247552	0.0814498	0.0628001	0.0669782	0.00791189	0.0167532	-0.0445164	0.0221497	-0.0442483	-0.000892564	-0.0696597	-0.11173	-0.0651055	-0.0528897	-0.0256734	-0.0741518	0.0143663	-0.0293374	0.042048	0.00324176	0.051017	-0.021791	0.0557574
V117	-0.0156204	-0.0220662	0.0661544	-0.0727247	-0.0497053	-0.0158593	-0.0257511	0.0390529	-0.0666057	0.0797696	0.0545043	-0.0148296	0.0836949	0.00907864	-0.087568	-0.0949113	0.0262778	0.0699468	-0.0195322	0.0443936	0.0100086	-0.0293725	-0.0184151	0.0483002	-0.00379532	0.0104397	-0.0263844	0.0709488	0.0351324	0.0446485	0.0143801	-0.00639642	-0.0434536	0.0218685	-0.00338273	-0.0301744	-0.0671824	-0.0826262	-0.02534	-0.0659516	-0.0719917	-0.0947683	0.0198056	0.000286636	0.0659088	0.0177256	0.0279591	0.0105343	0.0436513
V118	-0.0218356	-0.0317483	0.0602043	-0.0728509	-0.0529089	-0.0044582	-0.0299141	0.0135322	-0.0580176	0.0704889	0.0572605	-0.0296961	0.0795259	0.049036	-0.0343543	-0.0621492	0.0262896	0.0723079	0.0120246	-0.017549	-0.0249728	-0.0381189	-0.0108093	0.0211423	0.0352087	-0.0249561	-0.0285471	0.0165428	0.0134327	0.0157579	-0.00775312	-0.027704	-0.0193141	0.0329394	0.0291471	-0.045392	-0.00972552	-0.0610544	0.0158094	-0.0354609	-0.103597	-0.0658066	0.0353113	0.00907924	0.00882963	0.0299339	0.0319362	0.0388354	0.00508907
V119	-0.0230364	-0.0392861	0.0564243	-0.0692031	-0.0538918	0.00147706	-0.0141852	-0.0120707	-0.0564853	0.0251668	0.0467218	-0.0303274	0.0468639	0.0816538	0.0216307	-0.0460913	0.0476834	0.0671877	0.0219236	-0.0370262	-0.0225359	-0.0345909	0.0216431	0.018722	0.0522993	-0.0353694	-0.0122979	-0.0257944	-0.0624492	-0.000686763	0.00591001	-0.0323386	0.0318208	0.0222779	0.0645455	-0.0513114	0.0107071	-0.0571359	0.0673752	-0.00525561	-0.123436	-0.0374277	0.0703982	-0.0220629	-0.0268224	0.0589823	0.0340492	0.0535247	-0.0137497
V120	-0.0264919	-0.0420901	0.0537413	-0.0614985	-0.0456733	-0.00276519	-0.00641901	-0.0058697	-0.0440843	-0.0101746	0.0403863	-0.0264099	0.0213341	0.0797512	0.0824892	-0.0307867	0.0631049	0.057559	0.00719562	-0.0459741	-0.0314182	-0.0247995	0.0382394	0.0109591	0.0530999	-0.00987219	-0.00138603	-0.0624521	-0.112451	0.0217985	0.0115651	-0.0234348	0.0529099	-0.0314995	0.0739727	-0.0336355	0.0146754	-0.0360559	0.0698691	-0.0267608	-0.0623049	0.00235843	0.0910903	-0.0270657	-0.0628532	0.0721856	0.0160602	0.0530882	-0.0240735
V121	-0.030167	-0.0439449	0.0502258	-0.0543494	-0.0344305	0.00646409	-0.00910112	-0.00828652	-0.0251172	-0.0395033	0.041462	-0.0155703	-0.0190367	0.0737441	0.10458	-0.0299441	0.0614573	0.0611702	-0.0310617	-0.0383432	-0.0227238	-0.0190952	0.0352734	0.00488615	0.0443629	0.0196552	0.0370974	-0.058335	-0.130878	0.0252152	0.0144756	-0.00626642	0.0466846	-0.0348214	0.0840439	-0.0107093	-0.00677178	-0.0129865	0.0755141	-0.0117712	-0.0277591	0.0459556	0.102218	-0.0349273	-0.0500726	0.0183961	0.0198323	0.0345497	-0.0114856
V122	-0.0328135	-0.044686	0.0432489	-0.0532626	-0.0189883	0.0208238	-0.000743078	-0.0154939	-0.0132064	-0.0650161	0.0521489	-0.0318297	-0.054391	0.0627023	0.111185	-0.0235507	0.0641527	0.0500517	-0.0515262	-0.03997	-0.0144963	-0.0226382	0.0169245	-0.0110524	0.016218	0.0281366	0.0752689	-0.0608235	-0.091405	0.0239643	0.0160504	0.0177429	0.0118567	-0.0519355	0.0807735	-0.000170736	-0.00381139	0.0150207	0.0396309	-0.0137623	0.0185624	0.12013	0.0966449	-0.0682301	-0.0248034	-0.0499459	0.00572893	0.0106634	0.00547812
V123	-0.0328616	-0.0445244	0.0410496	-0.0538969	-0.00805994	0.020449	-0.00586754	-0.0057726	0.00151911	-0.0692486	0.051472	-0.0258209	-0.0661798	0.0443648	0.0953317	-0.0246915	0.056318	0.0392335	-0.0795438	-0.0456907	-0.0426068	-0.00442904	0.00348945	-0.0390306	0.0114469	0.0310876	0.0863349	-0.0501501	-0.0437767	0.0172912	0.022133	0.0317105	-0.0237334	-0.0462132	0.059469	-0.000688595	-0.0266643	0.0195584	0.006218	-0.0219159	0.0428521	0.165018	0.092601	-0.0722385	0.010671	-0.0950012	-0.0209378	0.011384	0.0338443
V124	-0.0344472	-0.0473208	0.0374111	-0.0553466	-0.00416926	0.0337199	-0.00189701	-0.00389099	0.0202825	-0.0546033	0.0140523	-0.0162438	-0.0927095	0.0314958	0.0624845	-0.0427703	0.0359244	0.00560691	-0.0614353	-0.0198358	-0.0600644	0.0206447	-0.00233815	-0.0474797	-0.0253012	0.0170207	0.0963235	-0.0391798	0.0085454	-0.0147663	0.0293912	0.030371	-0.0301331	-0.0338789	0.035074	-0.00970107	-0.0241013	0.0642996	-0.0107685	-0.000130766	0.0479496	0.160272	0.0497773	-0.0608613	0.0308896	-0.111614	-0.00223921	-0.00444154	0.0523962
V125	-0.035476	-0.0452383	0.0372768	-0.0616793	0.000684128	0.0383911	-0.00844531	0.00997725	0.0432827	-0.0198566	-0.0222518	0.00197355	-0.091645	0.0170661	0.0489004	-0.0434132	0.0176908	-0.0286627	-0.0115351	-0.00683731	-0.0513926	0.0453474	2.67376e-06	-0.0469069	-0.0213181	0.028668	0.0673635	-0.0303609	0.0531896	-0.0572167	0.00635805	0.0288121	0.00872328	-0.040706	-0.00765149	-0.0283301	0.0196933	0.053233	-0.0116245	0.0433519	0.010739	0.138962	-0.022746	-0.0357196	0.0436265	-0.101031	0.0161574	-0.00163743	0.0451786
V126	-0.0351003	-0.0442821	0.0364151	-0.0684757	0.00107331	0.0257421	-0.0185187	0.0132417	0.0631905	-0.00830654	-0.0601338	0.00904925	-0.0640853	0.0119883	0.0279567	-0.0518851	-0.00168345	-0.0417673	0.0325828	-0.010037	-0.032154	0.0112167	0.0148633	-0.00785789	-0.00472573	0.0233578	0.0397342	-0.0171193	0.0940404	-0.0815363	0.00349177	0.00225414	0.039176	-0.0283662	-0.0160872	-0.0642737	0.0472714	0.00581123	-0.0262628	0.0829515	-0.0129621	0.0875882	-0.0774817	-0.00432396	0.034031	-0.0210416	0.00505487	0.0129882	0.015379
V127	-0.0362347	-0.042774	0.0363209	-0.0642613	-0.00434428	0.0228821	-0.0193551	0.0128687	0.0504646	-0.00589533	-0.0761674	0.0339312	-0.0573972	0.000733952	-0.00802881	-0.032518	-0.0109373	-0.0497458	0.0666316	-0.0135138	-0.0222339	0.000666888	0.0200261	0.0194659	0.0104542	0.0222104	0.0203113	0.0297371	0.123321	-0.0699074	-0.0128137	-0.0211464	0.0662395	-0.00707871	-0.0131076	-0.0720369	0.0425856	-0.00801725	-0.0238023	0.0984382	-0.0176612	0.0482762	-0.10626	0.0015099	0.0551756	0.0493226	-0.00878187	0.0177008	-0.00188209
V128	-0.0367016	-0.0446152	0.0364779	-0.0592595	-0.0142947	0.0138178	-0.00673133	0.0210349	0.0367881	-0.0331035	-0.0917803	0.0504326	-0.0501858	0.00175119	-0.0325176	-0.00364552	-0.0331505	-0.04526	0.0773334	-0.01165	-0.00836656	-0.0158333	0.0288894	0.000759392	0.0411383	0.0219576	0.0245094	0.0546555	0.0946614	-0.0629161	-0.0331491	-0.0473849	0.0498637	0.0198764	0.00405207	-0.0495136	0.0281861	-0.0351642	-0.0129495	0.101858	-0.0283579	0.0191843	-0.0708257	-0.0216809	0.0455143	0.0616791	-0.044874	0.0337927	-0.037311
V129	-0.0361542	-0.0452664	0.0399436	-0.0553857	-0.0125982	0.0084285	-0.00044754	0.0368911	0.012172	-0.0364271	-0.0911926	0.0400997	-0.0501103	-0.0182955	-0.0398055	0.0403684	-0.0179766	-0.047357	0.074186	-0.0234478	-0.00910844	-0.0136457	0.0538758	-0.0202145	0.0489372	0.0237357	0.0224457	0.0589788	0.0730847	-0.052756	-0.0134346	-0.0907269	0.0427949	0.0121626	0.0253191	-0.0282453	0.0351005	-0.0434515	0.00103521	0.0603221	0.00429552	-0.00397682	-0.0117582	-0.0260506	0.0128129	0.097524	-0.0697936	0.0460016	-0.0530643
V130	-0.033413	-0.0483003	0.0417053	-0.0516533	-0.0242445	0.00763553	0.000364713	0.0381489	-0.0121876	-0.0306875	-0.078506	0.0212606	-0.0619566	-0.0186182	-0.0585858	0.0673904	-0.0256531	-0.0338684	0.0687876	-0.0282116	0.0160631	-0.00263278	0.0809539	-0.053979	0.0539685	0.0247061	0.0329864	0.0444287	0.0409067	-0.0458635	-0.00755247	-0.12422	0.0297814	0.0191675	0.0263255	0.00705852	0.0122079	-0.0481182	-0.000900487	0.0307756	0.0445241	-0.0187803	0.00934753	-0.0181024	-0.0205167	0.0851084	-0.0136972	0.0520444	-0.0473969
V131	-0.0332897	-0.0470911	0.0444874	-0.0493492	-0.0263924	0.0130287	5.39916e-05	0.041284	-0.0158354	-0.0207546	-0.0598672	0.00706055	-0.0716034	-0.0183659	-0.076336	0.0660723	-0.0421556	-0.00838936	0.0385789	-0.0487407	0.0549723	-0.00478771	0.0927106	-0.0627162	0.0326776	0.0484821	0.0195052	0.0629149	0.0303462	-0.0246308	0.000160802	-0.135155	0.0151038	0.0156184	0.0363224	0.0323919	0.000668592	-0.0551018	0.013294	0.0230245	0.0733555	0.000637293	0.004777	-0.0201013	-0.0539974	0.0194474	-0.00196399	0.00875166	-0.022692
V132	-0.0321485	-0.0455682	0.0469344	-0.0505431	-0.0160895	0.00358851	-0.00720019	0.0173654	-0.0132262	-0.0117526	-0.0299998	0.0223634	-0.0783515	-0.0281179	-0.0726966	0.0425668	-0.0720838	0.0127401	0.0316315	-0.0536004	0.0822042	0.00344455	0.115585	-0.0562074	0.0196308	0.0902269	-0.0129048	0.0693734	0.0163679	0.00569869	0.0166519	-0.10567	0.0282179	0.0296174	0.0252251	0.0481515	-0.010745	-0.0474629	0.035499	0.00973121	0.0953487	0.0201254	0.000882187	-0.0148074	-0.0622241	-0.0437642	0.0340865	-0.0280194	0.0288748
V133	-0.0297803	-0.0418527	0.0520716	-0.055894	-0.00575895	0.00804893	-0.0137954	0.00318319	-0.00739692	0.0061195	-0.0147953	0.0230401	-0.0727503	-0.00696527	-0.0595728	0.0316607	-0.0952091	0.0420906	0.0326936	-0.0496323	0.0964728	-0.0047735	0.121726	-0.0599014	0.000622495	0.104754	-0.0264939	0.0571024	0.00805348	0.0422544	0.00985503	-0.0790931	0.0314911	0.0287055	0.000540501	0.0203024	-0.0197027	-0.0297462	0.0058507	0.0112287	0.0975519	0.0680532	-0.000177256	0.00714352	-0.0573652	-0.0782067	0.0791739	-0.0260715	0.0335066
V134	-0.0270335	-0.0381455	0.0561176	-0.0630365	-0.0115169	0.00878645	-0.019971	-0.0204487	-0.0185238	0.0200239	0.0186897	0.0436815	-0.0639457	0.0274986	-0.0277434	0.00367956	-0.114118	0.0382315	0.0562496	-0.0387436	0.104852	-0.0191688	0.0830263	-0.0436446	-0.0325034	0.106303	-0.0467031	0.0408938	0.0208575	0.0576051	0.0149283	-0.0658838	0.0270166	0.00603663	-0.00466284	-0.0070278	-0.0214809	-0.00158161	-0.0118819	-0.00367203	0.0655358	0.0835516	-0.037975	0.0104783	-0.0177811	-0.0806219	0.126593	0.00605327	0.0358935
V135	-0.0242285	-0.0336631	0.0587197	-0.0656135	-0.0203535	0.0151774	-0.0129073	-0.0456093	-0.0231013	0.0463676	0.0116824	0.0591541	-0.0582412	0.057551	-0.0157575	-0.0110796	-0.121476	0.0515685	0.0645992	-0.0210625	0.0880563	-0.0245797	0.0706078	-0.0528114	-0.0420041	0.0965988	-0.0727216	0.0243355	-0.0117279	0.0389716	0.000888362	-0.0367426	0.0544415	-0.00729174	-0.0358698	-0.0300167	-0.000836697	0.0192147	0.0052055	0.00366621	0.0366506	0.0576568	-0.0722985	0.0125813	-0.0466749	-0.0547448	0.114462	0.031453	0.0202667
V136	-0.022515	-0.027567	0.0608807	-0.0657691	-0.0298673	0.0190269	-0.0141233	-0.0613358	-0.0155644	0.0359704	0.0203349	0.0608971	-0.0462802	0.0835269	0.00744877	-0.0430566	-0.125743	0.0277843	0.0518254	0.0276209	0.100725	-0.0548381	0.0533593	-0.0172733	-0.069816	0.0803445	-0.0785075	-0.0193893	-0.0126729	0.0605478	-0.0012285	-0.0229551	0.100048	-0.00695297	-0.0532914	-0.0354204	-0.000279041	0.0372764	0.0161073	0.0319384	0.0218362	0.0149204	-0.0869952	-0.00780511	-0.0477659	0.0185368	0.101029	0.0446581	0.0134732
V137	-0.0250247	-0.021651	0.0632785	-0.0608646	-0.0249003	0.0200149	-0.00879328	-0.0515243	-0.0149264	0.047109	0.00742454	0.0913685	-0.0215427	0.095814	0.0358918	-0.048114	-0.106112	0.00750637	0.0255806	0.0731602	0.0833143	-0.0803221	0.0472169	0.0338701	-0.0912927	0.0551249	-0.0869703	-0.032402	-0.0203316	0.0392628	0.0110286	-0.0335227	0.0955878	-0.0515154	-0.0394225	-0.012716	-0.00775684	0.101091	0.0514834	-0.011261	0.0043152	-0.027248	-0.0581053	-0.0149291	0.00643947	0.0917696	0.0596218	0.0732178	0.00429245
V138	-0.0279591	-0.0224278	0.0645729	-0.0548166	-0.0239669	0.0210239	-0.00386062	-0.0444229	-0.0334748	0.0285212	-0.000833241	0.0879714	-0.00365096	0.0968817	0.053178	-0.0114448	-0.0715511	-0.0301843	0.00137479	0.090915	0.0264827	-0.07989	-0.00199817	0.0691364	-0.112853	0.00419337	-0.0880329	-0.0438729	0.0395341	0.0300564	0.0148443	-0.0468585	0.067689	-0.0867527	-0.0438036	-0.00012434	0.00589176	0.125304	0.0719586	0.0124689	0.0187893	-0.0556466	-0.0261789	-0.00230228	0.0240628	0.123244	0.00381423	0.0515484	-0.0176752
V139	-0.0303874	-0.0293235	0.0621325	-0.0484048	-0.0227106	0.0293838	0.00838851	-0.058495	-0.0516816	-7.53888e-06	-0.0228023	0.0715306	0.00474327	0.0884289	0.0365422	0.0335355	-0.0218416	-0.0528163	-0.00504489	0.0582189	0.0131958	-0.0568223	-0.0202126	0.0966413	-0.1086	-0.0378247	-0.0662172	-0.0225159	0.0650958	-0.00434853	0.0217201	-0.0240861	0.0364977	-0.0864339	-0.0231092	0.00348403	-0.0106041	0.118527	0.0966723	0.0186682	-0.00416109	-0.0174139	0.0271652	-0.0136028	0.0903611	0.123082	-0.0136555	0.0228186	-0.0305187
V140	-0.0330035	-0.0360557	0.0570813	-0.0428016	-0.0177638	0.0222185	0.0142272	-0.0331707	-0.0703853	-0.0183862	-0.0364678	0.0726	0.00989758	0.0592921	0.0110343	0.0760655	-0.00221689	-0.0515632	-0.0212378	0.0145605	-0.00659831	0.0101472	-0.0386331	0.105249	-0.0792399	-0.0597412	-0.0659013	-0.025795	0.0886898	-0.0474617	0.0216724	-0.00998321	0.023316	-0.0892323	-0.0105054	0.0272009	-0.0441475	0.112238	0.0814357	-0.00288234	-0.00129973	0.0129318	0.0534952	-0.0106879	0.0889156	0.0820853	-0.0503923	-0.00934101	-0.0174262
V141	-0.0337441	-0.0391032	0.0512298	-0.0453916	-0.0172993	0.0152234	0.00151699	-0.0203198	-0.0713402	-0.0145677	-0.0802325	0.0876231	-0.000769131	0.0401399	-0.000649193	0.086784	0.0122583	-0.0285069	-0.0165582	-0.0187492	0.00168637	0.0796556	-0.0371681	0.088384	-0.0418733	-0.0466523	-0.0554417	0.00802991	0.0795041	-0.0768892	0.0161789	0.00693461	0.0231436	-0.0841174	-0.0288748	0.0408578	-0.0471115	0.110697	0.0613264	0.0156435	-0.029261	0.0441141	0.0450907	0.021253	0.0584225	0.0358552	0.00140503	-0.0318497	0.00062878
V142	-0.0360915	-0.0402157	0.0417256	-0.0507479	-0.0193098	0.00589483	0.001804	-0.0161564	-0.0624637	-0.00712949	-0.0975626	0.0811722	0.000769804	0.031285	-0.010663	0.0773762	0.00417884	-0.0271465	-0.00224548	-0.0346807	0.0289582	0.114512	-0.0431439	0.0754264	-0.0171229	-0.0385218	-0.0461424	0.0101547	0.043316	-0.0884145	0.0256916	0.0236082	0.0200532	-0.0898698	-0.0209462	0.0319696	-0.0386086	0.0777676	0.0377052	0.0348665	-0.0430285	0.0348629	0.0126685	0.064379	0.0106729	-0.0161534	0.0575509	-0.0611171	0.00873701
V143	-0.0376207	-0.0409644	0.0350871	-0.0587446	-0.0162104	0.00666454	0.004688	-0.00992507	-0.0399485	0.00535764	-0.102794	0.0579768	-0.0160875	0.02294	-0.0231985	0.0509772	-0.0160565	-0.0144478	0.00163748	-0.0734406	0.0209479	0.088914	-0.0500715	0.069937	0.00103568	-0.0249778	-0.039244	0.00904761	0.0210254	-0.055888	0.00786048	0.0524183	0.0485374	-0.0829444	-0.0322106	0.0185117	-0.0348729	-0.00619556	0.0156894	0.0362524	-0.0742052	0.00823677	-0.0164699	0.0969516	-0.0244426	-0.0908386	0.0492648	-0.0569391	-0.00947732
V144	-0.0382356	-0.0453382	0.024835	-0.0641812	-0.0345278	0.00736334	0.00714483	-0.00699726	-0.0410274	0.000732509	-0.0723844	0.0279273	-0.0367573	0.0192425	-0.032501	0.00375932	-0.0432738	-0.000491742	0.0121214	-0.0661608	0.0071417	0.0575367	-0.0409997	0.0621421	-0.0068013	-0.0182441	-0.0139748	0.00243057	-0.00725962	-0.0356252	-0.027081	0.0876667	0.0598276	-0.0748119	-0.0310418	0.000769445	-0.0469937	-0.0372719	-0.0215542	0.0129354	-0.0772572	-0.00403795	-0.0137266	0.0672509	-0.0313668	-0.112406	0.0341428	-0.0389578	-0.00896376
V145	-0.0377209	-0.0466969	0.0218181	-0.0698519	-0.0451277	0.0157981	-0.001637	-0.0220797	-0.0280178	-0.00664494	-0.0469889	0.0274907	-0.0565554	0.0315333	-0.0232209	-0.01682	-0.0327119	-0.0027825	0.0137367	-0.0422312	0.0154218	0.0292806	-0.0242077	0.0266786	0.00272504	-0.00293086	-0.001368	-0.00857279	-0.0361813	-0.00779743	-0.0624299	0.0884412	0.0790695	-0.056478	-0.0346311	-0.00164441	-0.00857453	-0.0433896	-0.0345033	-0.0119647	-0.0435914	-0.0298031	0.00104852	0.0552839	-0.0176281	-0.114116	0.0188513	-0.0108105	-0.0297058
V146	-0.0378824	-0.0493252	0.0201456	-0.0691121	-0.0475616	0.0143234	0.00581548	-0.0174768	-0.0159739	-0.0180656	-0.00820423	0.0184577	-0.0611066	0.0244744	-0.0106408	-0.0370353	-0.0241954	-0.00773493	0.0250769	-0.0189506	0.0142553	-0.0151169	0.0175822	-0.0125516	-0.0256729	0.00223883	-0.00341679	-0.0322642	-0.0451509	-0.0176304	-0.068875	0.0859111	0.0910656	-0.0262001	-0.0301583	-0.00543528	0.0573909	-0.0431996	-0.0211169	0.0036547	-0.0125754	-0.0501808	0.0377357	0.0426675	-0.026238	-0.0976732	0.00687864	0.023661	-0.0515516
V147	-0.038888	-0.0486659	0.0154104	-0.0681976	-0.0523805	0.02021	0.014728	-0.0029272	-0.0171736	-0.021286	0.0322293	-0.00435582	-0.0414969	0.0117033	-0.00954409	-0.0512837	-0.00134396	-0.0275203	0.0359937	-0.0245959	0.0107382	-0.0244386	0.019228	-0.0405217	-0.0561286	-0.0024131	0.00457443	-0.0436149	-0.0158954	-0.0393477	-0.0401289	0.0860237	0.0852762	-0.000609764	-0.0254912	-0.00465658	0.0689931	-0.00875039	0.00134156	-0.00379508	0.0123228	-0.0440609	0.0293946	0.0225816	-0.0238268	-0.0523151	0.0129649	0.0442509	-0.0492621
V148	-0.0407808	-0.0473213	0.0127746	-0.0600571	-0.0560721	0.0236573	0.0272458	0.0105806	-0.00515646	-0.031467	0.0407957	-0.00846257	-0.0355321	0.000612941	-0.00543759	-0.0560444	0.0165824	-0.0250905	0.05322	-0.0236785	0.00677892	-0.0335014	0.0226361	-0.0788104	-0.0657586	0.0130349	0.0300133	-0.0662196	-0.00254161	-0.0516595	-0.0282159	0.0880164	0.0460366	0.0291801	-0.0263379	0.0159586	0.0563886	0.0128329	0.0146508	0.00378755	0.0171778	-0.0404479	0.0370298	-0.00134985	0.00251742	-0.0469854	0.00223764	0.0243083	-0.0358985
V149	-0.0443468	-0.043178	0.0120136	-0.0547701	-0.0376112	0.0268181	0.0384321	0.0284597	-0.00518899	-0.0471567	0.0346019	-0.00247794	-0.0215649	-0.0184196	-0.00926366	-0.0353867	0.0345556	-0.034835	0.0550612	-0.0370764	-0.0115666	-0.0487648	0.0101815	-0.0766932	-0.0646165	0.0162453	0.0128626	-0.0611581	0.0265722	-0.0666974	-0.0185464	0.0735352	0.0275486	0.0270726	-0.00376077	0.0108827	0.0461795	0.00437857	0.0121059	0.0221741	0.0336939	-0.031701	0.0500655	-0.0218191	0.0223374	-0.0364263	-0.0154987	0.0334545	-0.0190385
V150	-0.0453185	-0.0425323	0.0146043	-0.052945	-0.0214384	0.0239071	0.0257375	0.0412467	-0.00941384	-0.0455231	0.0166574	0.00283765	-0.0320677	-0.0189546	-0.0265676	0.00435378	0.0381004	-0.0367783	0.070888	-0.0482643	-0.0359171	-0.026005	0.0204665	-0.0794039	-0.0460028	-0.00388175	0.016236	-0.0642828	0.0590511	-0.0748837	-0.00490447	0.0665676	0.00408376	0.0377523	-0.00793695	0.0150949	0.037833	0.0374932	0.000530156	0.0032938	0.0542092	-0.0168609	0.0458447	-0.0330613	0.0459542	-0.00491278	0.011564	0.0447088	-0.0147989
V151	-0.0459457	-0.0446181	0.0207793	-0.0480416	-0.00732779	0.0235221	0.0220813	0.050184	-0.00615879	-0.0277136	-0.00221776	0.00466327	-0.0436006	-0.0130278	-0.0429689	0.0435658	0.0356547	-0.0344151	0.0680314	-0.0388083	-0.0440131	0.0226465	0.0252131	-0.05705	-0.037642	-0.0218412	0.0109449	-0.063895	0.067936	-0.0524846	0.008323	0.0479989	-0.00925897	0.0319684	0.00407751	0.0115106	0.0138183	0.0187473	-0.0107913	-0.0189274	0.0531451	-0.00949179	0.0340201	-0.0467198	0.0460172	0.0165354	0.0151803	0.0413866	-0.00849489
V152	-0.0456382	-0.0459776	0.0237939	-0.0480096	-0.00463283	0.0159018	0.0148152	0.0345767	-0.0150333	-0.010984	-0.00776705	0.0186433	-0.0499232	-0.013078	-0.0604613	0.0568451	0.0241216	-0.0216543	0.0634234	-0.0399015	-0.0375097	0.0514045	0.0345918	-0.0265562	-0.0139077	-0.0269749	0.00995742	-0.0729887	0.06777	-0.0242179	0.0227798	0.0407129	-0.0126459	0.0120958	0.00453195	0.0102896	-0.0216119	0.00160207	-0.0108684	-0.0118181	0.0633886	-0.0407241	0.00898279	-0.0544148	0.0297239	0.0130208	0.0111457	0.0534756	-0.00634205
V153	-0.0450541	-0.0479451	0.0251064	-0.045877	0.00703271	0.00509091	0.00231437	0.0160831	-0.00042328	0.0062833	-0.0221768	0.0171098	-0.0588835	-0.0181387	-0.0816952	0.0561921	0.00885576	0.0105265	0.036517	-0.0396692	-0.0230534	0.0526209	0.0414577	-0.00667867	0.00330708	-0.0252717	0.0102936	-0.0806281	0.045433	0.032075	0.0172178	0.0496602	-0.000450976	0.0177696	-0.00561704	0.0141547	-0.0367746	-0.0122776	-0.0194051	0.0147536	0.0814207	-0.0428042	-0.00291214	-0.0529079	0.00284709	0.0157085	0.0107418	0.0451262	-0.0282236
V154	-0.0457412	-0.0487922	0.0244039	-0.0418305	0.003689	-0.0103624	-0.00619601	0.0103496	0.00390086	0.0300247	-0.0268435	0.0244193	-0.0454735	0.00391632	-0.080411	0.0365544	0.000229978	0.0168514	0.0339882	-0.0166578	-0.0113778	0.047192	0.0348483	0.0337419	0.00565222	-0.0409505	0.0162505	-0.0833699	0.0296176	0.0604397	0.00945262	0.0492276	-0.00190842	0.00352411	0.0140037	0.019852	-0.0448957	-0.0191726	0.00100004	0.0145067	0.0749414	-0.0515249	-0.0209878	-0.058028	0.0112983	0.0142131	0.00395571	0.0263476	-0.0247128
V155	-0.0461732	-0.0485901	0.0223578	-0.0406548	-0.00708528	-0.0106065	-0.0109952	0.00696711	0.0106842	0.037408	-0.0423727	0.0264756	-0.036717	0.00632758	-0.0793613	0.00978096	0.021594	0.0353284	0.0147674	-0.00339673	0.00344716	0.0330998	0.0197345	0.0419448	-0.000972089	-0.0375072	0.0145129	-0.0682336	0.0105659	0.0482694	0.006369	0.0522229	-0.0203931	-0.0118317	0.0277673	0.00334227	-0.0451007	-0.0285845	0.0216222	0.0268873	0.0735903	-0.0681224	-0.0234487	-0.0488538	0.0106808	0.00315784	0.010877	-0.00187374	-0.0238846
V156	-0.0470382	-0.0479495	0.0195951	-0.0426614	-0.0250641	-0.00228886	-0.0128026	-0.0124654	0.0201113	0.0270019	-0.0289525	0.0265896	-0.0384614	0.00777331	-0.0653962	-0.0107963	0.0254553	0.0402611	-0.00120497	0.00693027	0.0504086	0.00943206	-0.00168499	0.0344247	-0.0202058	-0.0319778	0.00955232	-0.0380164	0.0040657	0.0403156	-0.0100387	0.0722453	-0.0159648	-0.00528101	0.0251969	-0.00104414	-0.0522711	-0.025584	0.0431371	0.0488657	0.0496261	-0.0571822	-0.0460187	-0.050958	-0.0069149	-0.00960503	-0.00160751	-0.0220142	-0.00971996
V157	-0.0488015	-0.0447023	0.0158233	-0.0420999	-0.0389406	0.00627619	-0.0204424	-0.00884153	0.0202989	0.0265143	-0.0225088	0.0388462	-0.0293222	-0.00475888	-0.047144	-0.0230296	0.0306288	0.0413689	-0.015424	0.0124717	0.0790474	-0.0078473	-0.00217995	0.0144597	-0.019717	-0.0138019	0.00171384	-0.00649828	-0.0213929	-0.00925071	-0.0144729	0.0657128	-0.00612851	-0.0110307	0.025522	0.00285521	-0.0447542	0.0105187	0.0516551	0.0231948	0.0292345	-0.0251349	-0.0515694	-0.0457682	0.00623698	-0.00833059	-0.0119447	-0.016465	0.0166008
V158	-0.0496327	-0.0408689	0.0155832	-0.0433745	-0.0433656	0.0149345	-0.02573	0.0135445	0.0218604	0.0227016	-0.0241854	0.0446125	-0.0163466	-0.0104053	-0.029641	-0.0147372	0.0344016	0.0316637	-0.0384736	0.0244714	0.0776712	-0.0211131	-0.00692034	0.00259136	-0.022078	0.00140807	-0.00178989	0.00637079	-0.0264902	-0.0494957	-0.0113012	0.0539208	-0.00543518	0.00525233	0.0310189	-0.00303013	-0.0595314	0.0224	0.0553008	0.0217715	0.00542463	0.00049692	-0.0558504	-0.0427384	-0.0121836	-0.0200054	-0.0330315	-0.0264708	0.0455982
V159	-0.0499501	-0.0392976	0.0167799	-0.0448006	-0.0469625	0.0208355	-0.0194105	0.0308474	0.0235151	0.0293555	-0.0127201	0.0355011	-0.00280974	-0.00855694	-0.0114431	-0.00849363	0.0311607	0.000316375	-0.0586088	0.0206306	0.0577877	-0.0124057	0.000360562	-0.00784327	-0.0245706	0.00735897	-0.006747	0.0221642	-0.0361338	-0.0763266	-0.00718393	0.0392157	-0.00468542	0.000227442	0.0389959	-0.0139852	-0.0589478	0.0359854	0.0608519	0.0178091	-0.0087157	0.0186998	-0.0524248	-0.0311083	-0.0215418	-0.0131736	-0.0153028	-0.0101432	0.0676225
V160	-0.049765	-0.0390149	0.0175792	-0.0461749	-0.03661	0.0259588	-0.0151434	0.0491985	0.0137087	0.0379893	0.0152057	0.0164068	0.00808226	-0.00581802	-0.0191071	0.0053502	0.0259829	-0.0262611	-0.0756818	0.00901693	0.0305057	0.0118002	0.00819243	-0.0181462	-0.0265792	-0.00151019	-0.0246105	0.0305191	-0.0289507	-0.0788009	0.00887789	0.0183048	0.00651732	-0.015715	0.028837	-0.0362459	-0.0621943	0.0369674	0.0580103	-0.0121636	0.00251848	-0.00956964	-0.0645758	-0.0336171	-0.0154017	-0.0320594	-0.0284506	0.00190141	0.0779687
V161	-0.0483741	-0.0398564	0.0230682	-0.0480098	-0.029248	0.0295169	-0.0166022	0.0575536	-0.00368202	0.0470199	0.0275289	-0.00324596	0.00266495	-0.00708612	-0.0171776	0.00324769	0.0208975	-0.0182575	-0.0764986	-0.0141056	-0.00330347	0.037579	0.0156352	0.00414692	-0.0300877	-0.0144233	-0.0365784	0.0483056	-0.0026681	-0.0558736	-0.0103863	0.0173506	0.0278031	-0.0362387	0.0119768	-0.0482609	-0.0406044	0.0482154	0.0401789	-0.0367303	0.0124144	-0.015389	-0.0529261	-0.0392482	-0.00367313	-0.0211277	-0.0212379	0.0207173	0.0824419
V162	-0.0469622	-0.0401728	0.0303189	-0.0473647	-0.0205396	0.020682	-0.0251174	0.0509283	-0.0137224	0.0491614	0.0363277	-0.0152134	0.00935525	-0.00616049	0.00238996	-0.00150559	0.00665104	-0.0171273	-0.0645018	-0.029147	-0.00838941	0.0613251	0.0243705	0.0170175	-0.0243009	-0.0245756	-0.0475795	0.049143	0.0208329	-0.0208043	-0.00751576	-7.22138e-05	0.0364542	-0.0587719	-0.0040406	-0.0576425	-0.0117822	0.0480075	0.0106187	-0.0586934	0.0689013	-0.0244907	-0.0414631	-0.0209845	0.00224702	-0.00431014	-0.0150438	0.0204945	0.070518
V163	-0.0462592	-0.0399993	0.0324412	-0.0425547	-0.0120279	0.0117189	-0.0202742	0.0488248	-0.0105151	0.0632189	0.0380199	-0.040083	0.0177843	-0.0046229	0.010954	-0.0208352	-0.0226324	-0.0117638	-0.0353216	-0.0526376	-0.00469623	0.0677012	0.0112754	0.0320495	0.00512526	-0.0529728	-0.0417616	0.0505212	0.0488405	0.0226064	0.00517867	-0.0173961	0.0286548	-0.07569	-0.00265618	-0.0516369	0.0128833	0.0375032	-0.021171	-0.0633359	0.100043	-0.0528401	-0.0213565	0.0181425	0.017958	-0.00972317	-0.0210338	0.0153458	0.0293149
V164	-0.0451639	-0.0407196	0.0305486	-0.0380254	-0.0162542	0.00445208	-0.0013299	0.056031	-0.0140589	0.0696207	0.0360677	-0.0533463	0.0146048	-0.00152129	0.00708811	-0.0503009	-0.0457409	0.0140852	-0.00173395	-0.0522505	-0.00233855	0.0720845	-0.00626332	0.0416352	0.0219526	-0.0877989	-0.0109319	0.0539274	0.0464345	0.0552407	0.00332872	-0.0289657	0.00708747	-0.104591	-0.000360781	-0.0349563	0.00031861	0.0224837	-0.0333001	-0.0516845	0.087537	-0.0685095	-0.0251582	0.0258278	0.0325149	-0.014773	-0.0254322	-0.00837351	-0.00253514
V165	-0.0463967	-0.0379748	0.0264947	-0.0378893	-0.017637	-0.00718879	0.0108392	0.0473695	-0.0211805	0.0604074	0.0178962	-0.0559756	0.00263339	-0.00193693	0.00455913	-0.0709052	-0.0497977	0.042725	0.012428	-0.0498283	0.0226406	0.0385115	-0.0489824	0.0488732	0.0477448	-0.091517	0.021575	0.0302782	0.0392332	0.0584409	-0.00817977	-0.0342531	-0.0174861	-0.109708	-0.0137	-0.0280564	-0.00487774	0.000834626	-0.0400786	-0.0491461	0.07931	-0.0775244	-0.0235286	0.0426444	0.0454085	-0.0552395	-0.0321877	-0.0139101	-0.0128442
V166	-0.0487045	-0.0364645	0.025569	-0.0348521	-0.019874	-0.00677646	0.0195328	0.0427401	-0.0194668	0.0399785	-0.00186911	-0.0347222	-0.0110793	-0.00974748	-0.0135699	-0.0872269	-0.0214818	0.0535358	0.0186382	-0.02011	0.0387168	-0.00688354	-0.0459958	0.0314461	0.0399563	-0.0766853	0.0486777	0.0071253	0.0185763	0.0531933	-0.0306647	-0.0427627	-0.0160925	-0.0943227	-0.0321841	-0.0187761	0.00283658	0.00572595	-0.0639643	0.00269748	0.0759686	-0.0761169	0.00542395	0.0607944	0.0341222	-0.0756832	-0.0296668	-0.0246025	-0.00480875
V167	-0.0503571	-0.0338611	0.023687	-0.0377873	-0.0114965	-0.00237254	0.01368	0.0372108	-0.0211129	0.0215193	-0.0124413	-0.00115917	-0.0257365	-0.0170052	-0.0322763	-0.0679044	-0.00280268	0.0514409	0.00924656	0.00648181	0.058166	-0.0306534	-0.0539803	0.0221484	0.0141554	-0.0718831	0.0633616	0.0044448	0.014672	0.0411162	-0.0242792	-0.0210174	-0.011083	-0.0845602	-0.0359101	-0.0481065	-0.0261676	0.0259497	-0.0450295	0.0155978	0.0591871	-0.037805	0.0178086	0.0764645	0.0243452	-0.071732	-0.0187965	-0.0420249	0.00565277
V168	-0.0509572	-0.0339362	0.0235295	-0.0370663	-0.00957782	0.00968247	0.0135611	0.0261115	-0.00257451	0.0158268	-0.0078714	0.0220756	-0.0406447	-0.0408366	-0.0357264	-0.0453117	0.0236432	0.0337255	-0.00877494	0.0236025	0.0666106	-0.0323236	-0.0563198	-0.00430968	-0.0197196	-0.0510204	0.0870754	-0.00790973	-0.00678859	0.0339936	-0.00708581	0.0178415	-0.00919033	-0.0471	-0.0453375	-0.0427554	-0.0404579	0.0330483	-0.0538713	0.00149018	0.0337746	0.00754596	0.0331072	0.0862445	0.0205944	-0.0614572	-0.0427974	-0.0492633	0.0220325
V169	-0.0500257	-0.0350016	0.0249479	-0.0367696	-0.00209334	0.019653	0.0233976	0.0221269	0.0126583	0.00616704	0.00389002	0.0405874	-0.0336035	-0.0484254	-0.0387149	-0.0135605	0.04514	0.0223527	-0.027948	0.0511372	0.071797	-0.0221348	-0.0450011	-0.0226164	-0.0335724	-0.0262652	0.0842345	0.000623417	-0.0192793	0.0282859	0.00549711	0.0307833	0.0044312	-0.0181047	-0.0465243	-0.0481637	-0.0450106	0.022694	-0.0313074	0.0261062	0.0218704	0.0382591	0.0421431	0.091405	0.0153589	-0.0554716	-0.0435258	-0.0466635	0.00554095
V170	-0.0500176	-0.0364191	0.0251674	-0.0351138	0.00833492	0.025577	0.0267681	0.0169013	0.0190355	-0.000420752	0.0129152	0.0422183	-0.0417264	-0.0279114	-0.0477274	0.0115538	0.0548612	0.0283486	-0.0384203	0.0436908	0.0499016	-0.0126102	-0.0308418	-0.0270596	-0.0514346	-0.00942973	0.0753191	0.0190763	-0.0448133	0.020658	0.0284582	0.0381297	0.0284716	0.00513678	-0.0342049	-0.0466298	-0.0279219	0.0477874	-0.00389038	0.0367221	0.0536662	0.0501862	0.0370929	0.0534719	0.0254318	-0.0338828	-0.0393863	-0.0425984	-0.00686086
V171	-0.0504691	-0.0370639	0.0284173	-0.0289142	0.00637859	0.0279553	0.0309586	0.025965	0.0210929	0.00601579	0.0268302	0.0234282	-0.0377508	-0.000799369	-0.0350967	0.010482	0.0503101	0.0196441	-0.0493493	0.0371551	0.0391992	0.00156632	-0.0190488	-0.0265127	-0.0458523	0.00860731	0.0609709	0.0363945	-0.075781	0.0117248	0.0349659	0.037957	0.0469495	0.0378849	-0.0017091	-0.023115	-0.00420361	0.0456964	0.0287625	-0.00331512	0.0628616	0.059238	0.0231482	0.0324415	0.0529789	-0.00994258	-0.0201572	-0.0337506	-0.0302569
V172	-0.0512105	-0.0354424	0.0285682	-0.0264006	-0.00960215	0.029693	0.0339579	0.0333513	0.0225383	0.01096	0.0299396	-0.00959008	-0.0405271	0.0290948	-0.00617027	0.00226197	0.0402219	0.0112871	-0.0380359	0.0100411	0.0287166	0.0201893	-0.00622292	-0.00694043	-0.0320578	0.00347391	0.0653806	0.0529426	-0.0915496	0.0080075	0.0388681	0.0179272	0.0307575	0.0355381	0.0178637	0.00448408	-0.0116484	0.0440238	0.0605422	-0.0324705	0.0532378	0.0281977	0.010375	0.0231667	0.0869726	0.00862927	-0.00461666	-0.0109731	-0.0209401
V173	-0.0497932	-0.0363112	0.0311998	-0.0257799	-0.0254633	0.0305458	0.0260086	0.0339879	0.011858	0.00773201	0.0438734	-0.0435409	-0.0545153	0.0280326	0.00186785	-0.000179536	0.0192418	-0.00481574	-0.0377437	-0.019366	0.0300709	0.0191543	-0.00670966	0.00453988	-0.00452539	0.00558692	0.0608671	0.0576992	-0.0814701	0.0216095	0.0353773	0.00578215	0.00772422	0.03706	0.0429323	0.033911	-0.00759349	0.00744393	0.0768379	-0.0485592	0.0437605	0.00576235	-0.010511	0.021507	0.0991779	0.0331292	0.00191556	0.0188904	-0.0235685
V174	-0.0476275	-0.0367654	0.0346355	-0.0237228	-0.0407115	0.0328937	0.011647	0.0268673	-0.000821196	0.0266383	0.0384958	-0.0740942	-0.0692852	0.0407454	0.0161519	-0.00968397	-0.00637788	-0.0327918	-0.0177301	-0.0503229	0.0115562	0.0154562	-0.00658356	0.0125409	0.029774	-0.00858589	0.0586824	0.0308146	-0.0803201	0.0246882	0.019611	0.0136652	0.0017336	0.0347815	0.0434032	0.0760721	-0.0123324	-0.013561	0.0573654	-0.0653933	0.00645617	-0.000781748	-0.0282576	0.0158755	0.0859019	0.0493942	-0.0275587	0.0347263	-0.0109135
V175	-0.0447327	-0.035803	0.0406355	-0.0199949	-0.0495393	0.0320725	-0.00373548	0.0371739	-0.0143902	0.0252475	0.0418664	-0.0903337	-0.0781241	0.0348537	0.0190402	-0.00775348	-0.0156144	-0.063903	-0.0106291	-0.0585718	-0.0154198	0.000449322	0.00812584	0.0197847	0.0519818	-0.00380096	0.0674221	-0.0199116	-0.0741468	0.0104913	0.00600055	0.00649507	0.00541842	0.0256202	0.0482136	0.0737515	-0.0276686	-0.0341122	0.033736	-0.0773948	-0.0170367	-0.00941939	-0.0324047	0.0162698	0.0635064	0.0692305	-0.0165662	0.0622515	0.0132333
V176	-0.0423879	-0.0302869	0.0482935	-0.0202853	-0.0576778	0.0350715	-0.0140187	0.0262048	-0.0282797	0.0234574	0.0473196	-0.0838461	-0.0849571	0.0230078	0.0113397	-0.00448692	-0.00918924	-0.0923907	-0.0190259	-0.0482926	-0.0427115	-0.0034912	0.00814552	0.0139756	0.0668307	-0.00528392	0.0574369	-0.0842949	-0.0361607	-0.00322696	-0.0284541	-0.000422979	-0.00433883	0.0212033	0.0500629	0.0424753	-0.0460346	-0.00787103	-0.00148934	-0.0811901	-0.0530085	-0.0371756	-0.0427743	0.00282775	0.0123285	0.0523415	-0.0222224	0.083382	0.0371885
V177	-0.0398016	-0.0231854	0.0571881	-0.0196305	-0.0505572	0.0298208	-0.0280272	0.021584	-0.0602958	0.00538576	0.0705511	-0.0690549	-0.071774	-0.0124494	-0.0112836	-0.00525496	0.0204627	-0.0993445	-0.0255802	-0.0235213	-0.0773132	0.0108764	0.0152294	-0.0123237	0.0705067	-0.00119502	0.0284008	-0.110745	0.0108325	-0.0228934	-0.0535152	-0.0117558	-0.00410796	-0.00661489	0.0302054	-0.0309244	-0.057597	0.030023	-0.0245158	-0.0785799	-0.0575147	-0.0846027	-0.0344345	-0.0102277	-0.0150215	0.0332624	0.00912795	0.0937795	0.0457427
V178	-0.0360449	-0.0127649	0.0664217	-0.0213616	-0.0468099	0.0341903	-0.0389003	0.0180912	-0.0758861	-0.0109655	0.0625432	-0.0254689	-0.0553455	-0.0704191	-0.0178684	-0.00820121	0.0476559	-0.064006	-0.0331916	0.0136651	-0.098507	-0.0105624	0.000567908	-0.0273937	0.0493811	0.0110987	0.00137778	-0.110641	0.0690244	-0.00887424	-0.0724888	-0.0155819	0.00333576	-0.0166407	0.00254711	-0.105013	-0.0828496	0.0744759	-0.0453086	-0.0611312	-0.0492492	-0.11212	-0.0165227	-0.00561669	-0.0234123	-0.0172613	0.0259147	0.0470282	0.0556657
V179	-0.0333253	-0.0026335	0.0735514	-0.0225172	-0.0407592	0.0328601	-0.0415935	0.0123866	-0.0526639	-0.0161371	0.043295	0.0140979	-0.0459619	-0.115913	0.00834445	-0.01013	0.0439691	-0.0263222	-0.0583679	0.0266119	-0.0956612	-0.0098901	0.00460183	-0.0281804	0.041293	0.00455994	-0.0188335	-0.114124	0.071638	0.0174131	-0.074837	-0.0171433	-0.00364394	0.00607612	0.00361415	-0.14439	-0.0660775	0.0943458	-0.058937	-0.0603859	-0.0278402	-0.0855346	0.0329768	-0.00250676	-0.0372893	-0.0251818	0.038787	-0.00601934	0.0360854
V180	-0.0328831	0.00400334	0.0757946	-0.0251714	-0.0449114	0.0328969	-0.0311322	-0.00163646	-0.0156144	-0.0330997	0.00875769	0.0386343	-0.0503395	-0.125506	0.0474515	0.0013381	0.0254888	0.000474529	-0.0680058	0.0293716	-0.0740609	-0.0136494	0.0191887	-0.0443372	0.0747047	-0.00619094	-0.030156	-0.0963511	0.0408156	0.0530084	-0.0579547	-0.0540312	0.00816897	0.0234771	0.0333944	-0.144271	-0.0286812	0.0744941	-0.0505697	-0.0558667	-0.000784271	-0.0650132	0.026962	-0.00241475	-0.0342553	-0.0392959	0.0256605	-0.0520266	0.0045654
V181	-0.0324433	0.00418168	0.0753695	-0.0332798	-0.0420137	0.0329519	-0.00653281	0.00148803	0.0134715	-0.0425338	-0.0261715	0.0524734	-0.0582138	-0.113369	0.0699236	0.0062076	0.000696179	0.014973	-0.0835505	0.0256544	-0.0465882	-0.00785364	0.0363462	-0.034508	0.0901988	-0.0163401	-0.0328009	-0.0613636	0.00374212	0.117802	-0.0574639	-0.0447654	0.00530979	0.053431	0.0355164	-0.117096	-0.00443404	0.0404352	-0.0386307	-0.0284911	0.00495521	-0.0592596	0.0214072	-0.00485634	-0.0172238	-0.0297594	0.00344429	-0.0582199	0.000486809
V182	-0.0311822	0.00358997	0.0751945	-0.0361483	-0.0458165	0.0251526	0.00866609	0.00803961	0.0302498	-0.0506854	-0.0560693	0.0420079	-0.0527211	-0.0841536	0.102056	0.0199428	0.00594498	0.0233456	-0.107363	0.0388046	-0.0175202	-0.024788	0.0659104	0.00104391	0.0526516	-0.013842	-0.0319214	-0.0359559	-0.0271325	0.168066	-0.0382105	-0.0265022	0.00865231	0.0363989	0.0274402	-0.0583786	0.0257776	-0.0298388	-0.0105249	-0.000102889	0.0279204	-0.0531432	-0.0180514	-0.0133881	0.00959412	-0.0282704	-0.00532935	-0.0392139	-0.000859241
V183	-0.0292468	0.00892197	0.0733588	-0.0396134	-0.0524106	0.0157317	0.0192323	0.0140266	0.0440748	-0.0657789	-0.0864843	0.00719291	-0.021389	-0.0475636	0.106309	0.0193543	-0.0155983	-0.00602631	-0.118342	0.0273278	0.0149699	-0.0373475	0.0744045	-0.00736156	0.00805689	-0.0247234	-0.0279119	-0.0470945	-0.0494049	0.167418	-0.00730052	-0.00481646	0.0369695	0.0216157	0.00572867	0.00943828	0.0567157	-0.0788245	0.0109763	0.0195923	0.0238211	-0.0186568	0.00743404	-0.0288379	0.0343478	0.0117991	-0.00974326	-0.0203003	0.0102096
V184	-0.023409	0.0136067	0.0738299	-0.0426727	-0.0572914	0.0189386	0.0188447	0.0235995	0.0499153	-0.0627252	-0.105593	-0.0337793	-0.00973099	-0.000405078	0.0975464	0.0235051	-0.0329899	-0.023325	-0.088149	0.0431006	0.0249384	-0.0112965	0.0649974	-0.0191903	-0.0569341	-0.0476401	-0.0288881	-0.0551069	-0.0518713	0.156136	0.009441	0.014479	0.038805	-0.0552976	-0.0233862	0.0434659	0.0853335	-0.126954	0.0161901	0.0516162	-0.0155012	0.014188	-0.0155584	-0.0265595	0.0313921	0.117323	-0.0235934	-0.0396668	0.0288995
V185	-0.0151776	0.0210438	0.074685	-0.0511752	-0.0478469	0.0125508	0.0116469	0.0357531	0.0435978	-0.0546156	-0.0988391	-0.0824619	-0.00547456	0.0207769	0.0920544	0.0242682	-0.0514987	-0.0465722	-0.0662069	0.0600451	0.026765	0.00573341	0.000484902	-0.033282	-0.0804534	-0.0796903	-0.0218788	-0.0580649	-0.0168895	0.111116	0.0235601	0.0636313	0.0295422	-0.0700367	-0.0323711	0.0300877	0.0588876	-0.153047	0.0291214	0.0301534	-0.0497305	0.0536331	0.0146762	-0.0137659	0.00975919	0.125338	-0.0359473	-0.0195069	0.0104605
V186	-0.00461813	0.0309924	0.0720018	-0.0509324	-0.0448356	0.0238074	0.00651115	0.0673406	0.0399172	-0.0392857	-0.0698253	-0.118689	0.00516653	0.041668	0.0580256	0.00841669	-0.0252711	-0.0683351	-0.0352268	0.0882802	0.0138786	0.0216491	-0.0793463	-0.061846	-0.0838733	-0.0645217	0.00475749	-0.0642133	0.00822527	0.0443147	0.0204603	0.0587532	0.0290862	-0.0530731	-0.067666	0.0549479	0.06196	-0.128249	0.000267855	0.0350579	-0.0626055	0.0335779	0.0235064	-0.00811591	-0.0409126	0.161261	-0.011168	-0.00155082	-0.0196985
V187	0.00777333	0.0435203	0.069811	-0.0480037	-0.0270989	0.0286547	0.00740233	0.0750669	0.0338922	-0.0343446	-0.0215987	-0.127534	-0.0108937	0.0632901	0.0115272	0.0218701	-0.00251113	-0.0504806	-0.00173852	0.0906143	-0.00512703	0.0485203	-0.120406	-0.0732862	-0.0498565	-0.0737068	0.0120858	-0.034918	0.00256963	-0.00185263	0.0178737	0.0454087	0.0619026	-0.0234991	-0.0701474	-0.00185558	0.0292846	-0.0511793	0.0147056	0.0285887	-0.0319797	0.0159021	0.043293	0.0191661	-0.0442731	0.125323	0.0218249	0.0160871	-0.0508898
V188	0.0192695	0.0564904	0.0604607	-0.0398213	-0.0279541	0.0201382	-0.00982927	0.0684029	0.0251466	0.000764093	0.00899938	-0.110501	-0.00609236	0.0511471	-0.0199194	-0.000186919	-0.00070799	-0.034606	-0.0111779	0.0707405	0.0145286	0.0566106	-0.132335	-0.0537624	-0.00439001	-0.0588319	0.00349456	-0.0150057	-0.0316341	-0.0265197	-0.00995215	0.0372488	0.0786972	0.00291762	-0.0567512	-0.00812126	0.0041088	0.0283763	-0.0108597	-0.0231173	-0.00941837	0.005956	0.044611	0.0511375	-0.0267419	0.0797557	0.0404963	0.0313141	-0.0542041
V189	0.0272826	0.0613155	0.0535889	-0.0335291	-0.0219486	0.00584797	-0.0177382	0.0534587	0.0295987	0.0252081	0.0287173	-0.072374	-0.00207844	0.0312358	-0.0290099	-0.00695343	0.00447664	-0.0241966	-0.00271963	0.0428364	0.0332059	0.0510789	-0.108684	-0.0479038	0.0476119	-0.0355243	-5.57003e-05	0.0171878	-0.030644	-0.0163343	-0.0441236	0.029813	0.0480553	0.0336098	-0.0363971	-0.00243409	-0.00656339	0.0619834	-0.00255603	-0.0292209	0.000626758	0.00790387	0.0582095	0.100184	-0.0150203	0.039081	0.0677826	0.0315103	-0.0468654
V190	0.0338968	0.0626735	0.0479716	-0.0275285	-0.0178537	0.00318014	-0.0196444	0.0305035	0.032458	0.039155	0.0277623	-0.053242	-0.0136812	0.0109814	-0.03164	6.91551e-05	0.00378755	-0.00808143	-0.0048821	0.0147837	0.0384659	0.0330782	-0.0759848	-0.0381099	0.0606704	-0.0302066	-0.0107454	0.0296808	-0.0309988	0.000344055	-0.0526172	0.0236127	0.0271185	0.0425513	-0.00709887	-0.0071477	-0.0049771	0.0737409	0.0011525	-0.00873632	0.0200646	0.0216155	0.0597417	0.0785641	-0.0217646	0.0248588	0.04866	0.0359834	-0.0245432
V191	0.038519	0.0629414	0.0442784	-0.0207574	-0.0191592	0.00746727	-0.0151817	0.0134961	0.0253677	0.0377054	0.0148474	-0.0329006	-0.0129478	0.00353215	-0.0296295	0.000163342	0.000540602	0.000969772	-0.00777525	0.00121644	0.0374154	0.0156023	-0.0552343	-0.0295704	0.0590079	-0.0199567	-0.012874	0.0275934	-0.0274156	0.00958001	-0.0550139	0.0299631	0.028314	0.0383308	0.00896391	-0.0106648	0.0076608	0.0570792	0.00556122	0.0126246	0.0217795	0.0266166	0.0446427	0.0522162	-0.0262152	0.00313078	0.0282916	0.0293629	-0.0108514
V192	0.0413723	0.0634512	0.0407578	-0.0156003	-0.0185099	0.00907603	-0.0138912	0.00271279	0.027451	0.0312379	0.0073043	-0.019573	-0.0120946	0.00539886	-0.0205341	-0.00539816	0.00138006	0.00457353	-0.000882026	0.00361591	0.0271812	0.00807688	-0.0429445	-0.0273774	0.0467878	-0.0159067	-0.00540765	0.0178553	-0.0221794	0.0114065	-0.0459814	0.0240267	0.0230869	0.0224581	0.00930421	-0.00778732	0.011399	0.0427514	0.0073074	0.0225487	0.0138379	0.0239166	0.0364277	0.0281573	-0.0279802	0.000816209	0.00852979	0.0336598	-6.00956e-05
V193	0.0432554	0.0630516	0.0401544	-0.0119051	-0.0136012	0.00781147	-0.0136572	-0.00396391	0.0222086	0.0232496	0.00776681	-0.00885775	-0.00792383	0.00286451	-0.0155221	-0.00578265	0.00299229	0.00765764	0.000670917	0.0064727	0.0194404	0.000595679	-0.0328351	-0.0255568	0.0341654	-0.00904673	-0.00341896	0.0127986	-0.015753	0.00948702	-0.0366816	0.0114466	0.0161575	0.0127801	0.0137168	-0.00957007	0.00784214	0.0314454	0.0122576	0.0208902	0.0202873	0.0160259	0.0306463	0.0100823	-0.0286275	-0.0100096	-0.00804095	0.03121	-0.00267505
V194	0.0445034	0.0625599	0.0392821	-0.00791042	-0.0122032	0.00887777	-0.0145229	-0.00908316	0.0184664	0.0210482	0.00407636	-0.00172133	-0.00648047	0.00458135	-0.0124861	-0.0085578	0.00450109	0.0119819	0.00238857	0.00878043	0.0108987	0.000472542	-0.0325374	-0.0206002	0.0234549	-0.00523747	-0.00353881	0.00565896	-0.0132314	0.00471981	-0.023531	0.00533916	0.00512636	0.00693331	0.0154829	-0.00776031	0.00630937	0.024321	0.0103248	0.0244081	0.0214751	0.00735521	0.0248459	-0.00747994	-0.0302862	-0.0169027	-0.0210088	0.0201283	-0.00594165
V195	0.0453165	0.0618501	0.0391273	-0.00546515	-0.0106824	0.0101147	-0.0139266	-0.00739184	0.0140821	0.0185259	0.00485985	0.00142146	-0.00366914	0.000637487	-0.0104061	-0.0104812	0.00390072	0.012345	0.00553198	0.00927924	0.00699799	-0.00485363	-0.029979	-0.0172043	0.013262	-0.00236771	0.000584405	0.00603145	-0.0189946	0.00217969	-0.0191086	-0.000923096	-0.00285275	0.00345047	0.0150405	-0.00714025	0.00143985	0.0156391	0.0116702	0.0239421	0.01923	-0.000812656	0.0180688	-0.0155383	-0.0268574	-0.0202959	-0.0254818	0.0157203	-0.0114272
V196	0.04576	0.0613026	0.0391438	-0.00410581	-0.00993722	0.0118301	-0.0137308	-0.00494258	0.0140525	0.0197197	0.00163359	0.00472195	-0.00517533	-0.00458045	-0.00437667	-0.00872714	0.00708166	0.0108593	0.00749491	0.00664832	0.00566868	-0.00660843	-0.0270133	-0.0165248	0.0119872	-0.00162146	0.00156588	0.00191645	-0.0228881	-0.000598557	-0.0172322	-0.00314643	-0.00756088	0.00246501	0.0178721	-0.00354195	0.00372904	0.011075	0.0100845	0.0197893	0.0152776	-0.00216389	0.0116643	-0.0136885	-0.0252873	-0.0238312	-0.02854	0.0147116	-0.012473
V197	0.0460256	0.0607212	0.0398069	-0.00296615	-0.00861997	0.0126992	-0.0154563	-0.00292256	0.0134151	0.0182707	-0.00170599	0.00497754	-0.0036697	-0.00653867	0.000480262	-0.00586797	0.0111415	0.0109085	0.0085319	0.000765919	0.00975788	-0.00371598	-0.0210745	-0.0169666	0.0125516	-0.000262878	0.00183221	-0.00200952	-0.0306324	-0.0026463	-0.0123949	-0.00496425	-0.0149834	0.00588922	0.0183112	-0.00446279	-0.0010735	0.00442172	0.00929377	0.0190432	0.011865	-0.00111467	0.00501277	-0.0122342	-0.0234543	-0.0233946	-0.0266905	0.00980001	-0.0160403
V198	0.046011	0.0603321	0.0410567	-0.00288461	-0.00899514	0.0135905	-0.0130361	0.000313567	0.0118788	0.0192637	-0.00460639	0.00711324	-0.000315863	-0.0081644	0.00778215	-0.00220247	0.0144568	0.0110993	0.0103617	-0.00277014	0.0118987	-0.0052857	-0.0149549	-0.0129708	0.0134259	0.00164009	0.00262947	-0.00469972	-0.0322758	-0.00819177	-0.00839932	-0.00375679	-0.0160182	0.00460335	0.0184863	-5.78423e-05	-0.00398318	0.00376706	0.00586114	0.0228116	0.00777345	-0.00187715	-0.00324083	-0.00707072	-0.0204251	-0.0194931	-0.024469	0.00987514	-0.00858528
V199	0.0455348	0.0605619	0.0422896	-0.0034839	-0.0085408	0.0128585	-0.0119692	0.00210639	0.010907	0.0218884	-0.0063603	0.010493	0.00456559	-0.0137965	0.0111552	0.00357925	0.0186901	0.0124814	0.00727125	-0.00427531	0.0148178	-0.00131664	-0.00547577	-0.0072534	0.0120861	-0.00234527	-0.000166917	-0.00855129	-0.0355888	-0.0137637	-0.00502384	0.00299164	-0.0188108	0.00310232	0.0116265	0.0055551	-0.0111312	0.00372833	0.00510675	0.0216066	0.00763322	0.00105482	-0.00326758	-0.00672658	-0.0137739	-0.0127254	-0.0210035	0.00660446	0.000689903
V200	0.0450191	0.0602937	0.0444184	-0.00429595	-0.0108083	0.0121961	-0.00906731	0.00168413	0.00643931	0.0199568	-0.0111965	0.0106793	0.00808227	-0.019763	0.0114838	0.00463465	0.0212707	0.0160233	0.00867336	-0.00447081	0.0143047	0.00374799	0.00882182	-0.00109351	0.010276	-0.0115451	-0.00553635	-0.0124018	-0.0346215	-0.0252569	-0.00191066	0.00310672	-0.0175046	0.00642266	0.00993169	0.0100273	-0.00708218	0.00989032	0.005344	0.0242184	0.0063305	-0.000933591	0.00123543	-0.00854581	-0.00904161	-0.00113793	-0.011413	0.00140117	0.0113223
V201	0.0444039	0.0596973	0.0468145	-0.00603841	-0.0108444	0.0104977	-0.00705079	-0.00257816	0.00199546	0.0176523	-0.0166066	0.0104626	0.00852739	-0.0232653	0.0121142	0.0063327	0.0214428	0.0156909	0.00966828	-0.00233787	0.0108935	0.0126115	0.0220711	-0.00345492	0.000385511	-0.0181554	-0.0120704	-0.0199797	-0.0239843	-0.0330592	-0.00049822	0.00690918	-0.0109853	0.0126961	0.00692525	0.0082796	0.00426114	0.0118125	0.000423625	0.0229134	0.0134781	0.00200397	0.00720322	-0.0113484	-0.0110678	0.00971546	-0.00508461	-0.0024647	0.0316269
V202	0.0433739	0.059058	0.049495	-0.00807501	-0.0121486	0.0103753	-0.00433412	-0.00779441	-0.0048508	0.0152005	-0.0232777	0.00640388	0.0113635	-0.0233805	0.0127889	0.00808513	0.0223878	0.0154798	0.0110303	0.000832098	0.00539747	0.0220659	0.0354447	-0.00103728	-0.0125067	-0.0308289	-0.0155512	-0.0261768	-0.0108035	-0.0292861	0.00682637	0.0103727	-0.0131308	0.0170851	0.0156044	0.00509679	0.0126807	0.0112949	0.00160043	0.0221688	0.0154839	-0.00363059	0.00422822	-0.0108611	-0.0147776	0.0103434	0.00833703	-0.000530197	0.0460915
V203	0.0422672	0.0575862	0.0532818	-0.00982927	-0.00940806	0.0126739	-6.40554e-05	-0.0162387	-0.0086924	0.00783373	-0.0323265	0.00330935	0.0112176	-0.0179295	0.0095751	0.00809845	0.0220009	0.0115757	0.0150277	0.00285007	-0.000878455	0.0215723	0.0441146	-0.000722242	-0.0248271	-0.0416786	-0.0114952	-0.0258127	-0.000344224	-0.0256712	0.0291029	0.0114704	-0.020884	0.0238087	0.0197014	0.00869262	0.0185084	0.00860683	0.00116527	0.0173272	0.0200735	-0.0147689	0.00227004	-0.0117046	-0.0268775	0.000111651	0.0254205	0.00793772	0.049585
V204	0.0399719	0.0558711	0.0579076	-0.0115547	-0.00511455	0.0163938	0.00212652	-0.0218436	-0.0101519	0.0040872	-0.0372965	0.00525385	0.00943907	-0.00160065	0.00336457	0.0059145	0.0225761	0.00500932	0.0161369	-0.00198005	-0.000367907	0.0231123	0.0607687	-0.00817849	-0.0433696	-0.0443952	-0.0152123	-0.0167338	0.00541218	-0.0136435	0.0513014	0.0113971	-0.029206	0.0203025	0.017684	0.0259916	0.0401408	-0.0100841	-0.0101256	0.00570578	0.0127036	-0.0296009	-0.0148732	0.00310299	-0.0328556	-0.0158948	0.0384279	0.00383941	0.0600188
V205	0.03497	0.053542	0.0649071	-0.0141354	0.00212834	0.0214392	-0.000962233	-0.0293317	-0.00927391	0.00504919	-0.0369777	0.00586035	0.00739898	0.0101902	0.00278144	-0.00789507	0.0263996	-0.00993042	0.00989602	-0.0107254	0.0131268	0.0214597	0.081099	-0.0156579	-0.0604021	-0.0567219	-0.0184963	-0.00178822	0.00934902	0.00861633	0.0742976	0.0211571	-0.0442283	0.014949	0.0263093	0.0512834	0.0482941	-0.0181319	-0.0193449	-0.00198846	0.00890508	-0.0378676	-0.0382131	0.0144053	-0.0463574	-0.0497054	0.0577132	-0.000550264	0.0341323
V206	0.02652	0.0503726	0.073733	-0.0172234	-0.00245438	0.0279792	-0.00232816	-0.0237351	-0.00251682	0.0208724	-0.0367065	0.0154405	0.0202298	0.0239583	0.0119386	-0.0232877	0.0372006	-0.0241212	-0.0167086	-0.0231742	0.0403172	0.019198	0.0827001	-0.0261881	-0.0542076	-0.0485501	-0.0195487	0.0167147	0.0118287	0.0336785	0.0582285	0.0113769	-0.0800258	-0.00813335	0.0368287	0.100597	0.0568562	-0.0202675	-0.0471081	-0.00649258	0.0058846	-0.0436717	-0.0809211	0.0345514	-0.0558622	-0.0721434	0.0974661	-0.00793272	-0.00669073
V207	0.0120412	0.047247	0.0806336	-0.0229767	-0.00809708	0.0377625	0.0118998	0.00164307	0.0104203	0.0474775	-0.0266688	0.00675717	0.0331212	0.0343608	0.0371442	-0.0164707	0.0535741	-0.0183355	-0.0313875	-0.0572002	0.0717165	0.00898871	0.060738	-0.02198	-0.0238872	-0.0475581	0.00552343	0.0407121	-0.00111922	0.047502	0.0324681	-0.00180578	-0.101586	-0.0412963	0.0650029	0.127816	0.0545551	-0.0113842	-0.0745381	0.00831832	0.00163282	-0.0171039	-0.12385	0.038231	-0.0455919	-0.0725758	0.114421	0.00323573	-0.0430174
V208	-0.00213734	0.0418988	0.0806254	-0.0299661	-0.0220379	0.0495159	0.0299277	0.0226656	0.014437	0.0836524	-0.0167508	0.00200429	0.0443252	0.00859672	0.0531336	-0.0226935	0.0675984	-0.00380019	-0.0483067	-0.0912311	0.0946786	-0.0105923	0.0169914	0.00126926	0.0209497	-0.0432189	0.0345726	0.0409915	-0.0277709	0.0342213	0.00460773	-0.00514232	-0.0648229	-0.0632369	0.0760163	0.129638	0.0446376	-0.00355417	-0.0664777	0.0368266	-0.0389762	0.030973	-0.126937	0.00798127	-0.0225064	-0.0424484	0.0996711	-0.0182609	-0.048996
V209	-0.0141402	0.0343855	0.0801639	-0.0341242	-0.0290679	0.0496177	0.0326571	0.0344915	0.00487164	0.0939962	-0.00618982	0.022126	0.0487486	-0.00434313	0.0566324	-0.0340673	0.0961645	0.00845029	-0.0266408	-0.0786006	0.082812	-0.000294741	-0.0247907	0.0317597	0.0574455	-0.0296782	0.0506766	0.00782585	-0.0302376	-0.00221072	-0.0494489	-0.000932502	-0.0553997	-0.0677533	0.0720817	0.0964175	0.0428423	-0.019785	-0.0739025	0.0524024	-0.0718042	0.0451158	-0.0810715	-0.00565144	-0.0199868	0.00224276	0.0803274	-0.0385137	-0.0223293
V210	-0.0206756	0.0295771	0.080342	-0.0355044	-0.0428095	0.029117	0.0240148	0.0284905	-0.00692177	0.0995498	-0.00667031	0.0425245	0.0546665	0.0018986	0.0572196	-0.0188447	0.0991111	0.0315062	-0.0186642	-0.0690661	0.0388274	-0.00151306	-0.0471024	0.0301968	0.0604389	-0.0421683	0.0545376	-0.0288974	-0.0547442	-0.0411566	-0.063452	-0.0333116	-0.0198036	-0.00403111	0.0504592	0.0723436	0.0242924	0.000564761	-0.0751427	0.0491725	-0.0658496	0.0650994	-0.0333781	-0.0123131	-0.0296955	0.0607978	0.037642	-0.0113604	0.0162817
V211	-0.023124	0.026999	0.0786426	-0.0302148	-0.0573634	0.0183313	0.0189222	0.00432833	-0.00807152	0.0860216	-0.0382032	0.0492011	0.0652386	0.00198638	0.0377106	-0.00827235	0.0967482	0.0487186	-0.00894733	-0.0661894	0.0105512	-0.0124533	-0.0624253	0.0348233	0.0376956	-0.0208812	0.0609576	-0.0626255	-0.061909	-0.109449	-0.0697147	-0.0534045	0.00959642	0.0492329	0.0274008	0.0182301	0.0213216	0.00534588	-0.0821503	0.0337692	-0.0518525	0.0608905	0.00845772	-0.00950115	-0.0418434	0.0723482	-0.021637	-0.00800504	0.0591524
V212	-0.025606	0.0220501	0.0746699	-0.0236916	-0.084747	0.0213108	0.0117744	-0.0195246	-0.00324832	0.0768088	-0.0471339	0.0427759	0.0708311	0.00978695	0.00383339	-0.00333154	0.0718896	0.0381856	-0.00874613	-0.0208743	-0.00841897	-0.0256845	-0.0571359	0.0215996	0.0121399	-0.00689823	0.0872459	-0.0787595	-0.0394681	-0.158017	-0.0563764	-0.0409265	0.029186	0.107747	0.00544479	-0.0226911	0.0174692	-0.00222364	-0.0578496	0.0252397	-0.0772407	0.029971	-0.014267	-0.00155931	-0.078738	0.0447692	-0.0284236	0.0250515	0.0989339
V213	-0.0309656	0.0110908	0.0750254	-0.0156397	-0.0764305	0.024296	-0.00560112	-0.014284	0.0118887	0.0776609	-0.0537036	0.0340969	0.0682512	0.00996787	-0.00918391	0.036694	0.0476705	0.0189826	-0.00202695	0.00262348	-0.0314165	-0.0196735	-0.0439076	-0.0276291	-0.0216572	-0.0158684	0.0779154	-0.0572245	-0.00906956	-0.159612	-0.0503496	-0.027747	0.0275384	0.125957	-0.00279459	-0.0619262	-0.0114681	-0.0292224	-0.0431402	-0.03531	-0.0429733	0.0135972	-0.0215582	0.0488727	-0.0556177	-0.00714281	-0.038549	0.0780017	0.102549
V214	-0.0355598	0.000637188	0.0737398	-0.00460675	-0.0712286	0.0292827	-0.0170609	-0.0300425	0.0297123	0.0775741	-0.0360189	0.0227761	0.0436563	0.041449	-0.00251434	0.0590242	0.0329072	0.0215987	0.0048297	0.0129261	-0.0164233	0.0204562	-0.025413	-0.0388253	-0.0259744	-0.0176416	0.0698886	-0.0561903	0.0306349	-0.15155	0.0235079	0.00108001	0.0138358	0.107556	-0.00821034	-0.0713379	-0.018488	-0.0480751	0.00138817	-0.0222232	-0.00782453	-0.0103396	-0.0709899	0.065833	-0.0652519	-0.0141962	-0.0150545	0.0574067	0.0666661
V215	-0.0395878	-0.00747051	0.0702776	0.00522745	-0.0659717	0.0342346	-0.0221741	-0.0339044	0.0288795	0.0703917	-0.00584275	0.0289518	0.0396077	0.0634475	0.0204455	0.0473185	-0.00639538	0.0292163	0.0079858	0.0294444	-0.00977439	0.0190319	-0.0114867	-0.0227675	-0.0139786	-0.0125864	0.0432166	-0.0518452	0.0335965	-0.123845	0.0576699	0.0147823	-0.00192495	0.0726643	-0.0140121	-0.0726457	-0.0326014	-0.0271857	0.00656109	-6.89643e-05	0.01723	-0.00611153	-0.0743955	0.0387278	-0.0564338	-0.020309	-0.0224649	0.00065425	0.000477515
V216	-0.0448618	-0.0140736	0.0637216	0.0132044	-0.0532754	0.0422412	-0.00623453	-0.0320275	0.0300607	0.0688663	0.0342189	0.0328116	0.0308703	0.0510158	0.0190893	0.0299767	-0.0325957	0.0287471	0.0206588	0.0388981	-0.0130031	0.014691	-0.000833123	-0.011153	0.0340419	-0.00208065	0.0155013	-0.0177093	0.0257208	-0.0828105	0.0574344	0.0442393	0.0011879	0.0564163	-0.00737228	-0.0311453	-0.0170299	0.0198112	-0.0043795	-0.00418273	0.0503929	0.00670555	-0.0580415	0.0129673	-0.0423015	-0.0117388	-0.0252388	-0.0286368	-0.0378748
V217	-0.0483729	-0.0188642	0.0534784	0.0193988	-0.0461875	0.0432349	-0.00558627	-0.033348	0.0252584	0.0584592	0.0462874	0.0302963	0.0195653	0.0299794	0.0152061	0.00286643	-0.0429701	0.0353934	0.0253099	0.0522324	-0.0116122	0.0265414	0.00838127	-0.00429021	0.0586608	0.0149644	-0.0170195	0.00695659	0.00139123	-0.0298977	0.0295548	0.0484854	-0.00834627	0.0490649	-0.00863027	-0.00810571	0.0129434	0.0360903	-0.0289078	0.00644025	0.0875267	0.0152003	-0.019209	-0.0128779	-0.020703	0.0130672	-0.00249482	-0.0629157	-0.0611765
V218	-0.0503527	-0.0208629	0.0458368	0.0232355	-0.0395328	0.0442607	0.00242928	-0.0380108	0.0261359	0.053038	0.0467666	0.0186629	0.0221566	0.00959868	0.016809	-0.0166393	-0.0480143	0.022979	0.0301111	0.0544914	-0.0118233	0.0214948	0.00265632	-1.84153e-05	0.0736905	0.0247198	-0.0388271	0.0222131	0.00921515	0.00506319	0.00546934	0.0356474	0.00224174	0.0432408	0.000173984	0.00115164	0.0325757	0.0441906	-0.0471884	0.0244603	0.100863	0.00958282	0.011988	-0.0284175	-0.00951928	0.0303662	0.00583952	-0.0655899	-0.0458339
V219	-0.0523522	-0.0195542	0.0391679	0.0269818	-0.028902	0.0426625	0.00656713	-0.0499163	0.0282188	0.0478401	0.0488089	0.014968	0.0207361	0.00503781	0.0303286	-0.0134797	-0.0360018	0.0175056	0.0153816	0.0529491	0.00361416	0.0186975	0.00587872	-0.00453891	0.0726371	0.0295699	-0.040177	0.0368621	-4.24924e-05	0.0156248	-0.0103982	0.0285643	0.00532119	0.0386315	0.0191217	0.0100542	0.0238259	0.0220758	-0.0465029	0.0253226	0.0962562	0.0367839	0.0329444	-0.019113	0.0183556	0.0594779	0.0084542	-0.0435248	-0.0313742
V220	-0.053232	-0.0201332	0.0376686	0.0279523	-0.0154239	0.0454917	0.0117492	-0.0549767	0.0251383	0.039187	0.033528	0.0179888	0.0170454	-0.00205408	0.0225718	-0.012935	-0.030348	0.0128767	0.0123881	0.0473044	0.0100792	0.0167973	0.023645	-0.0164159	0.0685145	0.023787	-0.0438111	0.048302	-0.00114477	0.00867736	-0.0061773	0.0149207	-0.0119826	0.0463933	0.0123488	0.0152749	0.0201816	0.0191588	-0.0324688	0.0224214	0.0766267	0.0321374	0.0542019	-0.0118444	0.0233516	0.0654214	0.0225927	-0.0232575	-0.026378
V221	-0.0538882	-0.0232127	0.0365398	0.0288494	-0.00442353	0.0429398	0.00185737	-0.0545492	0.0214677	0.0313963	0.017998	0.0262027	0.0117476	-0.00636776	0.0125638	-0.00839004	-0.0153375	0.00978632	-0.00260145	0.0480649	0.0115824	0.0181678	0.0210405	-0.0301247	0.0595693	0.0190853	-0.0487651	0.0564469	0.0132097	-0.00540256	-0.00447779	0.0128794	-0.0176492	0.051392	0.00315	0.0144088	0.0189276	0.000674709	-0.0144392	0.00836914	0.0701304	0.0379371	0.0590782	-0.00666901	0.0211297	0.0609926	0.0113493	-0.0083926	-0.0188966
V222	-0.0545022	-0.0242257	0.0347918	0.0304774	-0.00189021	0.0412473	-0.00556769	-0.0496704	0.0167333	0.0323162	0.00736594	0.031903	0.0151079	-0.00970396	0.00676846	-0.00954222	-0.0110447	0.00326547	-0.0222838	0.041808	0.0167061	0.0222123	0.0235631	-0.0438587	0.046444	0.0123139	-0.0430965	0.0507726	0.0159167	-0.0108731	-0.0119787	0.00787926	-0.0290379	0.055421	0.00813609	0.0138094	0.0112742	-0.00631946	0.00807876	-0.00866464	0.0503667	0.0398819	0.0436669	-0.0099315	0.0329973	0.0419999	0.00553384	-0.00113663	-0.0140652
V223	-0.0544649	-0.0243754	0.0347712	0.0319834	0.0014832	0.0406534	-0.00578665	-0.0425571	0.0187834	0.0281019	0.00206238	0.0342326	0.022459	-0.0177684	0.00912118	-0.00944184	-0.00633448	0.00266527	-0.040538	0.0438547	0.0157171	0.02799	0.00661784	-0.0386698	0.0307502	0.00748184	-0.0374501	0.0410996	0.0173311	-0.0233109	-0.0129281	-0.00561549	-0.0418685	0.042613	0.00976638	0.00956955	-0.00152213	-0.00104335	0.032736	-0.0187207	0.0469495	0.042509	0.025634	-0.027093	0.0419752	0.0259402	0.00467229	0.0202255	-0.0244755
V224	-0.0541564	-0.0254845	0.0351467	0.0317586	0.00497939	0.0386192	-0.00225702	-0.0331474	0.0206032	0.0340184	-0.00499584	0.0346668	0.0265131	-0.019845	0.00779389	-0.00563563	-0.00367581	0.00940813	-0.0521264	0.0387068	0.0208051	0.0388251	-0.00157558	-0.0303641	0.014843	0.0039147	-0.0257043	0.0380829	0.00688414	-0.0311931	-0.0242786	-0.0167295	-0.0441317	0.0309	0.010234	0.0181715	-0.00668733	-0.000162291	0.0528086	-0.0359667	0.035608	0.0482613	0.00159222	-0.0337914	0.0640859	-0.00125116	0.00559384	0.03314	-0.0340099
V225	-0.0537426	-0.0261039	0.037997	0.0297803	0.0113597	0.0394962	-0.0032076	-0.0234361	0.0201191	0.0410487	0.00248437	0.0193825	0.0236512	-0.0226684	0.00734577	-0.0106396	0.00365243	0.0114565	-0.041395	0.0347759	0.0321974	0.0447582	-0.018671	-0.0182095	0.00328999	0.00674526	-0.0298623	0.0267322	-0.00875643	-0.0277654	-0.0155075	-0.0148697	-0.0478926	0.0294726	0.00202579	0.0373474	-0.0097995	0.00736951	0.0616589	-0.0445934	0.0121978	0.0524746	-0.0187317	-0.055155	0.0650434	-0.0256759	0.0109439	0.0243892	-0.0390897
V226	-0.052391	-0.0235945	0.0454671	0.0282614	0.00717787	0.0404546	0.00132378	-0.0184807	0.0193938	0.039105	0.00425501	0.011639	0.0147	-0.0252869	0.00505036	-0.0136595	0.0167287	0.0125289	-0.027834	0.0319128	0.0280215	0.0526467	-0.0330062	-0.0135392	-0.0026345	0.00330469	-0.0514152	0.0132889	-0.0248416	-0.0134596	-0.0224854	-0.0140904	-0.0464692	0.0357558	-0.00211251	0.04409	-0.00468783	0.00533582	0.0673839	-0.0364762	-0.00976802	0.0503958	-0.018453	-0.0775912	0.0517665	-0.0483684	0.0321974	0.00855544	-0.0399094
V227	-0.0509543	-0.0178654	0.051471	0.0275684	0.00167401	0.0349967	-0.00436836	-0.00930555	0.0163523	0.0346563	-0.00830547	-0.0120308	0.0193347	-0.00711528	0.00152149	-0.0198222	0.0269068	0.0288053	-0.0119494	0.0342565	0.0220191	0.0636902	-0.0484248	-0.0168134	-0.0203301	-0.00046941	-0.0785333	0.00800036	-0.0319005	-0.00123786	-0.0428353	-0.016032	-0.0513855	0.0349091	-0.00621734	0.0481227	0.0064902	-0.00155891	0.0519378	-0.0368499	-0.0212394	0.0460749	-0.0067679	-0.104063	0.0384523	-0.0821894	0.0110481	0.00790463	-0.0381595
V228	-0.0473029	-0.00847128	0.0611495	0.0253281	-0.00727296	0.0355196	0.00120308	-0.0161463	0.0239555	0.0161274	-0.031787	-0.043742	0.0331619	0.0123613	-0.00656791	-0.0243437	0.0372841	0.020554	0.00595922	0.0349106	0.00115748	0.0242902	-0.0712884	-0.023015	-0.0395152	0.0139918	-0.080206	0.0221556	-0.0322552	0.0150341	-0.0382922	-0.0313843	-0.0419994	0.0523264	-0.0237171	0.050962	0.0242706	-0.0214187	0.0331812	-0.033111	-0.0522192	0.0505817	0.0222501	-0.104192	0.0298318	-0.109636	0.000241046	0.00725156	-0.0161084
V229	-0.0400666	0.0082819	0.0711443	0.0187404	-0.0139047	0.0490296	0.00679541	-0.0118633	0.0150283	-0.00685413	-0.0587517	-0.0739636	0.0433596	0.0336452	-0.0105243	-0.0236529	0.0542845	-0.00387142	0.00866083	0.0664089	0.00746271	-0.0075147	-0.0843609	-0.0254389	-0.0349204	0.0342948	-0.0631503	0.0390788	0.0267001	-0.00348385	-0.0180302	-0.039571	-0.0578935	0.0247527	-0.0156316	0.0548737	0.0273735	-0.0207887	-0.0032007	-0.0106722	-0.0693109	0.0172921	0.0563689	-0.107455	-0.00721765	-0.129795	-0.0221998	0.0233039	-0.00582163
V230	-0.0303778	0.0262025	0.0796174	0.00895733	-0.0191208	0.0519863	0.0137759	0.00439094	0.00839447	-0.014798	-0.0792195	-0.0702675	0.0356802	0.0579961	-0.00353798	0.0152627	0.0452536	-0.0143562	-0.00650419	0.0774267	-0.0108904	-0.0230044	-0.0909324	-0.0226484	-0.0159441	-0.000114513	-0.0497199	0.0600378	0.0633194	-0.0143938	0.0414985	-0.0517901	-0.0479368	0.0185167	-0.0206099	0.0445664	0.0286935	-0.0232527	-0.00557011	0.030692	-0.049152	-0.0201413	0.0557909	-0.0628286	-0.0390209	-0.0991449	-0.0231064	0.0947464	0.000181654
V231	-0.0186545	0.035907	0.0822244	0.00313819	-0.0228742	0.0471543	0.0235011	0.0232359	0.00554785	-0.0323465	-0.0892277	-0.0461194	0.0198741	0.0755286	0.0118605	0.0595797	0.0334833	-0.0309056	-0.0178749	0.0803853	-0.0273563	-0.0136727	-0.0922781	-0.0211895	0.0131201	-0.0254973	-0.0412752	0.0580233	0.0538829	-0.0265986	0.0946056	-0.0591208	-0.0746026	-0.0347612	0.0164198	0.0135947	0.0504636	-0.0389499	0.00795826	0.0288629	-0.0241139	-0.0416892	0.0419389	-0.0166997	-0.0388388	-0.0493921	-0.049901	0.150116	0.0383386
V232	-0.00548217	0.0452822	0.0780529	-0.0055998	-0.019647	0.0460667	0.0387673	0.0367372	-0.00612733	-0.0537662	-0.0822028	-0.0163536	0.00866121	0.0817215	0.0272247	0.0592926	0.00122484	-0.0447141	-0.0483862	0.0975038	-0.0184598	-0.0409638	-0.0602635	0.0062751	0.0566306	-0.0412834	-0.0152319	0.0437991	0.0541664	-0.0290027	0.152825	-0.0649015	-0.0626825	-0.0520416	0.0637627	-0.0534953	0.0499479	-0.0132054	0.0220632	0.0481771	-0.00085384	-0.0544193	0.000385999	0.0280984	-0.0658261	-0.029273	-0.0485737	0.134905	0.0344244
V233	0.00688345	0.0509429	0.0695153	-0.0112189	-0.0146062	0.0425683	0.0454791	0.0609943	-0.0191359	-0.0611816	-0.0822811	0.0249726	0.0139396	0.0678815	0.0127447	0.0443247	-0.0562042	-0.020308	-0.0658639	0.0775598	-0.0342516	-0.0617348	-0.0381412	0.0268325	0.0733605	-0.0286343	-0.0342924	0.0420232	-0.0274128	-0.012699	0.158311	-0.0355077	-0.0874708	-0.0575609	0.0658553	-0.0982458	0.0470047	0.0253565	-0.0105152	0.019999	0.0251981	-0.0338895	-0.0139033	0.0440675	-0.0530699	-0.0114802	-0.0811995	0.109801	0.0281794
V234	0.013042	0.0557485	0.0647408	-0.0183563	-0.0234455	0.0256438	0.0537188	0.0532381	-0.0138235	-0.0549258	-0.0302374	0.0384709	0.00962319	0.0567126	-0.0114951	0.021413	-0.0970985	-0.00238465	-0.0774392	0.0496682	-0.029841	-0.0455824	0.00358592	0.0371073	0.0822203	0.000919747	-0.0454531	0.0302603	-0.10399	-0.00632057	0.122082	-0.0154796	-0.0788943	-0.0581985	0.0213139	-0.107283	0.0465128	0.00565449	-0.0194316	-0.00512208	0.033679	-0.0194499	-0.0792195	0.038253	-0.0514188	0.0211046	-0.0527424	0.064083	0.0272204
V235	0.0190474	0.0585853	0.059294	-0.0234874	-0.0247637	0.00823951	0.0310631	0.0283114	0.00628862	-0.0382703	0.00284583	0.0308327	-0.00748535	0.0387369	0.00360154	-0.0110368	-0.135195	0.0032728	-0.0955257	0.0310212	-0.0422604	-0.0211139	0.0182867	0.0612068	0.055667	0.0181497	-0.0983962	0.0182447	-0.140746	-0.0149457	0.0438661	-0.00219311	-0.0547196	-0.0233951	-0.0302419	-0.0946179	0.0269738	-0.0155255	-0.00519729	-0.00751696	0.0186928	0.0217092	-0.082144	0.00958372	-0.040724	0.0575644	-0.0340417	-0.0237498	0.0350501
V236	0.0224269	0.0604596	0.0505007	-0.0261302	-0.0216466	-0.000127824	0.0433837	-0.0290237	0.0282944	-0.035887	0.0240694	0.0106101	-0.0223584	0.0262027	-0.00534874	-0.0490927	-0.127081	-0.00497981	-0.104792	-0.00917232	-0.0327743	0.0136782	0.0479022	0.044626	0.0358594	0.0182918	-0.102134	0.0363338	-0.128037	-0.0133686	-0.0110481	0.0155544	-0.034626	0.033812	-0.065395	-0.0882398	-0.0485404	-0.0264843	-0.00765639	-0.0307588	0.00494214	0.0382384	-0.0352505	-0.0273247	-0.0245937	0.0509178	-0.0143622	-0.0549344	0.0438045
V237	0.0240872	0.0639548	0.0461628	-0.0267323	-0.0173128	-0.000366931	0.0482257	-0.0378442	0.0278605	-0.044375	0.0341805	-0.0196608	-0.0139836	0.0357153	-0.0209173	-0.0565852	-0.0993523	0.00643741	-0.104733	-0.00329253	-0.0518089	0.0276995	0.0455026	0.00793068	0.00556938	0.00894632	-0.0773356	0.0280479	-0.0722673	-0.0290123	-0.0484027	0.0178802	-0.0470888	0.0547276	-0.0773991	-0.0399625	-0.0838135	-0.0407488	0.00353338	-0.0340019	0.002087	0.0450316	0.00724984	-0.0698899	-0.00459757	0.0708568	0.032054	-0.0524216	0.0354008
V238	0.0258865	0.0637177	0.0423833	-0.0351186	-0.0127489	0.00469102	0.0388364	-0.0500408	0.0200195	-0.0557897	0.0041047	-0.0180326	-0.00879525	0.0426271	-0.0497886	-0.0506677	-0.0767114	-0.0086425	-0.0912242	-0.00917843	-0.0864548	0.0449301	0.0270241	-0.0229898	-0.0195334	0.000424196	-0.0526949	0.0236936	0.00448465	-0.0227183	-0.0609327	0.0287393	-0.0633664	0.0551502	-0.0814365	-0.0170065	-0.0774158	-0.0219271	0.0322944	-0.0354742	-0.00487567	0.0336711	0.0269286	-0.0816904	0.0145183	0.0433667	0.0394865	-0.0532273	0.0417161
V239	0.0258856	0.0664977	0.0393111	-0.0383864	-0.00557753	0.00404577	0.0495831	-0.0408224	0.0163196	-0.0541447	-0.00953351	-0.0305071	-0.000918747	0.0463891	-0.0482633	-0.0404345	-0.0435018	-0.0119259	-0.0789044	-0.00760496	-0.0904751	0.0362264	0.0150659	-0.0321571	-0.0371686	-0.00922696	0.00046796	0.0224981	0.0512506	-0.0282868	-0.0236573	0.0397809	-0.0879489	0.0474995	-0.0376162	-0.0272848	-0.0501254	-0.0247538	0.0482978	-0.0211287	0.0112274	0.0359694	0.0385098	-0.0843844	0.0516199	0.0384206	0.0279248	-0.0579519	0.0321219
V240	0.0247476	0.0670532	0.0392516	-0.0405541	0.00425846	0.00567586	0.0714179	-0.0171633	0.0108765	-0.0367266	-0.026287	-0.0303389	-0.0141464	0.0383295	-0.0339076	-0.0196782	-0.0399721	-0.0225347	-0.048359	-0.0106902	-0.104043	0.00889372	0.0306814	-0.0274502	-0.0479733	-0.00416026	0.0284616	0.0240437	0.0543347	-0.0126172	0.0136392	0.0590192	-0.0918379	0.0478972	-0.00177707	-0.0294928	-0.0219035	-0.0228843	0.0587992	-0.0126861	0.0167247	0.0387747	0.0384026	-0.0586966	0.0788819	0.0261369	0.0229985	-0.0321591	0.0283397
V241	0.0230126	0.0657645	0.0396529	-0.0470231	0.0111675	0.00158844	0.0840441	0.00938859	-0.015471	-0.0167696	-0.0423229	-0.0221176	-0.0364363	0.032239	-0.00725491	0.00459333	-0.0120363	-0.0395032	-0.0222809	0.0101909	-0.0987214	0.00996182	0.0363457	-0.0422332	-0.0606907	0.00409719	0.0403683	0.0388963	0.0538398	0.0224543	0.0215682	0.0609183	-0.0897459	0.0419434	0.00968871	-0.015641	0.000529054	-0.015938	0.0493156	-0.00627977	0.0259783	0.0395729	0.00640835	-0.00872677	0.0955893	0.00540414	0.026742	0.0227487	-0.00089982
V242	0.0171607	0.0615292	0.0395116	-0.0564606	0.0100718	0.00122116	0.0937059	0.0420251	-0.0413842	0.00346094	-0.0463916	-0.0178958	-0.0780459	0.0119338	0.0246782	0.0346861	0.0151475	-0.0462035	0.0282087	0.0371425	-0.0707422	0.0141232	0.0431493	-0.0329261	-0.0677718	0.0201599	0.0251521	0.0328308	0.0387831	0.0689527	0.0218697	0.0631164	-0.0757267	0.0527545	0.00806478	0.0116031	-0.00715622	0.00793867	0.0130197	0.0108135	0.0244879	0.0642266	-0.0443235	0.0509802	0.0970468	-0.0253386	0.0335418	0.0554622	0.035361
V243	0.0095217	0.0544507	0.0414871	-0.0632949	0.0168592	-3.44876e-05	0.0955949	0.0813115	-0.0757676	0.0120795	-0.031723	-0.0107837	-0.0992379	-0.0131698	0.0640255	0.0536533	0.0305546	-0.0663316	0.0653328	0.0437855	-0.0401448	0.0233837	0.0205791	0.00345508	-0.0408777	0.0413771	-0.0383518	-0.00901846	-0.00411133	0.0892427	0.0250585	0.0401986	-0.0682221	0.0518193	0.00200083	-0.00863192	-0.0388777	-0.0235562	-0.0430082	0.0224613	0.00259931	0.0795162	-0.0510665	0.0681101	0.0514851	-0.0329232	0.0355298	0.0719789	0.0546086
V244	0.00310368	0.0459078	0.0368447	-0.0634216	0.0386303	-0.000712877	0.0939788	0.0841548	-0.137693	0.0223714	-0.0269541	0.0162173	-0.0995326	-0.032954	0.0911219	0.0329796	0.0438555	-0.0823508	0.0744085	0.0265035	-0.0229419	0.0458622	0.0221905	0.017417	-0.0605733	0.0315917	-0.0712355	-0.0307734	-0.0419934	0.0941463	-0.0220268	0.0165045	-0.054085	0.0217342	0.00910663	-0.0304989	-0.0378585	-0.0566431	-0.0857726	0.0304404	-0.0253905	0.083916	-0.0248909	0.0822126	0.0288258	-0.0606427	0.00830591	0.0720115	-0.0046095
V245	-0.00501748	0.0349019	0.0329539	-0.063176	0.0618739	0.00208471	0.0816123	0.0903734	-0.189852	0.019673	0.0125794	0.0302772	-0.0572892	-0.0411489	0.0813534	-0.0163139	0.0425923	-0.0900899	0.0598036	0.0139051	0.00193021	0.0498781	-0.00162524	0.0267922	-0.0515755	0.0455957	-0.0850732	-0.0446284	-0.0429972	0.0783733	-0.0708101	0.0064847	-0.0302637	0.0174502	-0.0185723	-0.0356573	-0.0499353	-0.0508907	-0.160767	0.0111195	-0.05434	0.084419	-0.00100147	0.0342624	0.0267025	-0.0762941	-0.0160252	0.0708421	-0.0489937
V246	-0.00858795	0.035748	0.0339475	-0.0628137	0.0606821	-0.00367464	0.084402	0.0781579	-0.205435	0.0121147	0.026067	0.0704387	-0.0252552	-0.0333798	0.0403693	-0.0557938	0.0381962	-0.112334	0.0430129	0.00240028	-0.00787402	0.0390557	-0.0211638	0.0548374	-0.0202173	0.0276049	-0.0446474	-0.0338855	-0.0397956	0.0195782	-0.0537614	-0.0431635	-0.00681365	0.0302207	-0.0462126	-0.0098309	-0.0174404	-0.0115969	-0.137199	0.0295957	-0.0536178	0.0314901	0.025019	-0.0308275	-0.015529	-0.0693608	0.0394755	0.0423695	-0.0298386
V247	-0.0124079	0.0433028	0.0326566	-0.0616222	0.0606432	-0.00505329	0.0711382	0.060231	-0.183302	-0.00181872	0.0327587	0.109239	0.0113743	-0.0034672	0.0119729	-0.100537	0.0173957	-0.0735346	-0.0152199	-0.00170494	-0.00754903	0.0394311	-0.017964	0.036725	0.0339639	-0.00211701	-0.030092	-0.0179847	-0.0245271	-0.0539903	-0.0331525	-0.0861185	0.0389962	0.0144247	-0.0484534	0.0174627	0.0275725	0.00340059	-0.0516609	0.0607226	0.0108478	-0.00245445	0.0403638	-0.0935103	-0.0278858	-0.0660384	0.0331995	0.0424823	-0.0533507
V248	-0.0102385	0.0489822	0.031931	-0.0632723	0.0539465	-0.0193899	0.0653144	0.0407954	-0.120564	-0.0174702	0.0333339	0.149737	0.0417613	-0.0161755	-0.030397	-0.143945	0.0143274	-0.0484763	-0.0581198	0.0118345	-0.031132	-0.00318277	0.00543137	0.00841411	0.0363773	-0.00298938	-0.0218395	-0.0133805	-0.0610392	-0.0946741	0.000492757	-0.0732981	0.0400787	0.00976351	-0.0203118	0.0287376	0.0649798	-0.042188	0.00281796	0.0255782	0.00766346	-0.00219788	0.0481694	-0.0643419	-0.000313102	-0.0525809	0.0640509	0.0398037	-0.0197572
V249	-0.00570943	0.0518389	0.0223466	-0.0630298	0.0472965	-0.0381402	0.0506926	0.0412468	-0.053455	-0.042517	-0.016697	0.158962	0.0467756	-0.0389592	-0.0596829	-0.169313	0.00627703	-0.00447343	-0.0923347	0.0265074	-0.0272172	-0.0482314	0.0184658	-0.00738787	0.0408157	-0.000817779	0.0214368	-0.00230649	-0.0508868	-0.148778	0.0543877	-0.0458677	0.0522836	-0.0162545	0.0326953	0.0444777	0.0544084	-0.0553192	0.0366909	0.0192868	0.00539646	-0.0282757	0.0582103	-0.0193063	0.0477062	-0.0535439	0.0273932	-0.0171237	-0.0263674
V250	-0.00657676	0.0533065	0.0145267	-0.0673997	0.0449875	-0.0496161	0.0333029	0.0335993	0.0131431	-0.0107675	-0.0531179	0.110413	0.0291534	-0.0824053	-0.0693528	-0.182963	-0.00190512	0.0383317	-0.0583882	0.0245782	-0.0152461	-0.074851	-0.000173783	-0.0158483	0.0444638	0.0313787	0.0358784	-0.0265671	-0.00982204	-0.145897	0.122816	-0.0300697	0.0521424	-0.028587	0.050901	0.0186198	0.034117	-0.0192596	0.0122712	0.0452577	0.0187057	-0.0116934	0.023134	0.0210923	0.0759023	-0.0183007	-0.00639881	-0.0433499	-0.0633482
V251	-0.00763683	0.0475611	0.0144465	-0.073589	0.0313794	-0.0697674	0.0169244	0.00778798	0.0692355	0.0221873	-0.0336711	0.0258505	0.00780287	-0.123265	-0.0827402	-0.154987	-0.0715344	0.0891474	-0.0335011	-3.89885e-05	-0.0178956	-0.0348437	-0.00610888	-0.0300683	0.0478587	0.0586505	-0.00802061	-0.0818458	-0.0357394	-0.113384	0.134969	-0.0102193	-0.014873	-0.0205844	0.0202499	0.016123	0.0280633	-0.00415606	-0.00100138	0.0602079	-0.0203343	0.0178897	0.0218164	0.043931	0.064817	0.00615285	-0.0437812	-0.0182135	-0.0649547
V252	-0.0105527	0.037429	0.00631966	-0.0807137	0.0220745	-0.0610374	0.0101522	-0.00862884	0.120141	0.0547586	-0.0456479	-0.0794641	-0.0141912	-0.144931	-0.0380596	-0.0981678	-0.122284	0.0884831	-0.0197988	0.00106484	0.0109796	0.0110606	-0.020646	-0.0645557	0.0528295	0.0643407	-0.0693906	-0.103629	-0.0330439	-0.0791416	0.0964063	-0.0404275	0.0014313	-0.0146788	0.021571	0.0249484	0.0177232	-0.0279163	-0.0136879	0.065763	-0.0278237	0.0648128	-0.00583913	0.0488306	0.0376324	-0.0151559	-0.0254698	0.00730574	-0.0560789
V253	-0.0113589	0.0274238	-0.0035866	-0.0817076	0.0126346	-0.0386431	0.00913704	-0.0318302	0.132447	0.0750826	-0.0814747	-0.158467	-0.0290881	-0.139139	0.0122228	-0.0347002	-0.139644	0.0973017	-0.0176069	0.00193746	0.0185048	0.0519682	-0.0447535	-0.0295536	0.0454149	0.0817746	-0.058558	-0.0703933	-0.0543332	-0.0298483	0.0363495	-0.0692543	-0.00223685	-0.0102842	-0.0164433	0.010145	-0.0464052	-0.00667625	-0.0297992	0.0899997	-0.010649	0.0428578	-0.0048258	0.0313489	0.0646002	-0.00943841	0.00267462	0.0431623	-0.00696687
V254	-0.0148713	0.0177113	-0.00809783	-0.0816596	-0.0152474	-0.0140616	0.0488821	-0.0410825	0.130471	0.0529558	-0.0819213	-0.201908	0.00182708	-0.0857771	0.0637832	0.0446766	-0.124514	0.0771589	-0.0320058	-0.0104854	0.0300952	0.0825753	-0.0584179	-0.00812765	0.0309229	0.0659514	-0.00946017	-0.0523867	-0.0260832	-0.00313784	-0.0274978	-0.0815651	0.00603985	-0.0214435	-0.0235723	-0.0192716	-0.115952	0.0336549	-0.0836431	0.0927484	-0.0305167	-0.00761346	0.0106876	-0.0221343	0.0518398	-0.0331257	0.0262503	0.0861777	-0.036798
V255	-0.0141619	0.0114661	-0.0116168	-0.0850305	-0.0241671	0.0115088	0.0682416	-0.00978056	0.123441	0.0201271	-0.0376778	-0.199395	0.0506104	-0.0277281	0.0606064	0.115345	-0.114757	0.021423	-0.0442203	-0.00924163	0.0171832	0.0947935	-0.0347342	0.00393665	-0.023535	0.0303478	0.0597314	-0.0563472	0.00219844	0.00597665	-0.0634815	-0.0985631	-0.0259242	-0.00937834	-0.00264838	-0.00494769	-0.103981	0.0904433	-0.0866128	0.100568	-0.0291335	-0.0179405	0.00233014	-0.0397766	0.0553451	-0.0285328	0.0514953	0.0750957	-0.0619859
V256	-0.0153454	0.00488759	-0.0114112	-0.088399	-0.0281889	0.0282228	0.0997917	-0.0263729	0.133951	-0.0152501	-0.0297832	-0.106884	0.0773934	0.0231518	0.0215528	0.140066	-0.0733401	-0.0523229	-0.03626	-0.0311492	0.00895445	0.0835965	0.0403814	0.0442154	-0.0643769	0.00045881	0.134346	-0.0154641	-0.0185006	0.00517053	-0.0605463	-0.0580263	-0.0176733	0.0364974	0.0412019	-0.0139777	-0.0160327	0.0890558	-0.0999991	0.0702057	-0.0330304	-0.0532734	0.0180103	-0.0506649	0.0767428	-0.0736989	-0.000268806	-0.00557336	-0.0964925
V257	-0.0198536	0.0034685	-0.00535256	-0.0790252	-0.0314064	0.0209594	0.114528	-0.00655743	0.139684	-0.0432261	0.0211937	-0.0390926	0.113127	0.0226656	-0.0133476	0.146821	-0.0314508	-0.107525	-0.0211854	-0.00618553	-0.013121	0.0372042	0.0799224	0.0862124	-0.0698799	-0.0424596	0.144331	0.02731	-0.0577614	0.0117472	-0.0233288	0.0102225	0.0305105	0.0388772	0.0748331	-0.00786492	0.0310265	0.0445093	-0.0445498	0.0364579	0.00229926	-0.0690504	0.0132821	-0.0495852	0.0443643	-0.0862888	-0.0150472	-0.0582903	-0.0784264
V258	-0.0251982	-0.00198992	-0.00360973	-0.0774059	-0.0447099	0.00579722	0.0929443	-0.0126007	0.122016	-0.0622151	0.0323203	0.0455465	0.104978	0.0365462	-0.0773316	0.131049	0.00895807	-0.12551	-0.0235064	0.0256547	-0.0375687	-6.40568e-05	0.083792	0.0850226	-0.0731116	-0.0236423	0.093364	0.0552868	-0.0761095	0.00101948	-0.0404058	0.0483409	0.056906	0.0829593	0.0729633	0.0113089	0.0444994	0.0290046	-0.0270653	0.0129774	0.0363538	-0.0500665	-0.0105727	-0.00936283	0.0393883	-0.0750871	0.019116	-0.0609936	-0.0313182
V259	-0.0315188	-0.00682421	-0.00880825	-0.0737825	-0.0448525	-0.0119353	0.0837252	-0.0233989	0.105976	-0.0908098	0.0497256	0.0821398	0.0945836	0.0131576	-0.100142	0.0914069	0.0633022	-0.114758	-0.0258673	0.0518216	-0.0482018	-0.0235403	0.0565432	0.0691449	-0.0509551	-0.0143942	0.0560462	0.0449571	-0.0586693	-0.0235375	-0.0318337	0.00211847	0.0557451	0.0897297	0.0510838	0.031522	0.0199342	-0.021336	-0.0258286	-0.00250828	0.0293753	-0.0149115	-0.0144527	-0.00683038	0.0354597	-0.0335187	-0.0295444	-0.0415939	0.0190992
V260	-0.0362986	-0.0109376	-0.0118696	-0.0705638	-0.04885	-0.00499926	0.0724217	-0.039296	0.0936357	-0.116525	0.0319434	0.0724461	0.0563198	-0.017005	-0.117297	0.0405934	0.0701778	-0.0865547	-0.00457397	0.0501214	-0.069878	-0.0332044	0.00477923	0.0899284	-0.0100115	-0.00315092	-0.0204895	0.0224059	-0.0628868	-0.0203737	0.000564825	-0.0312259	0.0273457	0.04864	0.0689486	0.0469282	-0.00838316	-0.0359392	-0.00738991	0.023069	0.00706654	0.0176763	-0.0196383	-0.00814205	0.0239866	-0.0110535	-0.0382374	-0.0184018	0.0405461
V261	-0.0422356	-0.0119666	-0.0112726	-0.0674352	-0.042464	0.000547806	0.0631524	-0.0506223	0.0544062	-0.109857	0.028097	0.0456054	0.0201014	-0.0257701	-0.120887	-0.0011349	0.0477382	-0.0570162	0.022104	0.0195271	-0.066176	-0.0308378	-0.0165341	0.050982	0.0139338	-0.00542539	-0.0593412	0.0350298	-0.0693859	-0.0144458	-0.00700669	-0.0958138	-0.00169706	0.0259564	0.0562859	0.0575281	9.01808e-05	-0.0517936	-0.018514	0.0325887	-0.0191013	-0.00677983	-0.0163307	-0.00490269	-0.00626414	0.00585544	-0.048313	-0.0252091	-0.00600705
V262	-0.0484039	-0.00938545	-0.0105984	-0.0599178	-0.0319891	0.00250447	0.0528548	-0.0478248	0.01943	-0.0881722	0.0121136	0.0126304	-0.0167328	-0.0150554	-0.10701	-0.0281525	0.0243491	-0.00927142	0.0227004	0.00886238	-0.0652652	-0.00929937	-0.0572204	0.0256801	0.0186187	-0.0275179	-0.0650986	0.0506292	-0.0456968	0.00885515	-0.0176244	-0.115097	0.00830027	0.0205508	0.0552213	0.0703965	-0.0181323	-0.0135191	-0.0124819	0.0524901	-0.0643751	-0.0278029	-0.0152268	-0.0227978	-0.00155635	-0.010504	-0.0348894	-0.0352679	0.0140082
V263	-0.0510497	-0.00828989	-0.00486581	-0.0526891	-0.023585	0.010733	0.0534302	-0.0310789	0.00330149	-0.0507304	-0.0152194	-0.0191837	-0.0474223	0.0132382	-0.0869888	-0.028074	-0.00099281	0.020319	0.0399518	-0.00841779	-0.0809607	-0.0169031	-0.0648537	0.0246931	0.0272795	-0.0326668	-0.0672878	0.0634277	-0.0426536	0.0254987	-0.000729968	-0.129935	0.0191516	0.0272672	0.0573944	0.0416695	-0.0334366	0.000531751	-0.0035477	0.0390054	-0.0748448	-0.0221764	0.0205376	-0.0438841	-0.0165594	0.0022803	-0.0120468	-0.0291808	0.0217158
V264	-0.0510965	-0.00796735	0.00578784	-0.046414	-0.0148373	0.0174156	0.0539701	-0.0309428	0.0162878	-0.015563	-0.031076	-0.0284107	-0.0895534	0.0347567	-0.0585979	-0.0288822	-0.00283988	0.0274348	0.0557981	-0.0285735	-0.0980479	-0.0194633	-0.0541868	0.017732	0.0290904	-0.0307618	-0.0611054	0.0816516	-0.0365221	0.0253464	0.00863517	-0.140093	0.0404655	0.0273119	0.0836507	0.034486	-0.0167218	0.00178621	0.0176861	0.0140467	-0.0481864	-0.00481821	0.065181	-0.0532161	-0.0493423	-0.00671562	-0.00875699	-0.0360816	0.0248926
V265	-0.0523447	-0.0101136	0.0143925	-0.0346766	-0.00472895	0.0149887	0.045993	-0.00101731	0.0236003	0.025107	-0.0346733	-0.031841	-0.120906	0.0347246	-0.0266161	-0.0137119	-0.00928665	0.0562981	0.0316331	-0.0395937	-0.0845788	-0.0213162	-0.0399292	0.00826057	-0.00312942	-0.0109415	-0.0576782	0.0945791	-0.017281	0.0112405	0.0334895	-0.0940121	0.0741654	0.00657465	0.0875958	0.0580674	-0.0421018	0.00695832	0.00502161	-0.00149635	-0.0634278	0.0155534	0.074543	-0.045447	-0.054184	0.0371224	-0.0210094	-0.0515532	-0.00942356
V266	-0.0506809	-0.0127272	0.0232732	-0.0199891	0.0139695	0.00762553	0.053282	0.0323351	0.0266837	0.0635538	-0.0464698	-0.0316915	-0.119501	0.0320013	-0.0315851	-0.00576449	-0.00432642	0.0444182	0.0264747	-0.0457521	-0.061574	-0.0234775	-0.0164025	0.00498342	-0.0581218	0.00287006	-0.0514509	0.107803	0.000794523	-0.0132257	0.0703203	-0.0125491	0.0651786	0.0165989	0.0909217	0.0657951	-0.0336922	0.0239636	0.000172757	-0.024596	-0.0754972	0.00910449	0.0849629	-0.0403791	-0.0774443	0.0349573	-0.0250217	-0.106795	-0.0250942
V267	-0.0494965	-0.0128584	0.026599	-0.0102754	0.0344677	0.00596671	0.0550792	0.060974	0.0145638	0.0963677	-0.0379256	-0.0366257	-0.0845231	0.0187887	-0.0267621	0.0060846	-0.0175091	0.0414482	0.00710252	-0.0426287	-0.0343243	-0.0349725	0.0136247	0.00845257	-0.0762723	-0.00339918	-0.0356432	0.0901082	0.0487833	-0.0500041	0.0740044	0.0162228	0.0586566	0.0266498	0.0720337	0.0614401	-0.0380744	0.0490364	0.00106337	-0.0471327	-0.0654364	0.0111855	0.0641915	-0.0579188	-0.102864	0.0509071	-0.0459354	-0.112405	-0.0452318
V268	-0.0484157	-0.0122832	0.0319069	-0.00254347	0.0538266	0.00905694	0.0640053	0.0741451	0.0101444	0.119636	-0.0241793	-0.053407	-0.0202605	0.0205227	-0.0297964	-0.00303733	-0.0334686	0.0207165	-0.0209031	-0.0443275	-0.000516997	-0.0375372	0.0207027	-0.00287493	-0.0944399	0.0124118	-0.0512734	0.0410679	0.0450785	-0.0501883	0.0763172	0.0433197	0.0271147	0.0293545	0.0536815	0.0428978	0.00825826	0.0601635	-0.0156367	-0.0815575	-0.0396236	0.0166057	0.0403869	-0.0340365	-0.0812716	0.0437437	-0.0161947	-0.0601722	-0.0360363
V269	-0.0444876	-0.00780558	0.0354655	0.00290167	0.0678113	0.0242847	0.0805779	0.0934418	0.00413033	0.100155	-0.0215257	-0.069462	0.0376443	0.0208506	-0.0241891	-0.00323191	-0.04774	0.0182857	-0.0594819	-0.0387824	0.030859	-0.0502509	0.045288	-0.0370343	-0.0905451	0.00630316	-0.0311959	0.0362456	0.0200724	-0.0678292	0.0525649	0.0525244	0.0294386	0.0210384	-0.00883693	0.0519746	0.037485	0.0280255	0.0124249	-0.109872	-0.0175239	-0.000484943	0.0471688	0.0214592	-0.0733253	0.041409	0.00303387	-0.0248955	-0.0696666
V270	-0.0414061	-0.00511194	0.0352357	0.00608805	0.079832	0.0428302	0.0955511	0.102737	-0.0184276	0.0663414	-0.0261859	-0.0643992	0.093314	0.0387982	0.0215835	0.000506465	-0.0511208	0.00523152	-0.0792592	-0.0171352	0.0462327	-0.0673847	0.0343419	-0.0681244	-0.0498557	0.0173616	0.00288419	0.0267896	0.0296455	-0.073547	0.0132463	0.0247404	0.0197655	-0.00201382	-0.0221599	0.0463738	0.0198405	0.00684363	0.00749946	-0.120826	0.0314467	-0.0161291	-0.00308279	0.0387691	-0.0525094	0.0222825	-0.00165724	0.00533101	-0.0763137
V271	-0.0379726	0.00440316	0.0322537	0.00781983	0.0827106	0.0501705	0.115464	0.0941567	-0.0178552	0.0361688	0.000661021	-0.0481435	0.127956	0.0647196	0.0617047	0.000551945	-0.0739102	-0.0157183	-0.0740711	-0.0181671	0.0541387	-0.0817591	0.0117163	-0.0874861	0.00170066	0.00462656	0.0276792	0.0260287	0.049389	-0.0356762	-0.0257876	-0.015874	-0.0126982	-0.0052226	-0.0390697	0.0112773	-0.028748	0.00896367	0.0279966	-0.0895586	0.0632655	-0.00243579	-0.0310567	0.0652851	-0.0510435	0.0300627	0.00258905	0.0162081	-0.0640144
V272	-0.0342304	0.0109384	0.0253882	0.00174258	0.0770301	0.0577599	0.145569	0.0686455	-0.0317875	0.0116963	0.0231294	-0.0154987	0.151072	0.0575617	0.0532936	-0.00569878	-0.0853185	-0.0614918	-0.0355064	-0.038645	0.0514825	-0.0837746	0.0130953	-0.0836423	0.0504843	-0.0175286	0.0278001	0.024981	0.0856161	-0.00413784	-0.0708231	-0.0717415	-0.0462349	-0.0358166	-0.0287215	0.00997321	-0.0283578	0.0246205	0.00435117	-0.0347969	0.0223193	0.00699031	-0.0384637	0.0665143	-0.0452616	-0.00354762	-0.0242702	-0.0131465	-0.0784832
V273	-0.0322039	0.0207008	0.0260516	-0.00392214	0.0679069	0.0548126	0.143878	0.0456439	-0.0187168	-0.000790069	0.0534626	0.0194059	0.133829	0.0366159	0.0558365	-0.0221858	-0.0959642	-0.103013	0.0196501	-0.0209037	0.0577315	-0.0866821	0.0210018	-0.0902895	0.0993384	-0.0441554	0.0450468	0.0129042	0.0889286	0.0298568	-0.102867	-0.095839	-0.0453746	-0.0599365	-0.0193997	0.0128545	-0.0264271	0.00532702	0.0219071	0.00341233	0.0169009	0.0422879	-0.0287934	0.0469925	-0.0104429	0.00114366	-0.00764208	-0.0515201	0.001277
V274	-0.033898	0.0280956	0.033651	-0.0114078	0.0517912	0.0427487	0.138483	0.0348506	-0.0114426	-0.0128186	0.0785544	0.0399609	0.0863297	0.0150555	0.0468565	-0.0164662	-0.0948665	-0.119026	0.0618735	-0.0138387	0.0380859	-0.0564771	-0.0188426	-0.0465501	0.12944	-0.0446972	0.0342957	0.0410977	0.0754265	0.0383332	-0.0761112	-0.0352107	-0.016511	-0.081316	0.00126585	0.0105127	-0.0498794	0.0142237	0.00070255	0.0603102	0.0167128	0.0583029	-0.00209701	0.0145859	-0.0412307	0.00807776	-0.0108067	-0.0655368	0.0323527
V275	-0.0314566	0.0370407	0.0397668	-0.00896253	0.0337646	0.0184841	0.13782	0.049964	0.0221155	-0.00628931	0.126047	0.0459925	0.0232228	0.00838792	0.022663	-0.00203093	-0.0830797	-0.104419	0.0910228	-0.00268437	0.0137889	-0.00851871	-0.0369689	-0.0127961	0.133621	-0.0209849	-0.00187616	0.00379131	0.0223077	0.00700756	-0.0188075	0.0315635	0.00205183	-0.0677378	-0.0107191	0.00369751	-0.063846	0.0410526	-0.0122795	0.051863	0.0154322	0.0908799	0.0356743	-0.0100971	-0.0632491	0.0343675	0.0214312	-0.0754858	0.0903682
V276	-0.0295332	0.0424238	0.0419626	-0.00600947	0.0177703	0.0125281	0.130419	0.0490459	0.039412	-0.0190216	0.131676	0.0390779	-0.041073	-0.0074074	-0.0126653	-0.00653656	-0.0571132	-0.0503746	0.138441	0.0333022	0.0180783	0.0326097	-0.0347756	0.0262304	0.0995668	0.0104603	-0.0329924	-0.0208396	0.00845128	-0.0344848	-0.00116075	0.0768223	0.0234317	-0.0111365	-0.0161193	0.0176123	-0.0436842	0.0636242	-0.0316919	0.0361864	-0.0589958	0.0715849	0.0169916	-0.0560545	-0.0380064	0.0480008	-0.0231513	-0.0760069	0.0857901
V277	-0.0272848	0.0472923	0.0399106	0.00373889	0.0128319	0.0144802	0.11442	0.0175484	0.0426107	-0.049294	0.146455	-0.0072348	-0.071631	-0.0094349	-0.0197677	-0.0358062	-0.0138581	-0.0433433	0.129817	0.0483926	0.0224525	0.113455	-0.00572519	0.000534775	0.0417699	0.0244384	-0.0413678	-0.0269647	-0.0273903	-0.0480081	0.0207521	0.0928388	0.0513095	0.00919821	-0.00718318	0.023353	0.00367491	0.0548113	-0.0384449	0.0256664	-0.107462	0.0204707	-0.0321358	-0.028406	-0.046762	0.0782191	-0.045253	-0.0284437	0.0472824
V278	-0.0253547	0.0494916	0.0364689	0.0130467	0.0199226	0.0265565	0.106414	-0.00963798	0.0214785	-0.0633672	0.102015	-0.0347173	-0.0784406	0.0176391	-0.048568	-0.0415838	0.0055846	-0.00234127	0.102452	0.0821173	0.0712391	0.168274	0.0171001	-0.00451753	0.00657802	0.0273623	-0.072407	-0.0444175	-0.0412447	-0.0517618	0.0257385	0.0989168	0.0410978	0.0151348	-0.023838	0.0467539	0.0393201	0.0533223	-0.0480848	0.00707026	-0.069626	-0.0300524	-0.0766391	0.0068642	-0.0467201	0.0835278	-0.0285349	-0.010622	0.0174346
V279	-0.0253893	0.0472964	0.0369655	0.0205194	0.0424546	0.0290899	0.0972417	-0.0285265	-0.0216728	-0.0853193	0.0569436	-0.0674336	-0.0230479	0.026987	-0.0494974	-0.0415643	0.0353768	0.0434324	0.0542845	0.087323	0.0901053	0.186353	0.0542033	-0.0332545	-0.00139232	0.0240884	-0.0621929	-0.0730255	-0.0335281	-0.0395366	-0.013409	0.0787176	0.0612601	0.064739	-0.0656732	0.0247155	0.0281188	0.0289335	-0.0302914	-0.00259051	-0.038475	-0.0661178	-0.0456014	0.0592666	-0.0284155	0.0570769	-0.0614944	0.0124065	0.0342474
V280	-0.0260819	0.0429258	0.0375339	0.0229913	0.0597549	0.0432945	0.0930309	-0.0616915	-0.0414711	-0.119489	-0.00103649	-0.0617131	0.0243697	0.0427885	-0.0240897	-0.0688014	0.0734083	0.0483903	0.0296579	0.08556	0.0761324	0.169864	0.0557916	-0.0205515	0.00756126	0.00894441	-0.0599929	-0.0697091	-0.00454946	-0.000196709	-0.0311798	0.0415526	0.0312299	0.069915	-0.0324253	0.0325695	0.00344807	0.0158972	-0.00387314	-0.0237114	-0.00221094	-0.0515398	-0.0526454	0.054889	0.0369332	0.0176493	-0.0285805	0.039566	0.02169
V281	-0.0302166	0.0345202	0.0409829	0.023707	0.058631	0.0530209	0.0900272	-0.0762885	-0.0249882	-0.128372	-0.0326598	-0.0458204	0.0545855	0.0281913	-0.0165906	-0.0676298	0.0889708	0.0619601	-0.00212063	0.0563718	0.0608773	0.152298	0.0492051	-0.0139126	0.0174858	-0.0155191	-0.0665289	-0.0495403	0.0388282	0.00862608	-0.0216623	0.00907222	0.0115474	0.0429063	0.0263457	0.031179	-0.0277956	0.0134952	0.0187297	-0.0472655	0.060443	-0.030146	-0.0333228	0.0453292	0.0465043	0.00109633	-0.0118057	0.0654964	-0.0185712
V282	-0.0352721	0.0251907	0.0468734	0.0223032	0.0485157	0.0437117	0.0765342	-0.0767092	-0.0187944	-0.11868	-0.0548715	-0.0132597	0.0676979	-0.000811253	-0.0144056	-0.0619129	0.0796226	0.0678928	-0.0440684	0.0427934	0.0466648	0.123418	0.0473741	-0.0075487	0.0455117	-0.0406979	-0.0726994	-0.0563414	0.0838639	-0.0064953	-0.0300211	0.0191396	0.00687338	0.0185345	0.0532143	0.0545632	-0.057256	-0.00119108	0.0237318	-0.0140618	0.0779172	-0.0321885	-0.0131817	-0.00526677	0.0309183	-0.0397466	-0.0125728	0.0341589	0.000827712
V283	-0.0430361	0.0196497	0.0463468	0.0205415	0.0356456	0.0306965	0.0683316	-0.0543332	-0.0367439	-0.0810041	-0.0757273	0.0151191	0.0822057	-0.0032484	-0.00512146	-0.035297	0.0488974	0.0744668	-0.0592722	0.0213406	0.0373984	0.0833762	0.0455221	0.000143861	0.0506635	-0.0426511	-0.0759107	-0.0207861	0.0977545	-0.0089311	-0.00151859	0.0248998	-0.00907347	-0.00722479	0.0305726	0.0590231	-0.0767458	0.0190606	0.0214183	0.0101941	0.0475751	-0.0540958	-0.00380783	-0.0212454	0.0519643	-0.0320553	0.0229464	-0.00467763	0.0273098
V284	-0.0498888	0.0132871	0.0429978	0.0130999	0.020896	0.0154926	0.0558264	-0.0213565	-0.0370972	-0.0400105	-0.0863825	0.0204495	0.0869083	-0.0205825	-0.00555104	-0.0118886	0.00951192	0.0663818	-0.0545588	0.00868631	0.013041	0.0409576	0.0400252	0.0260141	0.0568871	-0.043903	-0.0674573	-0.0131362	0.0692847	-0.0263186	-0.010105	0.0402188	-0.017894	-0.0257065	0.0330854	0.0291699	-0.0648606	0.0326284	0.0231714	0.00444526	0.0370816	-0.0778803	0.0137058	-0.04345	0.0213795	-0.04826	0.0179678	0.0016259	0.0713031
V285	-0.054292	0.00696887	0.0359407	0.0102313	0.00828981	0.00197951	0.0342646	0.0104441	-0.0159947	-0.00419713	-0.0799033	0.0250573	0.0712475	-0.0395374	0.00936373	0.00871165	-0.0297864	0.0610799	-0.0513522	0.00824433	-0.022792	0.0231719	0.0258384	0.0280181	0.0471339	-0.0358958	-0.0686595	0.00348294	0.0375612	-0.034495	-0.015376	0.037399	-0.00923651	-0.0579825	0.0137184	0.0227232	-0.0372301	0.00775218	0.0143745	-0.0118433	0.0128932	-0.106141	0.019032	-0.0434644	0.0356719	-0.0487104	0.00800385	0.0406398	0.0877162
V286	-0.0565962	0.00690445	0.0299722	0.0139875	0.0127453	-0.00388145	0.0354499	0.0255669	0.0120797	-0.00184715	-0.0521469	0.0187694	0.0285613	-0.0379192	0.0322706	-0.00166889	-0.041597	0.0453913	-0.0186462	0.0103707	-0.0381385	0.0109807	0.0238305	0.00755795	0.0184209	-0.0289744	-0.0393281	0.0196003	-0.0375488	-0.0198048	0.00836506	0.0720441	-0.00276886	-0.0599139	-0.00665115	0.0255422	0.0140297	-0.0314908	0.0154174	0.0132419	-0.0244104	-0.104331	0.0283821	-0.0220799	0.015947	-0.0471494	0.0127177	0.0277373	0.0541822
V287	-0.0567454	0.00282776	0.0209888	0.018392	0.0249741	-0.00345171	0.0394533	0.0399346	0.0305247	-0.00633269	-0.0190442	0.0247712	-0.00839659	-0.0473548	0.0424458	0.00261134	-0.0267217	0.0460455	-0.000757234	0.0264418	-0.0486789	-0.0142845	0.0397063	-0.0124959	0.0209556	-0.0304797	-0.0250082	0.0314096	-0.0574576	-0.0131327	-0.000196691	0.0651852	-0.0171796	-0.0525772	-0.038629	0.0488699	-0.0056918	-0.0561567	0.0227132	0.0428992	-0.0631318	-0.0938286	0.00963431	-0.0089768	-0.0207951	0.000449829	-0.0146382	-0.00110065	0.00585908
V288	-0.0572258	-0.00365665	0.0124119	0.0204129	0.0334846	-0.00248012	0.0363332	0.0354457	0.0427482	-0.0172183	0.011952	0.0366137	-0.0480091	-0.037856	0.0600728	-0.00141344	-0.00624768	0.0303108	0.0203373	0.0298136	-0.0301659	-0.0259318	0.0412264	-0.0288237	0.0219701	-0.0246421	-0.0263716	0.0196445	-0.065949	-0.0206056	-0.00582805	0.0167935	-0.0357592	-0.0493191	-0.0404627	0.0327156	-0.0176332	-0.0373841	0.0285243	0.064874	-0.0530265	-0.0645948	-0.0258342	-0.012466	-0.0378727	0.036814	-0.0289542	-0.00473908	-0.00742576
V289	-0.0571973	-0.00661914	0.00718642	0.0211727	0.0350538	0.00739852	0.0440331	0.0026672	0.0525231	-0.0210368	0.0148593	0.0328402	-0.080461	-0.0315737	0.0543604	-0.010013	0.0208812	0.0105602	0.0464537	-0.00242776	-0.00221004	-0.0420485	0.0606669	-0.0579518	0.0118896	-0.0100121	-0.0105377	0.0131508	-0.0464542	-0.0132178	-0.0107364	-0.00028206	-0.0470285	-0.0228946	-0.0436443	0.056869	-0.0159044	-0.0250535	0.0494463	0.0722917	-0.031776	-0.052684	-0.0322982	0.00702858	-0.0318779	0.0478213	-0.0400933	-0.0130472	-0.0174487
V290	-0.0571614	-0.0111466	0.00902683	0.0238884	0.0279591	0.0209843	0.045698	0.00828696	0.0371962	-0.0348133	0.00140647	0.0421759	-0.0729602	-0.0162712	0.0236531	-0.0180761	0.0300617	-0.00706039	0.0350322	-0.0288153	-0.00578122	-0.0491296	0.0654223	-0.0620665	0.0316208	0.0011621	-0.00188595	0.0108905	-0.052452	-0.0165813	-0.0178362	-0.00677684	-0.0699264	-0.0172725	-0.0209515	0.0531017	-0.0200855	-0.00497049	0.0482134	0.0817508	-0.00931744	-0.0454472	-0.0211464	0.0115159	-0.000979093	0.0401411	-0.0440776	-0.000248752	-0.0202761
V291	-0.0579288	-0.00885348	0.0101068	0.0269705	0.0158749	0.0297077	0.0419159	0.0154429	0.0373874	-0.0444096	0.00288366	0.0325402	-0.0539563	-0.00311314	0.0158367	-0.035136	0.020956	-0.00699992	0.0107977	-0.04036	0.003626	-0.0475096	0.0448333	-0.0652856	0.0320177	0.011812	0.00644136	0.00736264	-0.0529334	-0.0158631	-0.00654083	0.00659076	-0.0657524	-0.0109746	-0.0189248	0.042123	-0.0193111	0.0116231	0.0349397	0.0685552	0.0431361	-0.00540133	-0.00449732	0.0102251	0.0195485	0.0573084	-0.0355442	0.0115207	0.0136207
V292	-0.0578203	-0.00734324	0.0138386	0.0309147	0.00492021	0.0346265	0.0424986	0.0261802	0.0345942	-0.04128	-0.00418653	0.0287206	-0.0382322	0.00625755	-0.00951953	-0.0382391	0.00881693	-0.00570621	-0.00982267	-0.0498128	-0.0162103	-0.0405565	0.0268643	-0.0231556	0.0362963	0.0265693	-0.000991707	0.00753487	-0.0511617	0.000920524	0.00401386	0.02252	-0.0651336	-0.0249514	-0.0145171	0.0263282	-0.0104515	0.0284413	0.0096832	0.0576411	0.0475271	0.00829778	0.00533916	0.0133051	0.0305018	0.0414219	-0.0414875	0.00158048	-0.00775199
V293	-0.0588257	-0.00597883	0.01636	0.0334146	-0.00759971	0.0311562	0.0341147	0.032963	0.0401288	-0.0287579	-0.0141355	0.0144876	-0.0204994	0.0107455	-0.017559	-0.0409526	0.000421113	0.00478091	-0.0234029	-0.0364155	-0.0206849	-0.0289285	0.00920824	0.00181586	0.0157342	0.0228915	0.000663693	0.00310675	-0.0582746	0.0146561	0.00764302	0.039852	-0.041311	-0.0222575	-0.00610651	-0.000915584	-0.00344485	0.0200562	0.0184187	0.0250672	0.0264285	-0.00599299	-0.00635611	0.0165301	0.0341478	0.0433605	-0.0182462	0.00740192	-0.0103937
V294	-0.0598572	-0.00531137	0.0180597	0.0324354	-0.00886067	0.0235769	0.0243091	0.036313	0.029716	-0.0146423	-0.0181522	-0.00445945	-0.0013043	0.00835715	-0.0179496	-0.0419243	-0.0125975	0.00367735	-0.0384652	-0.0181482	-0.0212171	-0.0147806	-0.00484788	0.0107986	-0.000104861	0.0228671	0.0190231	0.0116855	-0.041268	0.0273793	-0.0161628	0.0288664	-0.0148407	-0.0264599	0.0134711	-0.0225207	-0.0201514	-0.00210559	-0.00975785	0.0143079	0.0272325	-0.0210079	-0.0272737	0.0120818	0.016657	0.0577604	-0.00683203	0.0108055	-0.0192302
V295	-0.0602078	-0.00494767	0.0194078	0.0293039	-0.00916113	0.014569	0.0196382	0.0307076	0.02467	0.000679217	-0.015324	-0.0169111	0.0149391	0.00898667	-0.0207434	-0.0314502	-0.0246503	0.00100877	-0.0508479	-0.0120952	-0.0186489	0.00543541	-0.0141334	0.0124683	-0.00242571	0.0198094	0.031112	0.00863484	-0.0446558	0.0300493	-0.0121293	0.0211753	-0.00129829	-0.0172007	0.00536244	-0.0443022	-0.012765	-0.0308916	-0.0260661	0.000353664	0.0320719	-0.0284204	-0.0231331	0.00510814	-0.00173307	0.0639798	0.00321135	0.00165386	-0.0153675
V296	-0.0606981	-0.00732875	0.0202736	0.0262576	-0.00813464	0.0093571	0.0144571	0.0185009	0.0194909	0.00548104	-0.0206657	-0.0174519	0.0223271	0.00427771	-0.0150644	-0.0165135	-0.0306775	0.00806174	-0.0358485	0.00537501	-0.020861	0.0106947	-0.0196618	0.0283683	-0.00310474	0.0132738	0.0206318	0.00354384	-0.0439082	0.0307959	-0.0224457	0.00687942	0.0106709	-0.00269958	-0.00895113	-0.0487577	-0.0213033	-0.0464533	-0.022905	-0.016243	0.028858	-0.0179768	-0.0255703	-0.0286579	-0.0197346	0.0482823	0.00074762	-0.000313887	-0.00995568
V297	-0.0607163	-0.0111108	0.0219896	0.0250304	-0.00432981	0.00726513	0.0127291	0.00330781	0.0112086	-0.000246349	-0.0104586	-0.0176482	0.0286757	0.00505626	-0.00481206	-0.0164047	-0.0226163	0.0101643	-0.0159063	0.00952331	-0.0278907	0.0122477	-0.0257169	0.0250741	-0.0205662	-0.00147601	0.0354094	0.00226586	-0.0455383	0.0231364	-0.0155616	-0.0126904	0.00166671	0.0118192	-0.0129388	-0.0343222	-0.0367202	-0.0498025	-0.0199819	-0.027558	0.0273032	0.00558414	-0.0306989	-0.036786	-0.0123404	0.0265632	0.0175435	-0.01381	-0.0238743
V298	-0.0605797	-0.0157236	0.0212977	0.0220926	-0.00189973	0.012696	0.0211929	-0.00918354	0.0113208	-0.00437927	-0.00558788	-0.00181127	0.0110009	0.0168944	-0.000262029	-0.0109006	-0.015632	0.00802034	0.00442903	0.0174286	-0.0132369	0.00698743	-0.0219952	0.0289679	-0.023877	-0.0165195	0.0380973	-0.0102751	-0.0352501	0.0124087	0.00678072	-0.0238167	-0.00510813	0.0164441	-0.00565449	-0.0178326	-0.0404897	-0.046946	-0.0299092	-0.0406333	0.0118566	0.0275352	-0.0393762	-0.0436529	-0.00400027	0.0118622	0.0236574	-0.0155651	-0.0358977
V299	-0.0602579	-0.0199284	0.0193599	0.0215471	-0.00243374	0.0130919	0.027399	-0.0198431	0.00795258	-0.0103339	0.00043771	0.00326402	0.0057532	0.0264862	0.003499	0.00257445	-0.0102166	0.0137895	0.0143975	0.014216	0.00493089	-0.00259732	-0.0116571	0.0231425	-0.0140094	-0.00365322	0.0357184	-0.0221971	-0.0230356	0.00422061	0.0151824	-0.0171032	-0.0105808	0.030368	-0.0095356	0.00336866	-0.0488778	-0.0363239	-0.0412487	-0.0531587	-0.00736436	0.0317252	-0.0176924	-0.0229623	0.00129929	0.00617104	0.0195931	-0.0135526	-0.0423934
V300	-0.059522	-0.0222593	0.0167796	0.0245276	-0.00249781	0.0167446	0.0288882	-0.0263608	0.00347352	-0.0163874	0.0053349	0.0179602	0.00374442	0.0360988	0.0153338	0.00328738	-0.00067222	0.011978	0.0248037	0.0108107	0.0145129	-0.0152377	-0.00610038	0.0212964	-0.00317569	0.0222225	0.0337292	-0.0164398	-0.0160515	0.00177639	0.0235507	-0.019076	-0.00909204	0.0366341	-0.0295514	0.0291212	-0.0430347	-0.0203485	-0.0338905	-0.0444575	-0.0131319	0.0386355	-0.0205427	-0.0005441	0.0232002	0.0155448	0.012568	-0.0129272	-0.0365698
V301	-0.0593485	-0.0222531	0.013257	0.0295866	-0.0027997	0.0188726	0.0275355	-0.0214422	-0.000203989	-0.0147764	0.00530822	0.0197877	0.003356	0.0379248	0.0238122	0.00194031	0.00206017	0.0108184	0.0211402	-3.76017e-05	0.0120637	-0.0230142	-0.012622	0.0226194	-0.00439798	0.0408087	0.0364567	-0.00132262	-0.007549	-0.000506158	0.0279552	-0.0235079	-0.00971478	0.0210061	-0.0183552	0.0397871	-0.0279896	-0.00718265	-0.0258276	-0.0456912	-0.0112914	0.0183569	-0.0101405	0.0266768	0.0424095	0.0143628	0.00524175	0.00750759	-0.0391771
V302	-0.0589816	-0.0212642	0.0113424	0.0338963	-0.000248469	0.0226734	0.0289676	-0.0168712	0.00215898	-0.0105932	-0.00118167	0.0186427	-0.00271813	0.0320514	0.0194388	-0.00518622	0.00469855	0.00577339	0.00870533	-0.00434903	0.0138992	-0.0319436	-0.0208567	0.0193565	-0.00504968	0.0575462	0.0377205	0.00073314	-0.00740911	-0.00747636	0.0237863	-0.0141135	0.00154115	0.00389333	-0.0171683	0.0316159	-0.0111488	0.00307305	-0.0265597	-0.0434651	-0.00368343	0.0051856	-0.000895519	0.0426579	0.0527741	2.58179e-06	-0.0198469	0.0157659	-0.041263
V303	-0.0588819	-0.0178072	0.0111713	0.040294	0.00407991	0.0243027	0.028968	-0.0112005	0.00580204	-0.00603161	0.00276018	0.0194482	-0.00987235	0.0259424	0.0126338	-0.013024	0.00938978	0.00942437	-0.00356834	-0.0105695	0.00956778	-0.0325079	-0.0210652	0.00768341	0.00587843	0.0569356	0.0412193	0.0138021	-0.0214896	-0.00408091	0.0153822	-0.0101402	0.00850716	0.00110322	-0.0280251	0.0133634	0.00502621	-0.00371275	-0.0271369	-0.0320618	-0.0103781	-0.00680524	-0.0106253	0.0506331	0.0621234	0.00458455	-0.00740375	0.00821129	-0.0304646
V304	-0.0584528	-0.0158321	0.0127395	0.045194	0.00906922	0.0200534	0.0262225	-0.00876967	0.00427435	-0.00111259	-0.00128177	0.00589409	-0.0202916	0.0210298	0.00162725	-0.0170195	0.0151345	0.0210857	-0.0215379	-0.0194176	0.0123903	-0.0337268	-0.0279471	0.00812649	0.0205547	0.056714	0.0478109	0.00814997	-0.0320784	0.00673285	0.00803176	-0.00156261	0.00329906	-0.00647457	-0.0357548	-0.00382031	0.0162552	0.00716484	-0.0240633	-0.0156091	-0.00680049	-0.036285	-0.0281195	0.0401618	0.0556902	0.0224748	0.00441099	-0.0106396	-0.0296904
V305	-0.0580058	-0.0158458	0.0155313	0.0479462	0.0177516	0.0139798	0.0223525	-0.00598082	0.00339983	0.00187687	-0.0136581	-0.000307192	-0.027798	0.0168749	-0.0143114	-0.0163534	0.00500839	0.0171383	-0.023417	-0.0197703	0.0108044	-0.028501	-0.0259869	0.00116178	0.0277595	0.04778	0.0406123	0.011688	-0.0149203	0.0220293	-0.0121855	-0.0125868	-0.00334918	-0.0113386	-0.0395551	-0.0251503	0.00486849	0.0223764	-0.0158759	-0.00455888	0.00093594	-0.0607717	-0.0370693	0.0146299	0.0463042	0.0191461	0.00292932	-0.00942185	-0.0120651
V306	-0.0577112	-0.0148038	0.0182033	0.0471242	0.0225442	0.0115967	0.0174705	-0.017915	-0.00871198	0.00360814	-0.0154733	-0.0108741	-0.0341972	0.0136497	-0.0178012	-0.0235912	-0.00899787	0.0173035	-0.0175937	-0.0281564	0.0148918	-0.0223975	-0.0169461	-0.00880373	0.0140591	0.0342557	0.0390072	0.00913039	-0.00163517	0.0344445	-0.0147439	-0.00347389	-0.000120565	0.0114506	-0.0274412	-0.0412806	0.00640698	0.027785	-0.0103266	-0.00701274	-0.00161314	-0.0742865	-0.0305101	-0.0354007	0.0379643	0.000776513	-0.00607464	-0.0159958	-0.0107421
V307	-0.0571774	-0.0123813	0.0201483	0.0487436	0.023279	0.00995298	0.017895	-0.0237422	-0.017022	0.000518194	-0.018526	-0.0194119	-0.0184692	0.00840399	-0.0319955	-0.0279718	-0.022147	0.0238343	-0.0201841	-0.0319682	0.00726528	-0.0204989	-0.017213	-0.0209461	-0.000490261	0.0161348	0.02639	-0.00338964	0.000669628	0.0401167	-0.0073606	0.0170825	-0.0102959	0.0226031	-0.0232538	-0.0461894	0.0111892	0.0263196	-0.00820738	0.0130591	-0.017199	-0.0780197	-0.0315598	-0.0546479	0.0382539	-0.0036353	0.011138	-0.0357217	0.00281193
V308	-0.0573981	-0.010268	0.0206948	0.0480876	0.0204238	0.00597775	0.0221554	-0.016783	-0.0301707	-0.0167712	-0.0125863	-0.0112055	-0.0127963	-0.000935097	-0.0241959	-0.0211904	-0.0289015	0.0315472	-0.0223169	-0.0279447	0.00713239	-0.0120405	-0.0136846	-0.0198844	-0.00379493	-0.00393918	0.0132738	-0.00989166	-0.0109096	0.0306998	-0.000405757	0.0201741	-0.00525376	0.0217892	-0.0200723	-0.0532452	0.0110843	0.0348341	-0.0304341	0.0336891	-0.0331775	-0.0553206	-0.0220104	-0.0722702	0.0245678	0.0141714	0.00741986	-0.0377471	0.00827034
V309	-0.0578293	-0.00831899	0.0189289	0.0458649	0.018185	0.00167183	0.0258063	-0.0198742	-0.0405941	-0.0279545	-0.00832772	-0.00616887	-0.00313171	-0.00830087	-0.0129886	-0.0209381	-0.0297825	0.0461543	-0.0214996	-0.0164378	0.0114413	-0.0238422	-0.00435876	-0.0191836	-0.0240746	-0.00200367	0.0166573	-0.0192588	-0.00043958	0.042378	0.0188327	0.0179354	-0.00141264	0.014995	-0.0207196	-0.0212193	0.00155044	0.0338146	-0.0496344	0.034208	-0.0404183	-0.0399941	-0.00770296	-0.0705622	-0.00164124	0.0118315	-0.00443435	-0.0353336	0.00987064
V310	-0.0583684	-0.00750001	0.0180344	0.0414178	0.0066099	-0.0069516	0.0241475	-0.00649611	-0.0495349	-0.0334319	-0.00662663	0.00346158	0.00740453	-0.0106798	-0.00186966	-0.0143432	-0.0289451	0.053558	-0.0282268	-0.00684519	-0.00224701	-0.0391339	0.0143681	-0.0205319	-0.0234505	-0.00773557	0.0254018	-0.025648	-0.00767914	0.0486624	0.0347777	0.0144533	-0.00971947	0.00963846	0.00341305	0.0131363	-0.0104838	0.0337422	-0.0484722	0.0377854	-0.0539031	-0.0282406	0.00777932	-0.0191463	-0.0307276	0.0291433	-0.00415718	-0.0181366	0.0147733
V311	-0.0583386	-0.00490651	0.015693	0.034514	-0.00089282	-0.0086778	0.022788	0.00382587	-0.0609634	-0.0271604	0.00226405	0.00254739	0.021802	-0.00927709	0.0166632	-0.00644568	-0.0196592	0.0599501	-0.0378207	-0.00476119	-0.00334404	-0.0470803	0.0290625	-0.0337181	-0.0304927	0.00158433	0.0440678	-0.026669	0.00240536	0.0319494	0.0381564	-0.00492727	0.00149311	0.0123118	0.0326963	0.0444056	-0.0157349	0.038277	-0.0537489	0.0237269	-0.0542846	-0.0247544	0.0274852	0.0287054	-0.0454472	0.0489058	0.00985794	-0.0113534	0.0424263
V312	-0.0583646	-0.00113115	0.0169971	0.0291624	-0.00853984	-0.00711081	0.0144682	0.0126507	-0.0485783	-0.0239976	0.0107979	0.0072123	0.0189965	-0.0071365	0.029683	0.00978657	-0.0121771	0.0487675	-0.0390254	-0.00951323	0.000929615	-0.0512511	0.0419134	-0.0276762	-0.0183831	0.0287081	0.0500113	-0.027654	0.0161663	0.0175463	0.0134224	-0.040773	0.0152879	0.0140647	0.0396504	0.0724681	0.00376352	0.0308757	-0.0579216	0.014227	-0.0531355	0.000993085	0.0479927	0.0444647	-0.0479091	0.0590764	-0.0056806	-0.00730447	0.0791091
V313	-0.0582688	0.00294618	0.0205191	0.0236917	-0.0188847	-0.000795435	0.0123714	0.0130282	-0.0285864	-0.0136767	0.00546708	0.00785233	0.00240143	-0.00722778	0.0225562	0.0249081	0.00527855	0.0475514	-0.0437022	-0.0179501	0.0181704	-0.0626771	0.0319136	-0.0277987	-0.0153645	0.0386356	0.0411058	-0.0223937	0.022543	-0.00199253	-0.00233466	-0.0432265	0.0123956	0.0289193	0.0295932	0.0759127	0.0309485	0.0329065	-0.0396623	-0.00905624	-0.0527294	-0.000522136	0.065364	0.053794	-0.0389414	0.0468974	-0.013382	0.0156811	0.120991
V314	-0.0574209	0.0057679	0.0271883	0.0232337	-0.0196082	0.00702519	0.0152269	0.0095209	-0.01266	-0.0150504	0.00793098	0.0116732	-0.0201932	0.00469011	0.0114829	0.0307304	0.0361848	0.0406064	-0.0352416	-0.0212607	0.0148556	-0.0602962	0.0124384	-0.0391901	-0.00922435	0.0394625	0.0469327	-0.012811	0.0358961	0.00262951	-0.0391316	-0.0348757	-0.00329745	0.0276226	0.0223718	0.0660998	0.0138947	0.0223138	-0.0320299	-0.00974621	-0.0215264	0.0220523	0.0719671	0.0552626	-0.020534	0.0431489	-0.027526	0.01367	0.152229
V315	-0.0559398	0.00899636	0.0311431	0.0189597	-0.0197877	0.0187597	0.0215703	-0.00215794	0.000247502	-0.0135056	0.0179599	0.00944868	-0.0339689	0.0103611	0.0027274	0.0293913	0.0495032	0.038399	-0.0209124	-0.036864	0.0449706	-0.0422949	-0.0155961	-0.0619751	0.0108979	0.0436272	0.0579359	-0.00960283	0.0466925	-0.00232885	-0.0475342	-0.0125386	-0.0224892	0.0354671	0.00838225	0.0458071	0.0387718	0.024196	-0.0370409	-0.00861125	-0.0441603	0.030455	0.0614124	0.0542085	0.0173822	0.0244797	-0.0427689	-0.00254459	0.159315
V316	-0.0546945	0.0165842	0.0316553	0.015659	-0.01479	0.0234579	0.0295666	0.00159716	0.0163923	-0.0303525	0.023633	0.00989307	-0.0341514	0.0137421	-0.0106794	0.0155756	0.0364368	0.0326806	0.000269111	-0.0558348	0.0493834	-0.0262578	-0.0421909	-0.0835752	0.0258912	0.0406434	0.0216328	0.0332257	0.0557721	0.00647101	-0.0627655	0.0146265	-0.0374561	0.037924	0.0203617	-0.00427698	0.05346	0.00996618	-0.0349862	-0.00899356	-0.0746502	0.00869627	0.0495081	0.030301	0.0241237	0.029444	-0.0802227	0.00723773	0.109394
V317	-0.0526138	0.0234678	0.0308288	0.0175288	-0.0110792	0.0188514	0.0377505	-0.0127728	0.00928518	-0.0501983	0.0404203	0.00603407	-0.0157411	0.0136809	-0.00735185	-0.0108679	0.018364	0.0231436	1.61631e-06	-0.0553445	0.0338225	-0.015113	-0.0627105	-0.100007	0.00442624	0.0295717	0.00961735	0.0869353	0.0537905	0.0216499	-0.050818	0.0352699	-0.059739	0.0396782	0.0204012	-0.0269858	0.0396533	0.0066851	-0.0176606	-0.0208533	-0.0875421	-0.0155334	0.0282804	0.0171952	0.0323704	0.0138511	-0.087473	-0.0232016	0.00868135
V318	-0.050094	0.0290741	0.0324266	0.01534	-0.0060708	0.0110701	0.043936	-0.018817	-0.00743191	-0.0489782	0.0527958	0.0136621	-0.0183499	0.00619292	-0.0309084	-0.0335082	-0.00109846	0.0102735	0.00489303	-0.0407471	0.00449162	0.00329675	-0.0421083	-0.124729	-0.0150601	-0.0124627	0.016336	0.104228	0.0562392	0.0371949	-0.00116099	0.0320504	-0.0513417	0.0135539	0.017268	-0.0789473	0.0380288	-0.0109112	0.00161141	-0.00740481	-0.0823227	-0.0230263	0.0165873	0.00374369	0.016299	-0.0372577	-0.0888455	-0.0144079	-0.0778589
V319	-0.0468137	0.0345828	0.029591	0.0155545	-0.00574292	0.00815789	0.0444547	-0.0108589	-0.0385485	-0.0527603	0.0617427	0.00459926	-0.0270045	0.0103659	-0.0267685	-0.0248378	-0.0116025	0.0168968	0.0174111	-0.0337548	-0.0253103	0.016759	-0.0146416	-0.151747	-0.0153787	-0.0183198	0.018236	0.0926611	0.0347681	0.0104916	0.0288643	-0.00727009	-0.0520787	-0.0103778	0.0256682	-0.0935442	0.0332616	-0.00464912	-0.00399591	-0.00841821	-0.071727	-0.0472283	0.0452874	0.00455203	-0.0235708	-0.0553473	-0.0671153	-0.0107585	-0.169931
V320	-0.0476295	0.0377571	0.0258737	0.0167739	-0.0105751	0.0056335	0.0522842	-0.0197244	-0.0474526	-0.0175522	0.0631211	0.0166773	-0.0330829	0.0270988	-0.0209557	-0.009536	-0.00992297	0.0286861	0.0267751	-0.018531	-0.0222876	0.0406772	0.0113926	-0.141057	-0.0211384	-0.0321931	0.048036	0.0576958	-0.00756271	-0.0102108	0.0456074	-0.0197476	-0.0388125	-0.0344215	-0.00629287	-0.0944996	0.0032734	-0.00234986	-0.00839166	-0.00481073	-0.0686708	-0.0377552	-0.00835833	0.0268905	-0.0477774	-0.0430467	-0.0371413	-0.0389817	-0.170567
V321	-0.0498808	0.0350468	0.0253328	0.0250189	-0.0134511	0.0046803	0.0470506	-0.0066657	-0.0561231	0.0191585	0.0386494	0.00836025	-0.0325828	0.0379853	-0.0316384	0.0164262	-0.0203957	0.042147	0.0411167	-0.00176171	-0.0293403	0.0645517	0.0436	-0.110127	-0.0142837	-0.0535534	0.0573533	0.0075022	-0.0137054	-0.00368286	0.0498081	-0.042623	-0.0473465	-0.0419746	0.00437787	-0.0632418	-0.0237221	-0.0319952	0.0087704	0.026606	-0.0393327	-0.0439308	-0.0251552	0.0301058	-0.0637356	-0.0349574	-0.00206916	-0.0491742	-0.12285
V322	-0.0515621	0.0323962	0.0229998	0.0308243	-0.0158251	0.00117524	0.0499714	-0.0089473	-0.0404611	0.0466982	0.00494312	0.00173826	-0.0351252	0.0372805	-0.0465432	0.0453099	-0.0280343	0.0234824	0.0449201	0.0112501	-0.020663	0.0473696	0.0342267	-0.0706027	-0.0346867	-0.0528763	0.0417219	-0.0174241	0.0119011	0.00733801	0.0179077	-0.0623955	-0.0465812	-0.0647933	-0.0197889	-0.0346684	-0.0394944	-0.0237667	0.000688096	0.0393685	-0.0141419	-0.0433166	-0.0154739	-0.00331934	-0.0645186	-0.0334428	0.00104376	-0.0655916	-0.0775652
V323	-0.0510563	0.0327116	0.025444	0.0347837	-0.0162212	0.00431104	0.0397119	0.00553932	-0.0180912	0.0573286	-0.00834359	0.0101108	-0.0406996	0.0182694	-0.0473235	0.0607545	-0.034454	0.0156389	0.0453365	0.0267908	-0.0318485	0.036385	0.0371982	-0.0360238	-0.044645	-0.0664503	0.0220179	-0.0149769	0.0172632	-0.00604365	-0.0192758	-0.0647428	-0.0377148	-0.0586214	-0.0389278	-0.000921479	-0.0456947	-0.00887378	-0.00707123	0.0293057	-0.0284248	-0.00822492	0.00560439	-0.0145992	-0.0627316	-0.0327043	-0.00206587	-0.0736441	5.46693e-05
V324	-0.0510559	0.0355428	0.0258004	0.0382434	-0.0222951	0.00152362	0.0352372	0.00185062	0.0117495	0.048793	-0.0131949	0.00788771	-0.0440663	0.00253285	-0.0397875	0.0604976	-0.0157326	0.0134755	0.0319566	0.0119089	-0.041945	0.0169145	0.00583493	-0.0146076	-0.043637	-0.0602286	-0.00247811	-0.012953	0.0232733	0.00574669	-0.0357219	-0.0242498	-0.0324093	-0.0384474	-0.0456627	0.00925767	-0.00795714	-0.0055467	-0.0284356	0.0377965	-0.00480542	-0.00675676	0.000384266	-0.0306315	-0.0313866	-0.0253322	-0.00589854	-0.0832335	0.00898339
V325	-0.0495349	0.0388689	0.0254614	0.0377397	-0.0317191	-0.00298701	0.0323755	0.0130931	0.0354105	0.0290831	-0.00736656	0.0187899	-0.0481558	-0.0304194	-0.0378865	0.0625925	-0.0151425	0.0115066	0.0215128	0.0147357	-0.036418	0.00554039	-0.028678	0.0092955	-0.0362948	-0.060921	-0.0239576	0.011142	0.0268072	-0.0029291	-0.0578051	0.006241	-0.0211054	-0.0515553	-0.036363	0.0153924	-0.0215025	0.0106285	-0.0444189	0.0583133	0.0020167	-0.00135159	0.0133017	-0.025068	0.00799708	-0.0194915	-0.0153883	-0.0512719	0.012436
V326	-0.0487977	0.0413484	0.0246676	0.0349186	-0.0450257	-0.00408009	0.0349469	0.00954881	0.0227594	0.00905075	-0.0023368	0.0288014	-0.0406125	-0.0503345	-0.0370018	0.0456643	-0.00831113	0.0161524	0.0171802	-0.00626273	-0.0511514	-0.00924381	-0.042544	0.00957555	-0.0269675	-0.0581969	-0.0269351	0.0331731	0.032763	0.0048081	-0.0594997	0.0338371	-0.00221153	-0.0363847	-0.0351079	0.00994694	-0.0149049	0.0444784	-0.0431456	0.0537805	0.0204412	-0.00479887	0.0209887	-0.0176687	0.0468524	-0.0183903	-0.0694569	-0.0208213	-0.0166469
V327	-0.0475674	0.0432314	0.0284036	0.0308847	-0.0577861	-0.00168802	0.0345253	-0.00825604	0.00379498	-0.00548673	0.0276808	0.0261539	-0.00463044	-0.0693728	-0.0513768	0.0164445	-0.00591205	0.0313612	-0.0154601	-0.00865542	-0.0684719	-0.0207362	-0.0478084	-0.0123582	-0.034735	-0.0567759	-0.0167394	0.027811	0.0290055	0.0194131	-0.0368256	0.0401558	0.0173107	-0.0258617	-0.0222096	-0.0190464	-0.00547195	0.0594405	-0.0245544	0.0439012	0.0330815	-0.0252905	0.0122824	-0.00505705	0.0602385	-0.00526459	-0.0551545	-0.00473248	-0.0223447
V328	-0.0457679	0.0428423	0.0339753	0.0306614	-0.0658862	-0.00368313	0.033368	-0.0313159	-0.00806604	-0.013542	0.0476627	0.0374873	0.0235675	-0.0620443	-0.0395771	0.00587177	-0.0145235	0.0311664	-0.00954573	-0.030286	-0.0738943	-0.0117069	-0.0243957	-0.0185422	-0.0362839	-0.0609874	-0.0131184	0.00332499	0.00640379	0.00501334	0.000581595	0.0449672	0.0450387	-0.00856004	0.00224664	-0.0287902	0.00559273	0.0723718	-0.0102789	0.0326486	0.0278545	-0.0271379	-0.00636019	0.00826422	0.053009	0.0231615	-0.0283473	0.0149397	-0.0409894
V329	-0.044765	0.041678	0.0387169	0.0330708	-0.0571744	0.000874589	0.0327997	-0.0501913	-0.000664381	-0.0170492	0.0613187	0.0517643	0.0453118	-0.0432053	-0.0315546	-0.00118784	-0.0144536	0.0319517	-0.00534364	-0.0450742	-0.053852	-0.00587453	-0.0308447	-0.0182011	-0.0344929	-0.0309176	-0.00587947	0.00637505	0.00700126	0.00379659	0.0194384	0.0244998	0.0844361	0.00810456	-0.0154752	-0.0246161	0.00203881	0.0474083	0.00318743	0.0111058	0.0268935	-0.031565	-0.0384571	-0.0047383	0.0505217	-7.38077e-05	-0.00709475	0.0275299	-0.0519276
V330	-0.0439334	0.0395767	0.0451164	0.0339413	-0.0507316	0.000277154	0.0315685	-0.0528587	0.00746189	-0.0243445	0.0574627	0.0608133	0.0465235	-0.0265171	-0.0277456	-0.003904	-0.0204763	0.0169704	0.000584583	-0.0480478	-0.0167068	-0.0119576	-0.0435383	-0.00409794	-0.0263507	-0.0144079	-0.00164829	-0.0100786	0.00640977	0.00866139	0.0343309	0.0155552	0.0943109	0.0215287	-0.0157328	-0.0150283	0.0232133	0.0171565	0.0122783	0.00763702	0.0202392	-0.0330217	-0.0459753	-0.0119887	0.0526627	0.00770141	0.018996	0.0423352	-0.0278257
V331	-0.0427117	0.0390206	0.0461109	0.0419121	-0.0453956	0.00472217	0.0328141	-0.0587535	0.00973382	-0.01536	0.0480864	0.0580353	0.0439125	0.00608071	-0.00889921	-0.00105701	-0.0235468	0.00532974	0.008896	-0.0473936	0.0133876	-0.0176851	-0.0629817	-0.0181391	0.00555308	-0.00800687	-0.00229234	-0.0198456	0.00246083	-0.00408817	0.0578536	-0.00279091	0.089999	0.0356178	0.00221683	-0.00663125	0.0105376	-0.00176936	-0.000542144	-0.00376628	0.027051	-0.0270245	-0.0425886	-0.0187251	0.0456259	-0.00109378	0.0586763	0.0216024	-0.00162323
V332	-0.0434471	0.0396991	0.0440832	0.0490817	-0.0388969	0.00579856	0.022633	-0.045741	0.0158706	-0.00981935	0.0410587	0.0481262	0.042355	0.0303939	0.0136904	0.00488313	-0.011502	-0.0135647	0.0216239	-0.0301329	0.0175598	-0.0137375	-0.0621488	-0.0139461	0.0227459	0.0114543	0.00214792	-0.0219399	-0.0149756	-0.0057839	0.0486061	-0.0064572	0.0692735	0.030717	0.00929004	0.01816	0.0153322	-0.00992821	0.0072942	-0.00582694	0.0232604	0.00271283	-0.0270807	-0.02491	0.0407761	-0.0173402	0.0707405	6.79145e-05	0.014059
V333	-0.0444133	0.0416333	0.0401775	0.0514964	-0.0361624	0.00219253	0.0152868	-0.0220968	0.022298	0.00108584	0.0372774	0.0250758	0.0434961	0.0330617	0.0139131	0.01954	-0.016991	-0.0197052	0.0230199	-0.0229047	0.0177601	-0.0384446	-0.0441532	-0.0122231	0.03043	0.0249841	-0.00798331	0.00217988	-0.00599074	-0.0221208	0.0430318	-0.0166926	0.0427455	0.0370137	0.0128865	0.0495707	0.0288474	-0.00582319	-0.00120942	-0.0299704	0.01215	0.0111192	0.00383006	-0.0352776	0.057056	-0.0365644	0.0725443	-0.0206602	0.00915806
V334	-0.0449453	0.0427638	0.0378883	0.0533293	-0.0317951	-0.00603319	0.011913	-0.00813995	0.020544	0.0136447	0.0330591	0.00140816	0.037652	0.0350807	0.000679227	0.028913	-0.00498087	-0.0186129	0.0207332	-0.000787858	-0.00869899	-0.0644687	-0.0255782	-0.00307885	0.0231552	0.0300584	-0.0171422	0.0413557	0.0213784	-0.00891857	0.0266967	-0.0121226	0.00820074	0.0378553	0.00173727	0.059093	0.0249189	0.00335942	0.000400833	-0.0404793	0.0281516	0.0143796	0.0277971	-0.0220614	0.0759723	-0.0361295	0.0465068	-0.0280557	0.00412023
V335	-0.0445843	0.0438327	0.0353789	0.0526189	-0.0368006	-0.0116152	0.00349857	-0.0133166	0.01147	0.0192146	0.0473368	-0.0220494	0.0181167	0.0181639	0.000605769	0.0255025	0.00902503	-0.00560998	0.023406	0.0197604	-0.00827719	-0.0746176	-0.00173262	-0.00911328	0.0227921	0.0427382	-0.0132204	0.0334982	0.0410649	0.00699365	0.0189574	-0.0153121	-0.0148512	0.0305381	-0.0302411	0.0503212	0.0301712	0.0157838	0.0252069	-0.0395301	0.0156633	0.0148003	0.0487288	-0.00595835	0.0828887	-0.0356075	0.0465961	-0.0376413	-0.0108394
V336	-0.0434182	0.0451864	0.0346496	0.0487166	-0.0423563	-0.016867	-0.00216783	-0.00575358	0.00192798	0.0280779	0.0629789	-0.0348938	0.016681	0.00271373	-0.00998727	0.0319487	0.0221674	0.00471573	0.0340929	0.0223253	-0.0245042	-0.0680007	0.0230581	-0.00227341	0.0155845	0.0452587	-0.0154073	0.014187	0.0583897	0.0049634	0.0203226	-0.0122257	-0.0270194	0.000173689	-0.0572267	0.0437118	0.0161877	0.02459	0.0506452	-0.0217031	0.0180111	0.0184218	0.0711092	-0.000195497	0.0653051	-0.00115508	0.0526915	-0.015121	-0.0200952
V337	-0.0429968	0.046618	0.0302649	0.046984	-0.0493955	-0.012592	0.0103192	-0.0131809	-0.0089129	0.0320327	0.0807618	-0.0388773	0.01293	-0.0183695	-0.00333847	0.0148199	0.0401859	0.0114894	0.0294674	0.0132446	-0.0254055	-0.0622598	0.0375905	0.0151264	-0.00175111	0.0483805	-0.0150207	-0.00718578	0.0484465	0.00365569	0.0224135	0.00252703	-0.0249179	-0.0189566	-0.0747451	0.0252672	-0.00107352	0.0157021	0.0689545	0.00230249	0.00683543	0.014281	0.0544233	0.0223986	0.0619551	0.0324958	0.0620856	-0.024573	-0.0310469
V338	-0.0432286	0.0462698	0.0295698	0.0403638	-0.0518919	-0.0114087	0.0236619	-0.0278242	-0.0137513	0.0410005	0.0844726	-0.0251953	0.0199756	-0.0313971	-0.0141616	0.00452574	0.0394902	-0.00262603	0.0327432	-0.00433465	-0.0195122	-0.0449496	0.0503506	0.0180759	-0.0218403	0.0354151	-0.00951132	-0.0373211	0.0407318	0.0166843	0.0340556	0.0312922	-0.0163182	-0.042484	-0.0869574	-0.00263421	-0.029435	-0.0200323	0.0813473	0.0283297	0.00212056	0.0328104	0.0151767	0.0307372	0.0668006	0.0513008	0.0785219	-0.0405502	-0.0129525
V339	-0.0429758	0.046082	0.0309948	0.0395675	-0.0480828	-0.00888477	0.0277802	-0.0233672	-0.0145922	0.0310172	0.0715192	-0.024675	0.0199691	-0.0625204	-0.0298575	-0.000450498	0.0375445	-0.0111045	0.0303436	-0.0151847	-0.0457654	-0.0270178	0.0398837	0.0117068	-0.0202893	0.0262705	-0.0225193	-0.0576815	0.0241632	0.0269188	0.0421193	0.0286907	0.00116874	-0.0550968	-0.0929441	-0.0122836	-0.0422904	-0.0442497	0.0816821	0.0388969	-0.0108996	0.0401075	0.00657356	0.0212862	0.038037	0.076261	0.0884632	-0.0259561	-0.0168545
V340	-0.0444894	0.0431874	0.0317905	0.0374358	-0.0404011	-0.0109556	0.0241404	-0.0293901	-0.0145663	0.0185658	0.051207	-0.0139758	0.0203415	-0.0753498	-0.0242462	-0.00174962	0.0226525	-0.0309667	0.0246517	-0.0193323	-0.0635685	-0.0103621	0.0229941	0.0159252	-0.00791133	0.0253902	-0.031126	-0.0604143	0.00809085	0.0252175	0.0423019	0.0307947	0.0131028	-0.0680623	-0.0974813	-5.66773e-06	-0.0415261	-0.0603058	0.059467	0.025026	-0.0209198	0.0563713	-0.0126291	0.0380049	0.00808158	0.0712861	0.109277	-0.0161614	-0.0321219
V341	-0.0478999	0.0381403	0.0325178	0.0376213	-0.0379099	-0.00511449	0.0121897	-0.0120945	-0.00103794	0.0122568	0.0160729	-0.00774456	0.0105056	-0.0671612	-0.0216221	0.00341603	0.0109171	-0.038107	0.0252735	-0.0137902	-0.0580019	0.00464804	0.00425625	0.0179895	0.00155149	0.0231157	-0.0425853	-0.0625258	-0.00539847	0.0210783	0.0646599	0.0356663	0.0233221	-0.0394242	-0.0609991	0.00739015	-0.027508	-0.0463949	0.0425256	0.0232952	-0.029811	0.0449048	-0.0182019	0.0470446	-0.0022059	0.0440758	0.109114	-0.0203663	-0.0517265
V342	-0.0522354	0.0311256	0.0296657	0.0342636	-0.0339786	0.00124057	0.0112687	-0.00256078	0.0114251	0.0265812	-0.0081033	-0.0081305	-0.0126307	-0.057241	-0.0143072	0.0245559	0.0133858	-0.0446446	0.0237001	-0.0053768	-0.0358534	0.00187355	-0.0221418	0.00592668	0.0126062	0.03166	-0.0444012	-0.0318832	-0.00388562	0.0169231	0.0476864	0.0349843	0.0328201	-0.00340249	-0.0132305	0.00187894	-0.03434	-0.0408116	0.0132812	0.0145969	-0.0370018	0.0464304	-0.00428482	0.04741	-0.0134672	0.0153091	0.0785676	-0.0122053	-0.0877562
V343	-0.0552835	0.0226123	0.0262835	0.0320843	-0.040175	0.00515532	0.00925118	0.0204885	0.00839839	0.0416554	-0.0160033	-0.0145746	-0.0262714	-0.0524213	-0.0157612	0.0407678	0.0202014	-0.0335997	0.024665	0.0252835	-0.015119	-0.00365683	-0.022963	-0.0121871	0.0138593	0.0280206	-0.0302954	0.000470009	-0.00765291	-0.0194375	0.0301098	0.0273817	0.0349987	0.00824928	0.0144459	0.0179368	-0.0278618	-0.00952578	-0.000250022	-0.00332699	-0.0310776	0.0216475	0.0154053	0.056862	-0.00464768	0.00236843	0.0610711	-0.000463063	-0.0793194
V344	-0.0574947	0.0144853	0.0230115	0.0314681	-0.0442053	0.00616247	0.00172182	0.0141989	0.0138989	0.0520064	-0.016605	-0.0216536	-0.0349109	-0.0354746	-0.0170257	0.0374409	0.0312352	-0.00960062	0.0286595	0.0292354	-0.0172381	-0.00769517	-0.0127354	-0.0287305	0.0124099	0.0279893	-0.00844691	0.0143645	-0.00426274	-0.0280985	0.0197775	0.0150901	0.0198674	0.0217661	0.0186375	0.0183488	-0.0129195	0.020457	0.00762144	-0.00386314	-0.010248	0.00118881	0.0258117	0.0486493	-0.00572419	0.00163822	0.0479877	0.00246624	-0.0671491
V345	-0.0588687	0.00469385	0.0208377	0.0306495	-0.0435888	0.00593957	0.000300203	0.0066453	0.0201943	0.0650016	3.52974e-07	-0.0176254	-0.036351	-0.0292511	-0.0156646	0.0238217	0.0338487	0.00678554	0.0314858	0.036505	-0.0112648	-0.0111023	0.00878833	-0.0145272	-0.0023456	0.0214033	0.00514049	0.0249257	-0.00429704	-0.0434101	0.00349035	0.00370224	0.00131066	0.0311261	0.0273971	0.0171095	-0.0232781	0.02388	0.0191806	-0.0202376	-0.010192	0.00645489	0.037091	0.0380939	0.00459543	-0.000523855	0.0399589	0.0116018	-0.0500193
V346	-0.0593279	-0.0021095	0.0158541	0.0327652	-0.041742	-0.00164767	0.000625052	0.00201717	0.0238377	0.0679838	0.00326815	-0.00901065	-0.0371751	-0.023802	-0.0111794	0.014874	0.0264786	0.0150274	0.0505713	0.0251264	-0.00957371	-0.0106672	0.0249998	0.00603754	-0.00847423	0.0107153	0.0135259	0.024634	0.000191901	-0.0436195	-0.00656612	0.00295478	-0.0137044	0.0263061	0.0159292	0.0186702	-0.0230738	0.0343281	0.0386742	-0.025341	-0.00030413	0.0232594	0.0333922	0.0431624	0.0102411	-0.00591061	0.0380004	0.0204815	-0.0275268
V347	-0.0598315	-0.00665046	0.0145934	0.0339913	-0.0345528	-0.0044429	0.0019703	0.00429488	0.0209369	0.0632399	0.00730567	-0.00256281	-0.032602	-0.0259974	-0.0141816	0.00389209	0.0148733	0.0174482	0.0471337	0.0183078	-0.0171989	0.000208562	0.0309435	0.00843398	-0.014919	0.00567948	0.0084348	0.00998444	0.0088481	-0.0349366	-0.0245016	0.00810622	-0.0168574	0.0230369	0.00443354	0.0108831	-0.00442225	0.0133834	0.0426761	-0.0271935	0.00110374	0.0249506	0.0293183	0.0361117	0.0243425	-0.00551682	0.0453508	0.0212313	-0.00651884
V348	-0.0597071	-0.00962589	0.0150523	0.0366278	-0.0279177	-0.00714368	0.00261093	0.00448538	0.0138267	0.0565974	0.00524479	0.00521505	-0.0268793	-0.0214929	-0.0161022	0.000125129	0.00072981	0.0152452	0.0461746	0.00900751	-0.0227524	0.00675666	0.0389989	0.0178473	-0.0156038	0.000104753	0.00569964	-0.0110049	0.000639686	-0.0273014	-0.0308151	0.0178224	-0.0312487	0.00774483	0.00401569	0.00503823	0.00733508	-0.00640776	0.0425861	-0.0274974	0.0116204	0.0268599	0.0280409	0.0319678	0.0179057	0.00366745	0.0540846	0.0146112	0.0222648
V349	-0.0597164	-0.00902812	0.0149203	0.0393027	-0.0192137	-0.00868393	0.00369453	0.0078486	0.00964776	0.0551967	0.00736858	0.01368	-0.0146982	-0.0143498	-0.0157332	-0.0015955	-0.00438449	0.0105588	0.0372664	0.00165192	-0.0360453	0.00331877	0.0488275	0.00972062	-0.0125131	0.00176483	0.00806707	-0.0121523	-0.0130636	-0.0262401	-0.0316715	0.0297535	-0.0416801	0.00331046	-0.0129181	0.00390631	0.00503174	-0.0264767	0.0306462	-0.0210608	0.0207117	0.0231433	0.02332	0.033451	0.0123091	-0.0101069	0.0366511	0.0147031	0.0268564
V350	-0.0594106	-0.00829509	0.0163753	0.039615	-0.005384	-0.00663526	0.00138725	0.0209066	-0.00405467	0.0560673	0.00914955	0.0162268	-0.0112038	-0.0178007	-0.0249978	0.00629276	-0.0138817	0.0027706	0.0254085	-0.00790963	-0.0406999	-0.0098413	0.05779	0.0114562	-0.0167785	0.00850701	0.00907708	-0.00697459	-0.01866	-0.0101608	-0.0371944	0.0443223	-0.0450218	-0.00655486	-0.0275394	0.019042	0.00918672	-0.0437473	0.0165968	-0.0105567	0.0256766	0.0149177	0.0338318	0.0265787	0.0187392	-0.0110894	0.00817776	0.0247014	0.0269211
V351	-0.0590759	-0.00609855	0.0166018	0.0417553	-0.000739339	-0.00408658	0.000101814	0.0205056	-0.00619724	0.0531075	0.00344934	0.0158042	-0.0072878	-0.0150683	-0.0305809	0.0177477	-0.0236669	0.000988477	0.0111826	-0.0154251	-0.03315	-0.021226	0.0567707	0.00805851	-0.00794951	0.0156368	0.00283332	-0.00284765	-0.0178606	-0.0038517	-0.038713	0.038632	-0.0427464	0.00183339	-0.0203223	0.0361585	0.00037148	-0.0514862	-0.00125676	7.10907e-05	0.0306758	0.00806312	0.0368896	0.0227188	0.0308587	-0.00340039	-0.0179899	0.0330643	0.0179285
V352	-0.0588093	-0.00189118	0.0168875	0.0441814	0.00470377	0.000996325	-0.000936661	0.0172448	-0.0123246	0.051436	-0.0076885	0.0119433	-0.0116032	-0.0120167	-0.0258819	0.0156344	-0.0228668	0.000457322	-0.00257308	-0.00568298	-0.0251088	-0.0279486	0.0380057	0.0106651	-0.0105713	0.0230819	0.00412592	-0.0101099	-0.0229888	0.00746851	-0.0479933	0.0399798	-0.0372293	-0.00840747	-0.0143686	0.0437855	-0.00778602	-0.0445572	0.00280815	0.00497191	0.0349869	-0.0111789	0.0354598	0.043391	0.0237769	0.00708427	-0.0369623	0.0408557	0.00729492
V353	-0.058374	0.00432269	0.0168413	0.0459031	0.00524869	0.00503358	0.000712454	0.0158755	-0.00536872	0.0396055	-0.00575267	0.00129442	-0.0180033	-0.0118048	-0.00957612	0.0211804	-0.0226248	-0.000182794	-0.0086507	-0.0121814	-0.00515971	-0.0335342	0.0281207	0.011908	-0.00991001	0.0348637	0.00786141	-0.0122406	-0.0268299	0.0046373	-0.041811	0.0313146	-0.0242348	-0.017705	0.0069506	0.0554623	-0.0191735	-0.049001	-0.000902098	0.00319655	0.0423298	-0.0219655	0.0573154	0.0593298	0.0115647	0.0309426	-0.0340251	0.0411354	-0.0126696
V354	-0.0582455	0.0079078	0.0158793	0.0458038	0.0066586	0.00532171	0.00660997	0.00743421	0.010028	0.0365148	-0.0144212	-0.00293408	-0.0256332	-0.00794685	-0.000373413	0.0231968	-0.0141678	-0.0126733	-0.0057486	-0.0196227	0.000719662	-0.0401348	0.0189411	0.0190523	-0.00335934	0.0380489	0.00557617	0.00411892	-0.0258441	0.00778723	-0.0395278	0.0252139	-0.0142492	-0.0225436	0.0369561	0.0557664	-0.0309589	-0.0396575	-0.00990275	0.00266343	0.0627347	-0.0166849	0.0712909	0.0631386	0.00572644	0.0411766	-0.0299485	0.0488215	-0.00322205
V355	-0.0580891	0.0128501	0.0131128	0.0449437	0.00648949	0.00510339	0.0168805	-0.00162502	0.0250753	0.00944082	-0.0184795	-0.00661765	-0.033387	-0.0144525	0.00878845	0.0160874	-0.0030704	-0.0169254	0.0129466	-0.0311684	-0.000143252	-0.0425798	-0.00756266	0.0231399	0.00663011	0.0402058	0.000720154	0.00496804	-0.0339494	0.0228827	-0.0348114	0.0103266	-0.0153673	-0.0286103	0.056941	0.0233304	-0.0178734	-0.0285682	-0.00591423	0.014039	0.0590142	-0.00259101	0.0634508	0.0725051	0.0043986	0.0385756	-0.025916	0.0229516	-0.0171614
V356	-0.0565153	0.0177259	0.0135808	0.0415523	0.00412268	-0.00116355	0.0173683	-0.0119054	0.0400074	-0.0107069	-0.0331289	-0.0141305	-0.026033	-0.0174737	-0.00306526	0.00924107	-0.00341789	-0.0249236	0.0465878	-0.0434352	-0.0135353	-0.0415613	-0.0266287	0.0367902	0.00922908	0.0470795	-0.0055894	-0.0129341	-0.0373523	0.0364638	-0.0325128	-0.00470973	-0.017713	-0.0250849	0.0611589	0.00426786	-0.00320147	0.00351279	0.00702926	-0.000431315	0.0703402	0.0206877	0.0748179	0.0557443	-0.0263441	0.020007	-0.00431656	0.0211868	-0.0057727
V357	-0.0546316	0.0208247	0.0136618	0.0409226	0.000983958	-0.00615261	0.0246158	-0.0147828	0.0407247	-0.0274507	-0.0391477	-0.0277288	-0.00588187	-0.0225295	-0.0155555	-0.0066638	0.00662568	-0.0170658	0.0495568	-0.0473768	-0.0254452	-0.0454889	-0.0543724	0.0579457	0.0146042	0.035603	-0.0225028	-0.0315627	-0.0460666	0.0506114	-0.0190324	-0.00127993	-0.0332783	-0.0196621	0.0584827	-0.025002	0.00795773	0.0360773	0.0295782	-0.0189109	0.0727295	0.0204854	0.060362	0.0301787	-0.0607788	-0.0220049	0.0202431	0.0194016	-0.00114857
V358	-0.0534952	0.0212188	0.0178372	0.038297	-0.00934286	-0.0134562	0.0234727	-0.0132866	0.0306432	-0.0323009	-0.0441731	-0.0295547	0.00813139	-0.0172557	-0.0215057	-0.00162506	0.00743001	-0.0238045	0.0620153	-0.0475334	-0.0225077	-0.0464288	-0.0707444	0.0416293	0.00319847	0.0389974	-0.0469817	-0.0585904	-0.0496067	0.0322051	0.00127303	0.014494	-0.0448831	-0.00984475	0.0450922	-0.0642113	0.0292615	0.0582097	0.0512556	0.00157811	0.0631461	0.0323916	0.0219953	0.00901934	-0.0736959	-0.0594563	0.056075	-0.0169139	0.0274542
V359	-0.0515134	0.0262389	0.0191994	0.0364401	-0.0196687	-0.0156638	0.0380643	-0.00504472	0.0268031	-0.00765239	-0.0425634	-0.0253196	0.021346	-0.0270102	-0.0308038	0.00934364	0.0350485	-0.0184413	0.0547469	-0.0361192	-0.022345	-0.0608691	-0.0998572	0.00814028	-0.0126703	0.0311926	-0.0469558	-0.0589421	-0.0616293	0.00892398	0.0104817	0.0293766	-0.0374981	-0.00423534	0.0371372	-0.0889821	0.0323996	0.0710915	0.0465498	0.0453499	0.0424761	0.0239813	-0.0069278	-0.0187771	-0.077565	-0.081376	0.0501635	-0.0377945	0.0623417
V360	-0.0516464	0.0286389	0.0209012	0.0329335	-0.0230397	-0.0220758	0.0390068	0.00976584	0.00857661	0.0115026	-0.0328633	-0.0228595	0.0336817	-0.02182	-0.0346569	0.0183774	0.0544136	-0.00931413	0.0379025	-0.0185119	-0.0281927	-0.0733675	-0.0982956	-0.0190431	-0.0214508	0.036285	-0.0510389	-0.0487417	-0.0610355	0.0142242	0.0151099	0.0385508	-0.0315014	-0.0209082	0.0347509	-0.076933	0.0310264	0.0385692	0.051712	0.0691592	0.0536015	0.00482617	-0.0334644	-0.00330783	-0.0659886	-0.080304	0.0512605	-0.0224628	0.0689775
V361	-0.0525859	0.0289097	0.0205623	0.0339991	-0.0351269	-0.0161126	0.0273094	0.0203292	-0.0116245	0.0216794	-0.0215167	-0.0165951	0.0516328	-0.0073724	-0.0289798	0.00263029	0.0684033	-0.00484328	0.00721619	0.0114086	-0.0201548	-0.0802185	-0.0632763	-0.0153448	-0.0561017	0.0142604	-0.048851	-0.0499318	-0.053028	0.0219587	0.00480776	0.0205668	-0.0369453	-0.0323949	0.0389619	-0.0457759	0.0275932	0.0189688	0.0322469	0.10394	0.0468549	-0.0282264	-0.04251	0.0202285	-0.0269978	-0.0395769	0.0305865	-0.0346576	0.0377992
V362	-0.0540765	0.0257027	0.0214147	0.0384781	-0.0310362	0.00250202	0.0232245	0.0140303	-0.021231	0.0289461	-0.00787383	-0.00466757	0.0428303	-0.00245341	0.000815349	-0.0052669	0.0767031	0.00564178	-0.0133303	0.0345837	-0.0160422	-0.0729156	-0.0211064	0.0124009	-0.0648847	0.019728	-0.039319	-0.0390247	-0.0156227	0.0530483	-0.0253948	7.47464e-05	-0.0294446	-0.00754627	0.0459585	-0.0209974	0.0141293	0.00265809	0.0218199	0.0941733	0.0343052	-0.0116437	-0.0338686	0.0202541	0.000311631	-0.0391522	0.0073275	-0.0159786	-0.0177491
V363	-0.0545517	0.0221887	0.0166692	0.0453037	-0.0213741	0.00897856	0.0282198	0.0172822	-0.0190806	0.0198379	0.00372366	-0.00398235	0.0320527	-0.00350945	0.0324906	-0.00778614	0.076784	0.00631653	-0.0186378	0.0522831	-0.0103332	-0.0600999	0.0198473	0.0406099	-0.0763001	0.0292311	-0.0334331	-0.0269305	0.009284	0.0537287	-0.0468562	-0.00311381	-0.00892696	0.0133485	0.0561446	-0.00742441	0.0145065	-0.00865681	-0.00552886	0.0633438	0.0210215	-0.000993567	-0.0314384	0.0190227	0.0308201	-0.0157674	0.00755609	-0.0114768	-0.051423
V364	-0.0552383	0.0173577	0.0171436	0.050095	-0.00714452	0.0131151	0.0219925	0.00669464	-0.0133959	0.00099358	0.00247838	-0.00381138	0.0246336	-0.0102327	0.0391848	-0.00123742	0.0445932	0.0127308	0.000591709	0.0634003	-0.00711056	-0.0344054	0.029593	0.0526968	-0.0476132	0.0261939	-0.0252595	-0.0214949	0.0366641	0.0593348	-0.058733	-0.00503812	0.00786845	0.0213116	0.053668	-0.00595295	0.0269719	-0.023248	-0.0389497	0.0235514	0.0155799	-0.00559745	-0.011653	0.0162967	0.0241008	-0.00415788	0.0284987	0.00630911	-0.0630058
V365	-0.0553358	0.0125268	0.0238029	0.0513907	0.0114129	0.017582	0.0192032	0.00488532	-0.0132374	-0.00316542	-0.0105648	-0.00359021	0.0215166	-0.0132244	0.0301492	3.23918e-05	0.0128441	0.0136707	-0.00479767	0.0757249	-0.00230638	-0.00803923	0.0217788	0.0571784	-0.0359406	0.0342432	-0.00449784	-0.0166216	0.0332643	0.0358676	-0.0667086	-0.00939266	0.0125706	0.0313651	0.043879	-0.023545	0.028875	-0.041022	-0.0655271	-0.0352785	0.000971285	-0.0223987	-0.00722509	-0.00281162	0.0114088	-0.00482906	0.0310129	-0.00797903	-0.0354462
V366	-0.055276	0.00773301	0.0261294	0.0542436	0.0227044	0.0160115	0.0176892	0.00780465	-0.0123226	-0.00431079	-0.0176321	-0.0152418	0.0132358	-0.0211704	0.0156562	0.0124304	-0.00898716	0.0186496	-0.00244551	0.0722197	0.0103314	-0.00828143	0.00527265	0.051244	-0.0216559	0.046605	0.0100814	-0.0091101	0.014107	0.0256861	-0.0479505	-0.00287326	0.0135608	0.0305277	0.0242199	-0.0328033	0.0303723	-0.0221244	-0.0714695	-0.0671254	0.000398637	-0.0231358	0.00222585	-0.0242545	-0.0264904	-0.0154655	0.0193978	-0.0127201	-0.0093517
V367	-0.0543647	0.00481876	0.0264511	0.0567438	0.0347128	0.0184105	0.0119256	0.0207165	-0.00438146	-0.00542257	-0.0193936	-0.0221328	0.0216692	-0.0240251	0.000159122	0.0202472	-0.026372	0.0149499	-0.00260113	0.0677218	0.00983312	-0.00666983	-0.003683	0.0336172	-0.00934458	0.0530739	0.00520812	-0.00313099	-0.00565887	0.0123624	-0.0368909	0.00335417	0.0251888	0.0353024	0.00213718	-0.0373427	0.0229038	-0.00273305	-0.0701659	-0.0775639	-0.0209491	-0.0183913	-0.00235372	-0.0463102	-0.0406636	-0.0351448	-0.0007057	-0.0144257	-0.00448025
V368	-0.0534692	0.00411923	0.0270357	0.0594597	0.0454938	0.0177159	0.00501173	0.0208888	0.00204274	-0.00946432	-0.0144654	-0.0238128	0.0191178	-0.0263065	-0.00228789	0.0293682	-0.026298	0.0203935	-0.0119291	0.0603778	0.0238932	-0.0106992	-0.0178747	0.0238508	0.00436206	0.0517113	0.00740774	0.00101537	-0.013342	0.0152705	-0.0369711	0.00153031	0.0460454	0.0246143	0.00974965	-0.0426445	0.0052183	0.0194901	-0.0529506	-0.0821303	-0.0265562	-0.00331802	-0.0197171	-0.0515389	-0.0421018	-0.0346849	-0.00990549	-0.0139117	0.0131946
V369	-0.052968	0.00589177	0.0274851	0.0610806	0.0513777	0.0142372	0.00239002	0.0253198	0.00677821	-0.0187201	-0.0144408	-0.0165651	0.0232281	-0.0166167	-0.00229796	0.0295001	-0.0138989	0.0271639	-0.0223989	0.0582084	0.0221423	-0.00812138	-0.0297948	0.00662993	0.0056745	0.0499648	0.00966348	-0.000829858	-0.0183724	0.0130941	-0.0256732	-0.00522678	0.0625299	0.014025	0.0156914	-0.0363684	-0.00507732	0.0398932	-0.033201	-0.0583942	-0.0196383	-0.00405072	-0.0452846	-0.0324163	-0.0396377	-0.0363713	-0.0247923	-0.0165437	0.0214517
V370	-0.0518282	0.00755425	0.0270424	0.0623502	0.0622566	0.015883	-0.00580156	0.0365835	0.00500373	-0.0165594	-0.0108519	-0.00593681	0.0172763	-0.010683	0.000843721	0.0297574	-0.000291532	0.0338359	-0.0343072	0.0451745	0.0114996	-0.00322517	-0.0428711	-0.000225368	0.00569037	0.0473268	0.0116602	-0.00320432	-0.0150919	0.0183713	-0.00384591	-0.0122979	0.0830687	-0.0130778	0.00419511	-0.0318086	-0.0154068	0.0398347	-0.0204355	-0.0358858	0.000621392	-0.00167014	-0.0692656	-0.0146311	-0.0272257	-0.0145834	-0.0378281	-0.0170903	0.0170458
V371	-0.0511199	0.0119401	0.0253657	0.0627006	0.0674392	0.0148204	-0.0200304	0.0362579	0.00903401	-0.0250068	-0.00280967	0.00962433	0.0157212	-0.00232455	0.00877671	0.0263019	0.0116559	0.0289134	-0.0404598	0.0278257	-0.00762263	0.00831862	-0.0233938	0.00256153	0.0170934	0.0488715	0.00517601	-0.00263377	-0.014505	0.00882782	0.0153624	-0.0336331	0.0903495	-0.0231949	0.0194081	-0.0259493	-0.0146255	0.0489112	-0.0199084	0.0072058	0.0171906	-7.65428e-05	-0.0770915	0.0075662	-0.000759608	0.0105896	-0.0562548	-0.0104712	0.0150367
V372	-0.0504461	0.016981	0.0220103	0.0581982	0.0697336	0.0140471	-0.0308055	0.0374069	0.0145852	-0.0398482	0.00124443	0.0205039	0.0155577	0.0100778	0.00255901	0.0107532	0.0209441	0.0189457	-0.0364362	0.0169807	-0.0335912	0.0235995	-0.0147498	0.0235382	0.0256822	0.0371552	0.00566297	-0.0135792	-0.00976433	0.0275716	0.0332852	-0.047579	0.0946869	-0.0352215	0.0184404	-0.0266218	-0.00908465	0.058476	-0.0110869	0.0508767	0.0259549	-0.00593612	-0.093748	0.0266984	0.0124333	0.0178786	-0.0674445	-0.0185155	0.0187554
V373	-0.0485906	0.0244942	0.018547	0.0561356	0.0724974	0.0174194	-0.0285778	0.0401447	0.0142735	-0.0553075	0.00355769	0.0172302	0.00792896	0.0118622	0.00701702	0.000319151	0.019887	0.0199573	-0.0275052	0.00341311	-0.0436623	0.0363839	0.00671607	0.0435183	0.0344452	0.0371308	0.00444979	-0.0238707	-0.0149767	0.0343231	0.0600267	-0.0411824	0.0997845	-0.0315589	0.0190924	-0.0125218	0.0137757	0.0532035	-0.0158502	0.0593349	0.0256837	-0.0167058	-0.0825123	0.0376864	0.0171348	0.0276039	-0.0525734	-0.0161139	0.00372872
V374	-0.0479831	0.0298041	0.0160445	0.0556596	0.072984	0.0155685	-0.0246977	0.0287758	0.0115788	-0.0550013	0.00029177	0.00807984	-0.0106241	0.0118424	0.00648219	-0.0020769	0.0146406	0.00312197	-0.0227859	-0.00391033	-0.0363186	0.0518033	0.0244147	0.0450104	0.0460177	0.0368067	0.0103004	-0.0262368	-0.0035496	0.0378488	0.0797981	-0.029932	0.105023	-0.00726357	0.0227282	0.00992108	0.012798	0.0116292	0.00245414	0.0177551	0.0329778	-0.019749	-0.0626729	0.0171509	0.0193212	0.015385	-0.0355013	0.00559291	0.0191281
V375	-0.0480457	0.0338007	0.0152372	0.0534903	0.0733269	0.00207505	-0.00725346	0.0255354	0.0064996	-0.0494938	-0.0148396	0.00268945	-0.0212424	-0.0066387	0.0167942	0.00993308	0.00959207	-0.00961992	-0.00844768	-0.00341992	-0.0284005	0.0564489	0.0049643	0.0354068	0.0491923	0.0348373	0.00732244	-0.0232468	0.00433558	0.00330512	0.102672	-0.00191868	0.0905658	0.0169016	0.0173487	0.0107054	0.0119137	-0.0121537	0.0154202	-0.0102717	0.0234663	0.00196583	-0.0474394	-0.00264269	0.0154258	0.012945	-0.0139706	0.00245705	0.0322526
V376	-0.0466601	0.0393947	0.012281	0.0482107	0.0672149	-0.0202054	0.00974124	0.0164208	0.00557564	-0.039334	-0.0386072	-4.88261e-05	-0.0332828	-0.0234637	0.0131854	0.0155394	-0.00963548	-0.0228648	0.00708478	-0.0166705	-0.0125351	0.0589119	-0.0183698	0.0229061	0.0338732	0.0480122	0.0140161	-0.010726	-0.00829178	-0.0413625	0.0939786	0.00629545	0.0944958	0.0539483	-0.00305329	0.0224597	0.018221	-0.0414113	0.0194919	-0.0269929	0.0176913	0.0184985	-0.0207071	0.0138681	0.00895612	-0.00139338	0.00804611	0.00767034	0.0861374
V377	-0.0450677	0.0462546	0.00966957	0.0384428	0.062848	-0.0376347	0.0338585	0.0204597	-0.00265375	-0.0191043	-0.0553016	0.00648514	-0.0254449	-0.0184535	0.0089745	0.0262741	-0.0238183	-0.0236471	-0.000807525	-0.0216744	0.00331377	0.0521365	-0.0412497	0.0211256	0.0119867	0.0326833	0.0113248	-0.00549611	-0.0261185	-0.0491308	0.0885591	0.0116889	0.0873815	0.0559277	-0.000926324	0.0311267	-0.0129735	-0.061677	0.0059506	-0.0757933	0.0309816	0.0192782	0.00968049	0.0104595	-0.00869	-0.0159027	-0.0139638	0.0350361	0.0704345
V378	-0.0423095	0.0497532	0.0130994	0.0272813	0.0609073	-0.0557927	0.0347308	0.0496319	-0.0148339	-0.00872499	-0.0666696	0.00922892	-0.0419963	0.000842162	0.0187854	0.0352006	-0.0307206	-0.0263028	-0.018392	-0.0199793	0.0296978	0.0352919	-0.0319548	0.02568	-0.0158148	0.0235553	0.00312582	-0.00196424	-0.0272333	-0.0536664	0.0510654	-0.000890301	0.0858192	0.0484107	-0.0305396	0.0589859	-0.0391851	-0.0702949	0.0239076	-0.10291	0.0266915	0.0145432	0.0259888	0.0163708	-0.00748475	-0.0419964	-0.038309	0.0482925	0.0425446
V379	-0.0365534	0.0564923	0.0133205	0.020048	0.0604478	-0.0593339	0.046991	0.0651105	-0.0277037	0.00779867	-0.0549931	0.0165013	-0.0467632	0.00577963	0.0514935	0.0322844	0.0103167	-0.0295442	-0.0359688	-0.0198976	0.0577162	0.00408366	-0.00890432	0.0278358	-0.0231013	0.0234252	-0.00651681	0.000488449	-0.0359396	-0.0394078	0.000635112	-0.0286029	0.0957432	0.0496933	-0.0536358	0.0761892	-0.0651974	-0.0540798	0.0196575	-0.104195	0.043945	0.023258	0.0240367	0.0208101	0.00775953	-0.0665597	-0.066245	0.0447672	0.0197126
V380	-0.0291555	0.0642734	0.0121101	0.00621208	0.0643876	-0.0557734	0.0506052	0.0600012	-0.0197196	0.0120266	-0.0417833	0.0308709	-0.0522422	0.0344935	0.0729921	0.0231847	0.0484211	-0.0138856	-0.0435842	-0.0275831	0.0597436	-0.0302235	0.00808704	0.0334144	-0.039419	0.0347104	0.00152685	-0.00120299	-0.0404684	-0.00716117	-0.00132772	-0.0498939	0.138467	0.0512237	-0.0819134	0.0718017	-0.0491788	-0.0191684	0.048719	-0.0854927	0.054477	0.0176836	0.00587872	0.0146449	0.023695	-0.0953248	-0.0386435	0.0455091	-0.0159974
V381	-0.024146	0.0714855	0.0117585	-0.00633189	0.0591278	-0.0554124	0.0440683	0.0381649	-0.0055528	0.0213658	-0.0281218	0.0450002	-0.0513659	0.0465876	0.0675212	0.000184172	0.0509276	0.00113901	-0.0311385	-0.0333944	0.0508963	-0.0522648	0.0201762	0.021545	-0.0374148	-0.00296695	0.0416408	-0.0353	-0.050991	0.0138808	0.00339168	-0.0639158	0.125356	0.0233155	-0.0766583	0.0629043	-0.0386947	-0.0138678	0.0359801	-0.0404164	0.0460009	0.0137093	0.00622789	0.0384402	0.0135231	-0.0682442	-0.0151792	0.0131022	-0.0402889
V382	-0.0188752	0.0760992	0.0153566	-0.0100956	0.0590636	-0.0537995	0.0371598	0.0219274	0.0105843	0.0168117	-0.0165408	0.0668864	-0.0495264	0.0294598	0.0459592	-0.0154571	0.0214189	0.00699529	-0.0210213	-0.0177806	0.0451089	-0.0409105	-0.00116931	0.011866	-0.0174591	-0.0427537	0.0767868	-0.0691164	-0.0343331	0.0286438	0.00792376	-0.0858988	0.118503	-0.000403388	-0.0821313	0.0198899	0.00667653	-0.0191656	0.0140877	-0.0113625	0.0637487	-0.0348389	0.0185667	0.00448707	0.0068485	-0.0597458	-0.00703969	0.0105501	-0.011008
V383	-0.0146976	0.0815508	0.0133203	-0.00660153	0.0391004	-0.0542052	0.0286771	0.000490429	0.0449009	0.0095367	-0.00879084	0.0485884	-0.0465836	0.0214961	0.0469887	-0.0315992	0.0223801	0.0239487	-0.0295174	-0.009257	0.0305271	-0.0228051	-0.025276	-0.0193232	-0.0316811	-0.0259776	0.085934	-0.0814971	-0.0263332	0.0382143	0.0209126	-0.0788984	0.0923969	-0.0270199	-0.0425009	-0.00822906	0.0378827	0.0125021	0.00920106	0.00407719	0.0505366	-0.0646689	0.035521	-0.015313	0.0214598	-0.0167377	-0.0106633	-0.00321038	0.0297638
V384	-0.0110984	0.0843484	0.00754379	0.00315189	0.0268153	-0.047787	0.0312172	-0.0248586	0.0836272	-0.016336	0.0236323	0.00798893	-0.0413757	-0.00581434	0.0334161	-0.0554689	0.0122821	0.0155599	-0.000522668	-0.000573834	0.0150842	-0.0199312	-0.038545	-0.0309867	-0.044754	-0.0222881	0.08175	-0.0555686	0.00231883	0.0663127	-0.00923834	-0.0467503	0.070791	-0.047117	-0.0077436	-0.0292713	0.065759	0.00668401	0.00270531	0.0292656	0.0330493	-0.0465501	0.0482403	-0.00425738	0.0435843	0.0339365	0.0102184	0.0191864	0.0304803
V385	-0.00740315	0.0847898	0.00665415	0.00937775	0.0161309	-0.0495314	0.0302588	-0.045626	0.0940848	-0.0345377	0.04553	-0.0103765	-0.0239473	-0.0142747	0.0195767	-0.0628974	0.0101448	0.00665614	0.00739105	0.0108392	0.0109899	-0.00730324	-0.0307912	-0.0251745	-0.0372993	-0.0176597	0.0839519	-0.0202219	0.0376861	0.050988	-0.052161	-0.0366453	0.053733	-0.0663492	0.0450718	-0.0436755	0.0425621	-0.0023376	-0.0148724	0.0169288	0.00167492	-0.00401703	0.0132444	0.00138832	0.0713922	0.0522029	0.0241078	0.0358801	0.0513518
V386	-0.00664299	0.083128	0.00885171	0.0159551	-0.00428018	-0.0520588	0.0364252	-0.0458867	0.0755513	-0.0208865	0.0407351	-0.00832154	-0.0200545	-0.0294566	-0.00579023	-0.0734657	0.0158185	-0.0131444	0.0160268	0.00857942	0.0362818	-0.00877733	-0.0262357	-0.0201197	-0.0550127	-0.016681	0.0659805	0.00929289	0.0642834	0.0576637	-0.0585959	-0.0154843	0.0312606	-0.0824507	0.0840716	-0.0415441	0.0394877	-0.0103528	-0.0205619	0.00265062	-0.00274468	0.0253466	0.0066369	-0.0117612	0.0828458	0.0698465	0.0212807	0.0620674	0.0393955
V387	-0.00396035	0.0856337	0.0100094	0.0174864	-0.0193262	-0.0529279	0.030081	-0.0165343	0.0504978	0.00281494	0.0368949	-0.00802483	-0.0029141	-0.0184414	-0.0224466	-0.0897799	-0.0134825	-0.0188968	0.0167133	0.00406136	0.0328708	-0.00367343	0.000834842	0.0164994	-0.0652756	-0.00699848	0.0279511	0.0345561	0.0619029	0.0180614	-0.0704886	0.0114377	0.0290745	-0.0840127	0.0638471	-0.0413236	0.042735	-0.00173754	-0.0306008	-0.00480058	-0.0180555	0.0397431	-0.01163	-0.016368	0.0812755	0.0671825	0.0042461	0.084715	0.0277243
V388	-0.000888049	0.0847528	0.0113081	0.0158119	-0.0218479	-0.0574161	0.0147254	-0.00546846	0.026329	0.0208771	0.04317	-0.0148881	0.0108181	-0.0149808	-0.028433	-0.104935	-0.0272033	-0.0171406	0.0164892	-0.0124655	0.0358108	0.00707568	0.0318731	0.0549834	-0.0650404	-0.0090178	0.00186486	0.0402009	0.0580282	-0.00903243	-0.0737791	0.0460926	0.00958357	-0.0889926	0.0763226	-0.0653187	0.0359894	0.00623698	0.00663772	0.00256684	-0.0227874	0.0597445	-0.0165877	-0.0205427	0.0662314	0.0365097	-0.020372	0.0915945	0.0134947
V389	0.000620535	0.0828791	0.013764	0.0152904	-0.0165048	-0.0591236	0.00584701	0.014586	-0.00316693	0.037507	0.0376905	-0.0176368	0.0317772	-0.000246098	-0.0372391	-0.0931929	-0.0423795	-0.0188202	0.0156967	-0.0162767	0.0305008	-0.00206495	0.0761329	0.0890185	-0.0526042	-0.0150704	-0.00566049	0.0485016	0.0583431	-0.0335926	-0.0788742	0.0685485	-0.00641523	-0.0751556	0.0936595	-0.0674573	0.0497663	0.0256894	0.0396263	0.0309718	-0.0149403	0.0552846	-0.013699	-0.0191289	0.0192674	0.00623458	-0.0393437	0.0871655	0.02648
V390	0.00187721	0.0842311	0.0160216	0.0189795	-0.00843965	-0.043233	0.00461341	0.0418446	-0.0163346	0.045881	0.0219353	-0.0122567	0.0280066	0.00742172	-0.040353	-0.0644815	-0.0334821	-0.0273241	0.000467136	-0.0325468	0.0257493	-0.0124735	0.0862085	0.0870696	-0.0304206	-0.022027	0.00859829	0.0220983	0.0528505	-0.00536264	-0.0780851	0.0867037	-0.00123829	-0.0694325	0.0873852	-0.0465444	0.0580192	0.0344251	0.060561	0.0395339	-0.0187488	0.045196	-0.00328839	-0.0292531	-0.0109411	-0.0193786	-0.0180647	0.0596153	0.00991068
V391	0.00320672	0.0851574	0.0196282	0.0224656	0.00528306	-0.0366798	0.0016096	0.0384941	-0.0136652	0.0508523	-0.00116093	0.00712679	0.0157948	0.00286308	-0.0314973	-0.0282833	-0.0214512	-0.0237091	-0.0118483	-0.0474992	0.0172677	-0.0166997	0.0954598	0.0692325	0.0017699	-0.0185496	0.0183487	-0.000576988	0.044591	0.0056279	-0.0700221	0.08546	-0.000378459	-0.0388911	0.0842798	-0.0310838	0.0441528	0.0371073	0.0737453	0.0327565	-0.019864	0.0360684	0.0110072	-0.0471118	-0.0325094	-0.0251442	0.000565823	0.0424385	-0.00245873
V392	0.00351571	0.0875177	0.0203947	0.0265246	0.0157101	-0.0306461	0.000561059	0.0248151	-0.00675974	0.0434143	-0.0158482	0.0202983	0.0135507	0.00888284	-0.0296343	-0.00292869	-0.00905497	-0.0242404	-0.000792932	-0.0503178	0.0143716	-0.0125862	0.070489	0.04761	0.0199521	-0.0270184	0.0433504	-0.0204722	0.0479553	0.000970881	-0.0416217	0.0629212	0.0062092	-0.000783315	0.0666755	-0.0190185	0.0315735	0.0499932	0.0684292	0.0448155	-0.0215532	0.0297019	0.00834595	-0.0710301	-0.0388123	-0.0247372	-0.000646899	0.0058566	0.0021658
V393	0.005259	0.089349	0.0197814	0.0301968	0.0232763	-0.0261322	0.00105996	0.00841668	0.0124505	0.0314589	-0.0350381	0.0330188	0.00706024	0.000650727	-0.0180559	0.0110889	0.0034882	-0.0184941	0.0119299	-0.0446455	-0.00723125	-0.0101292	0.0475266	0.0158018	0.0180018	-0.0362997	0.0511382	-0.0204033	0.0287555	-0.00303171	-0.0286234	0.0233813	0.00399774	0.0143966	0.0562659	-0.00139201	0.0262162	0.0453024	0.0231676	0.0576021	-0.0155186	0.0068341	0.0207221	-0.0644941	-0.0269052	-0.0305334	0.0201628	-0.0027615	0.00839835
V394	0.00666096	0.0892346	0.0203237	0.032438	0.0240667	-0.0239039	-0.00536639	0.00971378	0.0260189	0.0174497	-0.0315611	0.0260109	-0.0068923	-0.00768694	-0.0127838	0.0416306	0.012528	-0.0068168	0.00135132	-0.0238957	-0.0178119	0.00897358	0.0260806	-0.00695116	0.0264837	-0.0617104	0.0585946	-0.0119488	0.0166365	-0.00512964	-0.008703	-0.020203	-0.00704127	0.0100468	0.0520367	0.0316641	0.00493879	0.0251865	-0.000280661	0.0423758	-0.00436833	-0.0104894	-0.0022599	-0.0660381	0.00140132	-0.0183061	0.0399085	-0.0211049	0.00316979
V395	0.00707142	0.0881504	0.0230048	0.0370785	0.020488	-0.0239875	-0.00621953	0.00389957	0.0255028	0.00575026	-0.0259113	0.00888236	-0.018504	-0.0136969	0.00582182	0.0421248	0.0313611	-0.00341635	0.00529486	0.00353203	-0.0158819	0.00246907	0.0049507	-0.0187209	0.0205141	-0.060971	0.0573883	-0.00216219	0.0108103	-0.00868703	-0.0119573	-0.0457153	0.00738681	0.019271	0.0420105	0.0509881	-0.0137262	0.0150296	-0.0146748	0.0103703	-0.00412876	-0.0159449	-0.00898445	-0.0756773	0.0402211	-0.000655552	0.0583876	-0.0428483	-7.40015e-06
V396	0.00852971	0.0869166	0.0249032	0.0363301	0.0151592	-0.0278625	-0.0038663	-0.00116717	0.0154429	0.00030234	-0.0197634	-0.0104964	-0.0200261	-0.0261847	0.00478232	0.0279564	0.0408821	-0.00505946	-0.00258529	0.0263109	-0.0060192	-0.00642457	-0.0143638	-0.0202029	0.00453375	-0.0464111	0.0397139	0.00622227	-0.00716573	-0.000992912	-0.0158581	-0.0690705	0.0248518	0.0277067	0.0038271	0.0778925	-0.0160589	0.00777436	0.00348435	0.00253789	0.00266928	-0.0213129	-0.0278931	-0.0723692	0.0688947	0.0226689	0.0713551	-0.0624078	0.0323304
V397	0.0071522	0.0867244	0.0260605	0.0318131	0.00744565	-0.029851	-0.000293929	-0.0165456	-0.0165469	0.00906411	-0.0136956	-0.0259266	-0.0230647	-0.0341311	4.38723e-05	0.020488	0.0442651	-0.00185345	-0.00310921	0.0430258	-0.000498894	-0.0130656	-0.0198988	-0.0119846	-0.0255839	-0.0509415	0.0142961	0.00815318	-0.00948452	0.0134448	-0.00502626	-0.0817467	0.0445459	0.0358312	-0.00182947	0.0836197	-0.016734	0.00932055	0.0141351	-0.00352597	0.0261222	-0.00901137	-0.0366262	-0.0582639	0.0657065	0.039075	0.0703383	-0.0803909	0.024967
V398	0.00666022	0.0867787	0.0287082	0.0226854	-0.00139381	-0.0261539	-0.00496669	-0.0178203	-0.0440941	0.024359	-0.00986726	-0.0281194	-0.0304343	-0.0315204	-0.00933517	0.0309325	0.0311315	0.00476843	0.00241791	0.0529025	-0.00177412	-0.00421657	-0.0226618	0.00148431	-0.0423471	-0.0474088	0.00143781	0.0264928	-0.0259413	0.0194577	-0.00505302	-0.0683197	0.056357	0.0273847	-0.0153774	0.0681347	-0.0220153	0.0296553	0.0458435	0.0103819	0.0135575	-0.00970177	-0.0236715	-0.0521044	0.05093	0.0389875	0.0490625	-0.0965704	0.033241
V399	0.00490789	0.0868918	0.0303377	0.019887	-0.008744	-0.0379126	-0.00468962	-0.00488185	-0.0632186	0.0326617	-0.00870181	-0.0298126	-0.0377473	-0.0313272	-0.0106412	0.0428778	0.0175369	0.00600789	0.00224128	0.0363241	0.0146579	0.00559384	-0.0293539	0.0182259	-0.0273843	-0.046502	-0.0111223	0.0288875	-0.0206562	0.0398743	-0.0145412	-0.0385331	0.0473386	0.0140436	-0.0142579	0.0314873	-0.0296554	0.0374547	0.054292	0.00441407	0.0176392	-0.0212339	-0.0183809	-0.0591155	0.0232143	0.0299142	-0.00364997	-0.0911489	0.0411869
V400	0.00147927	0.08665	0.0291471	0.0164367	-0.0147154	-0.0417524	0.00252702	-0.00284197	-0.0685822	0.0241687	-0.0217642	-0.0272959	-0.0317726	-0.0131491	-0.0190998	0.0650529	0.00176988	0.00913654	-0.000850709	0.0100845	0.0264834	0.0078514	-0.0465553	0.0205242	-0.0330316	-0.0294509	-0.0129626	0.0382598	-0.0309377	0.0499066	-0.0309363	-0.0337222	0.0646742	-0.00401512	-0.0153746	-0.00975704	-0.027112	0.0476378	0.0420012	0.0220432	0.00718667	-0.0276715	-0.00235426	-0.0471429	-0.000569044	0.0155184	-0.0444164	-0.103034	0.052659
V401	-0.00282373	0.085411	0.0301421	0.0133821	-0.0190235	-0.0424168	0.00487846	-0.00491231	-0.0739015	0.021589	-0.0282477	-0.0360832	-0.0273348	0.00645772	-0.0266138	0.0702258	-0.0177884	0.00907273	0.00621941	-0.0209211	0.0311875	-0.00756637	-0.0480734	0.00957122	-0.0209579	-0.0198326	0.0303155	0.0346223	-0.0310122	0.0625599	-0.0269677	-0.000655624	0.0565149	-0.0235995	-0.012962	-0.0189368	-0.0375083	0.046997	0.0546691	0.00788541	-0.00286578	-0.0196424	0.0324603	-0.0145264	-0.0262884	-0.0148837	-0.0490092	-0.102114	0.048037
V402	-0.00580118	0.0838661	0.0295682	0.0167878	-0.0211613	-0.0336916	0.00239525	-0.00306358	-0.065302	0.02193	-0.0336208	-0.0285733	-0.0204332	0.0168021	-0.0482241	0.0729505	-0.0213108	-0.010805	0.00584794	-0.0433587	0.0397021	-0.0222554	-0.0367105	0.0178907	0.00303763	-0.0226936	0.0546067	0.0290558	-0.0273101	0.0714555	-0.00718972	0.036143	0.0335361	-0.0410661	-0.0388077	-0.0313229	-0.055388	0.0300443	0.048718	0.00293189	-0.0149896	0.00584173	0.0324298	-0.0255186	-0.0188436	-0.0198042	-0.0491146	-0.0958042	0.0221857
V403	-0.00743681	0.0825066	0.0316132	0.0210877	-0.0299958	-0.0298813	0.00332213	-0.010012	-0.0519285	0.0103233	-0.0410945	-0.013978	-0.0140766	0.0335616	-0.0658143	0.0607005	-0.0175276	-0.0137931	0.0114971	-0.0571301	0.0485143	-0.0277965	-0.0317358	0.00625553	0.0394136	-0.0167589	0.066001	0.0240012	-0.0297305	0.0627347	0.0308143	0.0439003	0.00186264	-0.0236837	-0.0436748	-0.044041	-0.0673253	0.0154703	0.0397802	-0.0204235	-0.0337378	0.0223238	0.0133913	-0.0162246	-0.00941112	-0.0307663	-0.0511364	-0.0543219	-0.022292
V404	-0.00496441	0.0828483	0.0307504	0.0285034	-0.0353028	-0.0211011	-0.00678708	-0.0122248	-0.0417815	0.00962723	-0.0422647	-0.00838915	-0.00745497	0.0405518	-0.0740084	0.0216511	-0.0336348	-0.0222611	0.025967	-0.0552566	0.0566442	-0.037888	-0.0260097	0.0179261	0.0445238	-0.00483174	0.0639181	0.0121219	-0.0344004	0.0507859	0.0447464	0.0593591	-0.00537654	-0.00258162	-0.0674483	-0.0271428	-0.0508265	-0.00476765	0.0222939	-0.0262844	-0.04581	0.00591218	0.00881986	-0.00690336	0.0105848	-0.0447926	-0.0426954	-0.0306647	-0.0486009
V405	-0.000137109	0.0841552	0.0322693	0.0323565	-0.0316425	-0.0216233	-0.0183797	-0.0192704	-0.0383719	-0.00311187	-0.0230757	-0.0209891	-0.00299368	0.0372411	-0.0758183	-0.00298433	-0.0389247	-0.0102046	0.0265805	-0.0454426	0.0472666	-0.037473	-0.0221103	0.015158	0.0447902	0.00437828	0.0517846	7.10856e-05	-0.0193975	0.030791	0.0480522	0.0688989	-0.00695085	0.0176267	-0.0597008	-0.0197323	-0.0336555	-0.0260993	0.0237566	-0.0186752	-0.0443781	0.0108896	0.00252116	0.00372405	0.0247958	-0.0437784	-0.0475754	0.00923617	-0.0538901
V406	0.00455344	0.0847388	0.033691	0.0328825	-0.0360018	-0.0209754	-0.0272981	-0.0233225	-0.0326296	-0.00986459	-0.00895307	-0.0207795	-0.00481673	0.027917	-0.0782585	-0.00206796	-0.0334591	-0.0151081	0.0197354	-0.0437047	0.0297732	-0.0267065	-0.0230277	0.00190898	0.0309296	0.00938017	0.0469151	-0.0105071	0.00480697	0.0171037	0.0382774	0.0739021	-0.014875	0.0296301	-0.0210499	0.00281096	-0.023103	-0.0266379	0.0260624	-0.0091891	-0.0206284	0.0240548	0.000286276	0.00146767	0.0228439	-0.0240946	-0.0541241	0.023101	-0.0344793
V407	0.00886435	0.0853189	0.0345295	0.0308569	-0.0359453	-0.0149019	-0.0337717	-0.0231933	-0.0371204	-0.00765379	-0.00414888	-0.0169524	-0.0181519	0.0197993	-0.068243	0.0043283	-0.0289001	-0.0170414	0.00287051	-0.0338467	0.00814928	-0.02065	-0.0232555	-0.00632102	0.0278175	0.0294846	0.0353844	-0.0107209	0.00958337	0.00323987	0.0148588	0.0618395	0.00658985	0.0451346	0.00272567	0.0156064	-0.00447426	-0.0105186	0.0179819	-0.00550043	-0.00645873	0.0176581	-0.00422048	0.00952253	0.0274993	-0.0113142	-0.0634089	0.0325418	-0.0176323
V408	0.0134426	0.0852497	0.0338615	0.0262839	-0.0335072	-0.0164015	-0.0360611	-0.0260805	-0.0300991	-0.0132829	0.00377251	-0.00850526	-0.0343866	0.0132458	-0.0573129	0.0153622	-0.0229023	-0.00486706	-0.00737794	-0.033912	0.000449194	-0.00499391	-0.025239	-0.0213744	0.0214998	0.0403532	0.0219471	-0.0158361	0.00717126	0.0110584	0.00603633	0.0492533	0.023749	0.0447478	0.0138155	0.0214156	-0.00509976	0.008641	0.0126082	-0.0108155	-0.0111257	0.0121934	0.00251539	0.0189603	0.024115	-0.00457432	-0.056752	0.0386626	-0.00334088
V409	0.0172116	0.0839345	0.0332161	0.0228502	-0.0323699	-0.0237178	-0.0363124	-0.0298938	-0.0371571	-0.00920046	0.000322188	-0.00291804	-0.0411941	0.0114255	-0.0482115	0.0284161	-0.0134404	0.013636	-0.0135764	-0.0315256	-0.00124546	0.00905499	-0.0214235	-0.036098	0.0146774	0.046643	0.00477201	-0.00539576	0.00658013	0.00693111	0.00517428	0.0445143	0.0312528	0.0394387	0.0147281	0.0229353	0.00135228	0.0287206	0.00806265	-0.0147219	0.000620823	0.00675676	-0.00936013	0.0116131	0.0186043	-0.0094522	-0.0634379	0.0368649	0.00369051
V410	0.0198379	0.0836552	0.0322163	0.0225168	-0.0296679	-0.0255117	-0.0337078	-0.0288374	-0.0417048	0.000794461	-0.00141767	0.000661013	-0.0397091	0.00944528	-0.0363326	0.0389417	0.00161892	0.0189232	-0.0135257	-0.0243702	-0.00789784	0.0111204	-0.00236564	-0.0356048	-0.00563572	0.0358011	0.00536461	0.000903437	0.00403726	-0.00466851	0.00997701	0.0298745	0.0321453	0.0166358	0.0176352	0.0190802	0.011671	0.0407625	-0.0051687	-0.0100331	0.00716211	-0.00098104	-0.00740102	0.016183	0.00837496	-0.0192947	-0.0652859	0.0119603	-0.00156545
V411	0.0215217	0.0828186	0.0345729	0.0222022	-0.0289746	-0.0270662	-0.0309562	-0.0241624	-0.0361263	0.00877513	-0.00981144	0.00351135	-0.0371681	0.000720374	-0.0287154	0.0459518	0.00958469	0.0264322	-0.0152443	-0.0194186	-0.0134113	0.00495303	0.0172398	-0.0383268	-0.0113061	0.027479	0.00417384	0.00461058	0.00478708	-0.00429865	0.0128058	0.0258218	0.0206243	-0.0121718	0.0263264	0.00895829	0.00837439	0.0293255	-0.00328574	-0.0119476	0.0114939	-0.0138989	-0.0177777	0.0176561	-0.0139909	-0.0267883	-0.0570584	-0.0124658	-0.0100249
V412	0.0223285	0.0824761	0.0356343	0.0244578	-0.0261599	-0.0287743	-0.0248572	-0.0259099	-0.0346215	0.0128662	-0.0158797	0.000420569	-0.0263452	-0.00221855	-0.0245951	0.044907	0.0131471	0.027936	-0.00918137	-0.01951	-0.00591138	-0.000576182	0.0275748	-0.0330797	-0.0114576	0.0200108	0.0152385	-0.0070549	0.0113464	-0.00912235	0.0184927	0.0311776	0.0126287	-0.0191562	0.0139342	-0.00775811	0.00159692	0.0210563	0.00364516	-0.00743172	0.0231585	-0.0121338	-0.0216076	0.00478285	-0.028776	-0.0124136	-0.0369441	-0.0387875	-0.023941
V413	0.0220876	0.0818338	0.0379291	0.0259994	-0.0259301	-0.0277922	-0.0183858	-0.03328	-0.0311608	0.0211091	-0.0294787	-0.000608223	-0.0154678	-0.00500546	-0.0245091	0.0213491	0.0218396	0.0204123	-0.00583802	-0.0148374	-0.00650056	-0.0129954	0.0357437	-0.0249631	-0.0218192	0.0187626	0.0178502	-0.0127829	0.0188361	-0.00280867	0.0255506	0.0289512	0.0118747	-0.0145066	-0.00032275	-0.0113334	-0.00052946	0.00711442	0.00917904	-0.00360937	0.0337183	-0.0149479	-0.0125692	0.00334396	-0.0292127	-0.00456089	-0.0239605	-0.0506032	-0.0312257
V414	0.0206581	0.0819064	0.0400919	0.0246801	-0.0257845	-0.0262211	-0.0172286	-0.0362056	-0.0271082	0.0264355	-0.0314069	-0.00474984	5.20627e-05	-0.0137645	-0.0309589	0.00868434	0.0206129	0.0164151	-0.00342443	-0.00888662	-0.0117395	-0.0157029	0.044644	-0.0122235	-0.0238077	0.00391764	0.0131715	-0.0071662	0.00908305	0.0100882	0.0428319	0.0223776	-0.00407586	-0.00939823	0.00694541	-0.00783385	-0.0110042	-0.000649421	0.0123352	0.00549239	0.050428	-0.00992951	-0.00976876	0.00086161	-0.0135109	-0.0020871	-0.0152786	-0.0468952	-0.0512777
V415	0.0195409	0.0827301	0.0406127	0.0250333	-0.0281739	-0.019204	-0.0176169	-0.0323161	-0.0279396	0.0141876	-0.0190423	-0.020106	0.0080607	-0.00885377	-0.0251512	0.00194229	0.0273502	0.0144225	0.00759746	-0.0058686	-0.0104309	-0.0197583	0.0453168	0.000285183	-0.0276876	-0.000774564	0.00992154	-0.00612228	0.0160185	0.00179991	0.0295585	0.0188984	-0.00548352	-0.000204612	0.0203979	-0.01569	-0.0168058	-0.0025104	0.0130436	0.00395358	0.045749	-0.00174063	-0.00314077	0.00983485	0.0176719	-0.00308119	0.00580239	-0.0319566	-0.0667183
V416	0.019158	0.0836854	0.0407385	0.025714	-0.0281506	-0.0166482	-0.0182434	-0.0212621	-0.026265	0.00698425	-0.00471329	-0.0293352	0.0133852	-0.00657931	-0.0188435	0.00280066	0.0177363	0.00989997	0.0177545	-0.00309202	-0.00965083	-0.0160186	0.0369515	-0.00104941	-0.017686	0.00496617	-0.000845814	-0.000436303	0.00949728	0.00316873	0.0215109	0.00440469	0.00147258	-0.00150189	0.0202192	-0.0131912	-0.0154491	-0.00804225	0.000950351	-0.00669231	0.0277874	0.00370537	-0.00904512	0.00156591	0.0357857	-0.00651939	0.00853987	-0.0118683	-0.0625132
V417	0.0179262	0.0848957	0.0382888	0.0252466	-0.0250334	-0.0181481	-0.0127046	-0.020839	-0.0209797	-0.00857906	0.00416027	-0.0334776	0.0191124	-0.00108073	-0.0131387	0.00799147	-0.0012133	0.0132947	0.0191165	-0.0092788	-0.00426933	-0.0166109	0.0301888	-0.0129649	-0.012434	0.0078078	-0.00617239	0.0002225	0.00480953	0.00301229	0.00488052	-0.00789767	0.00757487	0.00793729	0.0392726	-0.0127313	-0.0126273	-0.0229227	-0.0339384	-0.00998823	0.0257571	0.0180304	-0.00150372	0.000278165	0.0429949	-0.0468323	0.00981597	0.00549589	-0.0568209
V418	0.0186297	0.0856499	0.0346411	0.0208287	-0.0209693	-0.0131814	-0.0113047	-0.0152901	-0.0237875	-0.0201287	0.0154881	-0.023214	0.0262009	0.0060096	-0.00953866	0.0165896	-0.0090363	0.0160187	0.0230269	-0.000972423	-0.00306716	-0.0106593	0.0129977	-0.03286	-0.00923953	0.0147019	-0.00784792	0.00764319	-0.00231631	-0.00742872	-0.0111506	-0.0203345	0.0256193	0.00839687	0.0398613	-0.021203	-0.00717656	-0.0369771	-0.0404385	-0.00603938	0.00511763	0.0305042	0.0100388	0.0132614	0.052833	-0.0621112	0.0130955	0.0235707	-0.036828
V419	0.0199593	0.0858694	0.0324007	0.0191278	-0.0179628	-0.0108641	-0.0123921	-0.00948741	-0.0154855	-0.0193587	0.0151177	-0.0131771	0.0213943	0.00816644	-0.00585589	0.0191734	-0.0122369	0.0195268	0.006261	0.010288	0.00525486	-0.00543594	-0.000106312	-0.0246379	0.00118031	0.0193856	-0.013511	0.00534899	-0.00107014	-0.00492839	-0.00698767	-0.0129977	0.0267663	0.0137228	0.042133	-0.023777	-0.00656164	-0.0407484	-0.0315598	-0.0105473	-0.00592427	0.03443	0.00510248	0.0267977	0.0685698	-0.0751905	0.00601921	0.0476885	-0.00983522
V420	0.020279	0.0865603	0.0292587	0.0183437	-0.0147004	-0.0106447	-0.00628842	-0.00832199	-0.00425872	-0.012009	0.0089855	-0.00396911	0.0156871	0.0082776	-0.0144376	0.0171948	-0.0146406	0.0247708	-0.00277257	0.0143946	0.0125605	-0.00245629	0.00324561	-0.0134976	0.00104104	0.0341145	-0.0190117	0.00723184	-0.00528727	-0.000683193	-0.0025838	-0.0127649	0.0237735	0.0176864	0.0358519	-0.0248439	-0.00474595	-0.0427141	-0.0354145	-0.00476632	-0.00467328	0.048362	-0.0115374	0.0322682	0.0670208	-0.087547	0.00801577	0.039123	0.0121157
V421	0.0202928	0.0867302	0.0295037	0.0179549	-0.0128817	-0.0118101	-0.00757432	-0.00723172	-0.00475033	-0.00230311	0.00678655	-0.00582602	0.00507426	0.00337296	-0.0146098	0.004085	-0.0236974	0.0261155	0.00736541	0.0307872	0.00800808	0.00266488	0.00223276	-0.00405231	5.9459e-05	0.0372153	-0.0191478	0.00212578	-0.00661371	-0.0128358	0.0107728	-0.00986325	0.0329909	0.0130994	0.0404268	-0.0182442	0.00815622	-0.0496108	-0.0251152	-0.00113343	-0.000974198	0.0370479	-0.0167837	0.0456301	0.0476802	-0.0878823	0.00871425	0.0328086	0.0331836
V422	0.0181935	0.0875397	0.0300127	0.0167997	-0.0158814	-0.0144454	-0.0134606	-0.00727502	-0.0071229	0.021612	-0.00100612	-0.00777836	-0.00436454	-0.00639048	-0.0119674	-0.0040953	-0.0288178	0.0205298	0.0184892	0.038958	0.00237548	0.0101488	0.0142485	0.00327382	-0.00662864	0.0308113	-0.0207049	-0.00335126	-0.0021622	-0.00579959	0.023394	0.00178903	0.0338433	-0.0088141	0.0399293	-0.0161912	0.00666793	-0.0669952	-0.0195235	0.0107149	0.0233657	0.029261	-0.00766519	0.0165	0.0280457	-0.0724441	0.0126274	0.00836858	0.0575079
V423	0.01166	0.0882498	0.0334553	0.0150872	-0.0229	-0.0149834	-0.0155185	-0.00194904	-0.010171	0.0324486	-0.00643635	-0.0124444	-0.0214517	-0.0226124	-0.00579732	-0.012063	-0.0284203	0.0162345	0.0203205	0.0349168	-0.0170065	0.0281466	0.0249864	-0.00274893	-0.00511379	0.0135955	-0.0197585	-0.0117295	0.00635272	-0.0129719	0.0319965	0.00759961	0.0249561	-0.0216029	0.0558884	-0.0237497	0.00477374	-0.081212	-0.0102759	0.00979682	0.0425846	0.0203385	-0.0032505	0.00460652	-0.000765364	-0.0322469	0.0160172	-0.0060415	0.0602883
V424	0.00105587	0.087726	0.0330919	0.0208327	-0.0335142	-0.0160303	-0.024179	0.01	-0.0101426	0.0433056	-0.00263716	-0.0253316	-0.0302637	-0.0397549	0.0155233	-0.0288721	-0.0373002	0.00661966	0.0275852	0.0239693	-0.0362809	0.0453869	0.0127964	-0.00536978	0.0041061	0.00261413	-0.00698536	-0.0144192	0.0054257	-0.01922	0.0196247	0.0072927	0.0244836	-0.028265	0.0436326	-0.00812035	0.0107869	-0.0595363	0.000109469	0.00889948	0.0620955	-0.00421595	0.0153848	-0.028934	-0.021648	0.000301599	0.0244903	-0.0215651	0.0667848
V425	-0.0159283	0.0820402	0.0295545	0.0272755	-0.0326184	-0.0260311	-0.0304863	0.0103027	-0.0188273	0.0442808	0.0025293	-0.0388957	-0.0466177	-0.0654275	0.0404352	-0.0471297	-0.0317539	0.000856903	0.0406699	0.0115511	-0.0337687	0.0413281	0.00968266	-0.00905869	0.00815277	-0.0193533	-0.00139796	-0.0018012	-0.00318625	-0.017792	0.0200279	-0.0116221	0.0164751	-0.0229392	0.0320485	-0.00362102	0.0168463	-0.0369149	0.00872737	-0.00631008	0.0572049	-0.0192643	0.0422466	-0.0506057	-0.0419126	0.0391577	0.0261305	-0.00673618	0.0348465
V426	-0.0335976	0.0671713	0.0218899	0.0353666	-0.0337071	-0.0310675	-0.0386482	0.0153118	-0.0162894	0.0251085	0.0136739	-0.048489	-0.04015	-0.0731534	0.0682864	-0.0430339	-0.0187332	-0.00374165	0.0508797	-0.00811906	-0.0150331	0.0225443	0.013644	-0.014046	-0.0046212	-0.0395732	0.00633606	0.00361234	-0.000718778	-0.0276526	0.0156022	-0.014652	0.00595698	-0.0267388	0.0131626	0.0175973	0.00206995	0.00163475	-0.0053068	-0.0216336	0.0403051	-0.0113428	0.0796437	-0.0738281	-0.0518097	0.0676771	0.0308553	0.0225124	0.00583532
V427	-0.0460096	0.0480022	0.0164506	0.0438186	-0.026248	-0.0305133	-0.0385568	0.010197	-0.0246898	0.0203286	0.00682173	-0.0431843	-0.0200855	-0.0667618	0.0779315	-0.0257667	0.000804558	-0.0173968	0.0360568	-0.00378874	0.00191598	-0.00417517	0.0195538	0.000487517	-0.0192155	-0.0543142	0.00804355	0.0152314	0.00226676	-0.0508474	-0.000886497	-0.0238425	0.00348756	-0.0172726	0.000500017	0.00158333	-0.0102085	0.0157334	-0.0123473	-0.0140252	0.0178964	0.00219367	0.0780737	-0.073749	-0.049667	0.0578018	0.00275987	0.0379407	-0.0268924
V428	-0.0521809	0.0333978	0.0130066	0.047136	-0.0158698	-0.0265125	-0.0410451	0.00195663	-0.0072215	0.0150056	0.000564194	-0.0298304	-0.0109179	-0.0543042	0.0716923	-0.00672395	0.0008183	-0.0211379	0.0299893	-0.00263846	0.0146689	-0.0240641	0.0390909	0.021552	-0.0236419	-0.0550334	0.0114948	0.0167711	0.0118813	-0.0458389	-0.0113606	-0.0409372	0.00726802	-0.00447017	-0.00766956	-0.0251468	-0.03195	-0.0112943	-0.00528285	-0.00586692	-0.0114693	0.0167616	0.0662903	-0.0540459	-0.0499854	0.0436411	-0.00154807	0.0519395	-0.0241875
V429	-0.0551911	0.0238138	0.0114424	0.0519422	-0.00646628	-0.0226094	-0.0415279	-0.00253194	0.00570004	0.00336124	-0.0174218	-0.0183961	-0.00523583	-0.0341289	0.0574673	0.0128937	-0.00197996	-0.0179998	0.0107036	-0.00430062	0.0212511	-0.0324758	0.0324548	0.0221534	-0.0231697	-0.0322277	0.00423717	0.0179156	0.0128691	-0.026044	-0.00773574	-0.0324252	0.00794264	0.00332146	-0.0177683	-0.034065	-0.0380457	-0.0398861	0.00957395	0.00426427	-0.00978388	0.0247555	0.0430466	-0.0455241	-0.0421153	0.02538	-0.00779746	0.0519701	-0.00237747
V430	-0.0554969	0.0194713	0.0109714	0.0544565	0.00749726	-0.0256911	-0.0371839	-0.00496804	0.0208605	-0.00149904	-0.0332587	-0.0058392	0.00255617	-0.0122544	0.0413204	0.019012	0.0105063	-0.0197678	-0.0148887	-0.00812169	0.0190109	-0.0286909	0.0342402	0.0563702	-0.0260147	-0.0168527	-2.53983e-05	0.0133668	0.0122235	-0.00385817	0.00993691	-0.0207972	0.00795234	0.0236243	-0.0205778	-0.0382597	-0.0487776	-0.0617891	0.0264375	0.00846422	-0.0104636	0.0231681	0.0277901	-0.0220043	-0.0187601	0.011927	-0.007665	0.0358625	0.00425545
V431	-0.0547725	0.0197742	0.0147468	0.0553689	0.0184433	-0.0225262	-0.0392953	0.00693511	0.0278912	-0.00542725	-0.0339607	-0.00701027	-0.00388404	0.00445277	0.0306657	0.0181989	0.00567641	-0.0228782	-0.0263388	-0.00143475	0.00105606	-0.02911	0.0273257	0.0642913	-0.0217209	0.00591296	0.00131848	0.0134728	0.000838645	0.0141534	0.0279106	-0.00808486	0.00570012	0.0245065	-0.0104501	-0.0317321	-0.047596	-0.0671069	0.035115	0.0114379	-0.0148601	0.00350189	-0.0124225	-0.00639032	-0.00242345	-0.00369416	-0.00639118	0.025035	0.0335056
V432	-0.0523845	0.0228882	0.0141003	0.0562572	0.0343084	-0.02081	-0.0414735	0.0113702	0.0317727	-0.0187411	-0.0260464	-0.0257517	-0.0108976	0.0285385	0.0222961	0.022716	-0.00132393	-0.0311263	-0.0297281	-0.0177292	-0.0195094	-0.0155167	0.0272203	0.074269	-0.00931997	0.029103	0.0119115	0.0182513	-0.0141744	0.0157824	0.0198084	0.012829	-0.00943534	0.019098	-0.0210157	-0.0291464	-0.0614259	-0.0736336	0.0415177	0.0406156	0.00609635	-0.000831196	-0.0407967	0.00480496	0.00903991	-0.00861802	0.0113161	0.00798256	0.0326045
V433	-0.0497673	0.0279104	0.0123114	0.0555825	0.053644	-0.0199746	-0.0411921	0.020393	0.0296815	-0.0257499	-0.00646151	-0.0393339	-0.0297608	0.046915	0.0259507	0.0161134	0.0108224	-0.0305673	-0.0274291	-0.0192348	-0.0343976	-0.0105378	0.0300439	0.0641485	0.0117073	0.0390004	0.0234765	0.0174439	0.00115628	-0.00317779	0.00480515	0.0116748	-0.0208365	0.0130665	-0.0353373	-0.00801891	-0.0698047	-0.06606	0.0455385	0.0527172	0.0289655	-0.01715	-0.0727269	0.0206877	0.00456434	0.00938868	0.0543242	-0.000321967	0.043215
V434	-0.0466415	0.033982	0.00840272	0.0508665	0.0751782	-0.0256274	-0.0411228	0.016613	0.0269775	-0.0317702	0.00596945	-0.0330595	-0.0255061	0.0536156	0.0393885	0.00594268	0.0181597	-0.0320572	-0.0168513	-0.0225969	-0.0486049	0.00748038	0.0220978	0.0306688	0.0290739	0.0342224	0.0323524	0.0227517	-0.00222437	-0.00495761	-0.0264622	0.00463214	-0.040011	0.0163527	-0.0467102	0.015943	-0.0796662	-0.0443251	0.0185086	0.0871722	0.0484187	-0.0490128	-0.0688374	0.00794902	-0.0338865	0.0135718	0.050455	0.00906685	0.0384972
V435	-0.0439687	0.041375	0.00198307	0.0402934	0.0875448	-0.0270621	-0.0361131	0.0217467	0.0292109	-0.0490083	0.0241124	-0.00427539	-0.0137453	0.0585355	0.0509818	0.00374947	0.0305584	-0.0120838	-0.0253033	-0.0112281	-0.0507423	0.0155941	-0.00962838	-0.00370666	0.0241074	0.00709606	0.0253219	0.0165638	0.0105876	-0.020053	-0.0790748	-0.00266947	-0.0368791	0.0113589	-0.0623981	0.0227082	-0.0877924	-0.0141193	0.000795837	0.107848	0.0592349	-0.0537084	-0.0405695	0.0216202	-0.0415799	0.026862	0.0403293	0.038725	-0.00111099
V436	-0.0432014	0.0434791	-0.0034605	0.0307779	0.0826445	-0.0321769	-0.0456476	0.0290947	0.034254	-0.0455971	0.0443204	0.0335394	-0.00178846	0.043861	0.0542074	0.0197927	0.0467803	0.000367117	-0.0235534	0.00908014	-0.0295056	-0.0216176	-0.0311618	-0.0330789	0.0125912	-0.0435308	0.00479271	0.0145542	0.0392303	-0.0237704	-0.0860304	-0.0361892	-0.029227	0.0131189	-0.072433	0.0369371	-0.0931962	0.0238071	0.0021763	0.0836865	0.0552966	-0.0260322	-0.0151899	0.0504002	-0.042566	0.0492567	-0.00348292	0.0732948	-0.00644016
V437	-0.0448804	0.0393811	-0.00900748	0.0204528	0.0765799	-0.0439409	-0.0417507	0.0174493	0.0525173	-0.0319234	0.0488393	0.0656212	0.00455094	0.0277986	0.0475761	0.0359255	0.0407161	0.0167014	-0.025598	0.028228	-0.00140169	-0.0514656	-0.0336167	-0.0397016	-0.00531091	-0.0820246	-0.0182174	0.00177324	0.0560361	-0.00521897	-0.0767325	-0.0387883	-0.0416596	0.0336617	-0.060838	0.0599514	-0.0822206	0.0556454	0.00171325	0.0321487	0.0557132	0.0199921	0.0216946	0.0637738	-0.0596843	0.0228857	-0.060023	0.0809822	0.0181757
V438	-0.0479672	0.0340765	-0.0114225	0.0113615	0.0607701	-0.0553279	-0.0358546	0.00372667	0.0397485	-0.0273433	0.0441224	0.0903611	0.00376133	0.00994961	0.0371437	0.0457012	0.0260428	0.0216568	0.00159109	0.0515382	0.0170726	-0.0479528	-0.0300863	-0.0384829	-0.0345467	-0.108552	-0.0200526	0.00430498	0.0721824	0.0161249	-0.0529775	-0.0458325	-0.0415267	0.0441496	-0.0395261	0.0529788	-0.0709663	0.0454661	0.0218407	-0.00224766	0.0325137	0.0664943	0.0481357	0.0477226	-0.0831937	0.00988746	-0.0534651	0.062989	0.0057638
V439	-0.0512293	0.0298292	-0.011866	0.0112458	0.0338949	-0.0481591	-0.0207893	-0.0175747	0.0318116	-0.0156195	0.00857716	0.113985	-0.00312106	0.00130896	0.0300991	0.0524345	0.00403244	0.0413505	0.0141468	0.0825874	0.0198181	-0.018961	-0.0378395	-0.0174627	-0.0522021	-0.132165	-0.0333139	0.00616962	0.0546383	0.0367279	-0.0247918	-0.0341881	-0.0376245	0.0479406	-0.0177911	0.010804	-0.0535214	0.0185325	0.0427045	-0.0423582	-0.0205106	0.0598398	0.0388819	0.0405305	-0.0584243	-0.00898406	-0.0383363	0.0344735	0.00609515
V440	-0.0527034	0.0292112	-0.012329	0.00965771	0.0293698	-0.0481155	-0.00245927	-0.0140999	0.0193541	-0.00613312	-0.0154532	0.105506	-0.0193054	-0.00146837	0.018717	0.0294845	-0.0244427	0.049644	0.0123895	0.0659065	0.0299039	0.0159554	-0.0115932	0.0160632	-0.0411579	-0.115804	-0.00914283	0.0020486	0.0367919	0.0691336	-0.0035486	-0.0145685	-0.0561744	0.0726381	-0.00525008	-0.0261822	-0.0279231	0.0154217	0.046449	-0.0864215	-0.0696837	0.0465327	0.0184658	0.018366	-0.0450602	-0.0380655	-0.0159043	-0.0125218	-0.000496024
V441	-0.052658	0.0305551	-0.0154145	0.0134153	0.0319677	-0.0331243	0.0168598	-0.0131394	0.0200103	-0.00934255	-0.0306121	0.0821245	-0.0432475	-0.00923927	0.0265443	-0.0146735	-0.0435132	0.0398783	0.0242464	0.0423488	0.0231377	0.0337791	-0.0134198	0.0515971	-0.0263118	-0.0844693	0.0273016	0.000255404	0.0152788	0.0669527	0.00715521	-0.00687513	-0.053599	0.0701498	0.00220519	-0.0321867	0.0044081	0.0203354	0.0559307	-0.0946191	-0.132968	0.0303123	0.00541443	0.0261026	-0.0470168	-0.0434438	0.0169702	-0.028311	-0.00749119
V442	-0.0517286	0.0347162	-0.018814	0.0141038	0.0429052	-0.0303149	0.024916	-0.0239756	0.0200994	-0.00975299	-0.0335536	0.0462252	-0.0531028	-0.00886805	0.0298584	-0.0417787	-0.0444437	0.0273858	0.0378131	0.0297466	0.00651774	0.0492243	-0.0265816	0.0411332	-0.0277963	-0.0471443	0.0672457	0.00900695	-0.00177686	0.0549467	0.0328863	-0.0161316	-0.0560516	0.0506635	0.0207217	-0.0465408	0.0188053	0.0367548	0.0435869	-0.0598203	-0.11613	0.0198266	-0.00749686	-0.0250688	-0.0684934	-0.054414	0.0495353	-0.0262649	0.00884181
V443	-0.0495142	0.0383291	-0.0231083	0.0130559	0.0548491	-0.0292585	0.0228069	-0.0253434	0.0208921	-0.0302293	-0.0139242	0.0331058	-0.0594624	-0.00735834	0.0392263	-0.0605584	-0.0316465	0.017292	0.0428256	0.014946	-0.0275454	0.0486056	-0.00612595	0.0313837	-0.0193018	-0.00659052	0.0826889	0.0152831	0.00837144	0.0262378	0.0531083	-0.0184482	-0.0590781	0.0279858	0.0257657	-0.025193	0.00474449	0.0339941	0.0170444	-0.0334982	-0.114074	0.0299908	-0.0324807	-0.0111829	-0.074263	-0.0452218	0.088843	-0.0247708	-0.0275983
V444	-0.0468568	0.0422269	-0.0264785	0.0159915	0.0687017	-0.0261573	0.0156343	-0.0304609	0.0485688	-0.0393137	0.00814088	0.0182564	-0.03683	0.00624693	0.0455694	-0.0692055	-0.0174465	0.00387329	0.031305	0.0206065	-0.0717664	0.0401809	-0.00281583	0.0303487	-0.0168077	0.043381	0.0713408	0.0284065	0.0140731	0.00572884	0.0326059	-0.0173069	-0.0303139	0.00777941	0.0172017	-0.0108091	-0.0100152	0.0357348	0.00204033	-0.00640921	-0.0938363	0.0355313	-0.0174456	-0.00919336	-0.0819233	-0.0528819	0.102374	0.0108855	-0.0208901
V445	-0.0444137	0.0449298	-0.0266205	0.0117085	0.0782829	-0.0305827	0.00302662	-0.039153	0.0795093	-0.0276067	0.0328698	0.0149711	-0.0208314	0.0163242	0.0371935	-0.0683728	0.00533333	-0.00580486	0.00481874	0.0313569	-0.0973491	0.0192008	0.0133255	0.0202908	-0.0157487	0.0522723	0.0491081	0.042545	0.0347072	0.00950781	0.0181129	-0.0242241	0.0140825	-0.0152301	0.00759005	-0.00667799	-0.0230649	0.0170318	-0.00850139	-0.00792482	-0.0662029	0.0426259	-0.0231377	0.0115495	-0.0612478	-0.0546423	0.0751815	0.0233253	-0.00259208
V446	-0.042885	0.0443674	-0.027477	0.00199981	0.0736221	-0.0318999	-0.0205054	-0.047965	0.0944773	-0.0382646	0.0429469	0.014795	-0.00264535	0.00656467	0.0190611	-0.0638269	0.0178709	0.00671533	-0.00414223	0.0115651	-0.118843	0.0132184	0.0202534	-0.00424638	-0.0119356	0.0779137	0.00957882	0.0387691	0.0636847	0.0188765	0.0373729	-0.0166599	0.0721032	-0.0580363	-0.0178391	0.0432628	-0.0440308	0.00740517	-0.0252189	-0.0222161	-0.028336	0.0220568	-0.00419234	0.0262037	-0.0410501	-0.0690181	0.0352478	0.0390856	-0.000362044
V447	-0.0430023	0.0413996	-0.0280508	-0.00819028	0.062195	-0.0334802	-0.021901	-0.0317168	0.0992763	-0.041346	0.0320867	0.0189611	0.041434	0.0124122	-0.00468815	-0.0295212	0.0437102	0.0123616	-0.0203482	0.00342933	-0.117036	0.0130275	0.000222682	-0.0357833	-0.0157564	0.0744957	-0.0316766	0.0120517	0.0919221	0.0180018	0.0590558	0.0209877	0.105009	-0.0918921	-0.00335023	0.0652143	-0.0466836	0.0257085	-0.0616768	-0.07626	-0.0225122	-0.00574964	-0.00876453	0.0370008	-0.0504949	-0.0475932	-0.002826	0.0320735	-0.00311449
V448	-0.0417423	0.0402345	-0.030729	-0.01948	0.0484382	-0.0349454	-0.0124657	-0.00301472	0.0965944	-0.0341102	0.0275588	0.0108171	0.0509223	-0.00268832	-0.00779929	0.00795847	0.0511049	0.0178627	-0.00594955	-0.040941	-0.107642	0.0113865	0.00158502	-0.0380019	0.0134488	0.0762018	-0.0621191	-0.0161296	0.0829376	0.0344067	0.0486842	0.0462791	0.11903	-0.0936446	-0.00885119	0.0516358	-0.0223998	0.024149	-0.060686	-0.132513	-0.0387636	-0.00335771	-0.0144423	0.0770046	-0.0474766	-0.0384039	-0.040806	0.0211457	-0.00879334
V449	-0.0417706	0.0413537	-0.0372773	-0.0271172	0.0320421	-0.0246559	-0.00314813	0.01346	0.0937292	-0.000701782	-0.00609884	-0.00687986	0.0457834	-0.00401751	0.00322531	0.04444	0.0483702	0.0303137	0.0123853	-0.0825246	-0.0550739	0.00643382	0.00728914	-0.0526152	0.0230599	0.0744446	-0.0415249	-0.0141515	0.0698138	0.0330697	0.00415208	0.0676413	0.0655013	-0.0896961	-0.00687486	0.013772	-0.00128444	0.0307587	-0.0519735	-0.137399	-0.0490192	0.0380558	-0.0251828	0.0686118	-0.0416476	-0.022914	-0.01132	-0.00350972	-0.0213406
V450	-0.0412183	0.0409757	-0.0467149	-0.029382	0.0231566	-0.0203993	0.0234617	0.02412	0.07725	0.02129	-0.0536294	0.00455285	0.0305744	0.00402136	-0.0308075	0.0606266	0.0538494	0.0552454	0.00881525	-0.081864	0.00797731	0.016387	0.0206145	0.00425347	0.0299338	0.0714292	-0.0240223	-0.0176957	0.0763371	0.0225476	-0.0322914	0.0482118	0.0133241	-0.0302624	0.00444499	-0.0219065	0.0424662	0.00626444	-0.0238454	-0.0907327	-0.051866	0.0425924	-0.0326607	0.0600355	-0.0336925	0.0124859	0.00542699	0.000282676	-0.0567918
V451	-0.0375729	0.0429641	-0.0497032	-0.0271183	0.0239026	-0.0342152	0.0400821	0.0544899	0.0239683	0.0414056	-0.0641723	0.0205002	0.0178232	-0.000577004	-0.0231815	0.0735415	0.0407463	0.0843888	0.0112364	-0.0430938	0.063049	0.0335085	-0.00249944	0.0376108	0.0254437	0.0869395	0.0161355	-0.034239	0.0521765	0.0244694	-0.0591825	0.0163989	-0.0192247	-0.00819003	0.0125716	-0.0490481	0.0769056	0.0119795	0.0167809	-0.0677739	-0.056286	0.0451834	-0.0509997	-0.0160761	-0.0158475	0.0491481	0.0234524	0.0397881	-0.0523761
V452	-0.0350745	0.0421866	-0.048674	-0.0258399	0.025017	-0.0389652	0.0499693	0.0723848	-0.0129888	0.0470874	-0.0568421	0.0310547	0.0102461	-0.00826223	-0.026938	0.0803288	0.0120429	0.0997342	0.0027363	-0.0416334	0.0661275	0.0511618	-0.00767683	0.0742822	0.00847332	0.0907064	0.0380468	-0.0315671	0.0043351	0.0286125	-0.0606793	0.0146595	-0.0558942	0.00875277	-0.00550467	-0.0715946	0.0811596	0.0191991	0.0542617	-0.00879557	-0.0421952	0.0628097	-0.0531158	-0.0484997	-0.0179596	0.0709962	0.0139878	0.0243111	-0.0638831
V453	-0.0348894	0.0436548	-0.0453994	-0.0202131	0.0289506	-0.0490979	0.0448852	0.0850007	-0.0343649	0.0658984	-0.00122263	0.0464908	-0.00681257	-0.0143895	-0.0203375	0.0754647	-0.0052731	0.0970633	-0.0252983	-0.0158103	0.0466047	0.0467446	-0.00488106	0.0888784	0.0154594	0.0694262	0.0447558	-0.0086064	-0.0256091	0.0115105	-0.0675602	-0.0227335	-0.0802785	0.0206675	-0.0100611	-0.0720837	0.0747261	0.00507206	0.0585693	-0.00475469	-0.00093955	0.0471627	-0.0795241	-0.0639002	-0.0139715	0.074128	0.0101546	0.0413096	-0.0461022
V454	-0.0361138	0.0431808	-0.0464889	-0.019021	0.0395465	-0.0605428	0.0328885	0.0819016	-0.0483199	0.0613658	0.0569294	0.0559603	-0.0025873	-0.00743069	-0.0153101	0.0652732	-0.0209915	0.0736767	-0.0283766	-0.00548204	-0.00254945	0.0428059	0.000383315	0.0774056	0.0264726	0.0448611	0.0583498	0.00826496	-0.0148178	0.00250392	-0.0580107	-0.0214244	-0.0901606	0.0575469	-0.0178664	-0.0287358	0.0602937	-0.0175399	0.0457087	0.030813	0.0100645	0.0238815	-0.0772496	-0.0754935	-0.0290507	0.046498	-0.0182064	0.0553691	-0.0256753
V455	-0.0350771	0.0432561	-0.0444364	-0.0226494	0.0465409	-0.0602298	0.024635	0.071764	-0.045838	0.0490236	0.0945477	0.0593849	-0.0266452	-0.0233105	-0.00660594	0.0516398	-0.0429572	0.0574245	-0.0443493	0.0319206	-0.0451314	0.06749	-0.0018087	0.0766012	0.0232405	0.0440178	0.0426497	0.035217	-0.0176193	-0.00883153	-0.0705972	-0.00779792	-0.0517293	0.0471631	-0.0379247	0.00964956	0.036135	-0.0493615	0.0299795	0.0481381	-0.0146199	-0.0075673	-0.0651752	-0.0720201	-0.0333674	0.0203216	-0.0209386	0.0325288	-0.020607
V456	-0.0366541	0.0402565	-0.0391963	-0.0287936	0.0614559	-0.0496762	0.00331978	0.0570978	-0.0387811	0.0511424	0.103045	0.0650285	-0.0453335	-0.0290516	-0.0144693	0.0273273	-0.0630749	0.0284019	-0.0436237	0.0503572	-0.066568	0.0539822	-0.00763789	0.0774053	0.0269697	0.0110491	0.018808	0.0861058	-0.0172343	-0.0237903	-0.0642695	0.0168377	-0.0339944	0.0436572	-0.0383323	0.029565	0.0115253	-0.0557339	0.0440669	0.0400842	-0.0329958	-0.0395545	-0.013181	-0.0399556	-0.00789815	0.000480961	-0.0385001	0.0253703	-0.00410943
V457	-0.0390923	0.0364424	-0.0362701	-0.0406383	0.0688186	-0.0365155	-0.006995	0.0434969	-0.00697681	0.0441708	0.0919773	0.0591912	-0.0590233	-0.0364887	-0.00926546	-0.00189997	-0.0478868	-0.00909626	-0.0380527	0.0463752	-0.0391869	0.0267094	0.00045952	0.0681302	0.0391334	-0.012633	-0.00972232	0.09055	0.0088643	-0.0392744	-0.0681173	0.0449608	0.0114579	0.0281304	-0.0349531	0.0442466	0.00422433	-0.0662212	0.0370771	0.0193026	-0.0586828	-0.0656551	0.0326951	-0.0131655	0.0258487	0.00289682	-0.0693121	0.0336719	0.0068161
V458	-0.0405787	0.0366699	-0.0350444	-0.0534234	0.0652319	-0.0188051	-0.00429138	0.0146634	0.0154883	0.0339578	0.0329694	0.0478991	-0.0732846	-0.0385109	0.0040724	-0.0109091	-0.0410834	-0.0468511	-0.0335226	0.023917	0.0136991	0.00257499	0.0151343	0.0482231	0.0327945	-0.0311211	-0.00622088	0.0780151	0.0226838	-0.0517166	-0.0551914	0.0720673	0.037797	0.00401147	-0.0056347	0.0304447	0.0365951	-0.074181	-0.00272724	0.0104741	-0.0803734	-0.0826582	0.0625073	0.022433	0.0245834	-0.0107155	-0.0313874	0.041645	0.0284017
V459	-0.0416985	0.0384022	-0.0381056	-0.0563144	0.0468309	-0.00707222	0.00436478	-0.014002	0.0323881	0.0217995	-0.0195919	0.0457419	-0.0662124	-0.0380199	0.0157713	-0.00738011	-0.0328677	-0.0391571	-0.0330971	0.00568348	0.0261907	-0.0291291	0.00383587	-0.00432571	0.000257218	-0.0394876	-0.00907229	0.0562556	0.0367696	-0.0383648	-0.0267434	0.0758998	0.00964969	-0.0381064	-0.00698776	0.00858822	0.0582079	-0.06838	-0.0366058	0.0218873	-0.0545607	-0.0890413	0.0846331	0.0340512	0.0283228	-0.0241409	0.00424532	0.00733138	0.0540907
V460	-0.0404347	0.0415821	-0.0396187	-0.0564402	0.0398154	-0.0152202	-0.00195239	-0.0310065	0.0447793	0.00704321	-0.0435498	0.0474785	-0.0592074	-0.028387	0.0153126	0.0104352	-0.0331238	-0.0101663	-0.0499587	-0.00263701	0.0351565	-0.046012	-0.0180784	-0.0259752	-0.0308298	-0.0260025	-0.0132812	0.0227373	0.043279	-0.0506163	0.000795941	0.0913127	-0.022165	-0.0516816	-0.0161793	-0.00138988	0.0776142	-0.040839	-0.0309177	0.0200948	-0.0182575	-0.066205	0.0753132	-0.000469569	0.0148516	-0.025486	0.0134891	-0.0137588	0.0778007
V461	-0.0376155	0.0445358	-0.0461902	-0.0496893	0.0319448	-0.0214752	0.0076258	-0.0477517	0.0583851	-0.00237374	-0.0578094	0.0560735	-0.0408044	-0.0108305	0.0129573	0.0140736	-0.0347765	0.00229766	-0.0670484	0.00214284	0.0378943	-0.0656106	-0.016747	-0.0103533	-0.0192947	0.000933592	-0.00882686	0.006385	0.0210251	-0.0554171	-0.00885216	0.0805117	-0.0573486	-0.0404617	-0.0433283	0.000489928	0.0620305	-0.0603584	-0.031456	-0.000157438	0.010843	-0.02025	0.0722701	-0.0158973	0.0120396	-0.0323418	0.0519432	-0.0159427	0.0322382
V462	-0.0358029	0.0480838	-0.0454574	-0.0420803	0.0254134	-0.0198752	0.0192457	-0.0655376	0.060369	0.00636931	-0.0686421	0.0437044	-0.027394	0.009571	0.0075652	0.00463931	-0.0530457	0.0056514	-0.0800776	0.0188837	0.0273461	-0.0704237	-0.0455403	-0.00439073	-0.0258882	0.0114315	-0.00382043	-0.0402898	-0.0207679	-0.0686154	-0.0308646	0.072375	-0.0636844	-0.0186434	-0.0581843	-0.0112625	0.0533234	-0.036818	-0.0321133	-0.00516274	0.0310994	0.00654482	0.052748	-0.0451159	-0.00518175	-0.0384954	0.0465857	-0.0114093	0.0360737
V463	-0.035554	0.0468209	-0.0489606	-0.0401689	0.0139583	-0.0262562	0.0211155	-0.0705765	0.0328608	-0.00443093	-0.0520814	0.0571717	-0.0229665	0.007555	0.00814153	-0.00855649	-0.0588944	0.0225431	-0.0905411	0.00368455	0.00839203	-0.0410833	-0.0632496	-0.00572757	-0.0150058	0.00311809	-0.00405028	-0.0740439	-0.0314908	-0.0728257	-0.0404554	0.0734798	-0.0656527	-0.00112243	-0.0953235	-0.00692281	0.0290377	-0.0355846	-0.0372618	0.00531935	0.0481292	0.00747786	0.0274954	-0.0385693	0.00439177	-0.0263942	0.0708005	-0.00227401	-0.0196547
V464	-0.0365293	0.047036	-0.0492885	-0.0356071	0.00993904	-0.0306075	0.0194532	-0.0653992	0.0200602	-0.0163228	-0.055475	0.0536552	-0.021573	0.0226947	0.0296925	-0.00345227	-0.0522929	0.0406724	-0.0728472	-0.00703423	-0.0201401	-0.00899612	-0.0741084	0.0162655	-0.0129187	-0.0159121	-0.00665353	-0.0858589	-0.0318607	-0.0693413	-0.0649181	0.0615749	-0.064132	0.0198738	-0.093967	0.0197688	-0.0043691	-0.00952321	-0.064531	-0.0116115	0.0533835	-0.000757101	0.00201697	-0.0464564	-0.00602083	0.000619897	0.0424148	0.00694659	-0.0588685
V465	-0.0388893	0.0476057	-0.0472973	-0.0336447	0.0132163	-0.0265805	0.0196506	-0.0468683	0.0325742	-0.00628731	-0.0504137	0.0596666	-0.0368624	0.0331813	0.0490507	-0.00526665	-0.0269919	0.0394086	-0.0473967	-0.0201663	-0.0284508	-0.00656085	-0.0628894	0.0271361	-0.0200188	-0.0196246	-0.0146043	-0.0690579	-0.0387231	-0.0387768	-0.0963396	0.0549611	-0.053007	0.0268758	-0.0527217	0.0179448	-0.0257736	0.00454395	-0.0722877	-0.060735	0.0112549	-0.01843	-0.0167118	-0.0213205	0.00677702	0.0246836	0.0236603	-0.00417511	-0.0604318
V466	-0.0397917	0.0460998	-0.0489322	-0.0365284	0.0155659	-0.0253835	0.0115631	-0.0301504	0.0525174	0.00152698	-0.0401285	0.0716929	-0.0570097	0.0420517	0.0332485	-0.00839518	-0.0154951	0.0395049	-0.02381	-0.0525302	-0.00737396	0.00962689	-0.0229792	0.0237649	-0.00976589	-0.0107102	-0.0152987	-0.0317066	-0.0328547	-0.00817184	-0.101542	0.0557228	-0.0515665	0.0143952	0.00425294	0.0287032	-0.0236429	-0.0059954	-0.0606917	-0.0758727	-0.0180235	-0.0318786	0.0122427	0.00556943	0.0275039	0.0171234	0.000907491	0.0119419	-0.0703002
V467	-0.0421465	0.0413508	-0.0456764	-0.0345602	0.0115714	-0.0223985	-0.00328436	-0.0142924	0.067642	0.00948034	-0.0609554	0.078455	-0.0708275	0.0640827	0.00849091	-0.00838994	0.0220324	0.0337066	-0.017088	-0.0395712	0.0318371	0.0357546	-0.00351778	0.00292611	-0.0349881	0.0167922	-0.02181	-0.00013461	0.00222979	0.0101149	-0.0837631	0.0469576	-0.0436744	0.00698257	0.0629327	5.29548e-05	-0.0159717	-0.00595849	-0.0403636	-0.0743395	-0.0330489	-0.0551456	0.0238158	0.00987724	0.0561073	0.0499626	0.0028123	0.058528	-0.0745172
V468	-0.0447601	0.037661	-0.0434863	-0.0297654	0.00684829	-0.0314684	-0.00253546	0.0179682	0.0692389	0.000898048	-0.0444093	0.068543	-0.0626458	0.0643859	-0.00326875	0.0161524	0.025474	0.0211733	0.0103329	-0.0259964	0.0627777	0.0597993	0.0161469	-0.00407031	-0.0208891	0.0401096	-0.0340778	0.00850868	-0.0113839	0.030797	-0.0464963	0.025535	-0.0316254	-0.0183578	0.0775898	-0.0241087	0.0336876	0.0109258	-0.0107458	-0.0726127	-0.0171713	-0.100392	0.0465457	-0.0158536	0.055947	0.0572776	0.000489034	0.0780022	-0.0344748
V469	-0.0459926	0.0354706	-0.0414096	-0.0204475	0.00274991	-0.0342103	0.00463175	0.039752	0.0726187	0.00121005	-0.0233536	0.0467556	-0.0642808	0.0480135	0.00536866	0.0220412	0.0203575	0.0213524	0.0452652	-0.0378784	0.0757263	0.0572989	0.0164476	-0.00227671	-0.0129852	0.0397379	-0.0286255	0.0146365	-0.0174547	0.0514658	-0.0187245	0.0256304	-0.0528365	-0.0311921	0.0790907	-0.0276817	0.042887	0.0297308	0.00405059	-0.0793463	-0.00563184	-0.117681	0.073381	-0.0450957	0.0571582	0.0616405	0.0551447	0.0546478	0.0118358
V470	-0.0483904	0.0324075	-0.0401531	-0.0180755	-0.00820384	-0.0361521	0.0118766	0.0433455	0.0716778	0.0067968	0.00653624	0.0351239	-0.050613	0.0164986	-0.0050163	0.0363683	-0.000182503	0.0120456	0.0482419	-0.0371519	0.0714708	0.0513939	0.00362324	-0.0268671	0.00263164	0.0277987	-0.0232484	0.00321609	0.000473685	0.0445155	0.0113571	0.0165826	-0.0626642	-0.040354	0.0529959	-0.0177307	0.0512923	0.0279782	-0.0234216	-0.0519994	0.038272	-0.130966	0.0312803	-0.0722213	-0.00211825	0.0470661	0.0723553	0.0373484	0.0598584
V471	-0.049985	0.0265074	-0.0404825	-0.0102743	-0.0142652	-0.0445641	0.00829689	0.0468148	0.0544982	0.000114279	0.036602	0.0228513	-0.0400737	0.0132002	0.00316771	0.0397905	-0.0204531	0.00575847	0.0524398	-0.0179769	0.053782	0.0538649	-0.0124586	-0.0396369	0.0245556	0.0334715	-0.0365835	-0.0045324	0.00696132	0.0242574	0.0353283	0.007383	-0.0490304	-0.0606875	0.029634	0.0066603	0.0556321	-0.00739315	-0.0425523	-0.0555764	0.0644311	-0.119222	0.00253319	-0.0984073	-0.0483214	0.00454886	0.0362608	0.0232162	0.0615426
V472	-0.0512876	0.0229632	-0.0434519	-0.00491073	-0.0156973	-0.0386541	0.00966018	0.0336188	0.0379876	-0.00805976	0.0492207	0.0112767	-0.0194595	0.00242246	0.00553496	0.03774	-0.0378443	-0.00885055	0.0634331	-0.00694721	0.0365134	0.043346	-0.0354797	-0.034467	0.0339282	0.0400591	-0.0229071	-0.0189355	-0.000697544	-0.0068729	0.0566222	0.00618981	-0.044073	-0.0754881	-0.000164343	0.0194145	0.0396107	-0.0247992	-0.0388781	-0.0525522	0.0833368	-0.0787465	-0.0191689	-0.105657	-0.0877559	-0.0059624	0.00511587	-0.00546866	0.0488807
V473	-0.0536806	0.0191097	-0.0374782	0.00254498	-0.0123	-0.0330344	-0.000563388	0.0245125	0.0379358	-0.000395952	0.0442643	-0.00518977	0.00200755	-0.00699319	0.00960912	0.0325941	-0.0419193	-0.0251963	0.0564523	0.0106362	0.028136	0.0158093	-0.0668058	-0.00663821	0.0461496	0.0459301	-0.0282645	-0.0203263	-0.000537552	-0.0431652	0.0518265	0.0106441	-0.0440815	-0.0869833	-0.00572925	0.0233211	0.020103	-0.016746	-0.0053309	-0.0307132	0.104491	-0.039058	-0.03388	-0.101237	-0.105236	-0.0223602	-0.0315355	-0.0245622	0.0441266
V474	-0.0563659	0.0151594	-0.0313307	0.00812227	-0.0104387	-0.0290909	-0.00897357	0.0163033	0.0317845	0.0111059	0.0310881	-0.0134528	0.0298035	-0.00129772	0.00980025	0.0192738	-0.0311417	-0.044927	0.0481916	0.0190746	0.0273025	-0.0103896	-0.0794481	0.00366796	0.0408498	0.027254	-0.0239414	-0.0290952	0.0350353	-0.0564802	0.0506958	0.0259778	-0.0319581	-0.0684627	0.00982867	0.0272274	0.00977128	-0.0188971	0.0063167	-0.0091093	0.096778	-0.0193624	-0.0347064	-0.0748725	-0.0732094	-0.0438538	-0.0497968	-0.0213107	0.0461989
V475	-0.0587157	0.0118485	-0.0227956	0.0158173	-0.0166485	-0.027455	-0.0183615	0.010964	0.0352461	0.010335	0.0136317	-0.0221049	0.0346806	0.00342132	0.0166333	0.0136031	-0.0154349	-0.0629057	0.0389988	0.0144364	0.0299854	-0.0362909	-0.0500526	0.00732958	0.0171177	0.0313933	-0.022919	-0.0388656	0.040523	-0.0542406	0.0394143	0.0262772	-0.00796708	-0.0626523	0.0399678	0.0216389	-0.000682709	-0.0129968	-0.00604508	0.0107052	0.0568235	-0.00449515	-0.0410381	-0.039219	-0.0419928	-0.0388735	-0.0526262	-0.0242252	0.0365428
V476	-0.0593248	0.0116136	-0.0145602	0.0224296	-0.021362	-0.0230938	-0.028726	0.0146819	0.0193595	0.0196416	3.67973e-06	-0.0238651	0.0402876	0.00955981	0.0175854	0.005026	-0.00346068	-0.0675229	0.0269104	0.0195339	0.030746	-0.0506329	-0.0311549	0.00149867	0.00664869	0.0211459	-0.0245022	-0.0337889	0.0431142	-0.0347246	0.025501	0.0174807	-0.0171104	-0.0587871	0.0570452	0.0213942	-0.00315676	0.0139624	-0.0128646	0.0224878	0.0261225	-0.00537692	-0.0249941	-0.00963821	-0.00108912	-0.0438991	-0.0520598	-0.0224152	0.0308718
V477	-0.0594439	0.010799	-0.00616998	0.0265707	-0.0249988	-0.0258424	-0.0416485	0.0140351	0.0139584	0.019314	0.00328381	-0.0178944	0.0335242	0.0102477	0.0134825	-0.00826895	0.00621878	-0.0560812	0.0230969	0.0183408	0.024615	-0.0584878	-0.00558451	-0.00501673	0.00282637	0.0210873	-0.0270837	-0.0333409	0.0381332	-0.025354	0.00393341	0.00508808	-0.0209216	-0.0450417	0.0638358	0.0197653	-0.00308921	0.0151319	-0.0013106	0.0195399	0.0121784	-0.0039371	-0.00182153	0.00698553	0.0291084	-0.0360515	-0.0573697	-0.0117695	0.0293768
V478	-0.0592546	0.0110731	-0.00229242	0.0281674	-0.0298366	-0.0237102	-0.0431656	0.0191496	0.00920035	0.0238607	-0.00368826	-0.0156817	0.0310759	0.014339	0.00976371	-0.0141555	0.012299	-0.0498664	0.021924	0.0172974	0.0269438	-0.0568003	0.0300034	-0.0128584	0.0114236	0.0200744	-0.0203865	-0.0247391	0.0215539	-0.0279811	-0.00595706	-0.00470788	-0.0184418	-0.0301952	0.0546792	0.00937175	-0.00334228	0.01492	-0.0115418	0.0167895	-0.00265729	0.00407565	0.0117769	0.0204468	0.041514	-0.0234516	-0.0543016	-0.00872854	0.0330356
V479	-0.0593226	0.0122445	-0.00061234	0.0285097	-0.0360326	-0.0227983	-0.043239	0.0188412	0.00221807	0.0281499	-0.00682459	-0.0120167	0.0219962	0.00602453	0.0156183	-0.0189905	0.0152946	-0.0371457	0.0357719	0.0176327	0.0150131	-0.0446581	0.0440784	-0.027504	0.0208639	0.0116747	-0.0147855	-0.0246109	0.0117	-0.0142558	-0.0105498	-0.0118834	-0.0311231	-0.00408815	0.0375718	-0.00977142	0.00691989	0.000504634	-0.0164314	0.0215703	-0.00737122	0.00284702	0.021518	0.0277736	0.0412064	-0.00700606	-0.0337278	-0.0122507	0.0318588
V480	-0.0594216	0.0134598	-0.00247415	0.025919	-0.0376556	-0.0252846	-0.0433091	0.0206225	0.00203366	0.027739	-0.00750592	-0.00477034	0.014172	-0.0106679	0.0266554	-0.0131797	0.0150568	-0.0277697	0.0379967	0.0127138	0.000515444	-0.0334136	0.0494857	-0.0288107	0.0148672	-0.00393683	-0.0146732	-0.0259171	0.00490733	-0.0188165	-0.00740578	-0.0110175	-0.0291148	-0.00403812	0.0184865	-0.0210569	0.0168977	-0.00264595	-0.0245612	0.0240718	-0.00814304	0.0179839	0.0283039	0.0343835	0.0310653	0.00461961	-0.0331348	-0.0243247	0.0430508
V481	-0.0591822	0.0160514	-0.00755314	0.0203569	-0.0327966	-0.0284095	-0.0480893	0.0296145	-0.000812639	0.0265493	-0.0082605	0.00783055	0.0119831	-0.0278644	0.0381605	-0.00267859	0.0216403	-0.0163518	0.0383663	0.0171572	-0.00962604	-0.0109416	0.0420996	-0.0214651	0.0219219	-0.0215446	-0.0154947	-0.00817826	0.00626754	-0.0271201	-0.00781597	-0.0232127	-0.0303957	-0.0027871	0.00623333	-0.0324359	0.00902466	-0.028695	-0.0353906	0.00793685	0.00839398	0.0229612	0.0329773	0.0311204	0.0225318	0.0218594	-0.0198199	-0.0378758	0.0195092
V482	-0.0582724	0.0194737	-0.0138758	0.0157046	-0.0230788	-0.0319414	-0.0455804	0.0375253	0.0106192	0.0318489	-0.00832265	0.016883	0.0125035	-0.0361152	0.0519089	-0.00173333	0.024239	-0.00603224	0.0358702	0.0186907	-0.0137806	0.00553513	0.0339205	-0.0137788	0.0167513	-0.0302225	-0.0204696	0.00925627	-0.00401695	-0.041848	-0.00893112	-0.0189844	-0.0218453	-0.0232129	0.0164225	-0.0345889	0.00538408	-0.0394488	-0.0501817	-0.0229669	0.0183855	0.0489454	0.00918312	0.032761	0.00658397	0.0260962	-0.0173652	-0.0568741	-0.00898063
V483	-0.0569669	0.0214277	-0.0204959	0.00642704	-0.0225071	-0.0304149	-0.0427452	0.0330554	0.01341	0.0320768	-0.00737087	0.0260824	0.00888183	-0.0412254	0.0445235	-0.0034751	0.0369935	-0.00515722	0.0192634	0.0163734	-0.0172997	0.0343427	0.0119099	-0.00119779	0.0224222	-0.0249832	-0.0351714	0.0377192	-0.0210414	-0.0608779	-0.00803366	-0.0214114	-0.0089182	-0.0410713	0.0450955	-0.06653	0.0132144	-0.0576867	-0.0452617	-0.034917	0.0256863	0.0572138	-0.00631895	0.0425236	-0.00560255	0.0211053	-0.00567935	-0.0631074	-0.0336487
V484	-0.0545271	0.0257336	-0.0250633	0.00124974	-0.0226194	-0.0288114	-0.0377954	0.0284123	0.0279664	0.0218463	-0.00985818	0.0144307	9.75987e-05	-0.0232202	0.0412674	0.00627077	0.0634879	0.0024008	-0.0129283	0.0234524	-0.0133068	0.0517016	-0.0123284	0.0260471	0.0218648	-0.0346	-0.041965	0.068061	-0.0179722	-0.0762892	-0.00415667	-0.0263779	0.00495444	-0.0416447	0.0588791	-0.0930806	0.017675	-0.0653329	-0.0229172	-0.0240178	0.0342379	0.0702498	-0.0296433	0.0394317	0.0156283	0.00561212	0.00170832	-0.0606113	-0.0768751
V485	-0.0517962	0.03076	-0.0260719	-0.00426732	-0.027449	-0.0340387	-0.0256304	0.0281045	0.0366965	0.01828	-0.0133343	-0.00146378	-0.018249	-0.0052601	0.0465015	0.0177614	0.0778881	-0.000153325	-0.0234744	0.019145	-0.0133157	0.0467216	-0.032179	0.0489118	0.0403824	-0.0369963	-0.08057	0.0734162	-0.0351692	-0.0689163	-0.030377	-0.0492474	0.00601004	-0.0448489	0.0559679	-0.100712	0.00818835	-0.0366553	0.00259446	-0.022744	0.040245	0.0648822	-0.0656608	0.0424434	0.0133383	-0.00849252	-0.00216844	-0.0557099	-0.0678613
V486	-0.0491885	0.036168	-0.0283903	-0.0079109	-0.0336405	-0.0436113	-0.010614	0.035433	0.0394195	0.00688854	0.0195452	-0.0202774	-0.041092	0.0188756	0.032336	0.0241621	0.0685672	-0.00667276	-0.0213884	-0.00892258	0.00320105	0.0425641	-0.0230547	0.0652278	0.0826811	-0.0514119	-0.0963794	0.0702165	-0.0359695	-0.0420459	-0.0489653	-0.0567108	-0.0117663	-0.0389654	0.0446442	-0.0652743	0.0140439	-0.012387	0.0106788	-0.00834723	0.0425432	0.0304402	-0.055988	0.0442314	0.0228344	-0.0153993	0.012001	-0.0425875	-0.0329672
V487	-0.0481594	0.0381523	-0.0295613	-0.00991694	-0.0362414	-0.047182	0.00154236	0.0155574	0.0400905	0.00277548	0.0409248	-0.0216434	-0.0671224	0.0392066	0.0135741	0.0116693	0.0694394	-0.0117056	-0.0359361	-0.0376762	0.0177903	0.0289847	-0.00209087	0.0585703	0.0836888	-0.0416979	-0.0949753	0.068049	-0.0161874	-0.00103356	-0.0429999	-0.0600437	-0.0169198	-0.0123985	0.0268297	-0.0223492	0.0101132	-0.00866294	0.0131119	0.00613385	0.0381115	0.0243534	-0.0433297	0.0906019	0.0313235	-0.0131146	-0.000716482	-0.0188786	-0.0214425
V488	-0.0473316	0.0386217	-0.0318949	-0.0172111	-0.0421518	-0.0541431	-0.00177268	-0.00075694	0.0279692	-0.00526835	0.052701	-0.0253558	-0.0502622	0.0539342	-0.00184626	0.0118708	0.0454644	-0.0229065	-0.0332723	-0.0590562	0.0399107	0.029589	0.0194521	0.0310923	0.0892214	-0.0278563	-0.0859734	0.0409066	-0.00926798	0.025819	-0.0186223	-0.0669212	-0.0193817	0.0123785	-0.00248847	-0.00563879	0.000560593	-0.00465277	0.00868741	0.0129714	0.0567198	-0.00658049	-0.0151443	0.0845565	0.01017	-0.0169512	-0.0378831	0.0143799	-0.00367012
V489	-0.0470301	0.0386451	-0.0361772	-0.0165187	-0.0423586	-0.0484402	-0.00546854	-0.0105986	0.0291595	0.00239736	0.0408747	-0.0168075	-0.0347824	0.0707681	-0.00674306	-0.0131776	0.03496	-0.0291756	-0.000726778	-0.0763571	0.038054	0.0207668	0.0472144	0.0357295	0.0648204	-0.0105142	-0.059974	0.0340841	-0.0241235	0.0383778	0.0120673	-0.0616668	-0.0419258	0.0393796	-0.0270915	0.00558288	-0.0180571	0.00992648	0.00729617	-0.010179	0.0418254	-0.0176499	0.0286627	0.0704358	0.0260322	-0.000929858	-0.0607954	0.0332228	0.0181555
V490	-0.0476862	0.0374435	-0.0414358	-0.0159076	-0.0430236	-0.042766	-0.0103327	-0.00554931	0.0321036	0.0231887	0.0290313	-0.0146187	-0.00208119	0.0555129	-0.0121596	-0.0222362	0.0121701	-0.0298145	0.0251637	-0.0695618	0.0372312	0.0248163	0.0469884	0.0278254	0.0310461	-0.0141074	-0.0059781	0.0240684	-0.0123785	0.0211139	0.0367115	-0.0408675	-0.0389764	0.0614406	-0.069778	0.00160959	-0.0249923	0.0314429	0.0190093	0.00929157	0.058317	-0.0317759	0.03944	0.0371198	0.0363775	-0.0068103	-0.0532113	0.0510867	0.0206973
V491	-0.0480386	0.034181	-0.045746	-0.0183252	-0.0466099	-0.0407132	-0.0193605	0.00485231	0.0472192	0.0335339	0.0151282	-0.0110919	0.0162509	0.044609	0.00446298	-0.0273941	0.0136583	-0.0230712	0.0393167	-0.0468299	0.0304698	0.0163619	0.0524222	0.00361721	0.0088948	-0.0180746	0.0137311	0.0150913	-0.00531987	0.0209885	0.0510698	-0.00787028	-0.0164823	0.0699502	-0.0786229	0.0120044	-0.0305075	0.0060679	0.0185043	0.0300345	0.0352991	-0.0539528	0.0454165	0.0106734	0.0402067	-0.0385459	-0.0503726	0.077214	0.000316586
V492	-0.0474663	0.0336215	-0.049564	-0.0197043	-0.0476294	-0.0367068	-0.0289869	0.017365	0.0443047	0.0435828	0.00723865	-0.00780995	0.0258787	0.02654	0.0219014	-0.0233824	0.0200923	-0.034132	0.0547869	-0.00831835	0.0149638	0.0290621	0.0410794	-0.0156731	-0.0207887	-0.0284773	0.0255694	0.0147861	-0.00473027	-0.00616658	0.0463958	-0.00603279	0.0164872	0.0385626	-0.075711	0.00426288	-0.0225293	-0.00982164	0.0174495	0.0442931	0.0056568	-0.0640171	0.0259533	-0.020387	0.0427384	-0.0390406	-0.0147652	0.0687246	-0.0499721
V493	-0.0471943	0.0318762	-0.0476441	-0.0196629	-0.0525532	-0.0274788	-0.0403365	0.0280527	0.0452348	0.04254	0.000914821	-0.0156965	0.0309239	0.0121472	0.0350402	-0.023842	0.0236641	-0.0368797	0.0713285	0.0145922	-0.0145253	0.0222717	0.0336355	-0.0130268	-0.0184866	-0.0256761	0.0106349	0.0319229	-0.0251583	-0.0159289	0.0158078	-0.00709488	0.0298864	0.00576802	-0.0504569	0.0209493	-0.0141172	-0.0174573	0.0141637	0.0462365	-0.00883277	-0.0745386	0.0102901	-0.0412467	0.0166242	-0.0401875	-0.0111161	0.0403194	-0.101369
V494	-0.0466627	0.0334374	-0.0466248	-0.02068	-0.0578066	-0.019447	-0.0414998	0.0250823	0.0324591	0.0320641	0.0119418	-0.031159	0.0353986	0.00879979	0.0448518	-0.0206535	0.0336379	-0.0265112	0.0634038	0.0373192	-0.0165107	0.0257299	0.0188228	-0.0151379	-0.0028395	-0.00571931	-0.0205222	0.0207966	-0.0349618	-0.0117612	-0.0300997	0.00123618	0.045151	-0.00905271	-0.0358928	0.0230045	0.0147867	-0.0279264	0.0102242	0.0546352	-0.0157793	-0.0820705	-0.0217051	-0.0419342	0.0169281	-0.0616786	-0.0168562	-0.00463198	-0.0906943
V495	-0.0475997	0.0331058	-0.0418844	-0.0246183	-0.0642303	-0.0197923	-0.0372718	0.0187528	0.0220511	0.0273543	0.0278123	-0.0390788	0.0287317	0.0202373	0.0413009	-0.00873546	0.0353223	-0.0024212	0.0562614	0.0289506	-0.0299318	0.0303146	0.0220578	-0.0187948	-0.00219541	0.00893191	-0.0376605	0.00581155	-0.0310108	-0.0290971	-0.0513872	-0.0202257	0.0397362	-0.0330033	-0.0300726	0.0141841	0.0357666	-0.0227393	0.00981188	0.0344562	-0.0222376	-0.060309	-0.074201	-0.0249844	-0.00531216	-0.0511676	-0.0399019	-0.0436423	-0.0626372
V496	-0.0475589	0.0336089	-0.0368481	-0.0253273	-0.0754607	-0.0209401	-0.0277259	0.0134158	-0.00179009	0.020986	0.0317319	-0.04464	0.0169407	0.0246435	0.0477859	0.00641197	0.0441857	0.00785069	0.0489686	0.0118653	-0.00504593	0.0286796	0.0125032	-0.00633525	-0.00271875	0.031086	-0.058712	-0.0202699	-0.0157173	-0.0223104	-0.0599131	-0.039579	0.00489933	-0.0406552	-0.0365178	0.0221675	0.0493127	0.00530665	0.00539598	0.0290991	-0.0324686	-0.0234578	-0.103206	0.0062828	0.00820872	-0.0319152	-0.0489919	-0.0841642	-0.00672135
V497	-0.0488022	0.0347401	-0.0284577	-0.0260461	-0.0738352	-0.0268204	-0.0242491	-0.00442277	-0.0181899	0.00882756	0.0337663	-0.0379564	-0.00401015	0.0343894	0.0441654	0.011348	0.0393595	0.0130399	0.03867	-0.0117677	0.00214788	0.0265394	0.00988541	0.000722367	-0.00358305	0.0346589	-0.0780431	-0.063804	0.00311285	-0.025947	-0.0521586	-0.0404918	-0.0413804	-0.0234748	-0.0379586	0.0207581	0.0767972	0.00112424	0.0314014	0.0127773	-0.029042	-0.0162067	-0.108704	0.0233955	0.0195707	-0.0200412	-0.0665396	-0.0580578	0.0421248
V498	-0.0484119	0.035945	-0.0250561	-0.0315831	-0.0614393	-0.0370098	-0.0227095	-0.0103902	-0.0248198	0.00272704	0.0350502	-0.0439259	-0.00792465	0.0526168	0.0401754	-0.00140969	0.0324748	0.0093834	0.00587	-0.0200113	0.0244822	0.00705974	0.0286411	0.0127764	-0.0141321	0.0458692	-0.0781218	-0.0696572	0.0147594	-0.0221613	-0.0183616	-0.054196	-0.0509437	-0.0109689	-0.0485476	0.0282959	0.0687988	0.0102071	0.0390893	-0.0172996	-0.0261218	-0.00460304	-0.0868448	0.0361698	0.0486246	-0.00017699	-0.0900686	-0.0447468	0.072771
V499	-0.0492057	0.036252	-0.022626	-0.0321146	-0.0504657	-0.0408014	-0.0218888	-0.0339754	-0.0207704	0.00748502	0.0198777	-0.0246997	-0.00281747	0.0668598	0.0352364	-0.0303718	0.0103376	0.0185845	0.00256547	-0.0332003	0.0471847	0.000852849	0.0189388	0.0149148	-0.0270348	0.0491868	-0.0597633	-0.0585284	0.0254369	-0.0120427	0.00469772	-0.0464984	-0.0606123	0.00390778	-0.0330192	0.0199056	0.0623081	-0.00176244	0.041618	-0.0274706	-0.0407346	-0.0115489	-0.0639258	0.0142716	0.0606478	0.0206002	-0.0637864	-0.0151257	0.0859996
V500	-0.0487545	0.0354234	-0.0247006	-0.0295432	-0.042938	-0.0472372	-0.0238611	-0.0417082	-0.00792579	0.00494807	0.018567	-0.00789635	0.00592797	0.0824229	0.0174698	-0.0568982	-0.00594332	0.017003	-0.0133447	-0.0544541	0.0507014	-0.0238716	0.0247189	0.0192111	-0.0461229	0.0390512	-0.0317062	-0.0482282	0.0141417	-0.0151979	0.0319739	-0.034085	-0.048444	-0.0172631	-0.0168236	0.0117784	0.0655175	-0.00171991	0.00824591	-0.0283579	-0.0525317	-0.00280497	-0.0354909	0.00240829	0.0756751	0.0088401	-0.0342573	-0.00146528	0.0898085
V501	-0.0488887	0.0370566	-0.026996	-0.0266843	-0.0452739	-0.0443167	-0.0306732	-0.0378559	0.00683543	-0.00685859	0.016792	0.00339289	0.000753005	0.0781317	0.000752764	-0.054238	-0.00854198	0.0208242	-0.0241629	-0.0470999	0.0401245	-0.0449773	-0.00156117	0.0203391	-0.042889	0.0112854	0.00411039	-0.0181795	-0.00154256	-0.0293025	0.030557	-0.0513913	-0.0352511	-0.0135761	-0.0128991	0.0150113	0.0438447	0.0124943	-0.00677105	-0.0120595	-0.0594745	-0.000720992	-0.00767329	-0.00512832	0.066888	-0.00219159	0.018775	-0.00372451	0.073169
V502	-0.0491429	0.0371796	-0.0291441	-0.0260429	-0.0413851	-0.0509236	-0.0369679	-0.0281857	0.0213434	-0.00925248	0.0257054	0.0183195	0.00364888	0.0625414	-0.00493901	-0.041174	-0.013945	0.0372763	-0.0256436	-0.0359325	0.0220182	-0.0574558	0.000187025	-0.0119461	-0.0524229	-0.0229492	0.016103	-0.00213887	-0.00985406	-0.0397897	0.0278174	-0.0465515	-0.0340358	-0.0246161	-0.0173983	0.0354218	0.018391	0.00371276	-0.041207	-0.00523507	-0.0428478	-0.000293102	-0.00493443	-0.0189035	0.0291581	-0.00673457	0.0535494	0.00432733	0.0380315
V503	-0.0482886	0.0365963	-0.0320829	-0.0256737	-0.0457675	-0.0613867	-0.036968	-0.01499	0.0164453	-0.0176395	0.0446281	0.0228199	-0.00378448	0.036904	-0.006958	-0.0127447	-0.00889943	0.0331433	-0.0272949	-0.0240703	0.00283839	-0.0409501	-0.000416086	-0.0267379	-0.0436297	-0.0513265	0.00783246	0.00283635	-0.0204604	-0.043482	0.0369781	-0.0461937	-0.024292	-0.026296	-0.0149855	0.0361267	0.0077344	0.00801588	-0.0788892	0.0106802	-0.0306369	-0.0510969	-0.00755073	-5.853e-05	-0.0268127	0.0230603	0.0890368	0.00506739	0.0277021
V504	-0.0477812	0.0364802	-0.0348391	-0.022217	-0.0331525	-0.0617788	-0.0296778	-0.00977404	0.0116109	-0.0262312	0.062285	0.0154965	0.00451335	0.0154612	-0.00625043	0.00628657	0.00994248	0.0157566	-0.0500603	-0.0196758	-0.0071489	-0.0192983	-0.0106629	-0.0336253	-0.0471377	-0.0634032	0.0239195	0.0303695	-0.0053809	-0.0375367	0.0597517	-0.035789	-0.000115996	-0.00292164	-0.0111162	0.0280913	0.00683237	0.017097	-0.0950229	0.0139617	-0.0153109	-0.0818787	-0.00877871	0.0419579	-0.0230744	0.0405246	0.123955	-0.0161954	0.0171643
V505	-0.0482174	0.0345286	-0.0363599	-0.0270541	-0.0296489	-0.0497604	-0.0224282	-0.00724064	0.00224374	-0.0171243	0.0573575	0.0139548	0.031569	-0.009127	-0.000998124	0.0242638	0.0240546	-0.00149666	-0.0565841	-0.018917	-0.0149198	-0.00482332	-0.016174	-0.0257425	-0.027875	-0.0475376	0.0115075	0.02614	-0.00859775	-0.0230648	0.070437	-0.0454499	0.0171404	0.0379309	-0.00998016	-0.00230926	0.0157173	0.0414161	-0.0879492	-0.0133707	-0.000994537	-0.0764619	-0.0236896	0.0596935	-0.044561	0.0558841	0.104095	-0.0399304	0.0258484
V506	-0.0493918	0.0330644	-0.0363053	-0.0263922	-0.0366944	-0.0392149	-0.011086	0.00056981	-0.0223881	-0.00193168	0.0492317	0.00839264	0.0381913	-0.0171749	0.00267965	0.0267763	0.0291597	-0.000432071	-0.0420167	-0.0287158	-0.024446	0.0202547	-0.0084883	-0.024156	-0.0135817	-0.0291561	-0.00164273	0.0107409	-0.0237885	-0.0315979	0.0594997	-0.0282302	-0.0151951	0.0654165	-0.0237916	-0.0364072	0.0326633	0.0758041	-0.051265	-0.0466259	0.00643862	-0.0774266	-0.0210161	0.0542814	-0.0241197	0.0599885	0.0704838	-0.0287098	0.0440728
V507	-0.0512634	0.0288363	-0.0349904	-0.0205206	-0.0434726	-0.0287158	0.00482595	0.00518942	-0.0312082	0.00863164	0.0448329	-0.00194177	0.023479	-0.00219586	0.00338272	0.0211818	0.0380416	-0.00151544	-0.0274348	-0.0251305	-0.0231302	0.0439408	0.00423823	-0.0298775	0.00867179	-0.0128104	-0.00350288	0.000531756	-0.0382835	-0.0437364	0.058827	-0.0158218	-0.019791	0.0598761	-0.0461831	-0.0548239	0.0520765	0.0783745	0.0182463	-0.0684656	0.012078	-0.0579578	-0.0544582	0.0626404	0.0256717	0.0344537	0.0580257	-0.0233128	0.0272737
V508	-0.0526832	0.0258351	-0.0338115	-0.0183102	-0.0538536	-0.0237205	0.00439547	0.000749177	-0.0343405	0.00132035	0.0314239	-0.0131095	0.0171115	-0.00340405	0.0101705	0.0335724	0.0233232	0.00563935	-0.0293859	-0.0170019	-0.0140082	0.0418104	0.0129491	-0.0363505	0.0346959	-0.0046073	-0.0158577	-0.0082134	-0.0405812	-0.0528905	0.0461466	-0.00825001	0.0050127	0.0709124	-0.0711369	-0.0576411	0.0711167	0.0523283	0.0503459	-0.0536654	0.00457867	-0.0493553	-0.060433	0.0605401	0.0322931	-0.00363697	0.0321871	-0.010118	0.00383659
V509	-0.053753	0.0260425	-0.0330232	-0.0161973	-0.0584359	-0.0159267	-0.00355234	-0.0145009	-0.0277867	-0.00786046	0.00361784	-0.00958573	0.0118949	-0.0082793	0.0253449	0.0472325	0.0153496	-0.0148473	-0.0313813	-0.0248907	-0.00643205	0.0168912	0.0141448	-0.0419234	0.0529959	0.0161992	-0.0215544	-0.0101022	-0.0470025	-0.0429514	0.0338858	-0.0106518	-0.00127971	0.0356442	-0.0853116	-0.0376922	0.0712387	0.0191756	0.0402816	-0.0369043	-0.0350155	-0.010773	-0.0321136	0.0390337	0.0346766	-0.0138224	0.0282813	-0.0167789	-0.0408757
V510	-0.0545054	0.0227778	-0.0335477	-0.0116563	-0.0603224	-0.023338	-0.015999	-0.0269672	-0.0223342	-0.0274173	-0.00980246	-0.00501285	0.0131099	-0.00980755	0.00936752	0.0562001	-0.00453955	-0.0181337	-0.0318449	-0.0250886	-0.00635166	0.0125245	0.0015247	-0.0332663	0.043492	0.00517121	-0.0318732	0.00410016	-0.042009	-0.0329097	0.0230188	-0.0288195	-0.0113983	0.0143216	-0.0799133	-0.0138505	0.0713945	-0.000769312	0.0494311	-0.0106343	-0.0421175	0.00476151	0.0076646	0.0214398	0.0290136	-0.0266911	0.0296642	0.00791791	-0.0653596
V511	-0.0538907	0.0201843	-0.0355802	-0.0113031	-0.0598445	-0.0339799	-0.0244328	-0.0293367	-0.0160504	-0.053404	-0.0124485	0.0051045	0.00117979	-0.00432016	0.00424066	0.0492284	-0.0220139	-0.0162618	-0.0417926	-0.0407982	0.0229828	0.0156884	0.0134324	-0.023337	0.0519986	0.00511609	-0.0273662	0.00950226	-0.0353164	-0.0229429	0.0158248	-0.0287977	-0.0240222	0.0173347	-0.0631973	0.012633	0.0530665	-0.0135518	0.0285739	0.00822834	-0.0466511	0.0135835	0.0362501	0.0176521	0.01002	-0.027493	0.0290899	0.00777631	-0.0523196
V512	-0.0535245	0.0182352	-0.033993	-0.0119041	-0.0542593	-0.039015	-0.0360902	-0.0365175	-0.016704	-0.0728815	-0.00589207	0.0143056	0.00634945	0.00314271	-0.0113813	0.0431161	-0.0377599	-0.0161204	-0.0415777	-0.0486006	0.0511494	0.0331684	0.00769652	-0.031059	0.0354552	-0.00311329	-0.0173085	0.0108803	-0.0215886	-0.0344424	0.0101777	-0.0288781	-0.0348173	-0.00364292	-0.0514482	0.0123601	0.0222687	0.0109806	0.00944353	0.0387095	-0.045645	0.0471359	0.0467573	0.0298532	-0.0235431	-0.0276728	0.0643692	-0.00220636	-0.0203185
V513	-0.0545916	0.0136507	-0.0288927	-0.0130481	-0.0439706	-0.0406892	-0.0464298	-0.0332133	-0.0258431	-0.0846084	-0.0056995	0.0250137	0.0136958	0.00991707	-0.027482	0.0214882	-0.0319428	-0.000348918	-0.024587	-0.0555443	0.0657815	0.051723	-0.00968835	-0.0243367	0.00931247	-0.0158654	-0.0136401	0.0198166	0.00360075	-0.0270722	0.0158811	-0.0130682	-0.0577366	-0.00123966	-0.0346497	0.0104972	-0.0130831	0.0147691	-0.0200875	0.0448509	-0.0417858	0.0727084	0.0480154	0.0456578	-0.0548481	0.00330279	0.0684178	0.00133683	0.0154573
V514	-0.0548139	0.0120133	-0.0244431	-0.0117568	-0.032628	-0.0372884	-0.0520721	-0.0138917	-0.0205384	-0.0978791	-0.0195081	0.0173704	0.0155762	0.0237393	-0.0276656	-0.00787855	-0.0201342	0.00480757	-0.00619311	-0.0504339	0.0728039	0.077396	-0.00950893	-0.0130706	-0.0118624	-0.00501725	-0.00512916	0.00780718	0.0111436	-0.0141037	0.0344065	0.00547041	-0.0566256	0.0361418	-0.0179886	0.0050872	-0.0333517	0.0343575	-0.0343035	0.0639486	-0.0295697	0.0862078	0.0283258	0.0513327	-0.0576721	0.039664	0.0445373	0.0127704	0.0637594
V515	-0.056778	0.00969078	-0.0179085	-0.00807947	-0.0193123	-0.0245687	-0.0527765	0.00930175	-0.0106586	-0.090202	-0.0367917	0.00186483	0.0175741	0.0227725	-0.0334593	-0.0261285	-0.0207532	0.00903169	0.00765778	-0.0265898	0.0503392	0.0856262	-0.00811659	-0.0122162	-0.0144655	-0.0278016	0.0069934	0.00538922	0.0299523	-0.00410691	0.0671126	0.0150599	-0.0593837	0.0564752	-0.00870807	-0.00739491	-0.0423858	0.0477076	-0.030498	0.0386964	-0.0132095	0.0698336	-7.23467e-05	0.0464621	-0.0448854	0.0437458	0.0151056	0.0396775	0.0754657
V516	-0.0577193	0.00767811	-0.0155921	-0.000966329	-0.0171675	-0.0147615	-0.0479775	0.0190094	-0.00431301	-0.0733411	-0.0521326	-0.00126962	0.0202823	0.0227538	-0.0336868	-0.0421942	-0.0226245	0.00582171	0.0211228	-0.0189232	0.0420274	0.0846135	-0.0136346	-0.00222208	-0.0211278	-0.0158601	0.0260636	0.0144391	0.0361542	0.0104441	0.0770845	0.0265583	-0.043807	0.0580068	0.0122883	-0.0294398	-0.0470971	0.0593278	-0.0284546	0.0273153	-0.00621687	0.0529969	-0.020514	0.0339464	-0.0283598	0.036912	0.00779172	0.0443071	0.0830671
V517	-0.058824	0.0070619	-0.0148503	0.00738232	-0.020057	-0.00577408	-0.038921	0.0262623	-0.00404011	-0.057164	-0.0620073	0.0090214	0.0210719	0.0228464	-0.0435142	-0.0365898	-0.0314095	-0.00660616	0.0372284	-0.0206346	-0.000116933	0.077495	-0.00470873	-0.00365115	-0.00587856	-0.0169052	0.0380772	0.0135046	0.0403792	0.0221113	0.0527599	0.0250588	-0.0441991	0.0289161	0.0359519	-0.040795	-0.037487	0.028588	-0.0315905	0.00235113	-0.00401629	0.0451405	-0.0231186	0.0122995	-0.0103919	0.0239822	0.000517979	0.0475758	0.0699067
V518	-0.0597397	0.00735151	-0.0167122	0.014527	-0.0254626	-0.00293663	-0.0387804	0.0246999	-0.00368142	-0.049026	-0.049748	0.00242897	0.0152255	0.00939899	-0.0479795	-0.0164062	-0.0231744	-0.0226548	0.0356394	-0.0121454	-0.0315814	0.0563507	0.01663	-0.00962319	0.0101849	-0.00526655	0.0371162	0.0125402	0.0446531	0.0260211	0.0472952	0.00356276	-0.0156139	-0.00193909	0.0314401	-0.0264807	-0.0282451	0.00354278	-0.0378224	-0.0161183	0.00526147	0.0464903	-0.0193432	-0.0191914	0.00532104	-0.000775062	-0.0148917	0.0346126	0.036076
V519	-0.0598001	0.00688248	-0.0157679	0.0194104	-0.0342918	0.00127824	-0.038973	0.0161024	-0.0129669	-0.051373	-0.0445518	0.00220307	0.0189976	-0.00634578	-0.0433997	0.0032597	-0.0342471	-0.0227877	0.0213304	-0.00906703	-0.0527204	0.0315687	0.0236939	-0.0145171	0.0160057	-0.00220243	0.0267526	0.0125613	0.0322385	0.0284158	0.0240734	-0.0118104	-0.00133831	-0.0262957	0.0161394	-0.00427608	-0.0289083	-0.0112273	-0.0330956	-0.0216612	-0.0057899	0.0262274	-0.0198696	-0.025981	0.0132421	-0.0061611	-0.0172477	0.0526756	0.0160413
V520	-0.0593351	0.00400249	-0.0157056	0.0222438	-0.0411341	-0.00319271	-0.041668	0.00763274	-0.0184966	-0.0572581	-0.035875	-0.00554842	0.0195969	-0.0118398	-0.0373158	0.0221124	-0.0420358	-0.0234466	-0.00173916	-0.021783	-0.0535427	0.0216666	0.0302559	-0.0113419	0.0188028	0.0134938	0.0234617	0.0147717	0.028557	0.0403685	0.0133205	-0.0188653	0.024945	-0.0430674	-0.00265348	0.00743094	-0.0309666	-0.0368382	-0.0456521	-0.0162001	-0.0258168	-0.000494305	-0.0124856	-0.0342817	0.023265	-0.00378408	-0.0206792	0.0435628	-0.0037669
V521	-0.0584602	0.00267666	-0.0153997	0.0253281	-0.044108	-0.00712609	-0.0472123	0.00284286	-0.0259634	-0.0689095	-0.0345655	-0.000213236	0.0247269	-0.0166182	-0.0364383	0.0342434	-0.0454371	-0.0234345	-0.018849	-0.0302403	-0.0390813	0.00852254	0.0273919	-0.00956482	0.0227749	0.0162826	0.0193413	0.0193315	0.0157613	0.0406025	-0.00126257	-0.0277011	0.0440869	-0.048755	-0.00290099	0.0223453	-0.0257085	-0.0316867	-0.0487369	-0.014199	-0.0420332	-0.00769054	-0.00950745	-0.020107	0.021465	-0.00584629	-0.00831642	0.0347641	-0.00594046
V522	-0.05858	0.000475371	-0.0131224	0.0233478	-0.0419246	-0.00472993	-0.0555168	-0.00793252	-0.0407572	-0.0716503	-0.0311082	0.00376118	0.0313381	-0.0125249	-0.035872	0.0238613	-0.0372227	-0.0159986	-0.0248174	-0.0369647	-0.0134662	-0.00261729	0.0270328	-0.00885598	0.0212918	0.0278422	0.0160625	0.0283621	0.00601367	0.045669	-0.014833	-0.0412096	0.0450764	-0.0314362	-0.00186917	0.0289148	-0.0145044	-0.0371822	-0.0485427	-0.00986545	-0.054536	-0.00744681	-0.00259006	-0.0210679	0.0212745	0.00540792	-0.0191768	0.0128649	-0.0110305
V523	-0.0592109	-0.00123869	-0.00826184	0.0215568	-0.037613	-0.00428905	-0.0610571	-0.00983571	-0.0444734	-0.0656743	-0.0289086	0.0069387	0.0234003	-0.0099522	-0.038384	0.0147679	-0.0162529	-0.00388034	-0.0279021	-0.0358326	0.00217375	-0.00805609	0.0368031	-0.0112529	0.0231019	0.0299064	0.0120711	0.0237262	0.00469115	0.0564102	-0.0226251	-0.0436223	0.0392771	-0.0202351	-0.00543261	0.0276781	-0.0154198	-0.0354583	-0.0401358	0.0115863	-0.0653276	-0.0039771	-0.00118118	0.000515995	0.0268951	0.0232537	-0.013455	-0.00418238	-0.00743226
V524	-0.059711	-0.00314313	-0.00311261	0.0187862	-0.0308101	-0.00360775	-0.059359	-0.0120414	-0.0519697	-0.0630836	-0.021739	0.00990586	0.0144965	0.00238178	-0.0440057	-0.00376805	-0.00553208	0.00110378	-0.0148667	-0.0277256	0.0159541	-0.00824665	0.0415902	-0.0232838	0.0120546	0.0229369	0.0134859	0.023685	0.00327946	0.0559119	-0.0337914	-0.0340957	0.0254777	-0.0168149	-0.0132666	0.0107496	-0.00984557	-0.0165648	-0.0528131	0.034828	-0.059799	0.00519925	-0.0137717	0.0210339	0.0190857	0.0254429	0.00235729	-0.0336855	-0.00137157
V525	-0.0599119	-0.00368913	0.00120412	0.0171967	-0.0231772	-0.000474874	-0.0649547	-0.00636387	-0.051251	-0.0544354	-0.0230759	0.014541	0.00586703	0.0164478	-0.0415555	-0.0165697	0.00710707	-0.0042913	-0.00230608	-0.00796302	0.0331588	-0.00564477	0.0457273	-0.021457	-0.000987312	0.00898417	0.00752418	0.0120956	0.0108639	0.047691	-0.0298081	-0.0300814	0.0207637	-0.00430864	-0.0244606	0.000712136	-0.00161184	-0.00897731	-0.0553403	0.0562556	-0.051324	0.0218241	-0.02726	0.0322415	0.0114334	0.0118565	0.0161738	-0.0367766	-0.00304724
V526	-0.0601218	-0.00294117	0.00297549	0.0192815	-0.017074	0.0051253	-0.0617463	-0.00698288	-0.0510904	-0.0430842	-0.0286741	0.0168105	0.00122941	0.0212842	-0.0362323	-0.0113597	0.00657661	-0.00165563	0.00513947	-0.00445739	0.0325273	-0.00883541	0.0511813	-0.0124908	-0.0146542	0.00484085	0.00251082	-0.00352549	0.0182588	0.033783	-0.0291775	-0.0257037	0.0132471	0.00702436	-0.0447693	-0.01216	0.0265972	-0.00477409	-0.055875	0.0649707	-0.0490655	0.0284317	-0.0159459	0.0369261	-0.0142306	0.017262	0.0185321	-0.0267805	-0.0141619
V527	-0.0606409	-0.00324106	0.00348485	0.0200468	-0.00849373	0.0067847	-0.0615656	-0.00582116	-0.048195	-0.0354038	-0.0328464	0.0124009	-0.00197159	0.0279952	-0.0368683	-0.0137288	0.000695576	-0.0110332	0.00968593	0.00415992	0.0280643	-0.0134426	0.0447412	0.00464554	-0.00927497	-0.00415831	0.00133811	-0.0194486	0.0216179	0.0190334	-0.029697	-0.0261862	-0.00591839	0.0143289	-0.0440251	-0.0172372	0.0285941	-0.00973161	-0.0316822	0.0675056	-0.0196511	0.0200702	0.00121798	0.0191163	-0.0240838	0.00652824	0.0185734	-0.00198084	-0.0185843
V528	-0.0605637	-0.00176843	0.00384994	0.022241	-0.00211409	0.00349789	-0.0631781	-0.0100259	-0.0405427	-0.0319559	-0.0315963	0.00388771	0.00487483	0.0295819	-0.0469197	-0.0211344	-0.0162906	-0.00730222	0.00106943	0.00482405	0.0123612	-0.0125821	0.0457565	0.0176922	-0.00690569	-0.00573022	-0.00839539	-0.0215042	0.0212326	0.000475065	-0.0372993	-0.0127022	-0.00569206	0.0260581	-0.0385382	-0.0143744	0.0215664	-0.00668062	-0.0155988	0.0752706	-0.000568523	0.0175171	-0.000734672	0.0157068	-0.0387788	0.00150721	0.012052	0.016874	0.00308903
V529	-0.0601357	0.00213535	0.00291789	0.0240013	-0.000297133	0.00899829	-0.0636171	-0.0129299	-0.0336472	-0.0299076	-0.0329094	-0.00536532	0.0159908	0.0282487	-0.0513589	-0.0257968	-0.0345924	-0.0153325	-0.00217824	0.00288624	-0.00251742	-0.0175745	0.0350746	0.0182516	-0.00427083	0.0108446	0.00283359	-0.0297226	0.0101444	-0.0154498	-0.0508552	-0.00598965	0.00637076	0.0192473	-0.0491562	-0.0177042	0.0176434	-0.00155755	-0.0181318	0.075203	-0.00754516	0.0186778	0.000758903	0.0123189	-0.0533574	0.0114549	0.0198844	0.00903035	-0.00862211
V530	-0.0594192	0.0033147	0.00171524	0.0284967	0.00392336	0.0108906	-0.0642366	-0.0202421	-0.0286858	-0.0373015	-0.0263041	-0.0160132	0.0356663	0.02695	-0.0523333	-0.0326766	-0.0475206	-0.0121755	-0.0220492	-0.00589804	-0.013211	-0.0227831	0.0143352	0.0120949	-0.0191579	0.0274222	0.00787937	-0.0172315	-0.00654211	-0.0260061	-0.0637406	0.00214641	0.00881946	0.015942	-0.0432156	-0.0180859	-0.0012916	0.000343077	-0.0113451	0.056336	-0.0121251	0.0128135	0.00444084	-0.00125847	-0.046615	0.0202824	0.0134179	0.0255262	-0.0195487
V531	-0.0584895	0.00230345	8.19656e-05	0.0330437	0.00602503	0.0106738	-0.0658936	-0.0143414	-0.0271366	-0.0448953	-0.0185603	-0.023258	0.0443715	0.0255909	-0.0465829	-0.0398955	-0.0512094	-0.00908257	-0.0386391	-0.00618702	-0.0166304	-0.0181656	0.00771869	0.0130966	-0.015365	0.0336872	0.0124327	0.000691321	-0.00945407	-0.0345766	-0.0669147	-0.00259823	0.0094732	0.030078	-0.0355779	-0.0200868	-0.0255702	0.0133275	-0.00214364	0.0375809	-0.0213615	0.025146	-0.0101677	-0.00481302	-0.0248242	0.0381971	0.00690617	0.0353302	-0.0384743
V532	-0.0573381	0.00235208	0.00156309	0.0365194	0.00756223	0.00880273	-0.076831	-0.0127841	-0.0174393	-0.0454278	-0.0245933	-0.0290493	0.0414474	0.0215778	-0.0440059	-0.0379581	-0.0621833	-0.0116553	-0.0453822	0.00751283	-0.0108665	-0.00987202	0.00940321	0.00662647	-0.0252014	0.0210941	0.0280463	0.00727579	-0.0143352	-0.0441836	-0.0626865	-0.0133918	0.0111492	0.0379594	-0.0163548	-0.0222555	-0.0400412	0.033758	-4.27919e-05	0.015425	-0.0240411	0.0308398	-0.017688	-0.0115773	-0.00627067	0.0339898	0.0279389	0.0310124	-0.0505549
V533	-0.0568049	0.00247162	0.00107434	0.0390769	0.0127239	0.00678445	-0.0820888	-0.0217662	-0.0132548	-0.041584	-0.0234237	-0.0297176	0.0374542	0.0146964	-0.0401934	-0.0347645	-0.0630841	-0.0114088	-0.0525742	0.0124342	-0.00206432	-0.00857712	0.00192713	-0.00190896	-0.0213765	0.00832088	0.0356279	0.0179937	-0.0135648	-0.0334013	-0.0630783	-0.0159822	0.0173417	0.0212976	0.007215	-0.0366699	-0.05163	0.0204567	-0.00310114	0.000459485	-0.0340532	0.0312263	-0.0181391	-0.0216433	0.0101293	0.0199002	0.0357108	0.0200962	-0.0654865
V534	-0.0567103	0.00464035	-0.000503266	0.0368801	0.013279	0.00177059	-0.0845054	-0.0258727	-0.016447	-0.0330272	-0.02563	-0.0263089	0.0317541	0.0172023	-0.0408318	-0.0317978	-0.0580871	-0.0146754	-0.0564616	0.0127796	0.0106196	0.00995348	-0.000125001	-0.00614301	-0.0103187	0.00259435	0.0460468	0.0218031	-0.00548578	-0.0310397	-0.0530798	-0.0366057	0.0273058	0.00253589	0.0304915	-0.0416555	-0.0613475	0.0112389	-0.00372042	-0.00768053	-0.0336808	0.0327248	-0.0110704	-0.0291531	0.0116047	0.0181037	0.0331772	0.0185961	-0.0591898
V535	-0.0569286	0.006161	-0.000254461	0.0352964	0.0190698	-0.00117504	-0.0883038	-0.0140457	-0.021068	-0.0191083	-0.0315333	-0.0256346	0.0208586	0.0148032	-0.0393268	-0.0251935	-0.0499381	-0.0211299	-0.0543352	0.0191933	0.0154586	0.0131794	0.0110489	-0.00880385	-0.00324348	-0.00853103	0.0407535	0.0120047	-0.00578893	-0.025485	-0.0493124	-0.0540143	0.0235057	-0.0200755	0.0303548	-0.0318707	-0.0472112	-0.00587658	-0.00784109	-0.0207332	-0.0189152	0.04303	0.0099547	-0.0228074	0.0152523	0.00478964	0.0167107	0.0106754	-0.0530375
V536	-0.0579125	0.00752537	-0.000960246	0.0327764	0.0207801	0.00147429	-0.0876799	0.00229115	-0.0253282	-0.0176011	-0.0245419	-0.0341428	0.0134128	0.0175072	-0.0280128	-0.0320625	-0.0456708	-0.0146796	-0.0498898	0.0280239	0.0194494	0.014045	0.0116504	-0.0103695	-0.00225426	-0.000402507	0.0201377	-0.0050461	-0.0175443	-0.0223947	-0.0229839	-0.0438979	0.0322385	-0.0433051	0.0122813	-0.0172678	-0.0239884	0.00236519	-0.0132403	-0.0103443	-0.00756113	0.0191536	0.024188	-0.0254974	0.00219305	-0.00449898	-0.00249374	0.00945306	-0.0438947
V537	-0.0578051	0.00710716	0.000577569	0.0298819	0.019357	0.00882212	-0.0861623	0.0207665	-0.0379734	-0.00851325	-0.0370919	-0.0351024	0.00898267	0.0341504	-0.0238183	-0.0365355	-0.056036	-0.00316715	-0.0449266	0.027279	0.0150838	0.0181944	-0.00221677	0.0047579	0.00125456	-0.000292035	0.0134356	-0.0247338	-0.0354554	-0.00847539	-0.0167219	-0.0263973	0.0239975	-0.0625621	0.00770193	-0.0128887	-0.00830316	-0.00274857	0.00036198	-0.0203078	-0.00319738	-0.00922821	0.048897	-0.0193617	-0.0075652	-0.0317755	-0.0321356	0.0014665	-0.0372071
V538	-0.05782	0.00865822	0.00126976	0.0285285	0.0231971	0.00745816	-0.0839977	0.0247241	-0.042036	-0.000536491	-0.0400151	-0.0348387	0.00271957	0.0408588	-0.0184114	-0.0398882	-0.0392793	-0.00290558	-0.0365064	0.0158557	0.00704631	0.0239714	0.000670871	0.017812	0.00227301	0.00210136	-0.00250773	-0.0247034	-0.0368725	-0.000711926	0.00156388	0.000475135	0.027195	-0.057457	0.0129059	-0.0176563	0.00948582	-0.0164602	-0.000450562	-0.0176416	0.0041483	-0.0089901	0.0687023	-0.0231959	-0.0223443	-0.032219	-0.0707948	-0.0244914	-0.0472509
V539	-0.0572174	0.0119587	0.00245293	0.0280248	0.0293668	0.00768426	-0.082524	0.0292229	-0.050622	0.00166894	-0.0479505	-0.0237667	-0.00211387	0.0387406	-0.00498931	-0.0470525	-0.0239457	0.00615443	-0.0292544	-0.00253703	-0.0113296	0.00467943	0.00427486	0.01736	0.000555172	-0.0066803	-0.0139489	-0.0326778	-0.0429597	-0.00286706	0.00330054	0.0299807	0.013895	-0.0439532	0.021273	-0.00904439	0.0359015	-0.00296283	-0.000929963	-0.0236212	0.00615085	-0.0150282	0.0656188	-0.0135937	-0.0401869	-0.00818271	-0.102427	-0.0157495	-0.0443257
V540	-0.0575197	0.0122702	0.00148755	0.0254677	0.0314313	0.0111613	-0.077669	0.0222229	-0.0464884	0.0061398	-0.0370561	-0.0251724	-0.00699642	0.0370619	0.00277951	-0.045827	0.00911084	0.0112611	-0.0348859	-0.0090016	-0.0322606	0.0042791	0.0160448	0.0214265	-0.00135131	-0.00174721	-0.0015285	-0.0307705	-0.0348191	0.00879361	0.00412437	0.0442992	-0.00514775	-0.018344	0.0103763	-0.00174358	0.0514245	0.0139197	-0.00882023	-0.0155218	0.00260513	-0.0162271	0.0456915	-0.0111067	-0.0194303	0.0263679	-0.115693	-0.0303245	-0.0450971
V541	-0.0578254	0.0120752	0.0015202	0.023494	0.0299493	0.00983806	-0.0752423	0.0138823	-0.0365037	0.00888387	-0.0295323	-0.00847515	-0.0109999	0.0346574	0.0114045	-0.0401424	0.0242536	0.0101323	-0.0341337	-0.00887029	-0.0576253	0.0119237	0.0235275	0.000531618	-0.0108766	-0.0102533	-0.00430458	-0.0199644	-0.0200022	0.0105028	-0.00991006	0.0577707	-0.0193909	-0.00180821	0.0191029	0.00436485	0.0679304	0.0283079	-0.0270806	-0.012038	0.0104106	0.00496536	0.0096224	-0.00486713	-0.0146481	0.0430505	-0.103976	-0.0281711	-0.0520373
V542	-0.0577894	0.0108505	-0.00016507	0.0215737	0.0247265	0.013768	-0.0723017	0.0052987	-0.0447085	0.0128593	-0.0154798	-0.00428283	-0.0176813	0.0357366	0.0183364	-0.0340085	0.0281752	0.00783932	-0.0262128	0.00859755	-0.0546055	0.0282029	0.0220752	-0.0159902	-0.0237631	-0.017226	-0.00254097	-0.0183104	-0.00270164	-0.00458682	-0.0216094	0.0696567	-0.0387998	0.0274237	0.0204448	0.00718742	0.0849126	0.0271335	-0.0349099	-0.00798355	0.0120558	0.029776	-0.0253278	-0.0245492	-0.0210567	0.0300495	-0.0831349	-0.0425019	-0.0502569
V543	-0.0578827	0.0109602	-0.0026692	0.0207448	0.0200255	0.0128429	-0.078156	-0.000202393	-0.0309222	0.0182832	-0.0195708	-0.0109016	-0.0205379	0.040376	0.0162921	-0.0202967	0.03536	0.00117664	-0.0325978	0.0285491	-0.043623	0.0399154	0.0228795	-0.0218712	-0.0223904	-0.0254575	0.00265997	-0.0146634	0.0129048	-0.00644811	-0.017687	0.0642814	-0.0313522	0.043228	0.0266898	0.0314406	0.0876557	0.00158605	0.00873967	0.00512652	0.0149611	0.0431867	-0.0404422	-0.0177615	-0.00963178	0.0225925	-0.0427509	-0.0194875	-0.0333439
V544	-0.0580129	0.012018	-0.00453682	0.0174378	0.0133177	0.0139777	-0.0862672	-0.00325433	-0.0353868	0.0152837	-0.0236171	-0.0159548	-0.0134092	0.0325393	0.000238168	-0.00760442	0.0254919	-0.00701887	-0.0291535	0.0367657	-0.0432682	0.0391122	0.0313349	-0.0254033	-0.0134953	-0.0400854	0.00256798	-0.00714695	0.0299379	-0.015672	-0.0376642	0.0465541	-0.015493	0.0433953	0.0270165	0.0423115	0.0688855	-0.00367729	0.0211176	0.028793	0.0257104	0.035326	-0.0442467	-0.0117133	-0.0262444	0.0146674	-0.00828793	-0.0277213	-0.0221657
V545	-0.0566792	0.0144659	-0.00643732	0.011793	0.011063	0.00627731	-0.10221	0.00587302	-0.0329204	0.00652372	-0.034825	-0.0245979	0.000814549	0.0364676	-0.0100957	-0.00932245	0.00524407	-0.0256199	-0.0282703	0.0532426	-0.0330168	0.0503135	0.0334927	-0.0295552	-0.00619704	-0.0497129	-0.00873838	-0.0111027	0.0319576	-0.00294238	-0.0382221	0.0311306	-0.0134772	0.0370202	0.0371644	0.0775336	0.0427317	0.00434726	0.0244606	0.0582919	0.0411391	0.0347638	-0.027031	-0.00791123	-0.0289259	-0.0226533	0.0171594	-0.0305146	0.00718326
V546	-0.0561416	0.0194815	-0.0108673	0.0097139	0.00392521	0.00282666	-0.103173	0.0186937	-0.0327144	-0.00321683	-0.0344284	-0.0263935	0.00375693	0.0391681	-0.00659815	0.00126107	-0.0256397	-0.0395108	-0.0279618	0.0420805	-0.0179125	0.0558732	0.0330847	-0.0236308	-0.0101113	-0.0392859	-0.0199683	0.00506139	0.0184608	0.00635284	-0.0383725	0.00966688	0.0148062	0.0249514	0.0226538	0.0805901	0.0338103	0.0192346	0.0139924	0.0636216	0.0294729	0.0262425	0.0015269	0.0109753	-0.0391217	-0.0180517	0.0547429	-0.0485452	0.00489692
V547	-0.0560533	0.0198177	-0.0158839	0.0023806	0.00247199	0.0023248	-0.0936629	0.032625	-0.0394885	-0.0220935	-0.0246538	-0.0293628	0.00577406	0.0329459	0.00519881	-0.00387604	-0.0413915	-0.0617264	-0.0231232	0.0374026	0.0100164	0.0460046	0.0330466	-0.0017908	-0.0131734	-0.0306662	-0.0240472	0.0299939	-0.00681912	0.0100361	-0.0350545	0.00373978	0.013813	0.0239822	0.0293154	0.0630065	0.00916092	0.0482669	0.0245256	0.0442925	0.0272209	-0.00673151	0.0467136	-0.000826481	-0.0343355	-0.0663855	0.0656039	-0.025836	-0.00180211
V548	-0.0545582	0.0200683	-0.0202953	-0.00173591	0.00919593	2.51951e-05	-0.0869501	0.0425477	-0.0395355	-0.0366394	-0.00154491	-0.0374582	0.00968802	0.0283438	0.0236254	-0.01663	-0.0517859	-0.0792175	-0.0140782	0.0157527	0.041141	0.0474603	0.0290153	0.0313942	-0.0149358	-0.0212428	-0.0432272	0.0629726	-0.0218441	0.00713909	-0.0266232	0.0216493	0.0138323	0.0253568	0.0370501	0.0357404	-0.0192911	0.0727665	0.00400146	0.00820114	0.0355463	0.00277904	0.0698641	-0.0149392	-0.00931919	-0.0569244	0.0806757	-0.0220675	0.0036043
V549	-0.0524216	0.0209644	-0.0209214	-0.00832305	0.0108194	-0.00207637	-0.0904005	0.0381514	-0.0135787	-0.0274867	0.0130503	-0.0387135	0.0168033	0.029496	0.0432934	-0.0129472	-0.0409365	-0.102977	0.0126515	0.0135884	0.0579248	0.0399068	0.0155334	0.0618411	-0.00608551	-0.0309335	-0.062744	0.0727255	-0.0385186	0.0180148	0.00405345	0.0318145	0.0228612	0.0312803	0.0412908	0.00158566	-0.0235742	0.100746	-0.0281195	-0.00652447	0.0163791	0.0322015	0.0918849	-0.0145336	-0.000380159	-0.0346074	0.0910618	-0.0208558	0.00620129
V550	-0.0509725	0.0234042	-0.020723	-0.0131699	0.00731239	0.00241647	-0.0849085	0.0251079	0.0243488	-0.0266994	0.0177449	-0.0348631	0.0245244	0.0155586	0.0589127	-0.00689955	-0.0342965	-0.102666	0.0203941	0.000802979	0.0689226	0.0181833	-0.00379651	0.0950473	-0.00339632	-0.0220165	-0.0530583	0.0799122	-0.0464974	0.00667301	0.0303495	0.0709069	0.0361032	0.0237533	0.0479824	-0.033902	-0.0170944	0.106443	-0.0478345	-0.0124623	0.000513107	0.0279956	0.0884702	-0.0311001	0.0160639	-0.0188172	0.0725738	0.00869256	0.0170487
V551	-0.0495489	0.0283063	-0.0242573	-0.0189696	0.00547088	0.0197108	-0.0729779	0.0262794	0.0506592	-0.0131848	0.0115043	-0.0270809	0.046017	-0.00464528	0.0689957	-0.00704247	-0.0237646	-0.105444	0.0316014	-0.00238409	0.0858669	-0.00736054	-0.00954756	0.0925481	0.0187988	-0.00176735	-0.0325288	0.0769412	-0.0290835	-0.000357691	0.0385461	0.0597464	0.0229432	0.0279134	0.0405116	-0.0627315	-0.0124765	0.0896647	-0.0503308	-0.0225535	-0.0202659	0.0331869	0.0742376	-0.0194436	0.0332244	0.00156044	0.0413387	0.0411005	0.0209885
V552	-0.0476372	0.030939	-0.0258371	-0.0294138	0.000979787	0.0390842	-0.0720442	0.030464	0.0552926	0.0157202	-0.0117162	-0.0156858	0.0567982	-0.0221005	0.0559218	-0.00185759	-0.0101297	-0.108373	0.0384812	0.0233259	0.0831014	-0.0315602	-0.007141	0.0608346	0.0155049	0.0192664	-0.00888117	0.0447265	-0.0192492	-0.0261322	0.0610417	0.0371329	0.0167092	0.0647639	0.013411	-0.0530094	0.000136963	0.0644711	-0.0717495	-0.0195438	-0.0230543	0.000717607	0.0584934	-0.00903991	0.0521546	0.00933787	0.00832218	0.0434937	0.0403411
V553	-0.0455775	0.034204	-0.0259386	-0.0381914	-0.000168213	0.0544879	-0.0675512	0.0234733	0.059637	0.0530564	-0.0355733	-0.00500167	0.0537214	-0.0111176	0.0487883	-0.0085124	0.020767	-0.100106	0.0714844	0.0556815	0.0594394	-0.0466484	-0.0107421	0.00810994	9.79071e-05	0.0398227	0.0189917	-0.00984475	-0.0111697	-0.00562394	0.0494932	0.0217746	0.00192908	0.0621751	-0.0227094	-0.0446922	0.0222246	0.0130466	-0.0673884	0.005062	-0.0199112	-0.0385251	0.0302297	-0.0392568	0.0291891	0.00378384	-0.00792187	0.000106965	0.015177
V554	-0.0417831	0.0374471	-0.0268517	-0.0473681	0.00209862	0.0540823	-0.0630975	0.00422918	0.036982	0.0609679	-0.0352177	0.00111206	0.0624916	-0.00166924	0.0355505	-0.0220509	0.0388357	-0.0999747	0.0888408	0.0779457	0.0350793	-0.0198584	-0.0159954	-0.00775015	0.00313459	0.0527814	0.0328851	-0.048805	0.00509359	0.0243533	0.0603517	0.00696459	0.0237565	0.0609735	-0.0444923	-0.0249533	0.00443557	-0.0635306	-0.0246403	0.018087	-0.0139999	-0.0708741	0.0134418	-0.0599565	-0.00994362	-0.0169692	-0.0369878	-0.0253493	-0.00787456
V555	-0.0384066	0.0404103	-0.029088	-0.0537184	0.014828	0.0426998	-0.0685939	-0.00876919	0.00895699	0.0665802	-0.0302526	0.0195214	0.0625962	0.0276106	0.0181222	-0.0417494	0.0522918	-0.108989	0.0947378	0.0515642	0.00532381	0.0014237	0.00103988	-0.0127489	-0.0116939	0.042704	0.0445809	-0.0494503	0.00899301	0.0478293	0.0554267	0.00513993	0.010103	0.0506201	-0.0318084	-0.0194523	-0.0251778	-0.104603	0.012722	0.060719	0.0156954	-0.0504089	0.0260505	-0.0378989	-0.0401743	-0.0274579	-0.0519183	-0.0341652	-0.0285493
V556	-0.036746	0.0453988	-0.033109	-0.0545232	0.0261303	0.0231649	-0.0648155	-0.0314412	-0.0124071	0.0392582	0.0052456	0.0199395	0.0461934	0.0550432	0.0113673	-0.0631954	0.0569835	-0.0944748	0.0749738	0.0324683	-0.0216879	0.0218001	0.0101151	-0.0393406	-0.0238292	0.0334217	0.0540221	-0.0300247	-0.0106995	0.0507818	0.0361816	0.012592	0.0152702	0.0274379	-0.0161349	0.0171257	-0.0476912	-0.0871092	0.0255502	0.0742555	0.0202886	-0.0553199	0.00564458	-0.0194135	-0.0742775	-0.0082385	-0.0228768	-0.00221038	-0.0348608
V557	-0.0363653	0.0445338	-0.0362169	-0.0573228	0.0299323	0.0243951	-0.0648001	-0.0267555	-0.0395474	0.014895	0.046884	0.00501015	0.0349841	0.0765578	-0.00223249	-0.0641645	0.0420166	-0.0692411	0.0499235	0.0160552	-0.033991	0.025473	0.00458416	-0.0300745	-0.0249428	0.038668	0.068486	-0.0354091	-0.0383314	0.0488965	0.0201463	-0.00426338	-0.0141882	-0.0128866	0.00854747	0.0573589	-0.068877	-0.0429172	0.0193158	0.0218195	0.0231999	-0.0544708	-0.00318546	-0.0199226	-0.0647289	-0.0314328	-0.0249871	0.00739395	-0.0211662
V558	-0.0368347	0.0427875	-0.0394667	-0.0561281	0.0296314	0.0240056	-0.0576808	-0.0206274	-0.0595046	-0.0171711	0.0804616	-0.00813189	0.0300253	0.0846616	-0.0100172	-0.062238	0.00671502	-0.0427464	0.0223551	0.0059513	-0.0429862	0.0226703	-0.00385699	-0.0170745	-0.0210824	0.0466548	0.0680965	-0.00722825	-0.0672709	0.0259368	0.0194895	0.00830973	-0.0433542	-0.021438	0.0457491	0.0625393	-0.062999	-0.0267759	0.0177365	-0.00121695	0.05361	-0.025301	-0.0275351	-0.0121121	-0.00728915	-0.0254674	-0.0278101	-0.012492	-0.0264621
V559	-0.035553	0.0421973	-0.042351	-0.0568905	0.0360701	0.0318919	-0.053802	-0.00599901	-0.0646404	-0.0203284	0.09236	-0.0148714	0.0011692	0.0649542	0.00354768	-0.0510502	-0.0324212	-0.0302573	0.0160734	0.00744736	-0.022989	0.0115782	-0.0367859	-0.0211139	-0.0163384	0.0388341	0.0535786	0.0170095	-0.0745643	0.00128712	0.0138329	0.00984955	-0.0551435	-0.0397896	0.0663684	0.0565547	-0.0512012	-0.016051	-0.0403492	-0.0327552	0.045809	0.0246033	-0.0251802	-0.0308043	0.0297883	-0.0279774	-0.0374379	-0.0108384	-0.00559139
V560	-0.0359442	0.0398941	-0.0450439	-0.054094	0.0307131	0.0353552	-0.0473439	0.0153264	-0.0807479	-0.0232018	0.0999337	-0.0287953	-0.0067125	0.0416458	0.0195106	-0.0232114	-0.0516698	-0.0129202	0.0184475	0.00791003	-0.0199991	0.00235248	-0.0456972	-0.0290723	0.00204025	0.0146151	0.0508499	0.015756	-0.0706445	-0.0389106	0.0246008	0.0140166	-0.0555463	-0.0352337	0.0638253	0.0513729	-0.0308419	0.00310243	-0.0448192	-0.0326055	0.0139849	0.0517254	-0.0319606	-0.0439873	0.0812021	-0.0162576	-0.0253957	-0.00936381	0.0179045
V561	-0.0352434	0.0390626	-0.0484297	-0.0524051	0.0175448	0.0392084	-0.0565141	0.0408775	-0.091981	-0.0353873	0.0774333	-0.0182957	-0.0175837	0.0158145	0.0388978	0.0129612	-0.0626923	0.0101904	0.0210211	0.0169067	0.00108811	-0.00731431	-0.0247815	-0.0605362	0.0298437	-0.0316624	0.0283033	0.0198406	-0.0515301	-0.0747028	0.0347578	0.0211575	-0.0360582	-0.00948585	0.0615942	0.0287549	-0.0122387	0.00174007	-0.0489292	0.00261437	-0.017495	0.0300482	-0.0270489	-0.0433481	0.116599	0.0226218	-0.0171471	-0.0109937	-0.00930615
V562	-0.0344726	0.0348687	-0.0468597	-0.0505417	0.0247388	0.0301747	-0.0544714	0.0676429	-0.101591	-0.0406762	0.0437219	-0.0136658	-0.00687778	-0.00510701	0.0517306	0.0835142	-0.0745281	0.037972	0.0321253	0.00549094	0.0202677	-0.00823676	-0.00457524	-0.083734	0.0604026	-0.076595	-0.000837114	0.000443173	0.00132825	-0.0769359	0.0214373	0.0242912	-0.0119851	0.0236985	0.0352585	0.00524722	0.00381336	-0.025059	-0.0532981	0.0059793	-0.0221556	0.0278163	-0.0243086	-0.0702154	0.131377	0.0360209	-0.014972	-0.0483013	-0.00477764
V563	-0.0303364	0.0326537	-0.0493284	-0.0533427	0.0282956	0.0152064	-0.0354853	0.0647743	-0.0958032	-0.0552634	0.0329552	-0.0200945	0.0103368	-0.0227605	0.0759041	0.118794	-0.078983	0.0442471	0.0424447	-0.0159481	0.043716	-0.0274135	0.00639268	-0.0853643	0.0555671	-0.102415	-0.033257	-0.0138867	0.0266232	-0.0580668	0.0455871	0.0146334	0.0422523	0.0625769	0.0482585	-0.00351313	0.0206503	-0.0669967	-0.0382856	-0.00279897	-0.0390796	0.0193662	-0.0208884	-0.0802406	0.117439	0.0286925	0.00637775	-0.0775025	0.0234279
V564	-0.02907	0.0361618	-0.0504993	-0.0574526	0.0241503	0.00775202	-0.0137325	0.0398712	-0.0794174	-0.0532932	0.0321186	-0.0117771	0.0266155	-0.0367753	0.0724367	0.11027	-0.0568778	0.0329438	0.0484884	-0.0695161	0.0636286	-0.0393028	0.00557731	-0.0848058	0.0243205	-0.118907	-0.0583236	-0.0296442	0.0409532	-0.0236745	0.0267715	0.0108008	0.0801691	0.0551969	0.0714987	-0.0406124	0.00850644	-0.0930827	-0.013238	-0.0268358	-0.0376294	0.0136105	-0.034332	-0.0734409	0.0984622	0.0182945	0.0245599	-0.0513587	-0.00144812
V565	-0.0284238	0.0390444	-0.0512003	-0.0662142	0.0313505	-0.00339128	-0.00521292	-0.00207658	-0.0521798	-0.0529992	0.0252174	-0.0113108	0.0548205	-0.0171428	0.0431456	0.0788898	-0.0250478	0.0171778	0.0435338	-0.105929	0.0486652	-0.0372671	-0.0212919	-0.0649971	0.0169667	-0.116516	-0.0718565	-0.0416892	0.0388472	0.0315633	0.0123385	0.0103492	0.0747286	0.0445841	0.0644115	-0.0200562	0.00749068	-0.0922384	0.00856092	-0.0377221	-0.0175956	0.0127615	-0.0564042	-0.0743144	0.0475561	-0.00178114	0.0166614	-0.0108235	-0.011563
V566	-0.0287665	0.0426433	-0.0426694	-0.0695622	0.0220872	-0.00102519	-0.00662481	-0.0581342	-0.018424	-0.0305308	0.0153659	0.00423059	0.0606161	0.00197033	0.0141118	0.0318031	0.00656876	0.0094729	0.022852	-0.13778	0.0426048	-0.0226338	-0.0424843	-0.0343918	0.0145883	-0.111862	-0.0951919	-0.0155214	0.0122341	0.0956171	0.037259	0.029318	0.0893636	0.0394568	0.0617403	-0.00209629	0.0218314	-0.0791385	0.0193295	-0.05249	-0.00480041	0.0166182	-0.0628449	-0.0412665	-0.019951	0.043909	-0.00619233	0.00149287	-0.0322466
V567	-0.0289635	0.0440667	-0.0323321	-0.0739769	0.013881	0.0131996	-0.00708195	-0.0958515	0.00889337	-0.00320295	-0.00349715	0.0226953	0.071259	-0.00113336	-0.0230492	-0.0102289	0.0210527	0.00358959	-0.00123047	-0.134593	-0.00146903	-0.0142712	-0.0445635	-0.0175889	-0.0159944	-0.101816	-0.0803681	0.0122681	0.00770555	0.113262	0.045286	0.0322799	0.0594279	-0.00481249	0.0762305	0.0215474	0.0291133	-0.0241712	0.0220122	-0.0313485	0.0123672	0.0270948	-0.0672634	-0.0263612	-0.0728307	0.0198048	-0.037455	0.0659768	-0.018991
V568	-0.029186	0.0458558	-0.0309926	-0.0766706	0.00727141	0.0427242	-0.00497322	-0.100746	0.0159072	0.0144878	-0.015206	0.0356622	0.0568879	-0.036772	-0.0427028	-0.036989	0.0159981	0.00112127	-0.00920406	-0.0980943	-0.0304077	0.00770878	-0.00522944	-0.0163926	-0.055944	-0.0795408	-0.0356713	0.0219278	-0.0198827	0.0847072	0.0194778	0.00957757	0.0032767	-0.0371795	0.0495964	0.047661	0.0183	0.0112882	-0.00852251	-0.0549275	0.0140248	0.0615001	-0.0547214	-0.0309768	-0.0822326	0.0281192	-0.0316507	0.0592317	0.00370925
V569	-0.0269093	0.0431033	-0.0312557	-0.0787456	0.010203	0.0612617	-0.0208103	-0.0852936	0.0250914	0.0498877	-0.0343988	0.0325	0.0449889	-0.0634756	-0.0420718	-0.0293459	0.014753	0.00813686	-0.00687653	-0.07061	-0.0678147	0.0196697	0.0220734	-0.0404999	-0.0785124	-0.0612585	-0.0319185	0.023204	-0.030149	0.0583505	0.0124245	-0.0544781	-0.0420213	-0.0404714	0.0235149	0.0653365	-0.000716722	0.0464205	-0.0282654	-0.0740177	0.0185253	0.0797919	-0.021594	-0.00844258	-0.048458	0.0503816	-0.061062	0.0442037	0.0192246
V570	-0.0261175	0.0417142	-0.0304721	-0.0786576	0.0109175	0.0730742	-0.0328777	-0.0566333	0.0362139	0.0622268	-0.0261324	0.0176955	0.0268837	-0.0676888	-0.0296679	0.000489026	0.0277834	0.0263805	0.00244623	-0.0411954	-0.104219	0.0266925	0.0477262	-0.0549419	-0.0830924	-0.0355731	-0.025511	0.0194955	-0.0449935	0.0242686	-0.00314702	-0.0693559	-0.057441	-0.0441666	-0.0308428	0.0664938	-0.00754822	0.0528194	-0.0303464	-0.0570486	0.0364046	0.0716438	-0.0181989	-0.00846047	-0.0651564	0.0681904	-0.0628099	0.0444885	0.0113836
V571	-0.024135	0.0442141	-0.0329453	-0.0770502	0.0209957	0.074221	-0.042108	-0.0202132	0.0446123	0.0688335	-0.0236614	0.0139923	0.0295025	-0.0606338	-0.00683447	0.0286545	0.0312763	0.0488957	0.021792	0.00153207	-0.106478	0.0503048	0.0682621	-0.0633674	-0.0859984	-0.00224832	-0.0282231	0.00177664	-0.0261609	0.0138514	0.00214367	-0.088931	-0.0551516	-0.0485107	-0.0468225	0.0622204	-0.027628	0.0224384	-0.0369466	-0.0319365	0.0450048	0.0537443	0.0251079	-0.00157236	-0.0367169	0.068763	-0.0391618	0.0508878	-0.00337739
V572	-0.0224708	0.0433237	-0.038739	-0.076797	0.0303256	0.0729458	-0.0443227	0.0100613	0.0112007	0.0611073	0.00629616	0.00103692	0.0602957	-0.0444607	0.0135458	0.0572324	0.0409357	0.058935	0.0167062	0.0392643	-0.0919545	0.0511549	0.0883089	-0.0513957	-0.0692972	0.037342	-0.0267234	0.00835488	-0.0343243	-0.0245902	0.031277	-0.0629686	-0.0435099	-0.0785499	-0.0609212	0.0420516	-0.0533643	-0.00543362	-0.0552574	-0.00305883	0.0281216	0.020353	0.0649	0.0141663	0.0141351	0.0419497	-0.00929245	0.0350422	0.0116864
V573	-0.0221429	0.0465603	-0.0396171	-0.0686959	0.0381893	0.0671513	-0.0325362	0.0419811	-0.00777428	0.0500339	0.0168066	-0.00351735	0.061756	0.00482572	0.00690163	0.073228	0.0568635	0.0608174	0.00464269	0.0635682	-0.0736735	0.0481415	0.0731792	-0.0340893	-0.054345	0.054748	-0.0156492	-0.00709284	-0.0414839	-0.0361594	0.0190856	-0.0423636	-0.0486324	-0.142622	-0.0456919	-0.000465451	-0.0909836	0.0150329	-0.0379192	0.0197468	-0.0210997	-0.00641195	0.0867228	0.014499	0.0535885	0.0269381	0.0537065	0.00282395	0.0238864
V574	-0.0224045	0.0497398	-0.0339009	-0.0668185	0.0459539	0.0626491	-0.0208508	0.0542652	-0.0213407	0.0262577	0.013391	-0.012862	0.0639182	0.0354448	-0.026324	0.0879609	0.0690809	0.0699697	-0.0175838	0.0591257	-0.0202968	0.0270922	0.0451811	0.0239874	-0.00928883	0.0764997	0.0195098	-0.0549523	-0.0358608	-0.0233476	0.0504242	-0.0201985	-0.0251793	-0.143311	-0.0295832	0.00141442	-0.107095	-0.000767256	-0.00842624	-0.0466743	-0.0638652	-0.050657	0.0654304	-0.00215991	0.0610012	0.0140484	0.0894163	-0.0480752	0.0339303
V575	-0.0206928	0.0514442	-0.0316148	-0.0649134	0.0432685	0.0661164	-0.0111281	0.0578466	-0.0178872	-0.00267862	0.00931359	0.00366624	0.0458229	0.0556929	-0.0671007	0.071185	0.0724508	0.0416043	0.0169329	0.0302635	0.00802801	-0.021472	-0.00114132	0.0925073	0.0325267	0.0979531	0.0530437	-0.0843926	-0.00654545	-0.0245551	0.0532716	-0.0352292	-0.0462047	-0.12798	-0.00676929	-0.0100801	-0.0957391	-0.0166583	0.0221916	-0.0462894	-0.0672807	-0.015437	0.0307721	-0.0178173	0.0781265	0.0364672	0.0810037	-0.0891522	0.028335
V576	-0.0192633	0.0547068	-0.0289992	-0.0665009	0.0572526	0.0657673	-0.0106334	0.0279316	-0.00353817	-0.0096805	-0.014159	0.0141463	0.0126747	0.0723711	-0.0669744	0.0334871	0.0621113	0.0154973	0.0422209	-0.007564	0.0229094	-0.0306882	-0.0727161	0.108801	0.0391975	0.0812602	0.0683048	-0.101576	0.0140568	-0.00137604	0.0432854	-0.0382777	-0.0540747	-0.0663953	0.0213307	-0.0200436	-0.0826869	-0.00548993	0.0537573	-0.0369888	-0.0540872	0.0112425	0.00584783	-0.0189597	0.0521074	0.0490711	0.0283328	-0.0665253	0.0128066
V577	-0.0183666	0.0536748	-0.0246505	-0.0670165	0.0633172	0.0754591	-0.00456695	-0.00154258	0.0143089	-0.011039	-0.0110996	0.0168769	-0.0205005	0.048762	-0.0769075	-0.00628867	0.0417648	-0.0311056	0.0668258	-0.0268444	0.0278325	-0.0213203	-0.101451	0.111875	0.0184716	0.0674392	0.0502511	-0.129245	0.0511206	0.0313159	0.0219959	-0.0732998	-0.0598161	-0.032657	0.00944922	-0.0195887	-0.0426356	-0.016875	0.0278736	-0.0631554	-0.0273565	0.0283775	0.0150557	-0.0476948	0.0329988	0.0480487	-0.00844716	-0.0541247	-0.0019027
V578	-0.0194152	0.0506998	-0.0220088	-0.0724739	0.0530321	0.080241	-0.00980025	-0.0346255	0.00980445	-0.0260344	-0.0233613	0.011396	-0.0371647	0.038984	-0.0697643	-0.0224552	0.00944983	-0.0374767	0.0609204	-0.0451445	0.0124597	-0.0307951	-0.113221	0.0793659	0.0205287	0.0403694	0.0223177	-0.151273	0.0738445	0.0323726	0.0281475	-0.0593976	-0.0740107	0.0334061	0.00264805	-0.0373347	-0.00537622	-0.0211941	0.0574419	-0.0431472	0.036126	0.00862107	0.00525933	-0.042368	-0.0277071	0.0423639	-0.0325662	-0.0418773	-0.058889
V579	-0.020809	0.048482	-0.0227339	-0.0749272	0.0582075	0.0820481	-0.017548	-0.0390998	-0.000133145	-0.0261275	-0.0284674	0.0148269	-0.044064	0.0298375	-0.0664303	-0.00320579	-0.0170635	-0.0173704	0.0536036	-0.0471981	0.0104083	-0.0406909	-0.0890286	0.0635947	0.0131901	-0.0129619	-0.0191021	-0.126794	0.0793687	0.0287884	0.0171741	-0.056989	-0.0775632	0.0858696	-0.0113554	-0.0671374	0.0405333	-0.0361152	0.0286008	-0.0266683	0.0837534	0.010555	0.0317351	-0.0364914	-0.0288851	0.0295693	-0.0214992	-0.0159569	-0.07368
V580	-0.0224663	0.0448055	-0.0297125	-0.0751378	0.0620399	0.0765555	-0.0103233	-0.0547846	-0.00193396	-0.0312206	0.011551	-0.0185505	-0.0229114	0.0289255	-0.03023	-0.00108521	-0.0369026	-0.0109261	0.0673441	-0.0554599	-0.0205253	-0.0584009	-0.057947	0.0421283	-0.0325643	-0.0158876	-0.0530437	-0.0865019	0.0736623	0.0161195	0.00296931	-0.0726116	-0.0617192	0.0987453	-0.00921571	-0.0855089	0.0445768	-0.0212249	0.0150545	-0.0186384	0.12001	0.0181926	0.0709489	-0.0140071	-0.027437	0.00963271	-0.026817	-0.0153615	-0.054638
V581	-0.0245758	0.0424096	-0.0359483	-0.074393	0.0607398	0.0663172	-0.00273475	-0.0481069	-0.00872236	-0.0455025	0.0501639	-0.0519012	-0.0205816	0.0388069	-0.00326862	0.00967809	-0.03484	0.01175	0.0388867	-0.0377101	-0.0157266	-0.0669153	-0.0244522	0.0183364	-0.0521199	-0.00224326	-0.0844007	-0.051787	0.045664	-0.00501735	-0.00182774	-0.0600683	-0.0574194	0.0968563	0.00134984	-0.101494	0.0302794	-0.030875	0.00983632	0.0142357	0.104455	-0.014618	0.0820922	0.0471662	-0.0331436	-0.00425274	-0.0112643	-5.58944e-05	-0.03183
V582	-0.0276221	0.0419295	-0.0433119	-0.0678038	0.0598888	0.0526853	0.00523636	-0.0335313	0.00195012	-0.0477054	0.0768577	-0.0562259	0.0042163	0.070579	0.0178343	0.0383177	-0.0171677	0.043607	0.00767163	-0.00818241	-0.0123381	-0.0601426	-0.0156111	-0.00178155	-0.0307384	0.00884462	-0.0904647	0.00686494	0.0118758	-0.00470949	0.000192627	-0.0281045	-0.0446267	0.064929	0.00548933	-0.107364	0.0113114	-0.046958	0.0310425	0.0462927	0.0869437	-0.040843	0.0891271	0.0635915	-0.00975956	-0.017422	0.0216071	0.0241276	-0.0156421
V583	-0.0272086	0.041279	-0.0440261	-0.0642494	0.0638936	0.0546922	0.0114201	-0.0325143	-0.0038713	-0.0394896	0.0724159	-0.0599838	0.0183938	0.0842542	0.0355138	0.0411159	-0.000121194	0.0715076	0.000427122	0.0219159	-0.0166322	-0.0769329	0.0155004	0.00660197	-0.0281722	0.00958282	-0.0787064	0.0450775	-0.0357594	-0.0159359	-0.0048169	0.0154168	-0.00579554	0.0537426	0.022839	-0.0974098	-0.0175085	-0.0637547	0.0287667	0.0545069	0.0297555	-0.0525975	0.0633468	0.0860312	-0.00639572	-0.0398835	0.012045	-0.00691302	0.0401747
V584	-0.0275426	0.0435949	-0.0373985	-0.0651755	0.0533654	0.0698474	0.0123078	-0.0605413	0.00143321	-0.010524	0.0647141	-0.0586517	0.0269677	0.075132	0.0227753	0.0350449	0.00492171	0.0777326	-0.0103801	0.0409268	-0.0178896	-0.0635483	0.0324077	0.000233257	-0.0398039	0.0129951	-0.0489602	0.064299	-0.053556	-0.0148675	-0.00245283	0.0425024	0.0326395	0.001154	0.031798	-0.100579	-0.0380392	-0.0519218	0.0359619	0.0675983	0.00606564	-0.0176891	0.036312	0.0814781	0.00807631	-0.0408992	-0.00686814	-0.0398094	0.0600887
V585	-0.0279181	0.0429965	-0.0329619	-0.0684952	0.0454892	0.0842454	0.00863206	-0.0725529	0.00337857	0.00607916	0.0478946	-0.0630374	0.0235509	0.0564175	0.00561331	0.0482563	0.0102281	0.0724469	0.0179188	0.0345065	-0.0276097	-0.0515387	0.0432136	0.0161871	-0.0387497	0.00370493	-0.0194451	0.0487447	-0.0435639	-0.0347595	-0.0672458	0.0192408	0.0535592	-0.0450583	0.0155011	-0.0610218	-0.0450045	-0.0403017	0.0520352	0.0527954	-0.0358253	0.042292	0.00490042	0.0433147	0.0280323	-0.0479364	-0.0147002	-0.0691971	0.0797968
V586	-0.0267904	0.0438336	-0.0304119	-0.0688435	0.0367292	0.0985479	0.000768477	-0.0720548	0.0152099	0.00500053	0.0326995	-0.0722493	0.00902586	0.0132338	-0.0170356	0.0364419	0.00662475	0.0507325	0.0402341	0.0238138	-0.0391348	-0.0449242	0.0642158	0.0126695	-0.016563	-0.0110626	-0.0194558	0.0235301	-0.0331753	-0.0365733	-0.115035	0.00986543	0.0797019	-0.0509107	-0.0111578	-0.0117109	-0.00529872	-0.0455816	0.0888641	0.00517987	-0.0637235	0.0634499	-0.0196138	0.0174982	-0.0106933	-0.0472903	-0.0646782	-0.0673351	0.0830517
V587	-0.0246741	0.0456842	-0.0272895	-0.0705968	0.034788	0.100155	-0.0154714	-0.053836	0.0256464	0.00865839	-0.00330265	-0.084041	0.0180139	0.00343605	-0.0542277	0.0254888	-0.00946073	0.032844	0.0538725	0.000312809	-0.0540795	-0.0283526	0.030722	0.0187043	0.0201167	-0.00689779	-0.0179815	0.00958233	0.025546	-0.0196575	-0.135503	-0.0393549	0.095868	-0.0500009	-0.0480357	0.0270319	0.0443614	-0.028481	0.112842	-0.0389302	-0.0407253	0.0410627	-0.052117	-0.00621064	-0.0138387	-0.0546759	-0.0651295	0.00215204	0.058021
V588	-0.0244538	0.0485666	-0.0269563	-0.0673418	0.030564	0.103632	-0.00748869	-0.0396075	0.0278558	0.0124201	-0.0162036	-0.0773857	0.0146942	-0.0122938	-0.0646423	0.00147535	-0.00577223	0.00377184	0.034797	0.0336941	-0.0436463	-0.00463889	0.0215182	0.00114796	0.0610092	0.00781314	-0.00162115	0.0061695	0.0401976	0.00188784	-0.130333	-0.0477325	0.0842821	-0.0375088	-0.0747844	0.04502	0.100948	0.00235277	0.103933	-0.0560938	-0.0258066	0.015933	-0.0393677	-0.00390387	-0.0250472	-0.0632464	-0.0161552	0.0392568	0.0163106
V589	-0.0247385	0.0496123	-0.0265667	-0.0691627	0.0268036	0.0965009	-0.00406468	-0.0347171	0.0128275	0.0268753	-0.0195991	-0.0560345	0.023428	-0.0280892	-0.0580987	-0.00979494	-0.00436898	-0.0260927	-0.000932253	0.0541248	-0.032846	0.00488695	0.0112391	-0.0319612	0.0863925	0.011642	-0.00612915	0.00863449	0.0535089	0.0253151	-0.0978395	-0.0426176	0.0663797	-0.0349069	-0.0654504	0.0247264	0.126143	0.0459109	0.084206	-0.0686283	-0.0299067	-0.0160039	0.00486669	0.00174257	-0.0113273	-0.0638701	0.0335476	0.0631498	0.0160745
V590	-0.0253316	0.0508988	-0.0285195	-0.068347	0.0238148	0.0842888	-0.00256325	-0.0149379	-0.00460918	0.0248757	-0.00938503	-0.0274172	0.0160641	-0.0124725	-0.0374245	-0.0228303	0.00887305	-0.0580962	-0.0249364	0.0874915	-0.015408	0.0145954	0.00786402	-0.0548613	0.0928323	0.0170256	0.0152404	0.0173988	0.0257678	0.0439969	-0.067	-0.0279682	0.0396805	-0.0350643	-0.076609	-0.0124893	0.154584	0.0737909	0.102145	-0.0635673	-0.027538	-0.00439884	0.0161632	-0.00692036	-0.0410287	-0.0268472	0.0818921	0.0253153	0.00976533
V591	-0.0273163	0.0516136	-0.0304298	-0.0666512	0.0310514	0.0673819	-0.00706522	0.00586537	-0.0120126	0.0236396	-0.0277239	0.0241905	0.00292404	-0.0123414	-0.0397373	-0.00329034	0.0341775	-0.0650001	-0.0449098	0.0958404	-0.000488032	0.021245	0.0134402	-0.0669729	0.0837549	0.0236321	0.0286565	0.0372725	0.00466712	0.0668474	0.00638012	-0.0220828	0.00527605	-0.0225784	-0.0445386	-0.031429	0.148087	0.0700546	0.0817539	-0.0750961	-0.0378022	-0.00542215	0.035968	-0.0107421	-0.0207628	0.00886383	0.0898333	-0.00612331	-0.000569483
V592	-0.0271147	0.0485567	-0.0301256	-0.0724637	0.0330744	0.0593679	-0.0153216	0.00424031	-0.00731247	0.0266377	-0.0298175	0.0543191	0.0081875	-0.0218208	-0.0229188	0.0308351	0.0624119	-0.0536608	-0.0384393	0.0985529	0.0190228	0.00995857	0.0279547	-0.0652818	0.0491215	0.0419942	0.0558655	0.0680638	-0.0280849	0.064799	0.0610386	-0.00275684	-0.0238211	-0.00571008	-0.0384381	-0.0389907	0.111459	0.0415519	0.0449625	-0.0736653	-0.00697041	0.0163597	0.00666139	0.000782475	-0.0386706	0.0531413	0.0387083	-0.0289505	0.0011396
V593	-0.0251956	0.0472951	-0.0306274	-0.0768527	0.0324621	0.0566607	-0.0297402	0.00348486	-0.0101744	0.0231105	-0.0169406	0.0731704	0.0104751	-0.0349607	-0.0122909	0.0372494	0.0751347	-0.0605628	-0.0280766	0.0976984	0.00664249	0.013792	0.0333753	-0.0558136	0.000886077	0.038315	0.0780662	0.0737531	-0.0505804	0.0484746	0.058091	0.00494712	-0.0483428	-0.0108552	-0.0214668	-0.0646347	0.0522424	0.0306088	0.0121443	-0.0214332	0.0182041	0.0541749	-0.0409088	0.0174449	-0.00471671	0.0801392	-0.00573182	-0.0244	0.0061847
V594	-0.0249641	0.0458106	-0.0269651	-0.0829	0.0412246	0.0620584	-0.0351439	-0.0114649	-0.00468497	0.0255873	-0.0142328	0.0566568	0.0193116	-0.0523125	-0.0195389	0.035722	0.0562043	-0.0426916	-0.0316045	0.0684687	0.0231435	-0.0111668	0.0395785	-0.0373299	-0.0403848	0.020141	0.0758078	0.0635547	-0.0547508	0.0597081	0.062324	0.0539844	-0.0149021	0.00227013	-0.024346	-0.0442256	0.0218959	0.012566	-0.0479509	-0.0384317	0.047227	0.0480376	-0.0683354	0.0107487	-0.00677963	0.0402535	-0.0478418	-0.0272996	0.0333276
V595	-0.0246673	0.0473853	-0.0257485	-0.0836378	0.0338205	0.0688736	-0.0367982	-0.0204504	-0.0153197	0.0424558	-0.0103246	0.032245	0.0322575	-0.0673371	-0.0400069	0.0413956	0.00918751	-0.0223316	-0.0148844	0.0193838	0.0010861	-0.0320901	0.0318955	-0.0197839	-0.0522314	0.00103712	0.0718871	0.049032	-0.0394898	0.0521531	0.0417817	0.0696706	0.0119	0.00452923	-0.0416468	-0.0319289	-0.00588715	-0.0237143	-0.0983853	-0.0129309	0.0504848	0.0531931	-0.0940947	-0.00065613	-0.0214244	0.0158424	-0.0333237	-0.00625644	0.0504061
V596	-0.0235308	0.0466024	-0.0264583	-0.0839993	0.0370706	0.0731481	-0.0286422	-0.0145483	-0.0293191	0.0595129	-0.0171228	-0.00292659	0.0400488	-0.0706501	-0.0338853	0.0410317	-0.0111061	0.0220239	0.00140009	-0.0512265	-0.0159721	-0.049148	0.0177854	-0.00326944	-0.0204512	-0.0307403	0.06079	0.0360739	-0.0161334	0.0192998	0.00430127	0.0914771	0.0405636	0.0569976	-0.036815	-0.0109668	-0.0230818	-0.00882339	-0.0930676	0.0146596	0.0549621	0.0180403	-0.0688303	0.0126754	-0.0260866	0.025444	-0.0238147	0.0309726	0.0674274
V597	-0.0246507	0.0457016	-0.0288385	-0.0801816	0.0422976	0.0662611	-0.0101985	-0.00938873	-0.0368045	0.0568663	-0.0112808	-0.0287547	0.0475926	-0.0853493	-0.0228619	0.0174797	-0.0218962	0.0335054	0.0141314	-0.100437	-0.0374616	-0.048267	0.0156494	0.0388756	-0.00703178	-0.0364247	0.0191783	0.0469517	-0.00474854	0.0192413	-0.0156413	0.0928227	0.0552303	0.0672596	-0.0461254	0.00273677	-0.0473849	-0.00886089	-0.062211	0.0418852	0.042354	-0.0114315	-0.0437786	0.0350835	-0.01601	0.03122	0.00436507	0.0416536	0.0479589
V598	-0.0257576	0.0447333	-0.0320365	-0.080005	0.04555	0.0591325	-0.00273087	-0.00815373	-0.0378289	0.0442303	-0.00800365	-0.0556499	0.0324273	-0.0863951	-0.0055357	-0.000785662	-0.00968601	0.0369977	0.00493309	-0.10248	-0.0464856	-0.0442503	-0.0102678	0.0578433	0.0232677	-0.0328506	0.0135536	0.0477942	0.00182643	0.0157555	-0.00964672	0.0845118	0.041172	0.0787626	-0.0233463	0.0199255	-0.0873688	0.00778081	-0.00527831	0.0725887	0.0338874	-0.0600403	-0.0126031	0.054501	-0.039379	0.0333568	0.0245846	0.0439565	0.0524016
V599	-0.0264194	0.0438196	-0.035435	-0.0791177	0.0374938	0.0498727	0.00160202	0.00250968	-0.0431867	0.0310662	-0.00187985	-0.0473336	0.0131686	-0.0924838	0.0267618	-0.00712546	-0.00425491	0.0528429	-0.0187442	-0.0890549	-0.0402721	-0.0317921	-0.0173492	0.058584	0.0682853	-0.0315725	-0.000833085	0.041587	-0.000664321	0.0319373	0.0296825	0.0759272	0.0292878	0.0968149	0.0262132	0.0280271	-0.0851581	0.0145371	0.0458533	0.083372	-0.0055347	-0.0676601	0.00788025	0.079107	-0.043105	0.00940708	0.0586036	0.062334	0.0288424
V600	-0.0257707	0.0438158	-0.040137	-0.0762314	0.0287758	0.0584243	-0.0130365	0.0010096	-0.0386937	0.0266386	0.00558232	-0.0327669	-0.00051694	-0.0903375	0.0616595	-0.0368599	-0.00659731	0.0521724	-0.0142304	-0.0623464	-0.0230953	-0.0211029	-0.0116868	0.0373548	0.0781577	-0.0216205	0.00557191	0.0250986	0.0016881	0.0442683	0.0569646	0.0544741	0.00684736	0.0959162	0.0773584	0.0160745	-0.0824247	0.0575842	0.0949684	0.0828452	-0.00898396	-0.0745348	0.0234888	0.0808297	-0.019539	-0.00518071	0.0445328	0.0241888	-0.0082169
V601	-0.0246667	0.0417252	-0.0358687	-0.0810285	0.0325425	0.0679634	-0.0373727	-0.0172876	-0.0396689	0.0146801	8.41147e-05	-0.0215169	-0.0317121	-0.0860221	0.0618239	-0.0639581	-0.00339544	0.0562394	-0.0399355	-0.0124281	0.0223247	-0.00625818	-0.0040716	0.031058	0.05854	0.0024865	0.0224069	-0.00327697	0.0126203	0.0465927	0.0544689	0.0466637	-0.0028667	0.0793466	0.102655	0.0233055	-0.0479655	0.053601	0.114032	0.0603378	-0.0237092	-0.0543126	0.00326804	0.0938085	-0.00769004	-0.00540606	0.0193679	-0.0221238	-0.0526513
V602	-0.0262311	0.0408234	-0.0316719	-0.0778025	0.0245319	0.0713485	-0.0562827	-0.0249784	-0.0391535	0.00768714	0.0311347	-0.00596601	-0.0472901	-0.0913973	0.0594844	-0.0572328	-0.00680956	0.0530695	-0.0537656	0.0476061	0.0688546	-0.00340459	-0.0128913	0.0238213	0.0374496	0.00566723	0.0263659	-0.0197295	0.0584786	0.0165483	0.0657561	0.0336579	0.00469981	0.0395435	0.0904344	0.0410825	-0.0105289	0.0640903	0.0875161	0.0676866	-0.0276748	-0.0401925	-0.0143229	0.0538576	0.0116568	0.00124428	-0.00353688	-0.0360312	-0.0815897
V603	-0.0257052	0.0400613	-0.0317456	-0.0756194	0.0332943	0.0727646	-0.0669058	-0.00859664	-0.0404083	-0.00911432	0.0252466	-0.00310838	-0.0468452	-0.103099	0.0329563	-0.0485008	-0.00437929	0.0466624	-0.0487401	0.0699782	0.0989284	-0.01678	-0.0298704	0.0395753	0.0133078	0.0111591	0.0231571	-0.0321323	0.087295	0.000731834	0.0351241	0.0207853	0.000130256	0.00899882	0.074744	0.0689431	0.0222959	0.0505212	0.0528791	0.0501283	-0.01759	0.00396408	-0.0355817	0.028824	0.0295125	0.00989034	-0.0271608	-0.0649082	-0.0865102
V604	-0.0245622	0.0428553	-0.0295595	-0.0714056	0.0426928	0.0669803	-0.0652828	-0.00520461	-0.016101	-0.019752	0.0370473	-0.0163344	-0.0416233	-0.118021	0.0104982	-0.0407395	-0.0139676	0.0243436	-0.0560122	0.0941959	0.102084	-0.0331266	-0.0421416	0.0444701	-0.0140095	0.0253706	0.0363048	-0.00630654	0.121712	-0.00716418	0.0105691	0.00497189	0.00973081	0.019375	0.0271967	0.0703062	0.00940219	0.0376948	0.000859719	0.0546266	0.00398655	0.0273181	-0.0194434	0.0275297	0.00159379	0.0363097	-0.0731631	-0.0596473	-0.0581348
V605	-0.0249354	0.0450609	-0.0239563	-0.0690868	0.0489911	0.0592165	-0.0557546	0.000331697	0.00243724	-0.0120219	0.0443222	-0.0317675	-0.0293182	-0.105362	0.0101156	-0.0323518	-0.0163778	0.0203443	-0.0489332	0.0886372	0.104039	-0.0317951	-0.0599349	0.0471829	-0.033541	0.0284898	0.0381185	0.032698	0.131778	-0.00703151	-0.0150956	0.00243315	0.0253034	0.0213602	-0.00770968	0.060935	-0.0102351	0.008855	-0.0212436	0.0633521	0.0154842	0.0324177	-0.00921006	0.0381207	0.00987657	0.0359624	-0.0571633	-0.072982	0.0105793
[truncated: 51 more columns]
