# Supplementary material for: Spectral features of nuclear DNA in human sperm assessed by Raman Microspectroscopy: Effects of UV-irradiation and hydration
Source: PLoS One. 2018 Nov 20;13(11):e0207786. doi: 10.1371/journal.pone.0207786 (PMC6245842; doi:10.1371/journal.pone.0207786)
Supplement: S4 File — Complete set of the PC loadings associated to the Principal Component Analysis concerning the comparison of the spectra of sperm populations (control/UV exposed) evaluated in aqueous medium (S5B Fig). (XLSX) [file pone.0207786.s016.xlsx]

## Sheet: Sheet1
	PC1	PC2	PC3	PC4	PC5	PC6	PC7	PC8	PC9	PC10	PC11	PC12	PC13	PC14	PC15	PC16	PC17	PC18	PC19	PC20	PC21	PC22	PC23	PC24	PC25	PC26	PC27	PC28	PC29	PC30	PC31	PC32	PC33	PC34	PC35	PC36	PC37	PC38	PC39	PC40	PC41	PC42	PC43	PC44	PC45	PC46	PC47	PC48	PC49
V1	-0.00748965	-0.0504789	0.00378784	-0.0103322	-0.00906716	-0.148443	-0.00759889	0.0332732	-0.0883687	0.00173416	0.115235	0.0277645	0.0210199	-0.0174116	-0.00366187	-0.104573	-0.0186639	0.0801982	-0.0280384	0.0995287	-0.0582549	0.0130907	-0.0347549	0.0289112	0.0190165	0.013697	-0.044734	0.0203205	-0.030678	-0.00928197	0.126629	-0.00537337	0.00922553	0.0874179	0.0051578	0.00859489	0.0105012	0.0525402	-0.0356484	-0.0896308	0.0252616	0.0705463	0.0501996	0.023091	-0.0287689	0.0455942	-0.0636557	-0.0231743	0.0302859
V2	-0.00302766	-0.0468312	-0.00509582	-0.00229195	-0.0163756	-0.162441	-0.010341	0.029689	-0.125397	0.0126516	0.11901	0.0283807	0.0275675	-0.0180055	-0.00160666	-0.123303	-0.0238391	0.0943117	-0.0229493	0.083605	-0.0353005	0.0303284	-0.0183396	0.046877	-0.0224424	0.0166174	-0.0142445	-0.0138293	-0.0403086	0.0233602	0.0954562	-0.00762038	0.0316445	0.0793731	0.00624996	0.027862	-0.0381712	0.0358145	0.00248396	-0.0673801	0.00614993	0.0368852	0.0393793	0.00897244	0.017756	0.0448471	-0.0188413	0.00564136	0.0425154
V3	-0.00430533	-0.0454083	-0.0123608	0.00956085	-0.0109417	-0.162377	-0.00915916	0.00485731	-0.141267	0.000129485	0.107502	0.0376939	0.00965951	-0.0340239	0.0344746	-0.1236	-0.0424679	0.105285	-0.0144493	0.0310291	0.00983234	0.0431368	-0.00207375	0.082819	-0.0475147	-0.000207732	-0.00239263	-0.0470458	-0.0747186	-0.00518194	0.0543208	0.00400051	0.063212	0.0414585	0.00269693	-0.00236095	-0.0514795	0.00418762	0.0315417	-0.0437631	-0.00755073	0.00798302	0.0630424	-0.00053958	0.0534929	0.0214407	0.0206629	0.0420054	0.0372273
V4	-0.000971918	-0.0444634	-0.00421737	0.0201099	-0.00449954	-0.158336	-0.00456722	-0.0165283	-0.13179	-0.000766894	0.0911905	0.0489258	-0.0232252	-0.0491621	0.065947	-0.158031	-0.0304284	0.0784759	-0.0102467	-0.00654881	0.0446809	0.054048	-0.00616991	0.0755986	-0.0563977	-0.00419014	0.00669142	-0.0598819	-0.0992444	-0.000348152	0.000109764	0.0361756	0.0630176	-0.0250156	-0.00807826	-0.0258928	-0.0607679	-0.0232585	0.034271	-0.0207201	0.00541791	0.0150522	0.0687172	-0.00588694	0.0632237	-0.00592088	0.0326781	0.00674075	0.0243452
V5	-9.7599e-05	-0.045746	-0.00122054	0.0352944	-0.00089303	-0.146041	0.0207206	-0.0236176	-0.119211	-0.0172924	0.0912203	0.0452028	-0.0448586	-0.058407	0.127007	-0.108992	-0.0174963	0.0415915	0.0084481	-0.0275095	0.038796	0.0282886	-0.0389496	0.0673767	-0.0684772	-0.0151767	-0.00278531	-0.0573258	-0.111722	0.00993844	-0.0459225	0.0449123	0.0811947	-0.0696601	0.0217555	-0.0403431	-0.0432492	-0.0503472	0.0328847	-0.00192517	0.00656868	0.00433493	0.0290707	-0.0247894	0.0588926	-0.0165692	0.0472839	-0.00889235	-0.00287796
V6	0.00263792	-0.0545817	-0.00178936	0.0411351	0.0101766	-0.11324	0.0221284	-0.0323895	-0.0707899	-0.0474726	0.0777552	0.0311978	-0.0482578	-0.0517095	0.17799	-0.0416005	-0.0163477	-0.0299366	0.0166807	-0.0740568	0.0499001	-0.00171482	-0.0436284	0.0506874	-0.0539492	-0.00907019	-0.034877	-0.0604956	-0.0991642	0.0360591	-0.0769362	0.0338166	0.0575331	-0.0846906	0.0374298	-0.0844914	-0.0200869	-0.0564996	0.0477063	-0.00238452	-0.00872518	-0.0203988	-0.0133003	-0.0416889	0.0387261	-0.0145781	0.0525665	0.0576004	-0.0454278
V7	0.00399574	-0.0588821	0.0061132	0.0464552	0.0287197	-0.0847866	0.0173803	-0.0337078	-0.0291599	-0.0682394	0.0627065	0.0400003	-0.0530006	-0.0192072	0.186731	0.0107203	-0.012664	-0.0949243	0.0123227	-0.0421885	0.0330376	-0.0199871	-0.0370376	0.0185311	0.00280803	0.00582589	-0.0438222	-0.0202046	-0.102487	0.0575642	-0.0978828	0.031396	0.0415017	-0.0724636	0.0507616	-0.0758597	0.023727	-0.0286828	0.0528679	-0.0382369	0.0441122	-0.0511828	-0.0393453	-0.0290106	0.0102653	-0.0152538	0.0669257	0.0530503	-0.0639792
V8	0.0106125	-0.0627915	0.00306022	0.0478287	0.0321192	-0.0652553	0.00487124	-0.0389152	-0.00757424	-0.0785445	0.0694027	0.0488843	-0.0371182	0.0199095	0.166465	0.0405484	-0.00806467	-0.116873	0.0126445	-0.00172501	0.0344681	-0.0364114	-0.0114539	-0.0369844	0.0731613	0.0296711	-0.0319186	0.00237582	-0.0510886	0.0625268	-0.0782344	-0.0204443	0.028382	-0.0240777	0.0284801	-0.0471737	0.0245911	-0.00529152	0.0454405	-0.065802	0.0587591	-0.0664129	-0.0280035	-0.0145831	0.00152058	-0.0351529	0.0467607	0.0556369	-0.0815903
V9	0.0114429	-0.0677879	-0.00212059	0.0386411	0.0429049	-0.0519994	-0.00539633	-0.0293235	-0.0134843	-0.0742584	0.034068	0.065662	-0.00885046	0.0616755	0.158004	0.0611757	0.0050808	-0.103215	0.0330565	0.0177841	0.020523	-0.057778	-0.00917426	-0.0936935	0.0929928	0.0329674	-0.0341241	0.032832	-0.0108716	0.0621928	-0.0376378	-0.0590247	0.0404092	0.0170691	0.0459768	-0.0276986	0.03795	-0.000355077	0.0348665	-0.0595757	0.0428158	-0.0522977	0.00819797	-0.0194094	-0.00782844	-0.000383333	0.0288723	0.0567539	-0.0667659
V10	0.0123357	-0.0685367	-0.01314	0.0273964	0.0467934	-0.0557267	-0.014549	-0.0255122	-0.0132696	-0.0737134	0.00246427	0.0712027	-0.0158235	0.0612367	0.129916	0.0580383	0.020827	-0.0905287	0.0254768	0.0146521	0.0301189	-0.0608187	0.0296827	-0.133253	0.0912709	0.0368057	-0.00514008	0.0379675	0.011261	0.0710451	-0.0182379	-0.087884	0.0117882	0.0816675	0.0185649	0.0118879	-0.0113764	0.0102765	0.0377437	-0.0375931	0.0208909	-0.0139658	0.0411876	-0.0341199	-0.0372289	0.00995226	0.00612355	0.0136138	-0.0726638
V11	0.010545	-0.0721818	-0.0201661	0.0228359	0.0529732	-0.0564284	-0.015455	-0.0417802	-0.031502	-0.0538733	-0.0173738	0.0735647	1.05502e-05	0.0642953	0.105853	0.0608271	0.0110506	-0.0544187	-0.0013023	0.00301751	0.0438672	-0.0645456	0.0423213	-0.12135	0.0401279	0.0468138	-0.00659357	0.022536	0.012475	0.0617919	0.0264043	-0.0730978	-0.00173037	0.115347	-0.021431	0.0191574	-0.0271066	0.0405541	0.00417525	0.0174425	0.00681039	-0.00931387	0.0326417	-0.0156406	-0.0368643	-0.00960225	0.0195337	0.0189437	-0.05981
V12	0.00761971	-0.0720934	-0.0235371	0.0217921	0.0726545	-0.0655552	-0.0124794	-0.0519197	-0.0298529	-0.0176557	-0.0479237	0.074416	-0.0246114	0.0535464	0.0862976	0.0410839	0.0253834	-0.0277306	-0.0465526	0.000574525	0.0835598	-0.0488245	0.0576188	-0.0838007	-0.00789049	0.059685	0.00098204	0.00472257	0.0280472	0.0646893	0.0377809	-0.0292534	-0.0454273	0.0950105	-0.0194207	0.0236115	-0.0329573	0.0637395	0.0373037	0.049546	0.0118671	0.00185416	0.0336917	-0.0239444	-0.0251794	-0.00713356	0.00429508	-0.00624799	-0.03554
V13	0.00639794	-0.0730242	-0.0219818	0.0162104	0.0799665	-0.061133	-0.00871185	-0.0405678	-0.0382478	0.00490504	-0.0761876	0.0488077	-0.0483042	0.0171959	0.0727832	0.0191796	0.0565095	-0.00789601	-0.0800567	-0.0183795	0.0921673	-0.0241766	0.045702	-0.0681548	-0.0474897	0.0561167	0.0270963	0.0074835	0.0162244	0.054598	0.0311627	0.00500627	-0.0664154	0.0626181	-0.00611787	0.015785	-0.0282919	0.071985	0.0622999	0.0715063	-0.003741	0.0202713	0.0236681	-0.0414337	-0.0479239	-0.0108819	0.00388032	-0.0368052	-0.0315865
V14	0.00408234	-0.0743074	-0.0199477	0.0132776	0.0886406	-0.0447394	-0.000438933	-0.0421083	-0.0470704	0.0194277	-0.0841657	0.0255619	-0.071614	-0.0259365	0.0639316	0.00977756	0.0669731	0.0180981	-0.0700977	-0.0210038	0.100712	-0.00666985	0.00914483	-0.0330316	-0.0710558	0.0245785	0.0356087	0.000121556	0.000521426	0.0152755	0.062511	0.0172326	-0.0449095	0.0358851	-0.00200053	-0.0163594	0.00805282	0.0599192	0.0891476	0.0851127	-0.00620013	0.0408489	-0.0158948	-0.0023684	-0.039417	-0.00757045	-0.0106211	-0.0566716	0.0127622
V15	0.00657581	-0.0736317	-0.017075	0.0150631	0.0979391	-0.0213983	0.00677817	-0.0394101	-0.0438826	0.0143242	-0.0694982	-0.00689565	-0.0889093	-0.0484417	0.0487781	0.0188741	0.0570079	0.0276361	-0.0683715	-0.0358662	0.10478	0.0105482	-0.0172804	-0.00548578	-0.0728238	0.00641033	0.0345626	-0.0201759	-0.0213138	-0.0104695	0.056869	0.0192149	-0.0153207	-0.000772458	0.0303046	-0.0363628	0.0474572	0.0724486	0.0964931	0.0951346	-0.0150824	0.0562226	-0.00969905	0.0179621	-0.0379314	-0.00724817	-0.023005	-0.0521847	0.00947942
V16	0.00708424	-0.0724591	-0.0122598	0.0192022	0.115138	-0.0159292	0.0155014	-0.0146662	-0.0394744	0.0164858	-0.0382916	-0.0243131	-0.10102	-0.0537801	0.0354379	0.00952705	0.0577996	0.0287172	-0.0512705	-0.0352469	0.0884836	0.0326996	-0.0776626	0.012615	-0.034897	-0.0404945	0.0349671	-0.0294921	-0.011687	-0.0235328	0.0491741	0.0426282	-0.00130268	-0.0372028	0.0379127	-0.0490678	0.0619249	0.0586472	0.0759626	0.0661535	-0.0382571	0.0517059	-0.0259932	0.0415911	-0.0302401	-0.00418687	-0.0301969	-0.033241	0.020255
V17	0.00703795	-0.0723385	-0.00799052	0.0300522	0.113761	-0.0059763	0.0196864	-0.00417611	-0.0220435	-0.013435	-0.0456385	-0.0138476	-0.112914	-0.0544709	0.00803993	0.00198361	0.056432	0.0130917	-0.0372247	-0.0470263	0.0708228	0.0409447	-0.078436	-0.00923934	-0.00222143	-0.0666224	0.0376636	-0.0560179	0.0116747	-0.0192193	0.00872799	0.0489536	-0.0275933	-0.0306174	0.0136472	-0.047526	0.0571827	0.0296588	0.0732806	0.0273046	-0.0112693	0.0410988	-0.0261524	0.0599969	-0.0353343	-0.00359292	-0.029881	-0.0473525	0.0435038
V18	0.00607794	-0.0657512	-0.00189403	0.0448343	0.12572	-0.00560368	0.0171588	0.0230732	-0.00401025	-0.0464147	-0.0598875	-0.00222717	-0.0961589	-0.0407018	-0.0143709	-0.0216136	0.0368894	-0.0123115	-0.0465904	-0.0441527	0.0444203	0.0541837	-0.0725815	-0.00991015	0.0357367	-0.080209	0.0240696	-0.0912411	0.0210587	-0.0298566	-0.00593959	0.0326454	-0.030287	-0.0018963	-0.00148373	-0.0184314	0.0164971	-0.00344936	0.0980395	0.0231735	-0.00375233	0.0179776	-0.019041	0.0863309	-0.0184425	-0.0235736	-0.0289932	-0.030286	0.0219449
V19	0.00149535	-0.0611215	0.00831607	0.0565461	0.110928	-0.00248673	0.00496282	0.0114577	-0.0227234	-0.0812271	-0.0843023	0.0170581	-0.0561454	-0.0297251	-0.0617133	-0.0465217	0.0212035	-0.0269899	-0.0347794	-0.0184497	0.0298181	0.0417884	-0.0180913	-0.00728693	0.0601872	-0.107343	0.00687722	-0.125721	0.0650635	-0.0196433	-0.0164327	0.0270362	-0.04764	0.0185024	-0.0182408	0.0436104	-0.00870671	-0.0457647	0.0758176	0.0327368	0.000404306	0.0140282	0.0147	0.0867154	0.0134197	-0.0426493	0.0149144	-0.0362818	0.02334
V20	-0.00292184	-0.0528292	0.014364	0.0636789	0.0926923	0.00654072	0.00209471	0.00845812	-0.0323969	-0.0969549	-0.114708	0.0404764	-0.0262591	-0.0284309	-0.0593427	-0.0815654	0.0073884	-0.0475945	-0.0438569	-0.00443236	-0.00363187	0.0218313	0.0182373	-0.0241349	0.0462913	-0.0812458	0.0091919	-0.13118	0.0559284	-0.0052091	-0.0472725	0.0375529	-0.0414399	0.059491	-0.0211963	0.0745042	-0.0280157	-0.0445585	0.0574226	0.0453453	0.0366962	-0.00597685	0.032602	0.0561813	0.0393925	-0.0412636	-0.0011719	0.00107618	-0.0152178
V21	-0.00720828	-0.0493673	0.0247736	0.0727003	0.06917	0.0130852	0.000130656	0.0121696	-0.0327895	-0.0931061	-0.129147	0.0450292	0.000429627	-0.0572106	-0.0541835	-0.0975281	-0.0249291	-0.0117605	-0.0472837	0.00653028	-0.00667362	0.00756342	0.0486442	-0.0107557	0.0102616	-0.0556493	-0.0165211	-0.110212	0.0159534	-0.0016161	-0.0688434	0.0217062	-0.0237511	0.0692958	-0.03222	0.0961295	-0.0621989	-0.0443232	0.0175614	0.0488419	0.049494	0.00968948	0.0601064	0.0548847	0.0321305	-0.0481514	-0.0252464	0.0160629	-0.00876005
V22	-0.0115696	-0.0492126	0.0399373	0.0754643	0.0434547	0.0191805	0.000523252	0.0331174	-0.0311262	-0.0782256	-0.13414	0.0321101	0.0242693	-0.0838773	-0.036792	-0.0624184	-0.0229858	-0.00818922	-0.042042	0.0262543	0.00110981	0.0170556	0.0427771	-0.0150034	-0.0191279	-0.000397453	-0.014519	-0.0975904	-0.0148519	0.0212898	-0.0683476	0.0057576	-0.005896	0.0641475	-0.0163434	0.114174	-0.0748396	-0.0276453	-0.0302369	0.0326978	0.064562	0.00533129	0.0323162	0.046193	0.0440536	-0.0424249	-0.0199955	-0.0259075	-0.000598939
V23	-0.0122696	-0.0528752	0.0489736	0.0799998	0.0305515	0.0127184	-0.00764528	0.0426077	-0.0237339	-0.0684472	-0.109004	0.0230292	0.0503747	-0.0675583	-0.0288193	0.000835413	-0.0236915	0.00350594	-0.0660084	0.0354203	0.032909	0.0231243	0.0225753	-0.0106418	-0.0293528	0.0155268	-0.00402569	-0.0704096	-0.0670022	0.0403109	-0.0390747	0.0266244	0.0169136	0.0451164	-0.000883558	0.0967095	-0.0590675	0.0104632	-0.0617938	-0.00816605	0.0803338	0.00992772	0.00578573	0.0277424	-0.0193035	-0.0361126	-0.0132274	0.00502941	0.0295492
V24	-0.0107446	-0.0553055	0.0562542	0.0827669	0.0305487	0.00120974	-0.0144257	0.0355199	-0.0147685	-0.0359176	-0.0823074	0.0109402	0.0597735	-0.0428942	-0.0251276	0.0157728	-0.0252049	0.0112873	-0.0802754	0.0540722	0.0490094	0.0439441	0.012902	-0.00695455	-0.0127479	0.0246857	0.0171258	-0.0509526	-0.0667907	0.022276	-0.00813199	0.0297975	0.0370404	0.023059	-0.011444	0.0699885	-0.0370908	0.044456	-0.063522	-0.0605631	0.0579117	0.00863161	0.0244704	0.0438558	-0.0550906	-0.0163379	-0.0246639	-0.00973815	0.0410436
V25	-0.0118915	-0.0552389	0.0557048	0.0826809	0.0257864	-0.0112989	-0.00732693	0.0430771	-0.0122202	-0.00971468	-0.0479529	-0.00616959	0.0582951	-0.0125288	0.00188524	0.0454055	-0.00457044	0.0574832	-0.0729	0.0711077	0.0430506	0.0726476	-0.00906559	-0.00854253	-0.00372172	0.0120675	0.0297359	-0.0281537	-0.0667837	0.0140445	0.0123369	0.0301093	0.0735828	-0.0176106	-0.0114712	0.059563	-0.0123586	0.0921264	-0.0594931	-0.066193	0.0431748	0.0221302	0.00965817	0.0320333	-0.0554192	-0.00934589	-0.0133182	-0.0434053	0.0548995
V26	-0.013046	-0.055536	0.0521093	0.0804448	0.0375109	-0.034836	-0.0196861	0.0347239	-0.00895417	-0.00580586	-0.0207553	0.00339848	0.053699	0.00571861	0.00870171	0.0904406	0.0135491	0.0673103	-0.0534377	0.0639341	0.0160854	0.05695	-0.0194811	-0.0333497	0.0129663	0.00330871	0.0280011	-0.0293237	-0.010179	-0.0080464	0.0247625	0.0273503	0.0936588	-0.0341517	-0.0330895	0.0630503	-0.00728732	0.109744	-0.0513406	-0.053838	-0.0369629	0.05033	-0.0126307	0.0315031	-0.0627363	0.0221416	-0.00855313	-0.0138982	0.0347917
V27	-0.016727	-0.0514398	0.0544207	0.0760215	0.0488986	-0.0441747	-0.0257168	0.0275739	-0.0100734	-0.0088508	-0.0128544	0.00032576	0.0418682	0.0284131	0.0197516	0.0861993	0.0132641	0.0660466	-0.0423426	0.0622385	-0.00228327	0.0351954	-0.0269949	-0.0555435	0.0130279	-0.0280019	0.0426393	-0.0184	0.00408316	-0.0035951	0.0365946	0.0199483	0.0798853	-0.0274812	-0.0356592	0.0374883	0.0243193	0.111209	-0.0222209	-0.0370611	-0.0600173	0.0789567	-0.00294085	0.045116	-0.0719585	0.0298998	-0.0254721	-0.0106726	0.0237925
V28	-0.018291	-0.0486363	0.0564334	0.0751373	0.0659168	-0.0487928	-0.0301415	0.0182931	-0.00697243	-0.0191518	-0.00979286	0.0175763	0.0142532	0.0374081	0.00909495	0.0835789	0.0179006	0.0585956	-0.0444149	0.061582	-0.0298325	0.0150167	-0.00132013	-0.0533872	0.0276083	-0.0358378	0.0376658	-0.0273415	0.0166602	-0.01384	0.0358897	-0.00613966	0.049129	-0.0139779	-0.0401683	0.0095569	0.0427839	0.115052	-0.00374074	-0.0244385	-0.0723662	0.0616894	0.00282798	0.0257351	-0.0598139	0.0355631	-0.0311703	-0.00481292	-0.0122462
V29	-0.0194102	-0.0456585	0.0576158	0.0764274	0.0831982	-0.043028	-0.0283013	0.0149583	0.00117311	-0.0358883	-0.0245976	0.0220412	-0.0149814	0.0361633	0.0123949	0.0742494	-0.00310386	0.036094	-0.0526648	0.0596405	-0.0449535	-0.0178813	-0.0194943	-0.0416339	0.027191	-0.049566	0.0532305	-0.0121203	0.0315296	-0.026234	0.0199299	0.00944734	-0.00691233	0.00171179	-0.0311482	-0.0136067	0.0607817	0.0874583	-0.0316514	0.0104885	-0.049747	0.062695	0.0374473	0.0178505	-0.044021	0.0253862	-0.0175207	0.0139477	-0.00892566
V30	-0.0181917	-0.0452598	0.0563158	0.077022	0.0831429	-0.0353168	-0.0175741	0.0137771	0.0254035	-0.0476943	-0.0452938	0.0248062	-0.0402408	0.0374928	0.0158803	0.0505453	-0.00769037	0.00762598	-0.0671681	0.0543747	-0.0527053	-0.0464455	-0.0251619	-0.024162	0.0346878	-0.0373055	0.061197	0.0201941	0.0635563	-0.0260298	0.0150295	-0.0242848	-0.0585129	0.0184189	-0.00618428	-0.0212461	0.0720304	0.0440387	-0.0261731	0.0221945	-0.0316396	0.0651649	0.0484972	-0.0189258	-0.00897191	0.0207582	-0.0421007	-0.000940198	-0.0279744
V31	-0.0177954	-0.0473059	0.0581777	0.0719354	0.0737482	-0.0252051	0.00229547	0.0106287	0.0180424	-0.0662675	-0.0314408	0.0250837	-0.0553456	0.0544268	0.00825674	0.00567201	-0.0281655	-0.00723817	-0.0618493	0.0225235	-0.0550973	-0.0802286	-0.0330145	0.0152024	0.0078766	-0.0198273	0.0545866	0.0277723	0.0534092	-0.0339628	-0.0135985	-0.0446179	-0.0467693	0.0249821	0.0266284	-0.0559865	0.0768224	-0.00361587	-0.0723569	0.0216809	-0.0125082	0.0290046	0.0499603	-0.00650193	0.0308159	0.00129071	-0.0310792	0.0488953	-0.023736
V32	-0.0143453	-0.052286	0.0501999	0.0700298	0.0625706	-0.0124842	0.0150605	0.00351973	0.0141465	-0.0561823	-0.0197218	0.0223924	-0.0640709	0.0532058	-0.00691692	-0.0705465	-0.0840042	-0.00873102	-0.06333	-0.0255196	-0.0365315	-0.0765291	-0.0267725	0.0377075	-0.0416791	-0.0180603	0.0313977	0.0324805	0.0440939	-0.0656409	-0.0388876	-0.0546408	-0.0319984	-0.00269332	0.0589367	-0.06367	0.0773994	-0.0497947	-0.0883623	0.0159268	-0.0153861	0.0138288	0.0510324	0.0175827	0.0232861	-0.0142684	-0.0126596	0.0770143	-0.0588418
V33	-0.00982341	-0.055541	0.0452983	0.0771181	0.0415642	-0.0254859	0.0337751	0.0231442	0.00893623	-0.0371751	-0.0100068	0.0139998	-0.0607864	0.0597078	-0.00537726	-0.101486	-0.0865825	0.0199569	-0.0650265	-0.0646387	-0.0154023	-0.0623194	0.0136518	0.0540147	-0.05836	0.0080653	-0.00705254	0.0108837	0.0498307	-0.0348907	-0.0774382	-0.0367773	-0.0220481	-0.0246944	0.0654279	-0.0439355	0.051279	-0.0469705	-0.0831015	-0.00429144	-0.0158006	-0.0178641	0.0691941	0.010054	-0.0246232	-0.00843256	0.0239193	0.0882531	-0.0597297
V34	-0.00775181	-0.0610692	0.0341839	0.0791652	0.0342298	-0.0239154	0.0366538	0.0469058	0.0307159	0.00231756	-0.0153038	0.0118444	-0.0500837	0.0387701	-0.00483238	-0.104354	-0.0823261	0.0390376	-0.0516186	-0.0730439	0.012438	-0.0476119	0.039561	0.0494377	-0.050671	0.0477091	-0.0284286	-0.00584876	0.0570945	-0.0318835	-0.0828906	-0.00666826	-0.00955434	-0.0610373	0.0655219	-0.0554635	0.00716529	-0.0701901	-0.0682954	-0.0347981	-0.0182635	-0.0308138	0.0390735	0.00471069	-0.0509848	0.00208653	0.029691	0.0666892	-0.0262031
V35	-0.00830302	-0.068454	0.0105401	0.0828874	0.0341122	-0.0275026	0.0266946	0.0437997	0.0509073	0.00734822	-0.0337077	0.0231922	-0.0508332	0.0261623	-0.0212815	-0.0669187	-0.0832226	0.0460833	-0.0363259	-0.0754199	0.0314866	-0.00940688	0.0741276	0.0174268	-0.0317673	0.0767023	-0.0654344	0.00622323	0.0477068	-0.00601058	-0.0574441	-0.0266046	0.0157602	-0.0678932	0.0243878	-0.0544991	-0.00239468	-0.0768093	-0.0569065	-0.0267579	-0.0306403	-0.0118064	0.00278816	-0.0020923	-0.036382	0.0158774	0.0270797	0.0210216	-0.0379098
V36	-0.00590337	-0.0741395	-0.0152658	0.0684186	0.0534333	-0.0389105	0.024819	0.0429772	0.0553378	0.0236047	-0.0438468	0.0272391	-0.0272553	0.00249218	-0.0297521	-0.0477367	-0.0622312	0.060629	-0.0291751	-0.0339278	0.0314615	0.00444324	0.0750944	0.0127188	0.00768537	0.0826766	-0.0648523	0.0270533	0.0536607	-0.0192215	-0.0120777	0.000702187	0.0312735	-0.0710735	0.00926695	-0.0306761	-0.024164	-0.0904172	-0.0255968	-0.00594148	-0.041657	0.00526553	-0.0228647	0.0106574	0.0114712	0.036987	0.007593	-0.0289021	-0.0476071
V37	-0.00212416	-0.07794	-0.041063	0.0431303	0.0570365	-0.0468889	0.012272	0.0256356	0.0504013	0.0160094	-0.0663603	0.0286258	-0.00379913	-0.0291363	-0.0267032	0.00306703	-0.0363004	0.0598246	-0.00702111	-0.00258923	0.0200593	-0.00689378	0.0586561	-0.00923801	0.0481986	0.074564	-0.0479136	0.0224757	0.0554797	0.00106629	0.00234069	0.00443414	0.0178313	-0.0596343	-0.0435029	-0.0151544	-0.018975	-0.0885546	-0.0120115	-0.00593484	-0.0160499	0.0213122	-0.025218	0.0170847	0.0124812	0.0467778	0.0291464	-0.0316431	-0.0584075
V38	-0.000978262	-0.0752672	-0.0538788	0.0186917	0.071684	-0.042891	0.000823536	0.0205578	0.0507976	0.00495537	-0.0800009	-0.00251116	0.0217001	-0.0380266	-0.0027708	0.0490639	-0.0284107	0.0361212	0.00806783	0.0130204	-0.00520655	-0.00043618	0.0247408	-0.0198366	0.0384212	0.0735663	-0.0612597	0.0137388	0.0230689	0.0136634	0.0225064	0.0140343	0.0123329	-0.0074428	-0.0672134	-0.0509654	-0.0203602	-0.0599526	0.00778231	0.00256268	-0.0377352	0.0201534	-0.043055	0.0316866	0.0393226	0.0639363	0.0376336	-0.0223082	-0.0320446
V39	0.00333069	-0.0763658	-0.0516735	-0.0042381	0.0786604	-0.0447283	-0.00450765	0.00705405	0.0347813	-0.0255276	-0.0910223	-0.0322337	0.0176083	-0.0323781	-0.0314145	0.0708049	-0.00480144	0.00823126	0.0280187	0.0183239	-0.0161522	-9.50567e-05	-0.00619701	-0.030359	0.0213014	0.043088	-0.0465124	0.00112011	0.0030375	-0.000193245	0.0682482	0.0114158	-0.00853664	0.0152919	-0.0520132	-0.0354448	-0.00504826	-0.0584817	0.0015098	0.0146099	-0.0149328	-0.00106705	-0.0186923	0.0384636	0.0571765	0.0618357	0.0589416	-0.049276	0.00622663
V40	0.00668172	-0.077255	-0.0398009	-0.0300596	0.0738242	-0.0517842	0.00526643	0.00154209	0.0220066	-0.0555843	-0.0769262	-0.0478979	0.0103091	-0.00762503	-0.0505245	0.0802867	0.00436531	-0.0382292	0.0230019	0.0148717	-0.0363944	-0.0178759	-0.0349537	-0.0373727	0.00895188	-0.00102458	-0.0306361	-0.0222276	-0.0023944	-0.0061074	0.0863309	0.0453661	-0.0224053	0.0377132	-0.0596034	-0.0558693	0.0061536	-0.0537288	0.0104627	-0.00663473	0.0234248	-0.0306872	0.0145601	0.0176423	0.0304437	0.0520447	0.0518248	-0.0260822	0.0498796
V41	0.0066629	-0.076331	-0.027186	-0.0391274	0.0600357	-0.0673227	0.027878	-0.00141913	0.00119446	-0.0699699	-0.0721792	-0.0659974	-0.000313519	0.0333869	-0.0733942	0.0526258	0.00209461	-0.0390619	0.0133827	8.92951e-06	-0.0455855	-0.0378386	-0.0330258	-0.0411098	-0.0199067	-0.0172299	-0.0334803	-0.032942	0.0111658	-0.0163962	0.0652235	0.0531614	-0.0351318	0.0279933	-0.041915	-0.0829087	0.000239021	-0.0471357	0.00493119	-0.0247177	0.0501463	-0.0610333	0.0402941	-0.00618352	-0.0109336	0.0351034	0.0399707	0.00378625	0.0440832
V42	0.000235153	-0.079166	-0.00590089	-0.0341397	0.0330499	-0.0722948	0.0607307	-0.000794787	-0.0410235	-0.073115	-0.0659	-0.0623744	-0.0099682	0.0489462	-0.0998949	0.0302834	0.0123232	-0.0276705	0.0150031	-0.0155387	-0.0595824	-0.0381633	-0.055882	-0.0464473	-0.0608287	-0.0140855	-0.0218526	-0.0258027	0.0217507	-0.0280794	0.0250186	0.0404802	-0.0384421	0.0377739	-0.0313897	-0.0795916	-0.00883692	-0.0397591	0.00579448	-0.0239045	0.0443844	-0.0961826	0.0331883	-0.00795863	-0.00802241	0.00454731	0.00381603	-0.00761706	0.022585
V43	-0.004445	-0.0771714	0.0168686	-0.0222399	0.0113297	-0.0694487	0.0627261	-0.0039405	-0.0559836	-0.0745629	-0.030866	-0.0337127	-0.0157811	0.0659392	-0.119903	0.0137463	0.0286085	-0.00458727	0.00045142	-0.0333111	-0.0578856	-0.0561487	-0.0797348	-0.0446116	-0.0855504	0.00143007	-0.017847	-0.0124792	0.0102845	-0.0463734	-0.0161338	0.032323	-0.0210733	-0.00595792	-0.025263	-0.0682138	-0.016694	0.00573134	0.0243796	-0.0430407	0.0728274	-0.10811	0.0354209	-0.0358988	-0.0295827	-0.0461346	0.0150084	-0.0104978	0.0240362
V44	-0.0086373	-0.0730929	0.0367757	-0.00359603	0.0177405	-0.0639002	0.0522942	-0.0004296	-0.0559165	-0.0511332	-0.00601376	-0.00304397	-0.0293312	0.0754418	-0.134914	-0.0055542	0.0302991	0.0113816	0.0136266	-0.0291129	-0.0587617	-0.105766	-0.0667111	-0.0403451	-0.0541943	0.0163277	0.00542695	0.023494	0.0183854	-0.066644	-0.0137777	0.00902007	-0.00241909	-0.0432012	0.00122616	-0.032824	-0.0189079	0.0141397	0.0306033	-0.0525701	0.0689803	-0.102011	0.0419094	-0.0304394	-0.0352808	-0.0750472	-0.0146062	-0.0149622	0.0141291
V45	-0.0105573	-0.0728808	0.0446405	0.0136381	0.0252026	-0.0618649	0.0463157	0.000879197	-0.0426873	-0.0207127	0.00817868	0.0207215	-0.0214789	0.0748054	-0.105367	-0.0299111	0.0427308	0.033019	-0.000671506	-0.0152079	-0.032719	-0.130024	-0.0552518	-0.0224828	-0.0215592	0.0118172	0.0057028	0.0485126	-0.0102812	-0.0451036	0.0123869	-0.0206592	0.0239267	-0.0657008	0.019956	0.00159175	0.0192198	0.015016	0.0306611	-0.0372584	0.0692286	-0.0875226	0.0490171	-0.0491063	-0.0180655	-0.0758124	-0.0422765	-0.0379505	-0.00297474
V46	-0.00763463	-0.0715903	0.0391828	0.0265203	0.042726	-0.0676105	0.0386193	-0.00706719	0.00126448	0.00440732	0.00902288	0.035614	-0.0114464	0.0630411	-0.0794782	-0.00550698	0.0438117	0.0185739	-0.0160681	0.0216734	-0.00928324	-0.148842	-0.06098	0.0276529	0.04333	0.00303993	0.00786126	0.0892846	-0.0385324	-0.0793349	0.0281989	-0.0278317	0.0303929	-0.0618067	0.0267109	0.0565143	0.012801	0.00263455	0.00265726	-0.00590824	0.0546519	-0.0717543	0.0143009	-0.0778453	0.0292646	-0.0726856	0.00364531	-0.0582872	0.00673369
V47	-0.00253649	-0.0735646	0.0232509	0.0289252	0.0558178	-0.0685908	0.0183214	-0.0361757	0.0280245	0.00903155	0.0143685	0.02261	0.0121832	0.0741826	-0.0248317	-0.00578158	0.0279051	-0.00149801	-0.0266428	0.0383912	-0.00822918	-0.150959	-0.0644678	0.0661703	0.0778685	-0.0103821	0.0288413	0.100757	-0.0140749	-0.068264	0.0542706	-0.0287074	0.0313424	-0.0305882	0.00886481	0.0982732	-0.00963383	-0.039161	-0.0209345	0.0247913	0.0448157	-0.00979358	-0.0102727	-0.0854392	0.0555172	-0.0847669	0.0170213	-0.0349221	0.00264155
V48	0.00354214	-0.0750846	0.00438076	0.0195042	0.0724861	-0.0695152	0.0137635	-0.0487031	0.0237495	0.023552	0.012572	0.0289063	0.0213438	0.0821031	0.00224038	-0.00711496	0.0151222	-0.0336234	0.00289141	0.0457889	-0.0263142	-0.118945	-0.0250305	0.0902016	0.0826676	-0.0198959	0.0148833	0.0774233	-0.007361	-0.0484175	0.0742167	-0.0473848	0.0245598	-0.0114975	-0.0205775	0.117662	-0.0286561	-0.0598207	-0.0471069	0.0542532	0.0280013	0.032442	-0.0718148	-0.0793635	0.0607781	-0.0500863	0.0246756	-0.0255011	-0.0026634
V49	0.00651466	-0.077488	-0.00239273	0.00820045	0.0771521	-0.0753912	0.0115248	-0.0429763	-0.00378751	0.00945855	0.0223807	-0.00674274	0.0279844	0.0798863	0.0183179	-0.0236225	-0.0062195	-0.0512799	0.0042149	0.0441092	-0.00666659	-0.0577317	0.0406972	0.0974938	0.0633116	-0.0679931	0.0381545	0.0368955	0.00738515	-0.0386258	0.0653111	-0.0300558	-0.000983564	-0.0128907	-0.0657623	0.115909	-0.0561989	-0.0700441	-0.0573497	0.0608199	0.0156266	0.04281	-0.0526507	-0.0461262	0.063515	-0.0343381	0.0742241	-0.0401926	0.00350181
V50	0.0103598	-0.0787918	-0.00525374	0.00249274	0.0667864	-0.0780488	0.00877704	-0.025806	-0.0228115	0.00805334	0.0294002	-0.0378508	0.0468622	0.0724975	0.0353677	-0.0274482	-0.0193762	-0.0429802	0.018478	0.032	-0.0312797	0.00716082	0.0953253	0.0571796	0.0511353	-0.0843758	0.0195235	0.00580813	0.0562615	-0.0283989	0.0305026	-0.0165749	-0.0286629	0.00974425	-0.0797415	0.117392	-0.0270932	-0.0629386	-0.0522834	0.0580622	-3.77603e-05	0.040235	-0.0532791	-0.021723	0.0577826	0.000215092	0.0589557	-0.0346019	0.0164761
V51	0.0119192	-0.0746355	-0.000614143	-0.00672099	0.0532705	-0.0936115	0.0172223	-0.0051144	-0.0530284	0.0148798	0.0566185	-0.0581914	0.04831	0.0791697	0.0421787	-0.0106558	-0.00721192	-0.0409743	0.0281546	0.0251537	-0.036433	0.0305657	0.14815	0.0238802	0.0456082	-0.0625293	0.0104073	-0.0193772	0.0768717	0.0119317	0.0071582	-0.00982781	-0.0164649	-0.00672351	-0.0679506	0.0839816	-0.0430681	-0.0470601	-0.0162719	0.0292705	-0.00589123	0.0232687	-0.0562515	-0.00707777	0.0583911	-0.006345	0.00641359	-0.0125201	0.0583705
V52	0.00864195	-0.0747074	0.00645227	-0.0100428	0.0466126	-0.0959085	0.00844248	0.0144083	-0.0802265	0.0362684	0.0659837	-0.0635677	0.0292446	0.0700138	0.0244215	-0.0219061	-0.0290035	-0.0423699	0.0367799	-0.0182869	-0.0335302	0.0585102	0.14485	-0.0435692	0.0367961	-0.0375954	0.00385358	0.00809466	0.057589	0.00112661	0.00760493	0.00480901	0.0108546	-0.0228261	-0.0150879	0.037834	-0.0533541	-0.0452627	-0.0221541	-0.00171792	-0.0187573	0.0469214	-0.060781	0.0197303	0.029579	-0.00349763	-0.0343411	-0.0511224	0.048212
V53	0.00344227	-0.0728805	0.0247095	-0.0040753	0.0317684	-0.105257	0.00916766	0.0281521	-0.093894	0.0635174	0.0643839	-0.0379262	0.0221331	0.0859147	-0.0197509	-0.000436401	-0.0297711	-0.0178418	0.0359357	-0.0322968	-0.0098432	0.0802747	0.108311	-0.0793872	0.0371727	-0.030459	-0.0186759	0.0334162	0.0329506	0.0374716	0.0158154	0.0347732	-0.00136929	-0.028042	0.0257394	-0.0126077	-0.0361923	-0.0412862	0.0118572	-0.0319897	-0.0183427	0.042675	-0.0449331	0.0482481	0.0212411	0.0138554	-0.0426974	-0.0460739	0.0626644
V54	-0.002803	-0.0690334	0.0450539	0.00358144	0.0147978	-0.071386	-0.000696194	0.02871	-0.101553	0.098787	0.0639799	-0.0193125	0.021255	0.0552	-0.0469091	0.0154759	-0.0298595	-0.0155876	0.0321094	-0.0443273	-0.0197344	0.0526493	0.0341575	-0.0899895	0.0444305	0.0135431	-0.0356678	0.0233265	0.0101179	0.0266019	0.00828518	0.0685343	-0.00826678	-0.029573	0.0900877	-0.0876277	-0.0404995	-0.0474291	0.0598979	-0.0690534	-0.0255223	0.0317721	-0.0598564	0.0381761	-0.000816915	0.00975639	-0.0357379	-0.0331679	0.0384025
V55	-0.00914745	-0.0658488	0.051293	0.0162486	0.0119513	-0.0382353	-0.00798059	0.0206643	-0.0764432	0.0836546	0.0348843	-0.0023036	0.0181725	0.0347795	-0.0594522	0.0489398	-0.0577292	-0.0119618	0.0228072	-0.059941	-0.0273182	0.0581234	-0.00480805	-0.100276	0.0665031	0.035624	-0.0752398	0.0315328	-0.0375516	0.081075	0.0635059	0.0703125	-0.0137603	0.001825	0.0962008	-0.110433	-0.0137136	-0.0173309	0.0635127	-0.0268728	-0.0176779	0.0445609	-0.0783613	0.0459957	-0.0226589	0.0334064	0.00685703	0.0120597	0.0284175
V56	-0.0123057	-0.0614137	0.0593075	0.0285506	0.0239654	-0.00603043	-0.00657613	0.0189491	-0.0530339	0.0780919	0.00885647	-0.00393853	0.000845085	0.0227151	-0.0686167	0.0418371	-0.0485799	-0.0126712	0.00169068	-0.0478635	-0.044605	0.0320682	0.00326585	-0.0898184	0.0516346	0.0312187	-0.0914355	0.0250309	-0.0794914	0.0586241	0.104657	0.0904143	-0.0176408	0.0123714	0.112938	-0.0943133	-0.00108597	-0.0282475	0.0738931	-0.00902777	0.00615048	0.0450347	-0.0666333	0.0284913	-0.032635	0.0308455	0.0604392	0.0289267	0.0286035
V57	-0.0130288	-0.0622521	0.0570501	0.0431896	0.0382673	0.0245438	0.0139278	0.0303034	-0.0163609	0.0558549	-0.0153304	-0.00640191	0.00120409	0.00708136	-0.0724814	0.0228894	-0.0523508	-0.0347888	-0.0225523	-0.0247498	-0.0451543	0.0235506	0.000264006	-0.0456449	0.0514166	0.0232692	-0.0953573	-0.0169927	-0.0898937	0.0355242	0.10609	0.0866313	-0.0461545	0.0279494	0.0765363	-0.0271252	-0.0162577	-0.061743	0.0529523	0.0114153	0.0392922	0.0398019	-0.0551267	-0.00564252	-0.0588085	0.0502668	0.0916691	0.0421517	-0.058876
V58	-0.0152296	-0.0622788	0.0497192	0.0542325	0.0451005	0.0495418	0.0286602	0.0415755	0.0376097	0.0324355	-0.0235599	-0.0126121	0.0264995	-0.000348906	-0.0721976	0.0207362	-0.0513477	-0.0443747	-0.0544516	-0.012742	-0.0216445	0.0301446	-0.00306535	-0.00727753	0.0358824	-0.0031439	-0.0657743	-0.0446575	-0.0777598	0.0112063	0.0573699	0.0790968	-0.061808	0.022928	0.0170095	-0.0275528	-0.00061648	-0.0340749	0.0159369	0.0127553	0.00711301	0.0863952	-0.0410456	-0.00328395	-0.0532542	0.0671763	0.126878	0.0258085	-0.114112
V59	-0.0109938	-0.064658	0.0284977	0.0662261	0.0588292	0.0538672	0.0552285	0.0421948	0.0613509	0.00504799	-0.0248601	-0.01146	0.0482017	-0.00804762	-0.0643372	0.0208586	-0.0331074	-0.0468192	-0.0753927	0.00740643	0.0242039	0.0430146	-0.0379213	0.0229103	0.00407218	0.00931577	-0.0134554	-0.0106712	-0.0325451	-0.00598406	0.0228378	0.0395659	-0.0825081	0.0427833	0.00312541	0.0342296	0.0259652	-0.00661143	-0.0239929	0.0104269	0.00190086	0.0556693	-0.0119175	-0.0182874	-0.00894814	0.061193	0.106401	-0.00229682	-0.130774
V60	-0.00457699	-0.0648504	0.00821367	0.0756805	0.0749306	0.0584763	0.0441544	0.0363643	0.0870628	0.00161745	0.0178389	0.0155762	0.0515063	-0.0245856	-0.0311375	0.00535145	-0.011793	-0.0385915	-0.0687453	0.0166839	0.0702722	0.0460853	-0.0196577	0.0406646	-0.0129363	0.0110527	0.0120857	0.0102944	-0.0115285	-0.0413323	0.00367925	0.00891641	-0.0721073	0.0347247	-0.0430358	0.0641517	0.0275538	-0.00383067	-0.0292485	-0.0540137	-0.0101575	0.0143521	0.0287821	-0.0458284	0.00213403	0.0152555	0.0821484	-0.00837406	-0.103001
V61	0.000146213	-0.0614653	-0.00907266	0.079639	0.0964653	0.0450323	0.0177189	0.0369572	0.0755201	0.0288367	0.0518188	0.0524572	0.0236648	-0.0119484	0.000208713	-0.0400742	0.0145368	-0.0373603	-0.0229126	0.0114884	0.109493	0.0367545	0.0170803	0.0531831	-0.0122844	0.0331322	-0.00146925	0.0205651	0.0191622	-0.0576738	0.0178263	-0.0121286	-0.0504856	0.00993536	-0.0419748	0.0428138	0.0214419	0.002766	-0.053992	-0.0932892	-0.0236328	-0.0428185	0.0580817	-0.024577	0.00540353	-0.0346303	0.0557267	-0.0203321	-0.0656676
V62	0.00406769	-0.0584549	-0.0217105	0.0762576	0.108471	0.0153027	-0.00274764	0.0248136	0.0471421	0.0652067	0.0641088	0.0614195	-0.00800523	-0.0128147	0.00586466	-0.0242581	0.042531	-0.0268	0.0192635	0.00444098	0.11956	0.0358075	0.0301832	0.0445082	-0.00419008	0.0365533	0.0168576	0.0461389	0.0324266	-0.0420894	0.0460437	-0.037142	-0.017528	0.0240096	-0.0233027	0.0201539	0.0235607	-0.000165791	-0.066937	-0.103951	-0.0308894	-0.0619893	0.0297708	0.0012864	0.0306463	-0.0478641	0.015048	-0.0314629	-0.0390805
V63	0.00984952	-0.0522335	-0.033579	0.0745974	0.117375	0.00228701	-0.0315453	0.0141846	0.0156065	0.0682398	0.0556654	0.0519762	-0.0216688	-0.0284023	0.0104721	0.00387314	0.0493924	-0.00443831	0.0520929	0.00466555	0.0987306	0.0283008	0.0187641	0.0286208	0.00459462	0.0498517	0.00731206	0.045994	0.0367302	-0.0532986	0.0488784	-0.0561057	-0.00127467	0.0218723	0.00376138	-0.0058729	0.00272523	0.0193634	-0.0640167	-0.100883	-0.0408666	-0.0876923	0.0171541	0.0371696	0.0217668	-0.0355028	0.0138674	-0.0199823	-0.0109675
V64	0.0118938	-0.050442	-0.0425683	0.0640994	0.120987	0.0114433	-0.053428	0.0134085	-0.000704583	0.0552288	0.054148	0.0272173	-0.0381075	-0.0532595	-0.00152493	0.0417024	0.0268297	0.00955669	0.0909877	-0.000824409	0.0548114	0.0206673	0.00466478	0.0146393	0.0051824	0.0580606	0.0150688	0.0457573	0.0415812	-0.0532114	0.0500717	-0.0617711	0.0112262	0.0275366	0.0264987	-0.0416403	-0.0309905	0.00236557	-0.0570732	-0.0734428	-0.0317858	-0.0693652	-0.0150459	0.031775	0.0242463	-0.0431975	-0.0173345	-0.00513739	0.0032554
V65	0.013163	-0.0477759	-0.0528649	0.0513773	0.118024	0.0261819	-0.0696512	0.0204818	-0.0061206	0.0492356	0.034475	0.010845	-0.0424784	-0.0723528	-0.00599679	0.0713419	0.0208623	0.00717524	0.115889	-0.00643862	0.0205069	0.0176932	-0.0127881	-0.00490192	0.00421766	0.0606977	0.0180622	0.0117493	0.0446022	-0.0314454	0.0370289	-0.0619439	0.00362583	0.0224185	-0.00250477	-0.0480165	-0.0345841	-0.00306002	-0.0516593	-0.0437908	-0.0311064	-0.0379617	-0.0201769	0.027422	0.0135262	-0.0262236	-0.0253452	0.0142993	-0.00182405
V66	0.0152759	-0.0494897	-0.0600481	0.0388957	0.11271	0.0427129	-0.0663976	0.0319697	-0.0155539	0.0399861	0.0180453	-0.00424396	-0.0313832	-0.0663633	-0.0216033	0.0932684	0.00693327	0.00491414	0.112582	0.00672081	-0.0113265	0.0193573	-0.0219786	-0.00720778	0.00639522	0.0455028	0.0201985	0.0046203	0.0322783	-0.0243949	0.00391672	-0.0653339	-0.0170047	0.0090059	-0.0107715	-0.0555179	-0.0328577	0.000695502	-0.0479334	-0.0169228	-0.00889374	-0.00906907	-0.0398589	0.0384191	0.0208805	-0.00679092	-0.027749	0.0142868	0.0141284
V67	0.017361	-0.0502913	-0.0664761	0.0272618	0.100561	0.0629142	-0.0753884	0.027027	-0.0252258	0.0180156	0.00337731	-0.0202713	-0.0181317	-0.042461	-0.0237315	0.0872629	0.00559906	0.00302403	0.101057	0.0202697	-0.0439439	0.0225654	-0.0242456	-0.0126461	0.0156573	0.0348872	0.0294027	-0.00981906	0.0233751	-0.0291902	-0.0192388	-0.0696716	-0.0177664	-0.0104088	-0.0113209	-0.0417851	-0.0356787	0.013391	-0.0190706	0.0159958	-0.000748244	0.0163812	-0.0237067	0.0376984	0.0133784	0.00583686	-0.0138569	0.0207949	-0.0130028
V68	0.0195106	-0.0476735	-0.0715241	0.0172854	0.0945612	0.0703792	-0.0710292	0.0245627	-0.0293358	0.0113062	-0.0159046	-0.0331382	-0.00532735	-0.0132699	-0.00238589	0.0583642	-0.00783284	0.00853528	0.0794448	0.0462864	-0.077747	0.0134876	-0.0291667	-0.0320395	0.0143507	0.0483016	0.0250478	-0.00696654	0.0110021	-0.0290519	-0.0420024	-0.0674858	-0.0184576	-0.0256571	-0.00206562	-0.0152311	-0.0213046	0.021723	-0.00663965	0.0475131	0.0148596	0.0226719	-0.0270048	0.0364086	-0.00546765	0.0238215	-0.0244678	0.022239	-0.0361753
V69	0.0196603	-0.0458732	-0.0737843	0.0111958	0.0906043	0.0710851	-0.0679445	0.0148916	-0.0341043	0.0140219	-0.0314298	-0.046611	-0.0029713	0.0180985	0.0140047	0.0312728	-0.00766367	0.0150479	0.0408719	0.0695162	-0.075639	0.0253074	-0.023457	-0.034141	0.0043584	0.0517122	0.0288283	0.0172546	-0.00631758	-0.0398552	-0.0396942	-0.0609095	-0.0204059	-0.0345045	0.0105334	-0.00150942	-0.0312658	0.0256534	0.0231252	0.0691713	0.0225774	0.0143011	-0.0248354	0.0228999	-0.00910091	0.0288693	-0.0123976	0.00209066	-0.056151
V70	0.0189161	-0.0472109	-0.0714914	0.00861116	0.0886274	0.0713015	-0.0610431	0.00566485	-0.0319265	0.0116635	-0.0406762	-0.0518064	0.00333629	0.0483276	0.0225874	0.00942203	-0.00518016	0.0324853	0.0169386	0.0760004	-0.0788898	0.040327	-0.0293122	-0.0344226	-0.00864233	0.0518787	0.0075855	0.0398208	-0.00309582	-0.030174	-0.040306	-0.0462805	-0.0332075	-0.0433203	0.0317951	-0.000652376	-0.0193345	0.0118199	0.0325251	0.0594168	0.029434	0.00836557	-0.0287335	0.0192439	0.00341007	0.040281	0.00303827	-0.0113421	-0.0454286
V71	0.0160557	-0.0491782	-0.0670128	0.00495518	0.0841012	0.078147	-0.0491004	-0.00865777	-0.0492078	0.0203682	-0.0417859	-0.0497638	0.00726848	0.0672076	0.0363728	-0.0134016	-0.0134531	0.056667	-0.00657118	0.0792011	-0.0875226	0.0557184	-0.0277026	-0.0230538	-0.0160147	0.0359402	-0.00852329	0.0671189	-0.00220861	-0.0028092	-0.0274401	-0.0326886	-0.0286589	-0.0496688	0.0371151	-0.00819741	-0.00713395	-0.0124829	0.0630354	0.0419546	0.0379422	-0.017173	-0.0395503	0.00124108	0.00807086	0.0280536	-0.00439492	0.00409189	-0.0246373
V72	0.0108752	-0.0482129	-0.0639151	0.00375993	0.0759451	0.0924318	-0.0412508	-0.0125544	-0.073331	0.0165007	-0.0436497	-0.0561393	0.00721735	0.0689906	0.0740008	-0.0307895	-0.0231485	0.0677504	-0.0187426	0.0657815	-0.102192	0.0679228	-0.0202682	-0.0258765	-0.0240453	0.0260772	-0.0246591	0.0797533	0.00498975	0.025569	0.00985352	-0.0317065	-0.01154	-0.0530114	0.0270561	0.0049233	0.0132209	-0.0192212	0.0624179	0.0413214	0.032914	-0.0403874	-0.0380293	-0.018157	0.0282855	0.012626	0.0123743	0.0120605	-0.00562841
V73	0.0049861	-0.0550361	-0.0573913	0.000704045	0.0836062	0.0900044	-0.0328141	-0.0202463	-0.0845225	0.00919381	-0.0514362	-0.050899	0.0126613	0.0696533	0.100167	-0.0411572	-0.0198175	0.0711631	-0.0197778	0.046957	-0.0756736	0.0687836	-0.00794479	-0.0345297	-0.044422	-0.0027747	-0.0358648	0.0816785	0.0141833	0.0528861	0.0258658	-0.00835124	-0.0108537	-0.0473929	0.0102599	0.0150216	0.0312425	-0.0305677	0.0514412	0.0234597	0.018468	-0.0583479	-0.0246416	-0.00277287	0.0400559	-0.0037363	0.0294274	-0.00725461	0.0220489
V74	-0.00245235	-0.0615888	-0.046595	-0.00247737	0.0855579	0.0991821	-0.0410958	-0.0205856	-0.096736	-0.000239263	-0.0490143	-0.068302	0.0265944	0.0392449	0.0972018	-0.0569293	-0.0196217	0.0316443	-0.0140747	0.00370845	-0.0544006	0.0386434	-0.0261151	-0.0378836	-0.0638075	-0.0301043	-0.0307454	0.0363605	0.0161145	0.0305973	0.000226717	0.00354954	0.00918455	-0.0384185	-0.00773476	0.0138441	0.0359419	-0.04387	0.0320995	-0.0173365	-0.00174614	-0.069101	-0.0236678	-0.00512567	0.0577837	0.00046456	0.0580137	-0.0488186	0.0225217
V75	-0.0108014	-0.0648988	-0.0360018	-0.00926019	0.069939	0.11101	-0.0253435	-0.0189366	-0.0765374	-0.0270328	-0.0357604	-0.0744784	0.0846962	0.00916959	0.069825	-0.0625897	-0.0129147	-0.022756	-0.000499504	-0.0061284	-0.0091904	0.0349554	-0.0323677	-0.0499996	-0.0680266	-0.0564072	-0.0413969	-0.0207487	0.0462394	0.0391365	-0.0343983	0.00639182	0.024744	0.0191343	-0.046574	-0.00169654	0.0539742	-0.0239733	-0.000530564	-0.0143231	-0.0031206	-0.048862	-0.0389827	0.0210035	0.0467318	0.0353929	0.0625797	-0.0536356	0.00695148
V76	-0.0115117	-0.0690295	-0.0290677	-0.0185588	0.051109	0.100637	-0.0176611	-0.00955225	-0.0509226	-0.00828581	0.000258275	-0.0718604	0.0978877	-0.0134829	0.0375667	-0.050214	0.0118494	-0.0764023	0.00294385	-0.018399	0.0518951	0.0229274	-0.0506229	-0.0458398	-0.0821709	-0.0800734	-0.0248992	-0.0351579	0.0283398	0.025712	-0.0649807	-0.0183855	0.0109743	0.0337029	-0.0693579	-0.0219677	0.0861772	-0.0101169	-0.00442853	-0.0291206	0.0115094	-0.00825955	-0.0175376	0.00554518	0.0322081	0.0397859	0.063239	-0.0558626	0.0439831
V77	-0.012127	-0.0686775	-0.0238592	-0.0211584	0.0344322	0.0960711	-0.0124031	-0.0100755	-0.01126	0.0125874	0.0438204	-0.0525509	0.103685	-0.0169397	-0.00449443	-0.0549344	0.0254037	-0.125764	0.0161189	-0.0202452	0.0887225	0.0386317	-0.0419522	-0.0277119	-0.087588	-0.0846788	-0.0292138	-0.05404	-0.0048763	-0.00639209	-0.0602514	-0.0269175	-0.0293236	0.0107793	-0.0859503	0.0140683	0.0541162	-0.0187082	0.0146343	-0.0633225	0.0391573	-0.00688023	-0.0104986	-0.02758	0.00432339	0.0110524	0.0490025	-0.0452589	0.0366074
V78	-0.015006	-0.0658629	-0.0133389	-0.0219006	0.0348688	0.0948512	-0.0055465	-0.0166746	0.0241749	0.0492899	0.0843279	-0.0165064	0.0837944	0.0295527	-0.0517045	-0.0714384	0.0320142	-0.127659	0.00679318	-0.00802787	0.0794481	0.069552	0.00553602	-0.0135704	-0.0895177	-0.0706016	-0.0194491	-0.0639297	-0.0412897	-0.0163123	-0.0571499	-0.00533469	-0.0421533	-0.0233807	-0.0939162	-0.000227731	-0.00465456	-0.0212925	0.0305753	-0.0887147	0.0146429	0.0273999	-0.00231243	-0.00624025	-0.0214792	-0.0250058	0.0235642	-0.0454754	0.010043
V79	-0.0161052	-0.0626114	-0.00490607	-0.025436	0.0430987	0.0799756	0.014296	-0.0218595	0.0469161	0.055095	0.100232	0.00583573	0.0651588	0.0788945	-0.0697786	-0.0908416	0.0377048	-0.118982	-0.0254418	0.00836031	0.0395245	0.0905615	0.00619973	0.00672072	-0.090927	-0.0411037	-0.000523344	-0.0310663	-0.055925	-0.0131857	-0.0314442	-0.00570058	-0.0538053	-0.0206311	-0.0731908	0.027281	-0.0505877	0.0138441	0.0543186	-0.0773461	0.00663815	0.0595273	0.0089564	0.0285928	-0.00683288	-0.0573974	-0.00746937	-0.021865	0.00174228
V80	-0.0158777	-0.0657249	-0.000511644	-0.024264	0.0605287	0.0799863	0.0244774	-0.0406604	0.0652258	0.041952	0.0887137	-0.000217629	0.0547379	0.0834594	-0.0566884	-0.0514931	0.0309919	-0.0795272	-0.0290759	0.0284394	0.00035575	0.105578	0.00340901	0.00929851	-0.0884995	0.000419278	0.00861074	-0.0105895	-0.0532142	-0.0240175	0.0189677	0.000448104	-0.0546542	-0.0509787	-0.0116658	0.0443322	-0.0897938	0.016078	0.0369779	-0.0847262	0.0111969	0.0619944	-0.0188038	0.01338	-0.0150907	-0.0840496	-0.0323453	-0.00436944	-0.015771
V81	-0.0175464	-0.0637018	0.00108667	-0.0204431	0.0735567	0.0880174	0.0294304	-0.0476514	0.0809472	0.0331253	0.0665521	-0.00528665	0.0698405	0.0793912	-0.0226661	-0.0422491	0.0061073	-0.0239957	-0.0297364	0.0428617	-0.0177255	0.102909	0.0196811	0.0130872	-0.0887719	0.0415007	-0.013821	0.00262991	-0.0423757	-0.0222029	0.053715	0.0276617	-0.0217364	-0.0605819	0.0298015	0.00253672	-0.0951367	0.0135688	-0.0215662	-0.0585269	-0.00790872	0.0282495	-0.0241286	0.0411414	-0.0174067	-0.0956324	-0.0897567	0.0310265	-0.0369812
V82	-0.019783	-0.0639401	0.00559193	-0.0217517	0.0666172	0.0968477	0.034265	-0.0597102	0.0854361	0.0368421	0.0202819	0.0146002	0.0831306	0.0621519	0.0124903	-0.0251705	-0.009823	0.0191177	-0.0253022	0.0334167	-0.0173057	0.0797016	0.0190383	0.0142835	-0.0981349	0.0547557	-0.00273168	0.0123274	-0.0485849	0.0100241	0.0357334	0.0473596	0.013099	-0.0233578	0.0461166	-0.0136481	-0.0608422	-0.00958535	-0.0869943	-0.0567758	-0.0255759	0.0309757	-0.00546589	0.0143035	-0.00757489	-0.10105	-0.0821152	0.0337386	-0.0617512
V83	-0.0208241	-0.0634648	-0.000223712	-0.0212525	0.0643233	0.0905857	0.035467	-0.064327	0.0651043	0.0290909	-0.0233975	0.0458254	0.119904	0.0314895	0.04993	-0.020608	-0.0155856	0.0363582	0.000457553	0.0156584	-0.0288658	0.0413227	0.0249401	0.00534469	-0.0866444	0.0595547	0.00335699	0.0126602	-0.0515016	0.0390452	0.00987233	0.0356412	0.0165281	0.00222458	0.028886	-0.0454313	-0.0154328	-0.00650897	-0.128766	-0.0277723	-0.038244	0.0201626	0.0289183	0.004256	-0.0288088	-0.0883344	-0.039691	0.0618257	-0.0511253
V84	-0.0201307	-0.0643166	-0.00105612	-0.0240953	0.0537114	0.0744547	0.0179913	-0.0704509	0.0028547	0.0347353	-0.0312617	0.0820574	0.149528	0.0118214	0.0588348	-0.0486005	-0.0321279	0.0600856	0.0196202	-0.000957305	-0.0120799	0.00824223	0.0278278	-0.0102247	-0.0740413	0.0323223	0.0269306	0.0311656	-0.033575	0.0668545	-0.0045588	0.0255645	0.0373301	0.00684884	0.0311661	-0.0421265	0.0243224	-0.011748	-0.106061	-0.00497759	-0.0277443	5.59332e-05	0.0413567	-0.0109033	-0.0212144	-0.0768142	-0.0465215	0.0477116	-0.0593792
V85	-0.0197013	-0.0639326	-0.00205715	-0.0268324	0.0482269	0.0581728	-0.00717747	-0.0563082	-0.0298345	0.0347469	-0.0586526	0.103417	0.15814	-0.0319696	0.057048	-0.0625381	-0.0114868	0.0668773	0.05407	-0.0296667	0.0149016	-0.00998732	0.0339899	-0.0339382	-0.0412182	0.00718887	0.037271	0.0137194	-0.0359655	0.0533271	0.00398281	0.000850499	0.0410183	0.0101046	0.00323481	-0.00859427	0.0274064	-0.0187874	-0.0600796	0.0432398	-0.0363374	-0.0174802	0.0741605	-0.0532114	-0.0094283	-0.0541522	-0.025977	0.0153678	-0.057964
V86	-0.0147778	-0.0655075	-0.00170787	-0.0304368	0.0432186	0.0152693	-0.0245888	-0.0559625	-0.0436505	0.0430254	-0.0442702	0.120317	0.161747	-0.0499486	0.0255257	-0.0693579	-0.00571381	0.0764508	0.0871199	-0.0437307	0.0289747	-0.0139348	0.0392632	-0.0444397	-0.00563659	-0.0311093	0.0513548	0.000226808	-0.0295727	0.0589459	0.00243211	-0.0224393	0.0160527	0.0161832	-0.0138194	0.012584	0.0423015	-0.0326587	0.00341788	0.0457674	-0.00876059	-0.01664	0.0673584	-0.0557436	0.0309524	-0.00138555	-0.0415799	0.0160153	-0.0121621
V87	-0.00968068	-0.0665885	0.00188083	-0.0373318	0.0324493	0.0115501	-0.0431585	-0.0734724	-0.047233	0.0463542	-0.0293212	0.133676	0.131106	-0.0387005	-0.0323655	-0.0431087	0.00922245	0.0701218	0.110517	-0.0633754	0.0394045	-0.00374423	0.0498662	-0.00999238	0.0307201	-0.0626357	0.0631077	0.00394533	-0.0256196	0.0449463	0.000544726	-0.0155857	0.0019613	-0.0202343	-0.0458457	0.0106906	0.0196267	-0.0396437	0.0564778	0.0456039	0.0275177	-0.00532697	0.0473444	-0.059728	0.0531508	0.0185809	-0.00477736	0.0281272	0.0142827
V88	-0.00396278	-0.0647616	0.00322604	-0.047834	0.0420664	0.0143281	-0.0330506	-0.0616689	-0.0371049	0.0483258	0.00435344	0.135194	0.0955974	-0.00918688	-0.0606641	-0.0156359	0.020881	0.0657424	0.116579	-0.0911619	0.0110395	-0.0197621	0.0350719	0.00685218	0.0599864	-0.0853216	0.0566155	0.00531513	-0.0165174	0.0482278	0.00324828	-0.0141323	0.000262977	-0.0459694	-0.0507	0.0319625	0.0226891	-0.0259037	0.116057	0.0164282	0.0176652	0.0186399	0.0719738	-0.0403563	0.0436268	0.0311116	-0.0162322	0.0664891	0.0344943
V89	-0.00100745	-0.0671616	0.00341789	-0.0558847	0.0429481	0.0156964	-0.0198767	-0.0840857	-0.0411914	0.0488741	0.0229911	0.120551	0.0473238	0.0275321	-0.0635905	0.017373	0.0316719	0.0634628	0.098847	-0.0825757	-0.00148189	-0.000622643	0.01574	0.016724	0.0509829	-0.0789152	0.058069	0.0495345	-0.00587226	0.033833	-0.0226944	0.0170562	-0.00688095	-0.0455888	-0.0710382	0.0421392	-0.00810987	0.00860325	0.124953	0.0210722	-0.00788885	0.0119716	0.0693515	-0.0425673	0.0488232	0.0667768	0.000286543	0.0759186	0.0177639
V90	4.33535e-05	-0.0711045	0.00367502	-0.0585857	0.0592808	0.0060011	0.00444601	-0.104441	-0.0299697	0.0239762	0.0336348	0.0875913	0.0211488	0.0653688	-0.0776202	0.0638728	0.0267896	0.0351434	0.0648197	-0.072866	-0.00738769	-0.0185012	0.00971871	0.00691408	0.0277239	-0.0173866	0.022328	0.0417708	0.0286419	0.0228609	-0.0514817	0.0520693	-0.0201464	-0.0277022	-0.0492998	0.0148403	-0.0332101	0.0461399	0.061496	0.0247994	-0.0667584	0.0196494	0.0469817	-0.0160826	0.0665743	0.0755461	0.041199	0.0297968	0.0394977
V91	0.00287081	-0.0737097	0.00396395	-0.059318	0.0611921	0.0207926	0.0235713	-0.107007	-0.0284433	-0.0017866	0.0286522	0.0532578	0.0124405	0.0830853	-0.0699446	0.0441237	0.0173438	0.0209585	0.0240478	-0.0733192	-0.012592	-0.033723	0.00739571	0.0195977	0.00228479	0.0455567	-0.004736	0.0435402	0.0304315	0.0158867	-0.0803827	0.066115	0.00543524	0.0140776	-0.0189404	-0.0309183	-0.0487315	0.0669534	-0.00795939	0.026757	-0.0792937	0.0266289	0.0312812	0.0166328	0.0221681	0.0780683	0.0490497	0.0173964	0.0257063
V92	0.00271937	-0.0737319	-0.00288205	-0.0575432	0.0629716	0.0419475	0.0335001	-0.0841332	-0.0301029	-0.0164344	0.0219937	0.0123778	0.025365	0.0906157	-0.0381019	0.032132	0.0291046	0.0130703	-0.00225872	-0.0576381	-0.0335635	-0.042715	-0.0137126	0.00401396	0.00720952	0.0998576	-0.0312698	0.0472097	0.0449451	0.0149264	-0.103091	0.0503994	0.0277657	0.0441499	0.0097923	-0.038234	-0.0356114	0.0795633	-0.0564199	0.0496455	-0.0877357	-0.0191527	0.0253748	0.0258324	0.0219061	0.0558125	0.0526077	0.0130955	0.0199679
V93	0.00383302	-0.0727852	-0.0087649	-0.0568859	0.0559055	0.0589697	0.0523665	-0.0557339	-0.0317128	-0.0131407	0.0109028	-0.0172724	0.0342482	0.071069	-0.000219783	-0.000948235	0.0470791	0.00607872	-0.0287692	-0.0337643	-0.0298426	-0.022584	-0.0216609	0.0266574	0.00193506	0.115285	-0.0466688	0.0702836	0.027101	0.0290543	-0.143102	0.032584	0.0201882	0.0740046	0.0340787	-0.0498292	-0.0197692	0.0626433	-0.0830521	0.0777997	-0.0690319	-0.0300554	0.0324437	0.0394121	0.0145722	0.0480055	0.0257694	-0.0229115	0.0125217
V94	0.00436278	-0.0735317	-0.0146079	-0.0582083	0.050933	0.0661064	0.0427541	-0.0231326	-0.0387607	0.00385212	0.0059617	-0.0360358	0.0319831	0.0377097	0.0239774	-0.0205822	0.0637392	-0.00204615	-0.0492376	-0.0399414	-0.0277408	-0.00765349	-0.0279794	0.0309516	0.0175641	0.0976047	-0.0123058	0.0913442	-0.0141961	0.0210028	-0.157906	-0.0143589	0.014581	0.0748499	0.0556245	-0.0114031	-0.0120166	0.0611565	-0.0753195	0.0634878	-0.0817673	-0.0318603	0.0517583	0.0178955	0.0145632	0.0138897	0.00456081	-0.0410399	0.0137158
V95	0.00111201	-0.0727588	-0.00963834	-0.0564058	0.0445814	0.0753286	0.0474826	0.0103194	-0.0520456	0.00496811	0.0027391	-0.0551052	0.0496477	0.0230945	0.0292359	-0.0335125	0.0695396	0.00983245	-0.059364	-0.0205846	-0.0615028	0.00790388	-0.0227998	0.0467865	0.0233715	0.0669581	0.00797513	0.095202	-0.0376542	0.0265567	-0.134495	-0.0340697	-0.0055795	0.103332	0.0684184	0.0172938	-0.00140332	0.024841	-0.0472247	0.0478557	-0.0781844	-0.0093026	0.0298256	0.0155796	-0.00895329	-0.00412695	-0.0235557	0.000454107	0.0311195
V96	0.00135731	-0.0676949	-0.00260573	-0.0550093	0.0389154	0.0675359	0.064007	0.0459603	-0.0655673	0.011108	0.0128449	-0.0686378	0.0547353	-0.0126552	0.0416491	-0.0522494	0.0725327	0.0138026	-0.0478831	-0.00972676	-0.0704761	0.0159574	-0.032153	0.0681543	0.031093	0.023544	0.0111467	0.0815638	-0.0473608	0.0209719	-0.102059	-0.0744836	-0.0311937	0.127475	0.0561411	0.0443128	0.00854932	-0.010302	-0.0135254	0.0376184	-0.0717009	0.0440325	0.0278288	-0.0220771	-0.0044811	0.00259966	-0.0515249	0.0348947	0.0276991
V97	0.000540145	-0.0677059	0.014505	-0.0537827	0.0125001	0.0563631	0.0760523	0.0546821	-0.0754242	0.0137506	0.025799	-0.0758577	0.0441157	-0.0182773	0.0495154	-0.0548788	0.0601292	0.0242777	-0.0145039	0.0176318	-0.065524	0.035456	-0.0516386	0.0712227	0.0377478	-0.0152812	0.0100783	0.0380689	-0.0539755	-0.0013781	0.006973	-0.103637	-0.0339343	0.136834	0.0790483	0.0455837	0.0364836	-0.0417482	0.0083538	0.0485396	-0.0191216	0.0628407	-0.00534811	-0.0479464	-0.0320782	-0.00046121	-0.0857734	0.0594862	0.0477151
V98	-0.000657257	-0.0646813	0.0283144	-0.0477463	0.00687106	0.0485384	0.103474	0.054947	-0.0746948	0.0180727	0.0458864	-0.0834498	0.0180001	-0.0222702	0.0350513	-0.00686786	0.0245684	0.0448322	0.00962309	0.0375908	-0.0524564	0.0567697	-0.0233851	0.0700072	0.0309526	-0.0287738	0.0143456	0.00567273	-0.0556489	-0.00949557	0.0467393	-0.0977006	-0.0217322	0.090787	0.08974	0.0110635	0.0660517	-0.103024	-0.00411184	0.0279737	0.0131863	0.0610577	-0.0138766	-0.0692374	-0.0597305	0.0165707	-0.0704095	0.0535894	0.0377043
V99	-0.000675859	-0.0628582	0.0420541	-0.0347992	0.00849536	0.0439428	0.130058	0.0663789	-0.0624788	0.0190894	0.0611432	-0.0837557	-0.0160649	-0.00519382	0.0294207	-0.0124008	0.0175993	0.0501434	-0.00744188	0.0472559	-0.0374599	0.050473	0.0297148	0.0406163	-0.00456217	-0.0525073	0.0255373	-0.0180015	-0.054343	-0.00650508	0.023652	-0.0691677	0.00145256	0.0377157	0.0446378	-0.00838761	0.0558362	-0.105955	0.0163477	0.0119552	0.0289391	0.0490347	0.029286	-0.0469806	-0.0736941	0.039531	-0.0284304	0.0495501	0.0342651
V100	-0.000576519	-0.0648676	0.042575	-0.0259254	0.0235436	0.038877	0.137869	0.0660227	-0.0492094	0.0279903	0.0767965	-0.0717251	-0.0480853	-0.00895525	0.0151767	0.0249539	0.0220959	0.0247327	-0.000456703	0.0476207	-0.026172	0.00872902	0.0437293	0.0269265	-0.040445	-0.062022	0.021303	-0.0155108	-0.0269115	0.0067374	-0.0165943	-0.0177114	0.00934479	-0.0146425	0.037314	0.000823525	0.0219328	-0.114417	0.0277785	-0.0287106	0.0492004	0.047229	0.0292422	-0.0348475	-0.0909863	0.0218474	0.00238606	0.0270921	0.0295439
V101	-0.00168022	-0.0698354	0.0364295	-0.0230308	0.0447946	0.0477436	0.110696	0.0511172	-0.0266642	0.0452101	0.0946073	-0.0649666	-0.0693082	-0.0116815	0.000958916	0.041511	0.0185319	0.00816025	-0.0191784	0.0446614	-0.0181756	-0.0236241	0.0745857	0.013836	-0.0640276	-0.0627732	0.00965543	0.00117652	0.0128299	0.0295439	-0.0312044	0.0150135	0.0580651	-0.0221067	0.0056031	-0.00260232	-0.00328878	-0.0823073	0.0392265	-0.00555145	0.0492255	0.0356732	0.00733686	-0.0175559	-0.0594943	-0.00710403	-0.0299345	0.0240562	0.0283105
V102	-0.00570457	-0.0729175	0.0383426	-0.0209782	0.0385642	0.0730467	0.0717002	0.0403327	-0.00562619	0.0525113	0.0815754	-0.0501276	-0.0607513	0.00263151	-0.0144635	0.0520361	-0.00174091	0.0209041	-0.0364819	0.0160675	0.00653294	-0.0575562	0.0791627	0.0125026	-0.0732462	-0.0550249	-0.00307298	0.0124404	0.035407	0.0426266	-0.0470897	0.0167119	0.0769435	-0.0328985	0.0081781	0.0167431	-0.0352849	-0.0607581	0.062584	0.000141339	0.0447132	0.00808251	0.0185001	0.000681356	-0.011337	-0.0240023	-0.0480298	-0.0294844	0.0134608
V103	-0.00752675	-0.0760828	0.0393408	-0.013912	0.0413586	0.0860599	0.0436544	0.0392656	0.027919	0.0181806	0.0667557	-0.0246656	-0.0272605	-0.0249763	0.00331319	0.0690659	0.000972916	-0.00477236	-0.0352412	-0.0169813	-0.00576127	-0.0807841	0.0706242	0.0271103	-0.0604289	-0.0207161	-0.0253621	0.0147255	0.0406176	0.0424392	-0.0589122	0.0308227	0.0756301	0.00760701	0.0175992	0.0124871	-0.0189768	-0.0457869	0.0780588	0.0221198	0.0551446	0.00504537	0.0216855	-0.00774047	0.00664302	-0.0334358	-0.0555107	-0.0278003	0.026915
V104	-0.010396	-0.0748009	0.0421144	-0.0118031	0.030922	0.0935375	0.0066186	0.0301005	0.037282	0.0130974	0.0585804	0.00257702	0.00180256	-0.050852	0.0141627	0.0248598	-0.00750724	-0.013545	-0.0057129	-0.0161586	-0.00621532	-0.0977172	0.0342001	0.0359856	-0.0447803	0.00304762	-0.0230608	0.0250057	0.0543627	0.044286	-0.0736544	0.0611524	0.0925504	0.00272368	0.0253859	0.0398255	0.00346438	-0.0208953	0.109217	0.00685756	0.101099	0.0164678	-0.00335764	-0.000664284	0.0157222	-0.030445	-0.0794722	-0.0244202	-0.00537322
V105	-0.0128733	-0.072166	0.0419659	-0.00177351	0.0205752	0.0930677	-0.0010619	0.031358	0.0439066	-0.00637496	0.0459845	0.0370652	0.014871	-0.055013	0.00674294	0.0251258	0.0118465	-0.0302957	-0.011966	-0.0179981	-0.0136496	-0.086376	-0.0233599	0.0544533	-0.0141116	0.0204833	-0.0590276	0.0378664	0.036094	0.0267207	-0.0571477	0.0949258	0.0874341	0.0145739	0.0288802	0.0454125	0.0177002	0.0132798	0.108779	0.0263117	0.124634	0.0233184	-0.0331278	-0.0212708	0.00250027	-0.0337678	-0.0686489	0.00357797	-0.0123361
V106	-0.0178943	-0.0720812	0.0435985	0.00352117	0.0127363	0.0581039	-0.000124354	0.0268637	0.0362681	-0.0387289	0.0651518	0.055206	0.0401295	-0.0624916	-0.0080912	-0.000577254	0.012111	-0.0363472	0.0140063	-0.00108253	-0.0130183	-0.0638413	-0.0753485	0.0292148	-0.0218813	0.00735773	-0.0682347	0.0144978	0.0177603	0.0213066	-0.0228221	0.0825938	0.0633931	0.0357872	0.0306869	0.0378107	0.00736742	0.0525313	0.121036	0.0189531	0.0968395	0.03224	-0.0275352	-0.0758173	-0.00372953	0.0158209	-0.0300262	0.0525646	0.0124258
V107	-0.0192965	-0.0692431	0.0476962	0.0114618	-0.000297396	0.0209151	-0.00510572	0.0115614	0.0303451	-0.0633521	0.0447306	0.0391647	0.0527492	-0.050052	-0.0286171	-0.0256356	-0.0156026	-0.0453057	0.0288292	0.0409071	-0.00529677	-0.039111	-0.0893848	0.0124147	-0.0442626	0.0228435	-0.0884963	0.00285336	0.0219495	-0.0145944	0.0108478	0.059991	0.0102443	0.0382329	0.00942002	-0.01133	-0.0124043	0.0730097	0.0394742	0.0314823	0.100673	0.0396245	-0.08311	-0.114431	0.00199863	0.0556146	0.0388019	0.0761703	0.0426033
V108	-0.0164665	-0.067234	0.0501278	0.0143952	0.0123167	0.0123777	0.0127082	0.0193424	0.0388228	-0.082992	0.034357	-0.000445787	0.0615999	-0.0212896	-0.0397409	-0.041807	-0.0131573	-0.0560261	0.056735	0.0464713	-0.00832341	-0.0336144	-0.104568	-0.00156298	-0.0274807	0.01045	-0.0637653	-0.0492687	0.0134661	-0.0320297	0.0697489	0.0211319	-0.0124652	0.0322379	0.0313346	-0.0449648	-0.0185974	0.0776039	0.010211	0.0254111	0.0352284	0.0506024	-0.0812312	-0.111638	-0.00950559	0.00960845	0.0540018	0.106189	0.0681166
V109	-0.0128589	-0.0709161	0.046644	0.0153066	0.0192877	0.0213329	0.0197311	0.0227027	0.0553064	-0.0903784	0.0395667	-0.0372677	0.0428351	0.00908721	-0.019514	-0.0816047	0.0214434	-0.0354338	0.025265	0.0447691	-0.00583943	-0.00988885	-0.0869823	-0.010117	-0.0316271	-0.00153431	-0.0487595	-0.0568749	0.0272718	-0.0302866	0.0946187	0.00379822	-0.0167576	0.00772229	0.0609061	-0.0492183	-0.0394452	0.067906	-0.0103045	0.000818996	-0.0190659	0.0290542	-0.051281	-0.101128	0.0221203	-0.0251005	0.0387366	0.112988	0.0507002
V110	-0.0136443	-0.0703049	0.0433414	0.0225624	0.0263549	0.0361621	0.0219344	0.0181026	0.0700764	-0.0888921	0.0246229	-0.0703328	0.0227995	-0.00979874	-0.0084512	-0.0718905	0.0555471	-0.02516	0.0202144	0.0496803	0.00938428	-0.00992345	-0.0339497	-0.0202862	-0.0123574	-0.0249516	-0.00281425	-0.0636709	0.00985163	-0.0532817	0.0842856	0.00249037	-0.0240772	-0.0119085	0.0668246	-0.0780072	-0.0612235	0.0452731	0.0211762	-0.0308356	-0.0573331	-0.0144496	-0.0328115	-0.0725926	0.039229	-0.0624502	0.00724924	0.0748598	0.0349421
V111	-0.0123264	-0.071274	0.0425868	0.0245537	0.0164146	0.0559018	0.028351	0.00130614	0.0802918	-0.0734392	-0.00711447	-0.0824649	0.00609197	-0.0171604	0.00947817	-0.0630696	0.0634836	-0.0103233	0.00231608	0.0422098	0.00955976	0.0161487	0.035795	0.0011854	-0.000301888	-0.045844	0.0340843	-0.0499267	-0.0136149	-0.0252279	0.0755211	-0.00548527	0.00100748	-0.0190102	0.0514996	-0.0705971	-0.0573548	0.0219502	0.0384782	-0.0470052	-0.0925441	0.00217666	-0.0315159	-0.0619521	0.0307072	-0.0769278	-0.0188586	0.0480259	0.00410569
V112	-0.0115455	-0.0693804	0.0441823	0.0238038	0.0114234	0.0558915	0.0265384	-0.0251523	0.0802322	-0.0712915	-0.0192744	-0.0916964	0.00709457	-0.0412717	-0.00170467	-0.00853725	0.0587796	0.00572394	0.0164812	0.0333777	0.0121756	0.018476	0.0740535	-0.0154652	0.0189484	-0.0299936	0.064685	-0.0387393	-0.00303406	-0.0148844	0.0686046	0.00539083	0.0246497	-0.00158009	0.0478371	-0.0490912	-0.0498421	0.0044878	0.0740549	-0.0698553	-0.133597	-0.0258455	-0.0428926	-0.0447256	0.0316213	-0.0726829	-0.0304091	0.0589369	-0.00162542
V113	-0.0124823	-0.0653472	0.0474891	0.0283793	-0.00759005	0.0500833	0.0448667	-0.0420517	0.0739302	-0.0939046	-0.0415731	-0.0914025	0.0146125	-0.0599779	-0.000244654	0.0454476	0.0286255	0.0143116	0.0136504	0.0254957	-0.000133006	0.0315594	0.0999113	0.0259808	0.0302619	0.00237415	0.0519952	-0.0152153	0.0209976	-0.00291213	0.0414103	0.0202461	0.0276577	0.0188641	0.0417962	-0.0513785	-0.0321129	-0.03009	0.0814875	-0.0451046	-0.122539	-0.0559293	-0.0265204	-0.00662282	0.0247543	-0.0412655	-0.0413817	0.0588947	0.0132668
V114	-0.0130245	-0.0632119	0.0441802	0.0280442	-0.031225	0.0437243	0.0387914	-0.0510624	0.0437201	-0.103044	-0.0435147	-0.0736982	0.0359514	-0.0715014	0.023492	0.0603863	-0.0238326	0.00849315	0.00797822	0.0228276	0.0234628	0.0477159	0.114067	0.0190264	0.0469321	0.0427781	0.0613329	-0.00395963	0.0580656	0.0235767	0.0244145	0.0269627	0.0650113	0.0229007	0.0082289	-0.026188	-0.00995197	-0.0329867	0.103763	-0.00730327	-0.0755652	-0.0805574	-0.00719501	-0.0213335	0.0151685	-0.0767048	-0.0382206	0.0628579	-0.00335338
V115	-0.0117027	-0.0637407	0.0387525	0.0251511	-0.0493394	0.0176701	0.0273466	-0.029928	0.000298716	-0.122512	-0.0351168	-0.0555887	0.0546366	-0.0488858	0.0297181	0.0943977	-0.0718969	0.000597894	0.00618992	0.0320965	0.0201429	0.0461232	0.0774391	0.0466729	0.0539914	0.0771958	0.085144	0.00119371	0.0630801	0.0436597	0.0280809	0.0377107	0.0374109	0.00602635	0.00206559	-0.000199398	0.020554	-0.0255745	0.0913556	0.0167266	-0.0461513	-0.0940391	0.0213716	-0.00178319	-0.0181892	-0.0645357	-0.0336398	0.0516561	0.0262781
V116	-0.00806142	-0.0664451	0.0290603	0.0246432	-0.0374638	0.01149	0.0248216	-0.00139396	-0.0472799	-0.117555	-0.0210386	-0.0408011	0.0886269	-0.0491165	0.000605268	0.133204	-0.0987786	-0.0132506	0.0230863	0.0345855	0.0539341	0.0275518	0.0553549	0.0517498	0.0331783	0.0680263	0.0655153	0.00506675	0.0608286	0.0168667	-0.0353229	0.0345415	0.0196483	-0.0657311	-0.02664	0.0447851	0.0112845	-0.0411353	0.0813648	-0.0097027	-0.00375113	-0.0707065	0.0301787	0.00593285	-0.0197803	-0.00339962	0.0420061	0.0519081	0.0351346
V117	-0.00363078	-0.0732204	0.0204391	0.0201981	-0.0341933	0.00722153	0.000782475	0.0206455	-0.0855079	-0.084631	-0.00769072	-0.0318419	0.075666	-0.0125102	-0.00219162	0.120202	-0.133101	-0.0219532	0.0481364	0.072617	0.0687579	0.0052687	0.00340067	0.0523271	0.0221462	0.0481088	0.0450137	0.0119081	0.0442943	-0.0223231	-0.0639513	0.0516468	-0.00521731	-0.0727026	-0.0117017	0.0647851	-0.0138887	-0.043298	0.0275702	-0.00523355	0.0492643	-5.24811e-05	0.01017	0.0290077	-0.0389164	0.0600418	0.0366917	0.0527892	0.0207254
V118	-0.000641345	-0.0768853	0.0121997	0.00585257	-0.0236245	-0.00829938	-0.0205047	0.0275309	-0.0906294	-0.0434097	0.0202325	-0.0326756	0.0460212	0.00310856	-0.0261099	0.102191	-0.137738	-0.0164223	0.0953247	0.0877618	0.0880254	-0.0270195	-0.0447794	0.0459292	0.0174601	0.0221326	0.0330922	0.0358614	0.0173996	-0.05693	-0.0691471	0.0166157	-0.0322866	-0.0488155	-0.0340992	0.0833923	-0.0017394	-0.0397011	-0.0301884	-0.0175202	0.037677	0.0670614	-0.00671746	0.0145727	-0.047654	0.0731597	0.0452666	0.0343577	0.032069
V119	-0.000626292	-0.0793289	0.0119418	-0.00460539	-0.0070336	-0.011423	-0.0265606	0.0300886	-0.108512	-0.00910641	0.0331185	-0.0321516	0.0164951	-0.0124569	-0.0227607	0.0572412	-0.121253	-0.0134998	0.0991258	0.0680227	0.0759902	-0.0481653	-0.0806631	0.036996	0.020985	0.0143362	0.0455751	0.0192697	0.0162947	-0.0699695	-0.0726225	-0.0244626	-0.0517838	-0.0229603	-0.0276003	0.0737119	-0.0128444	-0.00502373	-0.0453796	-0.00377546	0.0026849	0.0870844	0.00604675	0.0221929	-0.0609461	0.0690422	0.00149098	0.00888451	0.00993971
V120	0.000247354	-0.0819613	0.0138211	-0.0153981	-0.00121114	-0.023078	-0.00565267	0.024171	-0.0900812	0.018818	0.0605869	-0.0479195	-0.00732235	-0.0421956	-0.0291235	0.0151288	-0.099845	-0.0267821	0.081737	0.0294222	0.0766366	-0.037046	-0.0980747	0.029665	0.0139839	0.016809	0.0188738	0.0257814	0.00296706	-0.0743699	-0.063927	-0.0215995	-0.0543918	-0.0408184	0.00326976	0.0573062	0.00450939	0.00645936	-0.0317278	-0.0180929	-0.0228719	0.103759	0.0185101	0.0254869	-0.0320418	0.0477081	-0.0179098	-0.00757826	-0.0048556
V121	0.00353473	-0.0838525	0.0130701	-0.021963	0.0153403	-0.035867	0.0107614	-0.0201332	-0.0566157	0.0479727	0.0483987	-0.0375343	-0.0457521	-0.0671732	-0.0179537	-0.0173352	-0.0669046	-0.0297464	0.0637065	0.0034768	0.0617724	-0.00343257	-0.0953699	0.0427474	0.0115188	0.00025579	-0.0180355	0.00554035	-0.0105655	-0.0618737	-0.0616806	0.0229188	-0.0528296	-0.0184341	0.00354168	0.0917091	0.00435761	0.0226187	-0.0372249	-0.0201881	-0.0535173	0.107446	0.00532639	0.00511746	-0.0203655	0.0616005	-0.0721963	0.0046896	-0.0490839
V122	0.0038451	-0.0782867	0.00713334	-0.0363812	0.0185454	-0.0713496	0.00797034	-0.0630026	-0.0169473	0.0637967	0.0419232	-0.0262456	-0.0666851	-0.0933419	-0.0310918	-0.0230237	-0.0388519	-0.0244422	0.0370183	-0.0290365	0.0516222	0.0325079	-0.0980547	0.0184759	0.0222197	-0.0182791	-0.0042754	-0.0274243	-0.0175935	-0.0287073	-0.0580142	0.0200807	-0.023475	-0.00664977	0.00892382	0.0978224	0.013575	0.0395403	-0.0667475	-0.00189665	-0.0569493	0.0632305	-0.00680896	0.0313749	-0.0254509	0.0424304	-0.107108	0.0324139	-0.0346659
V123	0.00319645	-0.0754258	0.0102769	-0.0426722	0.0312195	-0.0896833	0.0169433	-0.0876458	0.0155855	0.0353983	0.0340595	-0.00595339	-0.0495663	-0.107394	-0.0284674	0.00463929	-0.00746348	-0.0288984	-0.0115122	-0.0740438	0.0310721	0.0656423	-0.0623161	0.0111832	0.00947435	-0.0269836	-0.0231661	-0.05192	-0.00153457	-0.0068713	-0.050106	0.0205249	-0.0134928	-0.00251527	0.00920306	0.104078	0.0266374	0.0334655	-0.0700275	0.022707	-0.0478652	-0.00645539	-0.0256184	0.0191767	-0.0335505	0.0313408	-0.100941	0.0678068	-0.006405
V124	0.0048286	-0.0657132	0.00806551	-0.0519119	0.0396298	-0.10464	0.0127591	-0.104733	0.0276928	0.0114661	0.0113998	-0.0129909	-0.0207617	-0.131969	-0.0163106	0.0264061	0.00331469	-0.0180812	-0.043771	-0.102947	0.00831236	0.0675082	-0.0242842	-0.0224868	-0.00248407	-0.0309835	-0.0028683	-0.0597833	0.0234808	-0.00563124	-0.0441077	-0.000942082	0.00769657	-0.00228467	0.01218	0.108891	0.0330265	0.00651481	-0.0972153	0.0128337	-0.0210692	-0.0466977	-0.0657996	-0.0155253	-0.0331245	0.0341973	-0.066514	0.0620666	0.0233587
V125	0.00918077	-0.057216	0.00935778	-0.0582637	0.0504711	-0.104001	0.00397725	-0.0854276	0.0340612	-0.000442343	-0.0119797	-0.0154973	0.0121069	-0.137124	-0.0150261	0.0627525	0.0460165	-0.00870571	-0.0658964	-0.117849	-0.0343683	0.0529699	-0.00814335	-0.0246042	0.0130532	-0.0205003	-0.0188689	-0.0490141	0.0280418	0.0157535	-0.0341739	-0.00166534	-0.00743957	0.00303279	0.0403224	0.0877944	0.0708385	-0.00180458	-0.126619	0.0288233	0.0359249	-0.0325639	-0.0688335	-0.0222783	-0.0398193	0.02526	-0.0484482	0.0496471	0.0158384
V126	0.010845	-0.0558833	0.00840449	-0.065751	0.0509218	-0.0765633	0.00074104	-0.0555738	0.0206327	0.00126633	-0.00901313	-0.0225024	0.0355859	-0.141749	-0.024127	0.0777564	0.0539657	0.00383597	-0.0867057	-0.140389	-0.0622819	0.0144216	0.0164411	-0.0395605	0.0082517	-0.00461522	0.000603164	-0.0695083	0.0597144	0.0242753	0.00826071	-0.00790688	0.012035	0.0243408	0.0596086	0.076669	0.087815	0.00318568	-0.0815376	0.0101921	0.0689948	-0.0449265	-0.0375902	-0.0329535	-0.0156321	0.000420996	-0.0309079	0.0423195	0.0197197
V127	0.01023	-0.0566619	0.00721714	-0.0660982	0.0244967	-0.050962	-0.0119648	-0.0167345	0.0120417	0.0285185	-0.00645931	-0.0243182	0.0402307	-0.150443	-0.0162655	0.0723706	0.0587477	0.0336687	-0.0926984	-0.151515	-0.080884	-0.0531294	0.0357539	-0.041813	-0.00949044	0.0177117	-0.032714	-0.0525491	0.0453718	0.0100272	0.0467702	-0.0343024	0.0149957	0.0290972	0.0483035	0.0296029	0.115861	0.0140875	-0.0833961	-0.032439	0.124409	-0.025743	-0.0332584	-0.0211938	0.0187809	-0.00484985	0.0126223	0.0411205	0.0267436
V128	0.0109757	-0.0641678	0.0135371	-0.0635773	0.0072183	-0.018012	0.00955629	-0.00463186	0.0162133	0.0491032	-0.019562	-0.0590635	0.0425372	-0.147772	-0.0150993	0.0579104	0.0531277	0.0522076	-0.010568	-0.111544	-0.0823403	-0.0858505	0.0416014	-0.0602594	0.0183765	0.0234477	-0.0459317	-0.0460116	0.0102604	-0.0140853	0.0861322	-0.0515223	0.0350752	0.000575408	0.0387774	0.0142053	0.0886024	0.0286501	-0.0612203	-0.0572125	0.100776	0.0281885	-0.0263715	0.0196732	0.0274976	-0.0215091	0.0416474	0.00315995	0.00340437
V129	0.0126576	-0.0676016	0.0130822	-0.0640668	-0.0167385	-0.0208735	0.03665	-0.0139293	0.00898415	0.0658997	-0.0175496	-0.0835589	0.00992197	-0.111905	-0.0162146	0.0204498	0.0450478	0.0877199	0.0214864	-0.0618897	-0.0449848	-0.0902395	0.0153975	-0.073361	0.0107215	0.0378952	-0.0712131	-0.0218153	0.00416407	0.00351633	0.0863742	-0.0361164	0.0537542	-0.00932972	0.0236126	0.00386153	0.0370386	0.0494042	-0.0489299	-0.081739	0.0442134	0.0520911	0.0415197	0.00293361	0.0235104	-0.0131752	0.0527022	0.00384537	-0.044044
V130	0.0122921	-0.0690391	0.0135477	-0.0606614	-0.0256006	-0.0167458	0.0573739	-0.00951929	-0.00647883	0.0476954	-0.00736932	-0.0960626	-0.00529435	-0.0840401	-0.00863165	-0.0152211	0.0352866	0.1061	0.053791	-0.00432646	0.0036784	-0.0754335	0.00517756	-0.0952091	0.0172286	0.0431267	-0.0913161	-0.00314981	-0.00623159	-0.00920718	0.0658616	-0.014806	0.0492689	-0.0224173	-0.0080382	-0.00982261	-0.00788767	0.0508691	-0.0172656	-0.0593226	-0.0151747	0.0203524	0.083833	0.0323099	-0.00495589	-0.0229971	0.0588	0.00124693	-0.0968631
V131	0.00961479	-0.0728054	0.0137866	-0.0574037	-0.0341221	-0.0131461	0.0589788	-0.00967123	-0.00940203	0.0474554	-0.00786602	-0.0851566	-0.0307902	-0.0316487	0.0401186	-0.059561	0.0159861	0.101675	0.0425223	0.00367377	0.0204603	-0.0250388	-0.0044451	-0.0694682	0.0174856	0.0397053	-0.0880534	-0.00614262	0.0182112	0.0104342	0.0665231	-0.000318707	0.0381431	-0.0332978	-0.0506916	-0.0286984	-0.0267488	0.075577	-0.00565552	-0.00251869	-0.045892	-0.011462	0.0814449	0.00968129	-0.00580783	-0.0710893	0.0132506	-0.0322888	-0.152749
V132	0.0113088	-0.0734995	0.0113947	-0.0570988	-0.0366782	-0.0137382	0.0732307	-0.00496975	-0.00532565	0.039012	0.00868075	-0.0858431	-0.0300643	-0.00422108	0.06376	-0.0774973	0.00193064	0.0825134	0.028092	-0.000395139	0.0324771	0.016906	-0.0201874	-0.0576599	0.0364999	0.0364966	-0.0559948	-0.00887348	0.0218771	0.0389574	0.0584703	0.00677594	0.0139687	-0.0441476	-0.0650704	-0.0240049	-0.00862358	0.0628183	0.0113468	0.0335549	-0.0445467	-0.0210226	0.0615979	-0.0248264	-0.00338795	-0.052584	-0.0236055	-0.0530722	-0.143619
V133	0.0140855	-0.0757801	0.0118849	-0.0557172	-0.0280601	-0.0201589	0.0904251	-0.00308133	0.00206678	0.00876254	0.00903011	-0.0674154	-0.0217157	0.0466555	0.0645118	-0.0603099	-0.00744567	0.0655583	0.017828	0.00124965	0.031592	0.0432845	-0.0234899	-0.0239146	0.0346885	0.0157597	-0.0646015	-0.0261937	0.0374707	0.0277886	0.0260339	-0.00225595	-0.0036763	-0.0294893	-0.0681303	-0.0248817	0.0240207	0.0346167	0.00454581	0.073478	-0.0511702	-0.0431144	0.0409998	-0.0148718	-0.00719938	0.00702461	-0.0311263	-0.0615686	-0.127072
V134	0.0160094	-0.0744517	0.0133083	-0.051561	-0.0217287	-0.0220097	0.10117	-0.0114269	0.0116193	-0.0142132	0.0114685	-0.0519609	-0.0104139	0.0759674	0.0814034	-0.0565695	-0.0182496	0.0467096	0.0150321	-0.00698633	0.0201546	0.046856	-0.020274	-0.0257092	0.044342	0.00314331	-0.0464221	-0.0341514	0.0096478	0.024708	-0.000897253	-0.0152781	-0.00473261	-0.0107105	-0.107116	-0.052151	0.0322746	-0.00344373	-0.00188955	0.0845343	-0.0367786	-0.0351635	7.0017e-05	-0.0101048	-0.0300382	0.036147	-0.0126606	-0.0299154	-0.103364
V135	0.0191527	-0.0697928	0.0151394	-0.0542393	-0.0214537	-0.0313228	0.100422	0.00110951	0.0443279	-0.0166878	0.0392056	-0.0462815	-0.00141578	0.101776	0.0902041	-0.0550816	-0.0146816	0.005849	0.00981651	-0.0262034	-0.0238394	0.0314737	-0.0279134	-0.0108485	0.0661329	-0.016061	-0.000165031	-0.0244552	0.0108426	0.0190017	0.00649791	-0.00888969	-0.023752	0.0254379	-0.0992029	-0.0641802	0.0318603	0.00331914	-0.00347066	0.0446846	-0.0378661	-0.0311453	-0.0136118	0.028763	-0.0240172	0.0437567	-0.0226823	-0.00861391	-0.0279938
V136	0.0203919	-0.0670069	0.0132166	-0.0529689	-0.00822263	-0.0353719	0.0944827	-0.00850559	0.077758	-0.0235693	0.0647583	-0.0345292	0.0224436	0.0726887	0.0679575	-0.0271076	0.00542659	-0.0201623	0.00241072	-0.0438683	-0.0429921	0.0107568	-0.0165443	0.0180085	0.0716314	-0.0340009	0.0359676	-0.00817878	0.0275328	0.0025967	0.0271048	-0.0223835	-0.027649	0.0409365	-0.119971	-0.092917	0.0143289	0.0128676	0.0180094	-0.0083827	-0.0299387	-0.0477673	-0.0229636	0.0461934	-0.01208	0.0680908	-0.026182	-0.00335069	0.0377845
V137	0.019442	-0.0633781	0.00881149	-0.0513916	0.000154179	-0.0225523	0.0921656	-0.0339652	0.113173	-0.0104402	0.0573716	-0.0326141	0.0249958	0.0533246	0.0446252	-0.00799167	0.0104989	-0.051789	-0.000370442	-0.07094	-0.0618653	-0.0116909	0.00952214	0.0586679	0.0588806	-0.0446489	0.057544	0.0184307	0.0261118	-0.0147663	0.00960648	-0.00049574	-0.0263367	0.0589022	-0.0857341	-0.135937	-0.0155852	0.0249617	0.0259372	-0.0688589	0.0012645	0.0014861	0.000609106	0.0800874	-0.00726102	0.0764353	-0.0278691	-0.0120489	0.0373212
V138	0.0203173	-0.0606691	-0.0019599	-0.0454634	-0.00557903	-0.0327662	0.069639	-0.0746838	0.14535	0.00909233	0.0529421	-0.0229408	0.00666897	0.0470401	0.00448922	-0.0114731	0.00539139	-0.0518172	0.0269756	-0.0548265	-0.0485414	-0.022162	0.0338962	0.0566547	0.0257991	-0.041061	0.0537732	0.0147955	-0.00354101	-0.0231806	0.0027404	0.0163115	-0.025428	0.0669936	-0.0734944	-0.124069	-0.0243738	0.0344345	0.00135473	-0.120815	0.0112831	0.0323321	0.0233532	0.0855398	0.00281441	0.0927168	-0.0143119	-0.0387683	0.0750583
V139	0.0201453	-0.0598774	-0.00704025	-0.0433722	-0.00595846	-0.0366874	0.0531232	-0.104693	0.156397	0.0226986	0.0222048	-0.00578426	-0.0179102	0.0135112	-0.000600285	0.00449065	0.00317332	-0.0371129	0.0586946	-0.0107297	-0.0304492	-0.0159822	0.0215917	0.0488814	0.0124175	-0.032665	0.0845297	-0.0120627	-0.0218082	-0.036028	-0.028485	0.018462	-0.0234382	0.0987948	-0.0243702	-0.0866873	-0.0592347	0.0354274	-0.0324045	-0.0935184	0.00867739	0.046243	0.0308046	0.102941	-0.0095273	0.0530037	-0.0388552	-0.0729977	0.0744826
V140	0.0181397	-0.0589328	-0.00831227	-0.0455428	-0.00495281	-0.0541736	0.0350212	-0.123379	0.155323	0.0182061	0.0290409	-0.00701634	-0.0433865	-0.00599077	-0.0168334	0.0108956	-0.0150209	-0.0264634	0.0648134	0.0101924	-0.0228088	0.00664125	0.00668767	0.0335418	0.0108268	0.00427176	0.0955329	-0.026717	-0.0554825	-0.03059	-0.0215837	0.0283947	-0.00415303	0.0884657	0.0207663	-0.0394033	-0.0573583	0.0321284	-0.0348359	-0.0689468	0.042871	0.0585001	0.0479667	0.0836969	-0.0319002	-0.0134663	-0.0131977	-0.0819225	0.0787853
V141	0.0160214	-0.0625158	-0.00410956	-0.0435282	-0.00186163	-0.0421161	0.0397714	-0.119773	0.148796	0.00930585	0.00398567	0.00297026	-0.0659393	0.0156089	-0.00865157	0.0148557	-0.0286286	-0.0150519	0.061707	0.0581002	-0.0266311	0.0260001	0.0191781	0.0340444	0.0112664	0.0392932	0.0615839	-0.0485467	-0.0456912	-0.054079	-0.0168082	0.0277308	-0.0154308	0.0883427	0.0332023	0.00590443	-0.0659827	0.0221367	-0.0250898	-0.00748721	0.0655976	0.0395163	0.064139	0.0254583	-0.0434562	0.00180499	0.00310893	-0.101236	0.042244
V142	0.0135859	-0.0625732	0.00126798	-0.046779	-0.00858729	-0.0473522	0.03127	-0.103381	0.115472	0.0116064	-0.0212611	-0.000378137	-0.0929562	0.0354897	0.0122661	0.0190572	-0.0615534	-0.0240692	0.0496938	0.079849	-0.0396844	0.0367627	0.0131348	0.00376437	0.0220403	0.0786831	0.0597577	-0.0727768	-0.0605875	-0.0635092	-0.015317	0.00248739	-0.00497958	0.0637826	0.0500756	0.0331083	-0.0179812	0.0430469	-0.0251504	0.0637064	0.0768966	0.0135369	0.0685356	-0.0111086	-0.0351818	-0.0192872	0.0155615	-0.0883913	0.03409
V143	0.0115316	-0.0634389	0.0112969	-0.0534331	-0.0167667	-0.0419105	0.0243043	-0.0727686	0.0828115	0.0235891	-0.0226924	-0.00205771	-0.10129	0.0588232	0.026813	-0.00631732	-0.0639151	-0.047345	0.0491771	0.0870094	-0.0663338	0.0628602	0.0362238	-0.0166453	-0.00304517	0.0746488	0.0223112	-0.0845408	-0.0417964	-0.0707009	0.00261115	-0.0388986	0.0176794	0.0246943	0.0424877	0.0970493	0.0322383	0.0626743	0.0268071	0.0971088	0.0614991	-0.00914794	0.0679323	-0.0282642	-0.0188425	-0.0129788	0.00336193	-0.0382182	0.0140843
V144	0.0100804	-0.0616978	0.0166901	-0.0566984	-0.0386668	-0.0518591	0.0289091	-0.0801513	0.0547234	0.025797	-0.0130895	-0.00430366	-0.0883222	0.0722527	0.0399006	-0.0357297	-0.065724	-0.0742619	0.0350091	0.0962612	-0.0863851	0.0440837	0.0362987	-0.0344574	-0.00152983	0.0597741	0.01224	-0.0899338	-0.00804352	-0.0568061	0.0390788	-0.059041	0.0313928	-0.0138001	0.0211261	0.107678	0.0518584	0.0600416	0.0336297	0.0671973	-0.000608293	-0.0620913	-0.00185318	-0.00553401	-0.0113999	-0.00565818	0.00205081	0.0140998	0.0246004
V145	0.0106024	-0.0636129	0.0270185	-0.0563434	-0.0543075	-0.0563211	0.0210588	-0.0402886	0.0375393	0.0163334	-0.0030048	-0.0114116	-0.0659189	0.0660006	0.0310044	-0.0392041	-0.0572043	-0.0696598	0.0412165	0.103465	-0.0988886	0.00406902	0.0337329	-0.0360119	-0.00388047	0.0209849	-0.0252082	-0.0879615	-0.0110675	0.000796977	0.0121634	-0.0742713	0.0315667	-0.0706285	0.00624367	0.109616	0.0492102	0.076952	0.0297727	0.0456194	-0.0375052	-0.0743806	-0.0200852	0.0177913	-0.00270471	-0.00844038	0.0126988	0.0597131	0.0224985
V146	0.0127735	-0.065419	0.0298514	-0.0509253	-0.0621705	-0.0667382	0.0122456	-0.0104264	0.0335281	0.0136073	-0.0178018	-0.000647114	-0.0299209	0.0693329	-0.00231622	-0.0621307	-0.0598021	-0.0384228	0.0402572	0.100864	-0.0807016	-0.0139965	0.0429319	-0.037888	-0.0216986	0.00514178	-0.025316	-0.07201	0.0205607	0.0392252	-0.0118671	-0.0675918	0.0025283	-0.087891	0.0190467	0.100939	0.02692	0.0682766	0.0714727	0.00481329	-0.0916367	-0.0785065	-0.0118608	0.043854	-0.0306569	0.0223517	0.00969774	0.0531892	-0.00491375
V147	0.0104057	-0.0682474	0.0289189	-0.0396461	-0.067634	-0.0800733	0.0023738	0.0195891	0.0437218	-0.00370255	-0.0369319	0.0106939	-0.006119	0.0439841	-0.0486969	-0.0695063	-0.0586733	0.0201401	0.0504509	0.0914149	-0.030074	-0.0608477	0.0162915	-0.0503835	-0.0742035	-0.032903	-0.0171102	-0.031373	0.0193156	0.086168	-0.0272589	-0.0501587	-0.0369463	-0.0733841	0.0302403	0.0488283	0.0176157	0.0636987	0.087285	-0.0437919	-0.0780361	-0.0970158	0.00212285	0.0398368	-0.0347065	0.0129687	0.0446972	0.0376216	0.0104631
V148	0.0101264	-0.0708626	0.0229501	-0.0312801	-0.0627358	-0.0634546	-0.0119743	0.0340526	0.0632353	-0.0164104	-0.0425422	0.00918235	0.00816739	0.0117278	-0.0654184	-0.0498375	-0.0619201	0.0773017	0.0514984	0.0701743	-0.0165297	-0.0530305	0.0188662	-0.0677234	-0.0596971	-0.0745611	-0.0464316	-0.00294148	-0.0110433	0.109213	-0.0433034	-0.0521483	-0.0832264	-0.0524672	0.0687497	0.0051349	0.00549336	0.0467543	0.0656805	-0.0251311	-0.0288257	-0.103213	-0.010234	0.0441332	-0.0207823	-0.00627945	0.013376	-0.0133068	0.0264342
V149	0.0105283	-0.0723076	0.0137453	-0.0248514	-0.0598929	-0.0538093	-0.0141336	0.0337354	0.0884404	-0.0026395	-0.0481165	-0.00646881	-0.00345542	-0.0318903	-0.0633604	-0.0523842	-0.0618255	0.0786103	0.0601982	0.0307324	0.000279825	-0.0194276	-0.027666	-0.0414862	-0.064307	-0.0888119	-0.0253946	0.0127971	-0.0407852	0.12301	-0.0605939	-0.0543552	-0.110752	-0.0271825	0.0673337	-0.0328861	0.0199623	0.0321525	0.0383787	-0.0242261	0.0453194	-0.0879069	0.0142845	-0.0173645	-0.00938699	-0.0212053	-0.0176305	-0.0361839	0.022975
V150	0.0121602	-0.0706869	0.00316622	-0.0128374	-0.0347232	-0.0504663	-0.0273096	0.0220703	0.120629	-0.00357267	-0.0605364	-0.0132411	-0.016421	-0.0459112	-0.0514426	-0.0291016	-0.0685145	0.0944123	0.0340572	0.017233	0.028432	0.0172749	-0.0404811	-0.0400217	-0.00688379	-0.0862723	-0.0130027	0.0268296	-0.0768051	0.127679	-0.0877102	-0.0244266	-0.118038	-0.00785645	0.0742569	-0.015644	0.0506004	0.00813469	0.016449	-0.0215625	0.0710523	-0.0691487	-0.00995157	-0.0321298	-0.0166856	-0.0233398	0.0171598	-0.0541353	0.0239208
V151	0.0116567	-0.0722864	0.000788525	0.00396248	-0.0180423	-0.0513806	-0.0556059	0.00175947	0.138447	0.0239827	-0.060117	-0.0202453	-0.0297578	-0.0341912	-0.0115726	-0.0173514	-0.0782031	0.092335	0.00422061	0.0110892	0.0251849	0.0479191	-0.0433766	-0.0483772	-0.000787813	-0.0701546	0.00860932	0.0156056	-0.0957679	0.107225	-0.0790658	0.0493386	-0.0745054	0.0355584	0.00520858	-0.021039	0.0226083	0.0121266	-0.0199573	0.00959044	0.0441187	-0.0621848	-0.0479667	-0.0646988	0.000350791	-0.0507582	0.020774	-0.0785156	0.00741526
V152	0.00949594	-0.0734716	0.00149399	0.0190231	-0.0286081	-0.0463335	-0.0601032	0.00292231	0.134223	0.0608463	-0.0425397	-0.0310703	-0.0286636	-0.0271136	0.0414517	0.000840433	-0.048991	0.0618124	-0.0183148	-0.00107087	0.000349229	0.0788044	-0.0342417	-0.0149666	0.0293588	-0.0344187	0.0400119	0.0492525	-0.0976989	0.0674904	-0.0547375	0.0900671	-0.0359248	0.0241846	-0.034239	-0.0467197	0.0104712	0.0402793	-0.0396629	-0.00200927	0.0361406	-0.0194061	-0.0603046	-0.102977	0.027837	-0.0642212	0.0185265	-0.0493775	0.00308158
V153	0.00828485	-0.0763644	0.0101832	0.023343	-0.0185528	-0.0524983	-0.0761273	0.0112354	0.0990917	0.086322	-0.0287411	-0.0285785	-0.0271509	-0.0136129	0.0387881	0.0254609	-0.0155286	0.0216152	-0.0281047	0.0155114	-0.0176882	0.0802201	-0.0211623	0.0242772	0.0236755	-0.0278247	0.0473892	0.0565082	-0.034303	0.0240597	-0.0362166	0.121257	-0.0071069	0.0107946	-0.0714875	-0.0229746	0.0571583	0.038072	-0.0376704	-0.00386858	0.0410131	-0.0378098	-0.0899699	-0.117157	0.0353219	-0.0364199	-0.012934	-0.0525623	-0.0241557
V154	0.00851162	-0.0725777	0.012446	0.0266526	-0.0212881	-0.0705153	-0.0781217	-0.000285125	0.054055	0.103305	-0.0235376	-0.031602	-0.031819	-0.0192622	0.0341452	0.0253274	0.0241555	-0.0115428	-0.0431171	0.0507257	-0.0354725	0.0469318	0.0226103	0.0541671	0.0386856	-0.0235368	0.0283032	0.0432355	-0.0154474	0.0074635	-0.0267084	0.126553	0.00342647	-0.0181906	-0.120007	-0.0275865	0.0671894	0.0283933	-0.0469754	-0.00703458	-0.0114971	-0.0159964	-0.105918	-0.135781	0.00834442	-0.0111834	-0.0228652	-0.0533915	-0.0693489
V155	0.0092573	-0.0708183	0.0150104	0.0256052	-0.0401938	-0.0734568	-0.0698405	0.00966339	0.0138695	0.115836	0.00486875	-0.0189802	-0.0386757	-0.0159574	0.024597	0.00591759	0.0487323	-0.022887	-0.0457167	0.090017	-0.0539596	-0.00638246	0.0355347	0.0233232	0.0267112	0.0024886	0.0107316	0.0504241	-0.00237168	0.00947617	-0.0594529	0.102518	0.00903441	-0.017955	-0.115452	-0.0284932	0.0648548	0.0439225	-0.0514742	-0.0380944	-0.0435634	-0.0145603	-0.0957214	-0.105271	0.0127114	-0.00722999	-0.0211572	-0.0272031	-0.0502932
V156	0.0105388	-0.0703642	0.0162945	0.0245841	-0.0536267	-0.0679582	-0.0654657	0.0221588	-0.0166651	0.103533	0.0462172	-0.0218961	-0.0354215	-0.0428732	0.0337063	-0.0168221	0.0459697	-0.00457633	-0.0603864	0.128554	-0.0305576	-0.054176	0.007858	-0.00493551	0.0194206	0.0142585	-0.0217499	0.0368309	0.0252178	0.00633553	-0.0528899	0.0665791	0.00638315	-0.0113171	-0.131961	-0.0100886	0.029135	0.030956	-0.0443829	-0.00473294	-0.0668148	-0.0296516	-0.0721977	-0.0744208	0.00990684	-0.00122007	-0.0354311	-0.00143307	-0.0324871
V157	0.0111127	-0.0735449	0.0158514	0.0210349	-0.0566647	-0.0337428	-0.0632652	0.0390405	-0.00398888	0.0745957	0.0598539	-0.0271468	-0.0301338	-0.0763526	0.0220571	-0.0215982	0.0290944	0.013027	-0.0726105	0.121038	-0.00756423	-0.110003	-0.0407746	-0.0167585	-0.0045431	0.0162716	-0.0318775	0.0385534	0.025425	-0.0128363	-0.0340923	0.036327	0.0039892	0.0314468	-0.0997683	0.00041091	-0.00907727	-0.00434518	-0.0269716	0.057088	-0.0491917	-0.0358939	-0.0486842	0.00419835	0.0066911	-0.00214532	-0.0336365	0.0357031	-0.0321198
V158	0.0107764	-0.0747192	0.0107729	0.016982	-0.0393056	0.000498409	-0.0801883	0.0273478	0.0252045	0.0501943	0.0638407	-0.0235326	-0.0268838	-0.0606485	-0.0127294	-0.055482	-0.00548955	0.0144614	-0.0913604	0.0837951	0.0104933	-0.146153	-0.0652021	-0.043558	-0.0224764	0.0274725	-0.0466487	0.0519159	0.0290947	-0.0134768	-0.000704463	-0.0180159	-0.00622403	0.0671755	-0.0665837	0.0298947	-0.0543017	-0.00362859	-0.0152156	0.0605356	-0.0159754	-0.0266183	-0.00893931	0.0594529	-0.0245089	0.000859038	-0.0149489	0.07316	0.0264868
V159	0.0141553	-0.072026	0.00343463	0.00939997	-0.0398778	0.0454324	-0.0766488	0.00693636	0.060324	0.0176839	0.0357229	-0.014536	-0.00801227	-0.047341	-0.0210245	-0.0702902	-0.0349557	0.0244664	-0.0694243	0.0373488	0.0438649	-0.138491	-0.06742	-0.0997465	-0.0362258	0.012558	-0.0607707	0.0612852	0.0217006	-0.0428916	0.0225104	-0.0721674	-0.0127863	0.0941938	-0.024521	0.0394797	-0.0570004	0.00545201	0.00434358	0.0812451	0.00504611	-0.0213796	-0.00333971	0.0936793	-0.0336487	0.00084006	-0.00677383	0.0652472	0.0897209
V160	0.0158848	-0.0642054	-0.00365759	0.00258523	-0.042527	0.0621765	-0.0828748	-0.0446589	0.0900845	-0.0141638	0.0539203	-0.0200144	0.0055194	-0.0370005	-0.0289187	-0.0780099	-0.0659211	0.0218723	-0.065365	-0.0247033	0.0425706	-0.0852529	-0.061028	-0.108827	-0.035015	-0.0111303	-0.0445771	0.0913215	-0.0162334	-0.0336809	0.0754948	-0.0835222	0.00268326	0.0545138	-0.029964	0.0910792	-0.0235019	-0.0215335	0.0275815	0.0235256	0.0192291	0.010637	0.0238799	0.109216	-0.0137706	-0.00141629	-0.0106672	0.0728253	0.106344
V161	0.0201658	-0.0585802	-0.00467444	-0.0054835	-0.0336496	0.080276	-0.0759076	-0.0593455	0.114221	-0.00421921	0.0313772	-0.0233291	-0.00389211	-0.0234714	-0.0170405	-0.0891221	-0.0570196	-0.0192379	-0.0452446	-0.0375648	0.0309455	-0.0196692	-0.0706476	-0.0990627	-0.0108428	-0.0281808	-0.045737	0.109963	0.0357572	-0.00489784	0.109531	-0.0529514	0.0231159	0.0397512	-0.0483113	0.0751595	0.00344603	-0.0442006	0.0183522	0.0208082	0.00525863	0.00441756	0.0257259	0.105117	0.0263198	0.050844	-0.0344039	0.0446698	0.0788274
V162	0.0228799	-0.0601308	0.0011814	-0.00613614	-0.036436	0.074945	-0.0721691	-0.0618435	0.126241	0.0147361	0.00339271	-0.0306717	-0.0154855	-0.00406304	-0.0289693	-0.0802544	-0.0610784	-0.0444085	-0.037415	-0.0368722	-0.0147248	0.0169273	-0.0592327	-0.0448078	0.0258034	-0.00899831	-0.0244229	0.0974759	0.0498333	0.0321464	0.114689	-0.00285491	0.0424115	-0.0249142	-0.0400954	0.0583397	0.0407264	-0.070564	0.0208308	-0.00236991	0.0273934	0.00193988	0.0288046	0.119362	0.0469885	0.0458117	-0.0317117	0.0118853	0.0380614
V163	0.0237885	-0.0670618	0.00634047	-0.00404082	-0.0303087	0.0679123	-0.0599055	-0.0168139	0.112121	0.0382723	-0.00879564	-0.00595469	-0.0339349	-0.0139846	-0.0263533	-0.0562207	-0.0547788	-0.0581481	-0.0122009	-0.0443303	-0.0283974	0.041767	-0.0100783	-0.0119334	0.0466933	0.000274837	-0.0319977	0.0858873	0.0626837	0.0697829	0.0695031	0.0328465	0.0497955	-0.0767457	-0.0340105	0.0565792	0.103133	-0.0883743	0.0311621	-0.000330016	0.0065392	0.0360133	0.0489528	0.0942271	0.0425045	0.0478986	0.0182528	-0.00994032	0.0123022
V164	0.0239906	-0.0709563	0.00795728	-0.00106933	-0.0296835	0.0330612	-0.0280278	-0.00938754	0.0929585	0.0528171	-0.0166201	0.00631413	-0.0391478	-0.0505813	-0.0259907	-0.0291981	-0.0160501	-0.0745245	0.0226209	-0.00337804	-0.0170681	0.0550691	0.0217351	0.0185577	0.0717499	0.01151	-0.0431078	0.0984082	0.0810427	0.102754	0.0386428	0.0625313	0.0195769	-0.0938195	-0.0102118	0.0131664	0.102561	-0.102286	0.0221131	0.012607	0.000505444	0.0229627	0.064443	0.0799644	0.0384125	0.0368623	0.0404148	-0.0358556	0.022551
V165	0.0224503	-0.0745174	0.00867537	0.000738114	-0.0369576	0.00693634	-0.0108065	0.0188769	0.0560148	0.0513258	-0.00502004	0.0083745	-0.0490827	-0.0796901	-0.0337343	0.0265952	0.00452611	-0.0786075	0.0652248	0.0429355	-0.0163109	0.0390526	0.00777775	0.0478992	0.0906126	-0.0133266	-0.0747643	0.076917	0.0598872	0.104969	0.0213688	0.0351986	-0.00357903	-0.110069	0.0124772	-0.0255323	0.0683239	-0.0680493	-0.00314072	0.0582584	0.0195662	-0.0217787	0.0965151	0.0363074	0.0213548	-0.015911	0.0170761	-0.0177336	0.0493417
V166	0.0219237	-0.0743504	0.00506565	0.00415856	-0.0403591	-0.00168528	-0.00464794	0.0365774	0.0342251	0.0451381	0.0215226	0.0287385	-0.0327515	-0.106934	-0.0257888	0.0505447	0.0221442	-0.0660124	0.0792567	0.0413747	-0.0171613	0.0388939	0.00805207	0.0726959	0.0957005	-0.0167238	-0.0889388	0.0268442	0.0542177	0.0877429	-0.030647	-0.000775157	-0.0132241	-0.111705	0.0110332	-0.0471216	-0.00450178	-0.0499188	-0.0127077	0.0783876	-0.00636934	-0.0326361	0.11586	0.0123795	-0.032802	-0.0265026	-0.00328158	-0.00813173	0.025951
V167	0.0202447	-0.0769824	0.00761998	0.00817117	-0.0350982	-0.0131299	-0.0169432	0.0368108	0.0237348	0.0496234	0.0348314	0.0388549	-0.0252653	-0.101605	-0.0282429	0.0444264	0.0310064	-0.0537752	0.0877336	0.036159	0.00513025	0.0258288	0.000206012	0.0655522	0.0601218	-0.0375176	-0.0373573	-0.00385556	0.0603129	0.0604021	-0.0458529	0.0112288	-0.0139946	-0.0971092	0.0603043	-0.0573689	-0.0819218	-0.0321294	-0.0187517	0.0458402	-0.0233467	-0.0342252	0.130417	0.00121268	-0.0351244	-0.0524027	0.0159389	0.00626216	0.0243899
V168	0.0194994	-0.0779954	0.00272626	0.0112284	-0.0453835	-0.0194072	-0.0540062	0.0267132	0.00434028	0.0164778	0.0525615	0.0358025	0.00321353	-0.0742283	-0.0363074	0.0598175	0.0159812	-0.0170267	0.0416764	0.025371	0.00620973	-0.0182258	0.0184484	0.0142052	0.0224857	-0.0583991	0.0111385	-0.0189412	0.0548826	0.0396534	-0.035148	-0.0144794	0.00534447	-0.031547	0.0717709	-0.0577358	-0.179329	-0.0397791	-0.0279876	0.070603	-0.0389247	-0.0597181	0.0908523	0.00454242	-0.0370104	-0.0795431	-0.0158945	-0.00953805	0.0102281
V169	0.0183655	-0.0716831	0.00236943	0.0102275	-0.0555893	-0.0236245	-0.0746695	0.0307433	-0.0158266	0.000306456	0.0753691	0.0301018	0.0240792	-0.0219531	-0.0281858	0.0434074	0.00126839	-0.00189647	0.00708993	0.0097196	-0.0201847	-0.0277647	-0.00598153	-0.00246998	-0.0593855	-0.0759567	0.0768601	-0.0509809	0.0516847	0.0350145	0.0319111	-0.0590214	0.025111	0.00476547	0.0663922	-0.0632507	-0.20009	-0.059567	-0.0434057	0.0967944	-0.0306764	-0.038622	0.0857681	-0.00568674	-0.0523688	-0.0769651	-0.0341696	-0.0344684	-0.0129844
V170	0.0219397	-0.0640549	-0.00353243	0.00958893	-0.0607043	-0.0344208	-0.0954614	0.0309998	-0.0046103	-0.0170136	0.0874184	0.000780104	0.0734192	0.00669157	-0.00740477	0.047732	-0.00424601	0.0117546	-0.0128762	-0.0168511	-0.0146509	-0.0317109	-0.0337917	-0.0143508	-0.0818855	-0.080545	0.124576	-0.057081	0.0380854	0.0448174	0.0587775	-0.0886329	0.00123133	0.0196316	0.0729339	-0.0488393	-0.12764	-0.0738889	-0.0143641	0.0717342	-0.0119334	-0.0266254	0.0634327	0.00296107	-0.0411825	-0.0344769	0.00505148	-0.0468257	-0.0322569
V171	0.0254422	-0.0568981	-0.0101291	0.000624317	-0.0529997	-0.0590666	-0.0970594	0.0349226	0.0162211	-0.00119406	0.0983917	-0.0113224	0.0695322	0.0230763	-0.000299804	0.0557855	-0.0193181	0.0242859	-0.0646212	-0.0165452	-0.0438106	-0.0396142	-0.0103149	-0.0433876	-0.0804236	-0.0656068	0.147603	-0.079848	0.0479666	0.0489353	0.0829118	-0.0909145	0.00207993	0.0250048	0.0274058	-0.0258921	-0.0598	-0.0862405	-0.0107055	0.0520517	0.0100766	-0.0174321	0.00618027	0.00811994	-0.0492395	0.00530443	0.0066541	-0.0661423	-0.0252466
V172	0.0268548	-0.0544527	-0.0178747	0.0014949	-0.06066	-0.0577242	-0.0941896	0.0489106	0.0320739	0.0211671	0.0994511	-0.0104478	0.0793702	0.0334564	0.0329494	0.0602725	-0.0287423	0.0209638	-0.101069	-0.0208717	-0.0383304	-0.0344532	0.00115719	-0.0554511	-0.0663129	-0.0111288	0.135724	-0.0785666	0.0300167	0.0343169	0.0519676	-0.0807433	0.0186221	0.0264154	0.00272153	-0.032961	-0.00820387	-0.0723661	-0.0106166	0.0324681	0.0220882	0.00918654	-0.0203638	-0.00275261	-0.0295341	0.0138948	0.0210291	-0.0302827	-0.0215032
V173	0.0290563	-0.0568464	-0.0178494	0.000190872	-0.052337	-0.0539052	-0.0812889	0.0881052	0.0331686	0.0340694	0.0895119	-0.00266115	0.0672113	0.0680464	0.029951	0.054915	-0.0515304	0.0178093	-0.0830293	-0.0205136	-0.006728	-0.0119642	-0.0229713	-0.0437322	-0.0663049	0.0262968	0.117722	-0.0601963	0.0249608	0.0252898	0.012644	-0.0445263	0.022441	0.0285955	-0.0236701	-0.03106	0.0347107	-0.0603949	0.00586622	0.0286377	0.0421339	-0.0173723	-0.0441119	-0.00992677	-0.0175625	0.0306737	0.0363154	-0.00598695	-0.017745
V174	0.0294554	-0.0612777	-0.0234419	-0.000879084	-0.0390247	-0.0374581	-0.0730891	0.0985478	0.0255114	0.0605663	0.0555352	-0.00366181	0.0425956	0.0848545	0.0015925	0.05923	-0.0533822	0.0136722	-0.0630133	-0.0281753	0.0407396	0.0141228	-0.0280836	0.0111889	-0.0338627	0.0551117	0.0777135	-0.0806786	0.0149123	0.0219746	-0.0173622	0.000603136	0.0466482	0.0161458	-0.0197507	-0.0107178	0.05462	-0.0371581	0.0460308	0.0507223	0.0147089	-0.0187033	-0.0532266	-0.00722996	-0.00754894	0.0285032	0.00756929	-0.0199599	0.00347079
V175	0.031262	-0.0613593	-0.0249099	-0.00254115	-0.0308156	-0.00710646	-0.0581864	0.0962472	0.0303308	0.0842486	0.01572	0.0212437	0.0161018	0.11778	-0.0412703	0.0616693	-0.0524406	-0.00899743	-0.0431214	-0.017635	0.0690322	0.0212224	-0.0482445	0.0329966	0.0023509	0.0444952	0.0372229	-0.063356	-0.0161844	0.01556	-0.0480994	0.0159666	0.0560707	0.00782214	0.014865	-0.00892271	0.0641646	0.00181431	0.0321224	0.0432708	-0.00651205	-0.0387067	-0.0585602	-0.017419	0.0259645	0.0022152	0.00888576	-0.00584442	0.0428069
V176	0.0296145	-0.0616494	-0.0238976	-0.00442248	-0.0322306	0.0236902	-0.0479728	0.0688454	0.0074235	0.0904826	-0.01911	0.0351083	-0.00432838	0.128505	-0.0795619	0.052622	-0.0526848	-0.0221385	-0.0226641	-0.00933841	0.0960477	0.02358	-0.0552721	0.054325	0.0320401	0.043112	-0.0105758	-0.0649621	-0.0317946	-0.00388108	-0.0584648	0.0402581	0.0557356	0.00484189	0.0131781	-0.00319875	0.0525101	0.0328741	0.0251479	0.0389377	-0.0134755	-0.0495772	-0.00781495	-0.032317	0.0126387	-0.0304787	-0.0235785	-0.00415654	0.0669535
V177	0.0295265	-0.0604087	-0.0264814	-0.00440409	-0.0415921	0.0392511	-0.0424912	0.0454469	0.00384739	0.0638377	-0.0373755	0.0486703	-0.00373888	0.107546	-0.0917148	0.0403666	-0.0470464	0.00526079	-0.00365408	-0.00655857	0.110618	0.0125765	-0.0467154	0.0473113	0.0398284	0.0111018	-0.0344989	-0.0764882	-0.0425606	-0.0338841	-0.0644248	0.0290678	0.0348197	0.0167615	0.00645422	-0.0147951	0.0401994	0.0312201	0.0198081	0.0586707	-0.0156252	-0.0840903	0.0172038	-0.0559196	0.046486	-0.0226901	-0.0668335	0.00885872	0.0870661
V178	0.0296485	-0.0626184	-0.023959	-0.00568779	-0.0408539	0.0621601	-0.0654131	0.0238248	-0.00102354	0.0552549	-0.0547557	0.0608793	-0.013852	0.0792304	-0.0742671	-0.00556996	-0.0364771	0.0100578	-0.0060569	-0.00692655	0.108706	-0.000425113	-0.0305218	0.0391493	0.0357128	-0.0135512	-0.0254438	-0.078329	-0.0386545	-0.026901	-0.0648465	-0.00663488	0.0525588	0.024614	-0.0086892	-0.00378759	-0.00965586	0.016959	-0.00894124	0.0334584	-0.0177868	-0.0740709	0.0404171	-0.0470181	0.0771776	0.00978179	-0.0662718	0.00496927	0.0787855
V179	0.0309712	-0.062497	-0.0179292	-0.00815261	-0.034891	0.0872969	-0.0837018	0.0183204	0.00576333	0.0279117	-0.0559108	0.062961	-0.0332115	0.0384044	-0.0472451	-0.056516	-0.0229767	0.0220072	-0.00297312	-0.0118881	0.0939256	-0.0247231	-0.00135905	0.00505637	0.0574889	-0.03679	-8.36006e-05	-0.0802307	-0.0318357	-0.00849744	-0.0628432	-0.0124249	0.07549	0.0333251	0.00218088	-0.0254233	-0.0171832	0.00577601	-0.0236823	-0.011566	-0.000837365	-0.0459495	0.0240367	-0.04162	0.0474324	0.0307626	-0.0154697	0.0178349	0.0255113
V180	0.0302661	-0.0605298	-0.0151596	-0.00989086	-0.0328774	0.0920621	-0.101342	0.00702062	0.0219252	-0.00781413	-0.019392	0.0541072	-0.0309035	-0.00566406	-0.00799155	-0.0924983	-0.0306036	0.0345594	-0.019507	-0.00703381	0.0590357	-0.0553965	0.0487294	-0.0011722	0.0671564	-0.0424297	0.0412387	-0.0490491	-0.0443139	-0.0128231	-0.0428138	-0.0227914	0.067692	0.0389825	0.0251273	-0.00642997	-0.00787117	-0.0221101	-0.0209468	-0.0433776	-0.00976039	-0.0263053	-0.00711678	0.00842992	-0.0210933	0.0505199	0.0393247	0.0495098	-0.0163868
V181	0.0306769	-0.0567812	-0.0127131	-0.0111937	-0.031281	0.082992	-0.1014	0.019906	0.0343461	-0.0390607	0.0192903	0.035155	-0.0382491	-0.0647227	0.0481838	-0.0958556	-0.0170777	0.0353928	-0.0195754	-0.0081475	0.042414	-0.080807	0.0714157	-0.0137408	0.079633	-0.0437594	0.0532993	-0.0225179	-0.0410756	-0.00364366	-0.0362346	-0.0174648	0.0244133	0.0497559	-0.0025452	-0.0360705	-0.00482658	-0.0351133	-0.0218123	-0.0159054	-0.00859663	0.000492686	-0.0339528	0.0184028	-0.0513466	0.0580802	0.0517092	0.0407811	-0.00708929
V182	0.0331138	-0.0550438	-0.0145004	-0.00832236	-0.0380347	0.0707459	-0.0967382	0.033243	0.0489417	-0.0533929	0.0488151	-0.0133416	-0.0447323	-0.0734303	0.0574107	-0.0865508	0.0116303	0.0382266	-0.0380673	-0.00174653	0.0248736	-0.0532749	0.0688595	0.00258076	0.0953865	-0.0282752	0.0579027	0.019601	-0.0567261	-0.0242074	-0.0284178	0.0120276	0.0230883	0.0370966	-0.00101216	-0.0342517	-0.005306	-0.045295	-0.00141544	0.0182611	0.0105732	0.00779369	-0.0177881	0.0387958	-0.0452285	0.0425173	0.0402193	0.0304365	0.0027059
V183	0.0314079	-0.0525715	-0.010611	-0.00782053	-0.0389074	0.0638339	-0.0795205	0.0664209	0.0457527	-0.0766494	0.0830336	-0.035692	-0.0605773	-0.0741595	0.0557938	-0.0819492	0.0598305	0.0224221	-0.0449803	-0.000396657	-0.0100201	-0.0306567	0.0441821	0.00445118	0.0959018	-0.00603575	0.0465544	0.0204884	-0.0748094	-0.0397736	-0.0445865	0.0474727	0.0287598	0.0158746	-0.0338956	-0.0148955	0.012781	-0.0442086	0.000195626	0.0405859	0.00649368	0.00738553	-0.00108948	0.0468385	-0.0539837	0.0330198	0.0217195	0.0277613	-0.0169758
V184	0.0314382	-0.0562807	-0.00532628	-0.00999805	-0.0460067	0.0516027	-0.0436509	0.0808198	0.0231551	-0.0769324	0.0774337	-0.0706799	-0.0604995	-0.0484651	0.0341976	-0.0656534	0.0923788	-0.0184115	-0.0564522	-0.0175922	-0.00238575	-0.0263051	0.0221716	0.00111725	0.0676873	0.00809825	0.0593996	0.0224101	-0.0740255	-0.0335341	-0.0463206	0.0688073	0.03795	0.016219	-0.0494919	0.00303307	0.0561025	-0.0569743	0.0139314	0.0528602	0.000395982	0.00845846	0.0373027	0.0505111	-0.00789943	0.00596863	0.0260916	0.0212113	-0.0367035
V185	0.0278022	-0.0561989	-0.000331185	-0.0144667	-0.0632097	0.0388747	-0.021599	0.0898962	-0.020787	-0.0763428	0.0506094	-0.0918079	-0.0784096	0.0202245	0.00241457	-0.0251585	0.115301	-0.0601228	-0.0343487	-0.0129927	-0.0153514	-0.0356678	-0.0140104	-0.00777026	0.0465421	0.0136099	0.0585462	-0.00139599	-0.0880083	-0.0236692	-0.00284861	0.0938668	0.00734681	0.0313623	-0.030259	0.00760942	0.0690813	-0.0593157	-0.0125223	0.0389711	-0.0153529	-0.00694009	0.0940927	0.0599119	0.0615524	-0.0291214	-0.00151775	0.00404212	-0.0319936
V186	0.0263706	-0.0525152	0.00634605	-0.0241462	-0.0750802	0.034466	0.00938007	0.0990017	-0.0527492	-0.0592007	0.0215642	-0.103276	-0.0537248	0.0593329	-0.0167578	0.0249762	0.103733	-0.0850223	-0.0164484	-0.0191488	-0.0105828	-0.0670718	-0.0185871	0.0275158	0.0128084	0.0335767	0.0368562	-0.0350023	-0.0823071	0.0295515	0.0326103	0.0547294	-0.0253802	0.011058	-0.0594556	0.0309101	0.0684474	-0.0527976	-0.0345724	0.0671687	-0.0339969	-0.00461014	0.0976992	0.0476405	0.104113	-0.0312438	-0.0412862	-0.00219211	-0.0314473
V187	0.0227946	-0.0550317	0.0110849	-0.02873	-0.081201	0.0370227	0.0201152	0.0839933	-0.0434827	-0.0339649	-0.000273298	-0.0840301	-0.0202218	0.083311	-0.0145398	0.0496701	0.0950316	-0.0805237	0.0398042	-0.041576	0.000903232	-0.0841795	-0.0156108	0.0457821	-0.0331056	0.0323071	0.0362191	-0.0731711	-0.0802553	0.0709939	0.0676939	0.0488044	-0.0644449	-0.0385105	-0.0262	0.0271964	0.0734095	-0.050476	-0.0371647	0.0263447	-0.0423607	0.0239192	0.0755953	0.0467623	0.0932393	-0.0181507	-0.0737018	-0.00928631	-0.00974406
V188	0.0218265	-0.060106	0.0116977	-0.0310993	-0.087653	0.034004	0.0340948	0.0532389	-0.0330266	-0.0177979	-0.0239572	-0.0702594	0.0127927	0.0515482	-0.00512337	0.0560629	0.0704887	-0.0533862	0.0704796	-0.0675592	0.0257129	-0.112754	0.0121035	0.0313307	-0.070616	0.0553977	0.0533818	-0.0785947	-0.0728691	0.0851348	0.0468734	0.000559145	-0.0845078	-0.0465603	-0.0279355	0.0255785	0.0353608	-0.0197738	-0.0378624	0.0034875	-0.00910091	0.0266661	0.00979946	0.0279271	0.0752215	0.0114374	-0.0859467	-0.0253309	-0.0182559
V189	0.0200514	-0.0630928	0.0211748	-0.0321703	-0.0819473	0.0369463	0.0368464	0.0283726	-0.0209889	0.00122998	-0.0401469	-0.0305136	0.00554837	0.0334132	0.00115923	0.0429634	0.0379835	-0.0395947	0.0580365	-0.0639353	0.0311922	-0.130825	0.0498579	0.0209355	-0.0750519	0.0765405	0.0653148	-0.100588	-0.0492554	0.0719929	0.0541342	-0.0508332	-0.0976833	-0.0608805	0.000361257	0.04864	-0.0120627	-0.00170747	-0.0351624	-0.0108394	-0.000902068	0.035013	-0.045493	0.0423251	0.0112304	0.0575416	-0.0857765	-0.0025324	-0.0173436
V190	0.0190249	-0.0644229	0.030126	-0.0247416	-0.0684176	0.0474278	0.0409489	0.0313426	-0.00773949	0.0242666	-0.0375691	-0.0130473	0.0138943	0.00295115	0.026731	0.0304601	0.0126348	-0.0142131	0.0816899	-0.0536518	0.0766011	-0.104686	0.0486127	0.0166911	-0.0879707	0.0837503	0.0520556	-0.0715111	-0.0451519	0.0378739	0.0139468	-0.0699549	-0.109316	-0.0796301	0.0510384	0.0599933	-0.0499276	0.0142525	0.0266588	-0.0407099	-0.0283631	0.00750312	-0.0790098	0.016044	0.0022876	0.0913951	-0.059955	0.00612342	-0.0562815
V191	0.0215917	-0.0660387	0.0369231	-0.0179093	-0.0448787	0.0421898	0.0531618	0.0233655	0.0215607	0.0309185	-0.0368101	0.0222927	-0.0238052	-0.0174179	0.0179924	0.0391577	0.00363331	0.0110307	0.05847	-0.0510078	0.0639806	-0.0700939	0.0530663	0.0502414	-0.0738101	0.0542345	0.0371053	-0.0331692	-0.0237463	-0.0143195	0.0504066	-0.0859898	-0.0711388	-0.0785408	0.0574717	0.0798591	-0.079902	0.0440024	0.0578397	-0.066854	-0.0453579	-0.00770799	-0.110999	0.0416137	0.0171477	0.119627	-0.030616	0.012064	-0.0379016
V192	0.0204224	-0.0629883	0.0384946	-0.0146353	-0.0259451	0.052872	0.0823144	0.00975131	0.0302729	0.0495684	-0.0151293	0.0752017	-0.0449595	-0.057756	0.0207952	0.0606026	0.00483145	0.0417086	-0.014826	-0.0322782	0.0614947	-0.0190547	0.0483815	0.0432026	-0.0330201	0.0463237	0.023502	0.0116766	-0.00509435	-0.0387863	0.0509207	-0.0850955	-0.0429236	-0.0990958	0.0464493	0.0379408	-0.058272	0.0243272	0.077095	-0.0470736	-0.0387641	-0.0296461	-0.121747	0.0615082	0.038962	0.094205	-0.0390088	0.0255702	-0.0217457
V193	0.0188324	-0.0565361	0.0404661	-0.00251516	-0.0249359	0.0506578	0.111311	0.0307992	0.0218196	0.0519609	0.0252189	0.131595	-0.0560851	-0.0709395	-0.00526631	0.0662708	0.0130895	0.0423739	-0.0615331	0.0017696	0.0348636	0.0349059	0.0309808	0.0195298	0.0170906	-0.000112305	0.00183698	0.0538451	-0.00313471	-0.0799653	0.0560725	-0.0380506	-0.0142493	-0.0758417	0.0187842	-0.00532816	-0.0372447	0.00653586	0.0453723	-0.00916664	-0.0217753	-0.0526195	-0.0928141	0.0416729	0.0927223	0.0486492	-0.0263956	0.0485876	-0.0021594
V194	0.0139234	-0.0535444	0.0362766	0.000761748	-0.0315731	0.056578	0.116508	0.0394179	-0.0119554	0.0339882	0.0511205	0.165039	-0.0464158	-0.0843193	-0.0200303	0.0417586	0.0209861	0.0696202	-0.0802819	-0.000406648	-0.0147756	0.0662095	0.0137386	-0.00436013	0.0515873	-0.00214589	0.00237842	0.0529621	0.0179265	-0.0800657	0.0448165	-0.0205626	-0.0215801	-0.0182195	-0.0182512	-0.041836	-0.0289792	0.00968818	0.0550764	0.0544483	0.0106162	-0.0419578	-0.0477422	0.00138086	0.0959478	0.00515084	-0.0247344	0.0184719	0.0138481
V195	0.0142692	-0.0453699	0.0328783	0.00137888	-0.037426	0.0702213	0.116676	0.0380207	-0.0275678	0.0248346	0.0768958	0.183056	-0.0488294	-0.0743329	-0.017002	0.0213665	0.0114713	0.0638506	-0.0859233	-0.0161437	-0.0429404	0.0669873	0.0176783	-0.032704	0.0717155	-0.0229133	0.00723584	0.0426307	0.0427309	-0.0554407	0.0360956	-0.010465	-0.00217307	0.0182239	-0.0464308	-0.0386971	-0.0173881	0.0354033	0.0155885	0.045361	0.00926807	-0.0296083	-0.0404862	-0.0344618	0.109113	-0.0148916	0.0339714	0.00585636	0.0438616
V196	0.0148349	-0.0423075	0.0312542	0.00141804	-0.0538779	0.102978	0.116537	0.0187638	-0.0525963	0.018507	0.0720727	0.174434	-0.0501848	-0.0426192	-0.0302173	-0.00164819	-0.0252666	0.0473502	-0.0797213	-0.0159026	-0.0460342	0.0529145	0.0042706	-0.0295345	0.0701792	-0.0125524	0.0232594	0.00476827	0.0482276	-0.0316473	0.0514717	0.0174953	0.0372416	0.0411861	-0.0596821	-0.0384396	0.00463637	0.0407273	-0.0370438	0.0138882	0.0143078	-0.0363941	0.00392668	-0.0266828	0.0802468	-0.0228018	0.0577301	0.0101351	0.0264415
V197	0.0181898	-0.0352931	0.0279475	-0.00491009	-0.0666965	0.125616	0.119691	0.0205083	-0.0719051	0.00977906	0.0579006	0.148784	-0.0402436	-0.0119848	-0.0271625	0.0048615	-0.0656894	0.0312881	-0.0732074	-0.0213139	-0.0629742	0.0279802	0.00588285	-0.0227139	0.0774126	-0.0185043	0.0332148	-0.0184999	0.0385173	0.00257795	0.0622401	0.0361718	0.00126059	0.0456754	-0.0314112	-0.0278725	0.0329361	0.0390656	-0.0507497	-0.0124225	0.032512	-0.0460133	-0.00869056	-0.033982	0.0182473	-0.0448407	0.072169	0.0167163	0.0255215
V198	0.0217142	-0.0389233	0.0200863	-0.0129615	-0.0744407	0.137458	0.102445	0.0107704	-0.0746821	0.0053761	0.0556169	0.1224	-0.0261396	0.000349631	-0.0223539	-0.00176469	-0.0900068	0.0113674	-0.058781	-0.0253286	-0.0598828	0.00606999	0.024801	-0.0324604	0.0656808	-0.0431378	0.0413921	-0.0439985	0.0195295	0.0147489	0.0453366	0.0169475	-0.00338886	0.0456188	-0.00457463	-0.0127117	0.0391257	0.0564529	-0.0370007	-0.0217221	-0.00804806	-0.0294513	-0.0421017	-0.0393748	-0.0213108	-0.0524081	0.0750801	-0.0154814	0.0274148
V199	0.0249959	-0.0431049	0.0128624	-0.0217606	-0.0791124	0.133909	0.0894003	0.0228684	-0.0882555	-0.00968062	0.0413077	0.0910186	-0.0341794	0.000393241	-0.016653	0.000898372	-0.0914185	0.000733189	-0.0364575	-0.00707542	-0.0207993	-0.0189563	0.0148361	-0.0405494	0.0865293	-0.023319	0.0405321	-0.0409544	0.00877563	0.0400838	0.0205914	0.0302402	-0.028059	-0.000595324	0.00361717	0.00227506	0.039631	0.0598381	-0.0285672	-0.0416048	0.0113108	-0.0187544	-0.0438086	-0.0468179	-0.0543428	-0.0775728	0.0600068	-0.0604491	0.0258787
V200	0.0257767	-0.0489658	0.00220664	-0.0264816	-0.0745684	0.133201	0.0699542	0.02345	-0.0962387	-0.0399057	0.0304846	0.0515923	-0.04013	0.0112087	-0.000648833	-0.0204929	-0.0816037	-0.0184247	-0.0307229	0.0269097	0.00710328	0.00671496	0.00731291	-0.0395668	0.0757301	-0.0088743	0.0613655	-0.00248692	0.0153869	0.0582886	0.0384369	0.0123151	-0.00911003	-0.0109891	0.0362938	0.0174536	0.0601833	0.0714665	-0.0432855	-0.0357357	0.00783837	-0.0203253	-0.0299939	-0.0299	-0.0702695	-0.0475031	0.0656086	-0.068572	0.00505465
V201	0.0259967	-0.0587662	-0.00636072	-0.0268021	-0.0611176	0.115679	0.0257564	0.0282079	-0.0789475	-0.0744339	0.0248859	0.0320188	-0.0426355	-0.00649945	0.0155357	-0.0161656	-0.0511677	-0.0349996	-0.00509408	0.0520069	0.0364609	-8.60722e-05	-0.00832824	-0.0293446	0.04809	-8.6673e-05	0.086706	0.0338808	0.0166014	0.06583	0.0463277	-0.0350299	-0.0246551	-0.0218275	0.0444836	0.0322432	0.0913248	0.0819518	-0.065473	-0.0430702	0.0291751	-0.00505461	-0.0129687	-0.0332288	-0.0680928	-0.0518824	0.0478947	-0.0745815	0.00637184
V202	0.024405	-0.0670326	-0.016038	-0.0210702	-0.0633981	0.0787901	-0.0140329	0.0424261	-0.0647346	-0.0807983	-0.0011818	0.00764358	-0.0379923	0.00539538	0.0234224	-0.00819609	-0.0357305	-0.0375152	0.0125673	0.0535022	0.0633943	0.0155235	-0.00833239	-0.0312589	0.0355144	-0.00326298	0.0855245	0.0603547	0.0284505	0.0512502	0.0665523	-0.0706621	-0.0447383	-0.0371053	0.040955	0.0020537	0.0920807	0.0866196	-0.0934767	-0.0411606	0.0255991	0.00954544	0.00965077	-0.0448778	-0.0191048	-0.0290392	0.0327216	-0.0350611	0.0370524
V203	0.0225042	-0.0707324	-0.0188996	-0.0198048	-0.0534609	0.0479426	-0.048092	0.0585341	-0.0519544	-0.0797694	-0.00755511	0.00890046	-0.0519468	-0.0121427	0.0236494	-0.0264631	0.0215771	-0.0317065	0.0281158	0.0720337	0.0478651	0.042248	0.00896341	-0.0305246	0.0305206	-0.0197334	0.0673941	0.0768478	0.00247269	0.0328623	0.0562925	-0.0713557	-0.0582258	-0.0686756	0.0158765	-0.0268224	0.0326918	0.0844008	-0.126869	-0.0236847	0.0495484	0.00290098	0.00803354	-0.0320588	0.0420303	-0.00411796	0.00472364	0.0178459	0.0525912
V204	0.0217999	-0.069605	-0.0194126	-0.0246124	-0.0519139	0.0210547	-0.0657712	0.0619185	-0.0360052	-0.0382524	-0.038436	-0.00485094	-0.0293756	-0.0286367	-0.00330026	-0.0389342	0.0468881	-0.0513625	0.0480951	0.0193787	0.0433063	0.0538276	0.0133456	-0.040858	0.00656226	-0.0095343	0.0787574	0.0723575	-0.0279573	-0.0119378	0.0312071	-0.0846893	-0.0196866	-0.106206	-0.0220467	-0.0313693	0.0186845	0.0702688	-0.132931	0.0378252	0.0766617	-0.0175155	-0.0361079	-0.0154848	0.0252991	-0.0164877	-0.000585633	0.06433	0.0380587
V205	0.0222894	-0.0692713	-0.0244807	-0.0211258	-0.0571002	0.0016441	-0.0516372	0.0465621	-0.0284448	0.00814281	-0.0464739	-0.00502286	-0.0171654	-0.0239639	-0.0320982	-0.0634507	0.0657245	-0.0519121	0.0757413	-0.0078017	0.00768925	0.0752877	-0.0244834	-0.0417923	-0.01328	0.0259847	0.0671654	0.0327083	-0.0426757	-0.0422039	-0.000440202	-0.0557609	0.0161707	-0.0771316	-0.0186671	-0.0543631	-0.0140318	0.0429614	-0.139983	0.0470762	0.0635166	-0.0422775	-0.0498705	0.00123968	-0.0112423	-0.0153122	0.0133184	0.0684886	0.010708
V206	0.0282646	-0.062824	-0.0214283	-0.0225418	-0.0642009	-0.0295132	-0.0276789	0.0520148	-0.0325469	0.0591034	-0.0461829	-0.0108935	-0.000670718	-0.0254468	-0.0458338	-0.0748192	0.0793464	-0.0667505	0.0542701	-0.0237463	-0.0145454	0.0587068	-0.0392729	-0.0174191	0.00914273	0.0339616	0.054192	0.00248895	-0.0537468	-0.0665646	-0.0318159	-0.0416809	0.0166633	-0.0359618	-0.027612	-0.00414869	-0.0341074	0.0197697	-0.0751874	0.0361961	0.0427313	-0.0551616	-0.0290233	0.0177935	-0.00103136	0.00709075	0.0956658	0.0807757	-0.0127151
V207	0.0306354	-0.05496	-0.0219718	-0.0247964	-0.0653933	-0.0355239	-0.0182025	0.0543874	-0.0206173	0.0979334	-0.05169	0.00241824	0.0196602	-0.00381899	-0.0484996	-0.0534306	0.061409	-0.066663	0.0487362	-0.0152166	-0.0329438	0.0449245	-0.0663929	-0.0055339	0.013396	0.0201824	0.0191543	-0.0516509	-0.0477641	-0.0932784	-0.0331883	0.0239339	0.0267005	0.0110579	-0.0132931	0.0517638	-0.0379592	0.00547234	-0.0141074	-0.00688123	-0.013858	-0.0725573	-0.0266166	0.0371544	-0.0185732	0.00927366	0.143015	0.0520992	-0.0132678
V208	0.0339407	-0.046713	-0.0210165	-0.0301023	-0.0681427	-0.0380263	0.0015257	0.0607292	-0.0157037	0.114821	-0.0745389	0.0277606	0.0112439	0.0213367	-0.0321994	-0.0122582	0.0531223	-0.0481299	0.0439331	-0.0435148	-0.0234384	0.0118541	-0.0495351	0.0402969	-0.0244959	0.028575	-0.0222046	-0.0197159	-0.0293717	-0.0923814	-0.0162401	0.0481616	0.0295772	0.0453509	-0.00486651	0.0498912	-0.0528684	0.000484055	0.0346794	-0.0266516	-0.0254506	-0.0463836	-0.0208556	0.0468404	-0.0313192	-0.0244659	0.176346	0.0376406	-0.0153805
V209	0.0375753	-0.0421508	-0.0158455	-0.0401285	-0.0628294	-0.0219826	0.00967657	0.0598428	-0.0130376	0.110832	-0.0885616	0.0506963	0.0165296	0.0323151	-0.00217937	0.00769735	0.0548774	-0.0160217	0.0145224	-0.0505721	-0.0056744	-0.0211659	-0.046292	0.0566435	-0.0401856	0.0371346	-0.0139882	-0.00769731	-0.00972996	-0.0503549	-0.00273242	0.0497875	-0.0225794	0.0641809	-0.00295058	0.0377078	-0.0470017	-0.0440773	0.0445151	-0.0414165	-0.0372101	-0.0116292	-0.0167628	0.073011	-0.0933559	-0.0505741	0.159365	0.0325279	0.0124493
V210	0.0374936	-0.0360888	-0.0190389	-0.0450623	-0.0502241	-0.00730228	0.0119706	0.0796378	-0.00626064	0.12235	-0.0854174	0.0397157	0.00687785	0.0389782	0.0395502	0.0121447	0.0397752	0.0304929	0.00942668	-0.0399764	0.0249125	-0.00646274	-0.0132232	0.0653985	-0.0641127	0.0131254	0.00579766	0.00975106	0.032408	-0.00484481	0.0070204	0.0520196	-0.0651515	0.0631586	0.0249675	0.0166324	-0.0347016	-0.0418798	0.0552125	-0.0264259	-0.00701786	0.0124491	0.022357	0.0372965	-0.146843	-0.0435969	0.126222	0.0383879	0.000596933
V211	0.038176	-0.0357756	-0.0235129	-0.044813	-0.0441163	0.00645772	-0.00637346	0.0794588	0.0114007	0.107078	-0.0810919	0.0441792	-0.0203718	0.0469688	0.0765645	0.00308038	0.0169635	0.0626262	0.00126717	-0.0565488	0.0128075	0.00109352	-0.00631145	0.0678161	-0.0729665	0.0261953	0.017536	0.027636	0.0666863	-0.0100146	0.0301125	0.0292049	-0.077549	0.0725648	0.0233384	0.0076385	-0.00736167	-0.0152379	0.0503226	-0.000691556	0.00760008	0.0414861	0.0188632	0.00307414	-0.102262	-0.0217354	0.0862807	0.0345517	0.00152534
V212	0.0385414	-0.0312498	-0.0291826	-0.0504723	-0.037521	0.0171042	-0.0246648	0.0569739	0.0309797	0.0658927	-0.0797032	0.0274761	-0.0325207	0.0341153	0.104525	-0.00831304	-0.0179033	0.0917849	0.00245862	-0.0763902	0.0142572	0.0398134	-0.0116822	0.0494309	-0.0723796	0.0492898	0.0298972	0.0275056	0.0847727	-0.01704	0.0250294	-0.0012701	-0.105594	0.0506991	0.0144649	-0.0282635	-0.00459217	-0.00346717	0.0495164	0.0102177	0.0373548	0.0535553	0.0110297	-0.0190581	-0.0714479	-0.0204153	0.0342298	0.0331394	0.0243888
V213	0.0399934	-0.0295774	-0.0359131	-0.0470342	-0.040645	0.0171342	-0.0290947	0.0258211	0.023294	0.0490282	-0.0638387	0.030299	-0.042697	0.0309016	0.0957378	0.0123846	-0.0504917	0.102246	0.028292	-0.0749309	0.00416075	0.0832509	-0.0033647	0.0512137	-0.0558673	0.0352779	0.00349264	-0.00752123	0.103365	-0.0777744	0.00143829	-0.0304887	-0.0573753	-0.00270816	-0.0338936	-0.0311566	-0.00225066	-0.00344899	-0.014174	-0.0166483	0.0432994	0.0547134	0.0175381	-0.02504	-0.00934232	-0.018089	-0.0439012	0.0649851	0.026066
V214	0.0397573	-0.029577	-0.035256	-0.0442321	-0.0411103	0.0146612	-0.01812	0.00979705	0.0301715	0.0412467	-0.0783263	0.0143898	-0.00113886	0.0253275	0.0953516	0.0101441	-0.0651147	0.0697124	0.0279574	-0.0405947	-0.0102032	0.0900423	-0.023436	0.0392615	-0.0209779	0.0416352	-0.00991832	-0.0788029	0.117413	-0.116795	-0.0377615	-0.0563332	-0.0127767	0.00548702	-0.0681415	-0.0680957	0.00932093	-0.0356212	0.00865092	-0.0094703	0.0676241	0.0490626	0.0116308	-0.0294479	0.040205	-0.0354027	-0.0752745	0.0395569	-0.00832919
V215	0.0407983	-0.0282037	-0.0429127	-0.0436825	-0.0548924	0.00855687	-0.0152874	-0.0091783	0.0290906	0.0242384	-0.0344385	0.0217012	0.0177564	0.00106386	0.0642691	0.0117757	-0.0541005	0.036996	0.0217117	-0.00474694	-0.0416865	0.0802347	-0.0280674	-0.00113948	0.0474982	0.0221087	-0.0070552	-0.124432	0.0992748	-0.119134	-0.0690295	-0.0405333	0.0130384	0.0187048	-0.0821055	-0.0535093	0.00672194	-0.0191216	0.0236688	-0.025488	0.0512472	0.0855147	-0.00929243	-0.0239122	0.0555318	-0.0620571	-0.0622313	0.0157625	-0.0375536
V216	0.0407122	-0.0312701	-0.0469244	-0.0361079	-0.0558441	0.0124936	-0.00821272	-0.0202575	0.0314893	0.00326186	-0.0202606	0.0372057	0.0301701	-0.00416604	0.0175766	0.0253787	-0.0168827	0.0339058	0.0326553	0.0550351	-0.0228506	0.0444881	-0.0378689	-0.0232869	0.0670201	0.0373652	0.00123473	-0.132558	0.0667014	-0.100454	-0.0764704	-0.0298671	0.0488838	0.0366162	-0.0779429	-0.0646165	0.0207253	-0.0150532	0.0261102	-0.0459392	0.0157871	0.0702211	0.0012886	-0.00902391	0.0758387	-0.0701935	-0.0649745	0.00777024	-0.0555177
V217	0.0423159	-0.029449	-0.0519424	-0.0307447	-0.0505016	0.00796622	0.00916235	-0.0144596	0.0101666	-0.014743	-0.0111575	0.0468382	0.0419216	-0.0164178	-0.00492496	0.0295915	0.0309043	0.0285741	0.0349512	0.0887024	-0.0134568	0.00274197	-0.0547102	-0.0132752	0.0493713	0.0827628	0.00533874	-0.111714	0.0533793	-0.046656	-0.0413154	-0.00514486	0.045398	0.0459459	-0.0634045	-0.0564566	0.0312772	-0.0538842	0.0183199	-0.0500009	0.0284548	0.0676195	0.0217793	0.004889	0.0348743	-0.0419274	-0.032312	-0.00286217	-0.0498144
V218	0.042602	-0.0316071	-0.0607343	-0.0274844	-0.0348989	0.013815	0.00682422	-0.0152251	0.0113411	-0.0432806	-5.25327e-05	0.0443806	0.0454261	-0.0420648	-0.016987	0.0142355	0.0548217	0.0228512	0.0290533	0.0860921	-0.00852337	-0.00664069	-0.0464725	-0.00464945	0.0225291	0.0701886	0.00666879	-0.0768214	0.0278686	0.00505783	-0.0201765	-0.0394151	0.0453192	0.056447	-0.0482345	-0.0400769	0.0328857	-0.0550601	0.0376178	-0.0517139	-0.00785013	0.07357	0.0463686	-0.0152192	0.0265063	-0.0147505	-0.00470718	-0.0222406	-0.0150642
V219	0.0429339	-0.0314278	-0.0668041	-0.026542	-0.0184974	0.011835	0.00151497	0.00521018	0.00393618	-0.0429447	-0.00749652	0.0410289	0.0172521	-0.0536651	-0.0142944	0.0147356	0.0651898	0.0116371	0.0171618	0.0722578	-0.00407181	-0.0248567	-0.0431968	0.00496611	-0.0043856	0.0866535	0.00409006	-0.0537248	0.0218707	0.0306375	-0.0069971	-0.0489792	0.005771	0.0089333	-0.052032	-0.0148826	0.025788	-0.0589825	0.0358611	-0.0440913	-0.0111618	0.0553147	0.0479512	-0.0265584	0.0264357	-0.0177783	0.0204853	-0.0568197	0.022784
V220	0.0416591	-0.0284024	-0.073627	-0.0295756	-0.0023255	0.00906511	0.0011943	0.0260435	-0.00420699	-0.0357413	-0.013645	0.0244075	-0.00419024	-0.0507982	0.000545404	0.010683	0.0704759	-0.00243573	-0.00309891	0.0502022	-0.0127142	-0.0281321	-0.039194	0.00583846	-0.0338128	0.079659	-0.0104536	-0.030355	0.0216629	0.0483008	0.017805	-0.0456923	-0.0166893	-0.0260181	-0.0411972	-0.0308128	0.0108052	-0.0438994	0.0183111	-0.033137	0.00629051	0.0515368	0.0363016	-0.022513	0.0251926	-0.00142804	0.0225247	-0.0591867	0.0464613
V221	0.0402571	-0.027926	-0.0775695	-0.0347203	0.00942584	0.0166464	-0.00842931	0.0334849	-0.0184594	-0.0301137	-0.0237217	0.0161585	-0.0308074	-0.0412922	0.0113908	0.010107	0.0478384	-0.00903365	-0.00908611	0.0200218	-0.0266175	-0.0258664	-0.0229864	0.0122035	-0.0561023	0.061725	-0.00330304	-0.00143309	0.00707344	0.0575734	0.016219	-0.0351184	-0.0240415	-0.0461077	-0.0350877	-0.0135356	0.000513407	-0.0226198	-0.00288631	-0.00846351	0.0316586	0.0640279	0.0157996	-0.0333474	0.0275574	-0.0256501	0.0121891	-0.0594431	0.04108
V222	0.0382254	-0.0287467	-0.0802325	-0.0391814	0.00994152	0.0193589	-0.0153097	0.0290838	-0.0271701	-0.0237414	-0.0314381	0.00451599	-0.0384097	-0.0255206	0.0133676	0.0109219	0.0171341	-0.00930012	-0.00603572	-0.00462557	-0.0400095	-0.0320366	-0.0108917	0.0132025	-0.0683512	0.0535136	-0.00354918	0.006722	0.0066365	0.0417688	0.0133203	-0.0219923	-0.0140319	-0.0570791	-0.0286948	-0.00716913	-0.0113971	0.00566868	-0.014044	0.00265929	0.0316079	0.0826406	-0.0228428	-0.0415348	0.0271681	-0.0296832	-0.00852667	-0.0372951	0.0402756
V223	0.0367625	-0.0298884	-0.0803864	-0.0434769	0.0102382	0.0210301	-0.0201529	0.016009	-0.0292376	-0.0236138	-0.0172396	0.00253777	-0.0557293	-0.0109173	0.0219801	0.0040603	-0.00470005	0.00222212	-0.00199405	-0.000266348	-0.0647719	-0.032119	0.0109758	0.0152256	-0.067688	0.0170079	-0.00875959	0.0171589	-0.00670073	0.0253463	-0.00150066	-0.00587624	-0.0117772	-0.0624586	-0.0278955	0.0116258	-0.033128	0.0155938	-0.00752974	-0.00630304	0.0282322	0.10006	-0.0465736	-0.050381	0.0543208	-0.0337727	-0.00180585	-0.0181446	0.034492
V224	0.0349133	-0.031366	-0.0753931	-0.050228	-0.00116031	0.021028	-0.0304444	-0.00692202	-0.037428	-0.0192592	-0.0224976	-0.00120861	-0.0672831	0.000900105	0.0124098	0.0120376	-0.0297479	0.0124999	-0.0013066	0.00894562	-0.0789833	-0.0405413	0.0397498	-0.00829493	-0.0520199	-0.0160773	-0.0146749	0.0115398	-0.0200556	-0.0127972	-0.0174869	0.0164624	0.00762812	-0.0589817	-0.0283468	0.0333729	-0.0321325	0.0289811	0.00736287	-0.0078556	0.0392127	0.128401	-0.0517943	-0.033112	0.0573784	-0.0469327	0.00762888	0.000552315	0.0332599
V225	0.0343539	-0.0345015	-0.0665663	-0.0545419	-0.0148747	0.0312922	-0.0288864	-0.0277242	-0.0407915	-0.0284168	-0.0183117	-0.00624326	-0.0887974	0.00357939	-0.00166858	0.0111093	-0.0321895	0.0346235	0.00505994	0.0326844	-0.0829033	-0.0384611	0.0679339	-0.0211992	-0.0393261	-0.0122322	-0.0269989	0.00986229	-0.0202991	-0.0291431	-0.0430442	0.0398394	0.0320033	-0.0381574	-0.0139527	0.018425	-0.0459433	0.028648	-0.00287859	-0.0213887	0.0241967	0.119083	-0.0474573	-0.0138906	0.042235	-0.0684933	0.0073601	0.0209907	0.0185333
V226	0.0380199	-0.0364087	-0.0553899	-0.059657	-0.0362448	0.0229108	-0.0200984	-0.0305478	-0.0361372	-0.021705	-0.0156457	-0.00375027	-0.0850254	-0.00550721	-0.0179506	0.0131308	-0.0159806	0.0472641	0.00539313	0.0514775	-0.0651826	-0.0327917	0.0884461	-0.0231642	-0.0155669	-0.00869105	-0.0182932	0.00874325	-0.0358378	-0.0254501	-0.0413714	0.0496989	0.03631	-0.0162661	-0.0111624	0.0220235	-0.0338514	-0.00935641	0.00115382	-0.0493752	0.0130387	0.0896473	-0.0197219	0.00721919	-0.000492678	-0.0678268	0.0175203	0.0645762	0.00110007
V227	0.040755	-0.0357325	-0.0458445	-0.0590414	-0.0436186	0.0202835	-0.00552752	-0.0298249	-0.0162083	-0.0320944	-0.00661568	-0.00342306	-0.0685872	-0.0184111	-0.0153221	0.0150095	-0.00696584	0.0661689	0.00684652	0.071901	-0.05307	-0.0129773	0.0763703	-0.0257746	-0.0174386	-0.00214646	0.0186852	-0.0209062	-0.053734	-0.00229665	-0.0384936	0.0826748	0.0287111	0.00442489	0.00486598	0.0373348	-0.0196627	-0.0196715	0.0119808	-0.0856092	-0.0018347	0.0398155	-0.0183776	0.0118682	-0.0339514	-0.0299719	0.0231519	0.0844151	-0.0359471
V228	0.0415968	-0.0356629	-0.0400138	-0.0570511	-0.0487773	0.00634501	0.0093876	-0.0370052	0.0016076	-0.0572047	-0.0118466	0.016906	-0.0629098	-0.0304523	-0.0238136	0.0134453	-0.00130849	0.0680903	-9.76396e-05	0.0555652	-0.0487981	-0.00290323	0.0496891	-0.0188258	-0.0161305	0.0123298	0.0178618	-0.00791617	-0.0693912	0.00358242	-0.0207898	0.0809859	0.0356202	0.00895595	0.0279498	0.0522756	-0.0127595	-0.0198514	0.0210057	-0.102923	-0.00102476	0.0163464	-0.0305644	-0.00899519	-0.0484641	0.0315626	0.0264608	0.0835915	-0.0543459
V229	0.0407542	-0.0352558	-0.0358696	-0.0493633	-0.0508574	-0.00497665	0.0128543	-0.0449115	0.0139133	-0.0928547	-0.0237645	0.0484763	-0.0446656	-0.0447712	-0.0331372	0.0106559	0.000593582	0.0593412	-0.00113092	0.0227335	-0.036541	0.0184362	-0.00802266	-0.0182959	-0.00970537	0.067859	0.0201402	0.0170633	-0.0760057	0.0116926	-0.015424	0.0670703	0.0323271	0.00959271	0.0393013	0.0400452	-0.0296695	-0.0620222	0.0276208	-0.120775	-0.0166672	-0.0249954	-0.0607326	-0.0234556	-0.0285022	0.0504131	-0.00882157	0.0346082	-0.0594823
V230	0.0393908	-0.0341758	-0.0389723	-0.0423887	-0.0504696	-0.00495353	0.0114258	-0.0479432	0.00908146	-0.11191	-0.0267563	0.0380833	-0.033998	-0.039725	-0.0346907	0.0113546	0.000615892	0.0163955	0.00534816	-0.00179141	-0.0348655	0.053054	-0.0836875	0.00582937	-0.0447768	0.0651611	0.0146109	0.0245223	-0.0277006	0.0231319	-0.0112853	0.0551382	0.0452339	0.00487468	0.0434121	0.0388953	-0.0591235	-0.0968502	0.0327322	-0.107284	-0.0210558	-0.0640318	-0.0287285	-0.0495234	-0.0488276	0.0666708	-0.0381457	-0.0323716	-0.0435686
V231	0.0372153	-0.0376757	-0.0385661	-0.0257114	-0.0495313	0.00755862	0.00847195	-0.0604288	-0.00556174	-0.0960433	-0.0367193	0.0652671	-0.0363775	-0.0130997	0.000507157	0.0163524	-0.0212775	-0.0481793	0.00388386	-0.0186524	-0.044007	0.0293312	-0.124068	0.0252494	-0.0658907	0.0557008	0.00367564	0.0363111	0.04013	0.0210066	0.00105396	0.0385203	0.0673399	0.00135941	0.0274691	0.0235866	-0.0613639	-0.0942718	0.0275784	-0.0772943	-0.0344495	-0.0602384	-0.05077	-0.0700998	-0.0231356	0.0802183	-0.0739057	-0.0953662	-0.0415932
V232	0.0349167	-0.036622	-0.0370816	-0.0165129	-0.0604519	0.0309454	-0.000256573	-0.0562695	-0.0138442	-0.0785943	-0.0643093	0.0601382	-0.0368289	0.00271167	0.0515653	0.00785124	-0.0311073	-0.109521	-0.00144266	-0.0317911	-0.0303897	0.0107037	-0.136775	-0.00433079	-0.0797273	0.0225174	0.00221747	0.0385165	0.0774312	0.0261256	-0.0104148	0.0288803	0.058334	0.0382094	0.0380175	-0.00376244	-0.0618094	-0.0202471	0.0205202	-0.0510169	-0.0238132	-0.0281114	-0.0398182	-0.0845417	4.03519e-05	0.0444005	-0.0642695	-0.112386	-0.0259351
V233	0.0325823	-0.0375885	-0.0324183	-0.0063625	-0.0727906	0.0511443	-0.012268	-0.0472619	-0.0394352	-0.038787	-0.0789242	0.0821428	-0.0504954	0.0234152	0.0549965	0.0361988	-0.0523071	-0.132418	0.0169633	-0.0431405	-0.0377476	-0.0151194	-0.100197	-0.0317542	-0.091076	-0.0448113	-0.031848	0.0143997	0.0613044	-0.0214133	0.00839761	0.0243245	0.0870846	0.0330983	0.0525823	-0.0257627	-0.00152868	0.0176989	-0.0492521	-0.0313852	-0.0285957	-0.00152026	-0.0227392	-0.0443819	-0.0112989	0.0248104	-0.0822672	-0.0639313	-0.0338346
V234	0.0339048	-0.0386155	-0.0211069	0.00542584	-0.0645056	0.0560667	0.00128542	-0.00631915	-0.0515609	0.0163136	-0.116246	0.0654071	-0.0376445	0.0148453	0.0933289	0.0132465	-0.04202	-0.133249	0.0330216	-0.0209483	-0.0153286	-0.0398098	-0.0285693	-0.0287729	-0.0835623	-0.0628771	-0.065362	-0.0121337	0.0586216	-0.0793712	0.0267509	-0.000579716	0.118552	0.0431716	0.0672369	-0.041254	0.0486497	0.0253404	-0.0268112	-0.0105106	-0.0297732	0.00828125	0.0324865	0.00554697	-0.00404522	0.036993	-0.0677493	-0.0528318	-0.0190182
V235	0.0362884	-0.0369799	-0.0133782	0.0142622	-0.0644612	0.0345975	0.0291824	0.0260301	-0.0559893	0.0497215	-0.114127	0.0298015	-0.0126808	-0.0305741	0.0930178	-0.0114764	-0.0436912	-0.120956	0.0443137	-0.00160042	-0.0265564	-0.0492807	0.0214522	-0.00483091	-0.0235119	-0.0840181	-0.0714676	-0.0327901	0.00615728	-0.0978433	0.0619453	-0.0105157	0.115167	0.0425149	0.0577184	-0.0205147	0.0581732	0.0194026	-0.0244348	-0.000320616	-0.0480066	0.0219282	0.0487319	0.0243599	-0.025534	0.0302371	-0.0442417	-0.0612535	0.0032784
V236	0.0366412	-0.0376798	0.0037229	0.0186103	-0.0486082	0.0367908	0.0428317	0.0702223	-0.0385017	0.0733701	-0.124578	0.0163366	0.0148451	-0.0413393	0.104419	0.010678	-0.0322775	-0.0705328	0.0336171	0.0349566	-0.0187534	-0.0343642	0.0617791	0.00617097	0.0143389	-0.0696302	-0.092462	-0.0344005	-0.0537326	-0.0742926	0.0557027	-0.0408203	0.084347	0.0213548	0.0308797	0.00301884	0.0617911	0.0301509	-0.0348269	-0.0125188	-0.0454314	0.0061442	0.0498193	0.0554761	0.0123352	0.00713206	-0.01867	-0.0692922	0.0131116
V237	0.0373313	-0.0350834	0.0128279	0.0220903	-0.0362777	0.0150545	0.0564569	0.0970253	-0.0102381	0.0779597	-0.122296	0.0107739	0.0394074	-0.0227891	0.111163	0.0637087	0.0169173	-0.0294701	0.0137752	0.0491166	-0.00304644	-0.0139615	0.0471758	0.000190397	0.0252012	-0.0321273	-0.0979218	-0.0374398	-0.0759515	-0.0693962	0.036778	-0.0258359	0.0714538	0.00157187	0.0240093	0.0079838	0.0332179	-0.00680299	-0.0552379	-0.00807303	-0.0262523	-0.0189122	0.0129383	0.0559806	0.019139	-0.0145347	-0.00204794	-0.0552027	0.024962
V238	0.0392473	-0.0366717	0.0180151	0.0205075	-0.0325901	0.00177266	0.0522767	0.108942	0.0130042	0.0436239	-0.10876	0.0139041	0.0596173	-0.008848	0.0958063	0.0917421	0.0440894	0.01797	0.00344732	0.0367972	-0.00657108	0.00162597	0.0168908	0.00608526	0.0326853	-0.0464564	-0.087961	-0.0115202	-0.109711	-0.0298712	0.0286258	-0.0104351	0.0556427	0.0269702	0.0206502	0.0242985	-0.0452948	-0.0134297	-0.0610632	-0.024332	-0.03371	-0.0374206	-0.00738038	0.0263804	0.0274055	0.0108875	-0.021667	-0.0486641	0.0479913
V239	0.0350165	-0.0357019	0.0330385	0.0177797	-0.0329562	0.00165221	0.0489147	0.100445	0.0222051	-0.00398112	-0.0958548	0.0234736	0.066358	0.0383408	0.0842419	0.104522	0.0487439	0.0452993	-0.0290432	0.00979338	-0.0158843	0.012115	-0.0402328	-0.00996319	0.0253569	-0.0839396	-0.0585131	0.0223953	-0.146112	-0.00596741	0.00502651	-0.00572186	0.0511684	0.0102667	-0.00155149	0.0479224	-0.121773	-0.0210924	-0.0664416	-0.00493917	-0.0371328	-0.0210695	-0.0287522	-0.00563107	0.0424098	0.0150787	-0.00518091	-0.042534	0.0384437
V240	0.0298747	-0.0363888	0.0406559	0.0226004	-0.0179019	0.0128854	0.0242193	0.0765822	0.0584477	-0.0456681	-0.04034	0.0178836	0.0342798	0.0822873	0.0518293	0.127853	0.060103	0.0753965	-0.0538242	0.00440563	0.0113481	-0.00164442	-0.0957441	-0.0042438	-0.0229795	-0.0893792	-0.0559016	0.0489316	-0.113264	-0.00227828	-0.00941644	0.00679026	0.0600167	-0.0320732	0.0150311	0.0829776	-0.160162	-0.0191311	-0.0638755	-0.0460798	-0.0537522	-0.000432489	-0.0251085	-0.0367288	0.0330817	0.0458376	0.0250154	-0.0216711	0.0252951
V241	0.0260225	-0.036541	0.0414253	0.0241843	-0.0285251	0.0259063	-0.00987356	0.0378239	0.056927	-0.0779966	0.0154788	-0.0020529	-0.0400478	0.130846	0.0238094	0.11048	0.042068	0.098264	-0.0217551	-0.0154998	0.0197758	0.0329464	-0.131928	0.00386552	-0.0303178	-0.123753	-0.0492341	0.053332	-0.0350517	0.0244699	-0.00989654	-0.0274147	0.0521292	-0.0261874	0.026949	0.108563	-0.109644	-0.0318882	-0.0562741	-0.0454738	-0.0489651	0.00933464	0.0203979	-0.053339	0.0685677	0.0279332	0.0496844	-0.0436442	-0.00192646
V242	0.0232681	-0.0322156	0.0426686	0.0323189	-0.0356139	0.0327724	-0.0394562	-0.00563874	0.0300484	-0.0703548	0.0471159	-0.0261899	-0.111811	0.144266	-0.00562489	0.0915429	0.0321993	0.119896	-0.0159833	-0.0247328	0.0610539	0.0438416	-0.127255	0.0134777	-0.0243467	-0.126124	-0.0790934	0.0400605	0.0692164	0.0362253	0.0153303	-0.0130653	0.0613755	0.0285732	0.0171802	0.0599023	-0.0468889	-0.0210435	-0.0366176	-0.0563631	-0.00396273	0.0111953	0.0334103	-0.0137587	0.0442034	-0.00122735	0.0252401	-0.00669077	-0.00599853
V243	0.0224723	-0.0269296	0.0381634	0.0392183	-0.0492016	0.040218	-0.0572887	-0.0315996	0.0184426	-0.0699624	0.0753705	-0.0391021	-0.125141	0.120504	0.00902801	0.0672787	0.035384	0.11977	0.0293955	-0.0138293	0.057587	0.0569122	-0.10991	0.0414298	-0.0100027	-0.112512	-0.0781228	0.0137282	0.117497	0.0177305	0.025593	0.0108366	0.0288481	0.0308717	0.0334832	0.0447132	0.0132183	-0.0244686	-0.0293427	-0.0697137	-0.0103142	-0.0393507	0.0220811	0.00164503	0.0556351	-0.0077057	0.0157534	0.0332399	-0.0441382
V244	0.0244173	-0.0143084	0.0414897	0.0474394	-0.0536797	0.0367564	-0.0685948	-0.0772531	0.00164773	-0.0270936	0.0634232	-0.0168253	-0.092554	0.110838	0.0420018	0.051567	0.0340089	0.0989536	0.067973	0.00376285	0.051923	0.0391683	-0.0781478	0.0445	-0.0308646	-0.0948886	-0.0885882	-0.0264338	0.104302	0.00467401	0.0810832	0.0678848	0.0105361	0.0460933	0.0472012	0.0848126	0.092573	-0.0232497	-0.0279878	-0.0360825	0.0312848	-0.00840447	-0.015711	0.0301574	0.0347231	-0.00159326	-0.0200695	0.0822935	-0.066309
V245	0.0248747	-0.0099127	0.0477837	0.0580209	-0.0545463	0.0405158	-0.0745062	-0.115274	-0.00745786	-0.0447937	0.0440674	0.00286048	-0.0384552	0.0638896	0.0750074	0.00964518	0.0749879	0.0887935	0.072357	0.0294728	0.031926	0.0316412	-0.00933499	0.0213097	-0.0179058	-0.0517529	-0.071742	-0.0558828	0.0834437	-0.00331851	0.0565456	0.0738667	-0.0196654	0.0191509	0.0661758	0.0727976	0.0738842	-0.0223576	-0.0372803	-0.0116522	0.0614409	0.0198316	-0.0617156	0.0780164	0.0051905	0.00341734	-0.0432741	0.0498657	-0.0660695
V246	0.0281503	-0.0114446	0.0504884	0.0587608	-0.0563884	0.0289397	-0.0666282	-0.104863	0.00379441	-0.0397771	0.03006	0.0517098	0.00887392	0.0563029	0.0607163	-0.0204619	0.0984509	0.0842653	0.055286	0.0320346	0.0296698	0.0271039	0.0289097	0.00102777	0.00888083	-0.00305791	-0.0465478	-0.0567151	0.0419473	-0.00536646	0.0714435	0.0894218	-0.0266198	-0.00536202	0.0402936	0.0600227	0.0555492	-0.0506411	-0.0351602	0.0151991	0.0903134	0.00634154	-0.0624507	0.0760296	-0.0146219	0.0460341	-0.0707085	0.00112893	-0.0141308
V247	0.0285218	-0.014426	0.0523062	0.0599874	-0.0422523	0.0204841	-0.0501732	-0.0795727	0.0268411	-0.0350426	0.030299	0.0844007	0.0465078	0.0665878	0.0488193	-0.0349113	0.127826	0.0468252	0.0373597	0.0582147	0.0327984	0.0183476	0.040763	-0.0301854	-0.00920382	0.0433875	-0.0118553	-0.0463244	-0.00578598	0.0165473	0.0753908	0.096743	-0.0395631	-0.0356155	0.0098555	0.0258709	0.0376762	-0.0710789	-0.0151733	0.0566337	0.0730327	-0.00421623	-0.0531305	0.0702561	-0.00389798	0.0673435	-0.072581	-0.0440927	0.000567416
V248	0.0262126	-0.0228671	0.0611896	0.0560706	-0.038929	0.0254831	-0.0351037	-0.0458966	0.042205	-0.0465348	0.0160053	0.10252	0.081318	0.0487601	0.0589035	-0.0434986	0.13895	0.01177	0.0148865	0.0468045	-0.00291272	-0.000110416	0.0318982	-0.0492028	-0.00528559	0.0179613	-0.0124051	-0.0408724	-0.057327	0.0110042	0.0330107	0.0739686	-0.0492785	-0.110459	-0.0180258	-0.0106391	0.0238175	-0.0312663	-0.0169754	0.0693645	0.0166172	0.0173947	-0.0190572	0.0296758	-0.0258522	0.0785188	-0.0565542	-0.0320326	0.0102845
V249	0.0239033	-0.0311293	0.060552	0.0525078	-0.0397681	0.0125484	-0.0289743	-0.0114369	0.0442783	-0.0595612	0.00235358	0.124237	0.0984801	0.0574365	0.0560083	-0.0494375	0.111765	-0.0271181	0.00472642	0.014776	-0.0188926	-0.0217215	0.0383562	-0.0395526	-0.00113046	0.0201421	-0.0134112	-0.0370064	-0.0573565	-0.0227001	0.00721697	0.0422616	-0.0407175	-0.104359	-0.0098077	-0.0409509	-0.00700742	0.00486508	-0.0373529	0.0490063	0.0159496	0.0503017	-0.0159386	-0.00330712	-0.00936389	0.0937751	-0.0300306	-0.00117281	0.0249933
V250	0.0204785	-0.0359037	0.0659648	0.0444557	-0.0415657	-0.00250085	-0.0326551	0.01862	0.0531187	-0.053096	-0.000189771	0.113392	0.0783193	0.0449684	0.04826	-0.0651612	0.0840091	-0.0437659	-0.0402049	-0.0181963	-0.0305515	-0.0172535	0.0299675	-0.0190626	-0.0002761	0.00340622	-0.0367427	-0.0401799	-0.0416327	-0.0438599	-0.036963	0.0239436	-0.0277267	-0.146256	0.0306479	-0.0538381	0.0251998	0.0515981	-0.00793772	0.0651608	-0.00728238	0.0915868	0.043742	0.00216345	-0.0133738	0.101422	-0.000238496	0.00169956	0.0294539
V251	0.0181568	-0.0422067	0.061751	0.0439017	-0.0406133	-0.0180366	-0.0366722	0.0439783	0.0447301	-0.0301314	-0.0206984	0.0854948	0.0676099	0.0347366	0.0250919	-0.0749888	0.0289318	-0.0767431	-0.0564743	-0.0516448	-0.0476359	-0.0205502	-0.00352449	0.0294694	0.0348484	0.000958162	-0.0508577	-0.0603872	0.00507565	-0.0840815	0.0144228	0.0077447	0.0150467	-0.125922	0.064071	-0.0609704	0.0404598	0.0559716	0.0177711	0.0294798	-0.0247333	0.146321	0.0405237	0.0125465	-0.0116868	0.0693866	0.00208887	-0.0148388	0.0195141
V252	0.0198267	-0.0446019	0.0575233	0.0492478	-0.042117	-0.0269628	-0.0356492	0.0702821	0.0270962	-0.013812	-0.0371427	0.0212999	0.019753	0.0169425	0.00276852	-0.0873353	0.00080902	-0.0544907	-0.0145538	-0.0777125	-0.049584	0.00111873	0.0232586	0.092023	0.0561449	0.00955017	-0.0331099	-0.0146127	0.0364995	-0.046258	0.0136525	-0.0418212	0.0547149	-0.0809375	0.0815096	-0.0228293	-0.00845133	0.101773	0.0377091	0.00894232	0.00503597	0.179819	0.0612942	-0.0242786	0.0273683	0.0199196	0.016838	-0.0162069	-0.0235016
V253	0.0211363	-0.0384505	0.066289	0.0517405	-0.0266249	-0.0331075	-0.0330494	0.0622002	0.0225529	0.0100426	-0.0593498	-0.03743	-0.0165069	-0.00357053	-0.0208042	-0.057572	-0.0192146	-0.0334655	0.0235393	-0.0688853	-0.0622182	0.041199	0.0221225	0.0967439	0.0548179	0.0212877	-0.0225289	0.00957678	0.0327007	-0.0193576	-0.000240269	-0.0570477	0.10657	-0.034153	0.0702302	-0.0185503	-0.0340331	0.112649	0.0621659	-0.0244559	0.0336961	0.118241	0.0462326	-0.020932	0.0495101	0.00089984	0.00685271	0.00325838	-0.0709662
V254	0.0233008	-0.0302312	0.0659682	0.0503457	-0.0197364	-0.0485417	-0.0442717	0.0565852	0.00726065	0.0146477	-0.0653347	-0.060017	-0.0385943	-0.00835567	-0.0287256	-0.0122718	0.00218366	-0.0408642	0.0294354	-0.0528396	-0.0490433	0.089009	0.0327502	0.06667	0.023391	0.0452137	-0.0114286	0.0586431	0.0370029	0.0334309	-0.0234332	-0.0717704	0.131437	0.00928409	0.0434905	-0.00151053	-0.047411	0.103254	0.0783528	-0.0190978	0.0919989	0.0707448	0.0667579	0.0104664	0.103382	-0.0257286	-0.000774578	0.0354544	-0.0240184
V255	0.0249413	-0.0261537	0.0719934	0.0506969	-0.0133078	-0.0528992	-0.037888	0.0572106	-0.00420998	0.0142321	-0.0484783	-0.0839371	-0.0435944	-0.0177176	-0.0457486	0.020263	0.00679826	-0.0285897	0.0280479	-0.0434879	-0.0402217	0.10512	0.033566	0.0456727	0.00611924	0.0229461	0.0505709	0.0613702	0.0119724	0.0480666	-0.0427353	-0.0346638	0.0972862	0.0467649	0.0194976	-0.0145234	-0.0415528	0.0844335	0.0712319	-0.0169265	0.0802432	0.00899537	0.0667441	0.0209677	0.0908502	-0.0167887	-0.0214457	0.0363584	0.00907264
V256	0.0236984	-0.0248528	0.0835774	0.0502669	-0.0107851	-0.0227646	-0.0300397	0.0556054	-0.0338999	-0.00918336	-0.0293499	-0.0488906	0.00261162	-0.00803861	-0.0452908	0.0228362	-0.010465	0.000109063	0.00877296	-0.0417354	-0.0187468	0.0708678	0.0444749	0.0342738	-0.042246	0.00226176	0.086558	0.0598644	-0.0251494	0.0699726	-0.0255787	0.00878902	0.0727971	0.0160009	-0.0241798	-0.047077	-0.0509898	0.130716	0.0180755	-0.0251066	0.0498706	-0.019767	0.058856	0.0431087	0.0687362	-0.00501453	0.00337543	0.0302521	-0.0131576
V257	0.02176	-0.0249742	0.0856101	0.0469997	-0.0121138	-0.0178541	-0.00924355	0.0397779	-0.0389508	-0.0366977	-0.0268679	-0.0422292	0.0528065	-0.00480245	-0.0470244	0.0225302	-0.0424035	0.0222834	-0.00235314	-0.0369307	-0.0123427	0.0687666	0.0354706	0.0490564	-0.0911273	-0.000629446	0.0994274	0.0634689	-0.0471526	0.0577388	-0.0284085	0.0174981	0.0611616	-0.0236328	-0.0370502	-0.050334	-0.00759256	0.108106	-0.024254	-0.00215743	0.025191	-0.0218368	0.0287535	0.0724671	0.0502417	-0.0152146	-0.00814291	0.0100958	-0.0329886
V258	0.0241377	-0.0291017	0.0785232	0.04566	-0.0242501	-0.0190705	-0.00413974	0.0181385	-0.0327063	-0.0725749	-0.00713253	-0.0147959	0.0746167	0.00121837	-0.0703377	0.038209	-0.0631967	0.0527009	-0.0103851	-0.0379699	-0.0165762	0.0331905	0.0351001	0.0836821	-0.104596	0.00295715	0.0697026	0.043379	-0.00842846	0.0269602	-0.0148579	0.0181786	0.0362571	-0.0231225	-0.0571602	-0.0488086	0.0473773	0.061416	-0.0321041	0.0206671	0.00788823	-0.03679	0.00343251	0.0768231	0.0627043	-0.015058	0.00280013	-0.0214405	-0.050216
V259	0.0235868	-0.0329229	0.0695256	0.0398422	-0.0444099	-0.0190753	0.00364997	-0.011885	-0.0354505	-0.0961151	-0.0189946	-0.01375	0.104521	-0.00885673	-0.0585252	0.0536407	-0.0702223	0.0479675	0.00474289	-0.0463555	-0.0403536	0.00271278	-0.00896977	0.0704331	-0.0701332	-0.0377893	0.018652	0.0648254	0.0120699	-0.0136986	-0.00781977	0.0147789	-0.0265	-0.015817	-0.0420677	-0.0711944	0.0774481	0.00357482	-0.037025	0.0660959	0.00769458	-0.0157305	-0.0651195	0.105061	0.0637906	-0.0315248	0.0159265	-0.0412159	-0.0472942
V260	0.0239482	-0.0366226	0.0625234	0.0408017	-0.0488724	-0.0185703	0.00733469	-0.0418942	-0.0440966	-0.103823	-0.00974327	-0.018425	0.0951377	-0.0416069	-0.0353506	0.0430994	-0.0824066	0.0457931	0.000238054	-0.0286196	-0.0420186	-0.0122371	-0.0189347	0.0493394	-0.0523004	-0.0429006	-0.0158272	0.0943974	0.0174989	-0.0697382	-0.0344932	0.0262929	-0.043447	-0.0356005	-0.0181287	-0.0404568	0.0754182	-0.0109525	-0.0439325	0.0526078	-0.0235699	0.00685806	-0.0712718	0.101906	0.0228272	-0.018528	0.0246525	-0.0385022	-0.0493658
V261	0.0277863	-0.040854	0.0449228	0.0375396	-0.0612171	-0.0201552	-0.00181121	-0.0727612	-0.0435211	-0.10695	-0.00958084	-0.0196368	0.0864157	-0.0746597	-0.00482721	0.0086296	-0.0467569	0.0356317	0.0351031	-0.0291326	-0.0331351	-0.0258687	-0.0215946	0.053158	-0.0296855	-0.0295979	-0.0517688	0.0770226	0.0207519	-0.113317	-0.0510089	0.0125733	-0.0951357	-0.0285984	0.0307571	0.000821863	0.0534449	-0.0190153	-0.0431679	0.0651549	-0.0798144	0.0140089	-0.0634347	0.0559025	0.00202744	-0.0411082	0.0288117	-0.0559898	-0.0134764
V262	0.0364486	-0.0400096	0.0296093	0.0405394	-0.0668483	-0.0242791	-0.0126673	-0.0785166	-0.0459598	-0.0812667	0.00968805	-0.00979666	0.0455636	-0.0856945	0.0333057	-0.0256689	0.00228908	0.000203278	0.025035	-0.0347126	0.00351756	-0.0123984	0.000330582	0.0420943	-0.0141587	-0.0384039	-0.0608273	0.0927465	0.0392038	-0.0904261	-0.0603067	0.0110277	-0.120472	-0.00110929	0.0271515	0.0440958	0.00988374	-0.0280436	-0.0226648	0.0360507	-0.0281187	0.0181226	-0.0688951	0.0292338	-0.0598698	-0.0706333	0.0143189	-0.0706147	0.011597
V263	0.0405808	-0.0419812	0.01726	0.0381003	-0.0725275	-0.026504	-0.0247282	-0.0587944	-0.0497136	-0.0637268	0.0103013	0.00982947	0.0133202	-0.0575667	0.0285115	-0.0541122	0.0596209	-0.00873345	0.0325266	-0.0436855	0.0299801	0.025234	0.0324645	0.0371158	0.0428832	-0.0320041	-0.0471187	0.0960539	0.0505774	-0.0525784	-0.0557142	-0.00286654	-0.122477	0.0111877	0.0137608	0.0233932	-0.0346341	-0.0279988	0.0148989	-0.0128395	-0.0202842	-0.00777966	-0.0515906	-0.0253452	-0.0794305	-0.0462441	-0.000495729	-0.0816298	0.0109295
V264	0.0436289	-0.042277	0.0104839	0.0317503	-0.0488675	-0.0203037	-0.0225593	-0.0377192	-0.0684807	-0.038081	0.00421536	0.0271126	-0.0369732	-0.0169139	-0.00040583	-0.0653919	0.102293	-0.0348831	0.0458648	-0.0555084	0.0559651	0.0346262	0.0473057	0.022777	0.0245869	-0.027413	-0.0338436	0.100589	0.0283705	-0.0317561	-0.0375105	-0.00174849	-0.0842575	0.0466261	-0.00334347	0.0350262	-0.0205609	-0.0240596	0.0249504	-0.0548438	-0.00333227	-0.0224345	-0.0354398	-0.0630406	-0.052222	-0.0250941	-0.0324104	-0.099282	-0.00281163
V265	0.0460469	-0.0358148	0.00900755	0.0291707	-0.0374567	-0.0108681	-0.0226446	-0.0275805	-0.071391	-0.0412759	-0.0189771	0.0158428	-0.0640924	-0.012643	-0.0240143	-0.0591065	0.128117	-0.0355769	0.0399248	-0.0433605	0.0369613	0.0557936	0.0855852	0.0119252	0.0142358	-0.046686	-0.0173912	0.0609015	-0.00788867	-0.0178958	-0.012306	-0.0216868	-0.0433423	0.0778592	-0.0280864	0.0268922	0.000112331	-0.0190697	0.00963304	-0.0629717	-0.000614222	-0.0278215	-0.0246775	-0.0679629	-0.0130127	-0.00107736	-0.00678796	-0.0804557	-0.02385
V266	0.0459022	-0.0321737	0.0118938	0.0263277	-0.0344389	0.00074426	-0.0208236	-0.0277978	-0.0550647	-0.0616925	-0.0372385	0.0206008	-0.085228	0.00914159	-0.067461	-0.0430521	0.116311	-0.0151299	0.0226986	-0.0462165	0.0216241	0.0666161	0.0770278	0.0412682	-0.0363584	-0.0608842	-0.000622393	0.0318814	-0.0465842	-0.0231706	-0.00251544	-0.0514081	-0.00108899	0.0620378	-0.0389513	-0.00735247	0.0110267	0.00820392	0.0277796	-0.0416936	-0.0105893	-0.0518998	-0.0312871	-0.0714224	0.0268408	0.0420624	-0.00527864	-0.0606351	-0.00318672
V267	0.0456299	-0.0291793	0.00848894	0.0180333	-0.0329056	0.00981935	-0.00527169	-0.0498068	-0.0484324	-0.0585967	-0.0337083	0.0355317	-0.0900976	0.0302709	-0.116634	-0.0169318	0.0942532	0.00906023	-0.00852413	-0.030285	0.0319922	0.0704022	0.0502592	0.0378599	-0.0736859	-0.0391746	0.0164493	0.00196728	-0.0475151	-0.00967173	0.0158906	-0.105627	0.0304818	0.0215798	-0.0406861	-0.0261697	0.0330772	0.00650637	0.00745444	-0.0104433	0.0168695	-0.0170905	-0.0484673	-0.0537793	0.0204679	0.0820019	0.0236867	-0.0570546	-0.00172356
V268	0.04434	-0.0216687	0.00906529	0.0134712	-0.037536	0.016639	-0.000688133	-0.0801617	-0.0296016	-0.0559323	-0.0453059	0.035035	-0.0909463	0.0050674	-0.120759	0.00592203	0.0702624	0.0276108	-0.0434331	-0.0278314	0.0250393	0.0584032	0.0321091	0.0460434	-0.0802712	-0.00580348	0.00848146	-0.0172514	-0.0436506	0.00669899	0.0398244	-0.125923	0.0674606	0.00881209	-0.0448254	-0.0562288	0.0481814	-0.0105574	0.00178074	0.0479785	-0.00623999	0.0372456	-0.0517333	-0.0210063	-0.00272439	0.0771938	0.0223475	-0.055179	-0.0230668
V269	0.0441594	-0.020729	0.0108583	0.0129446	-0.0448579	0.0165656	0.0103977	-0.11508	-0.00793693	-0.0455783	-0.0355491	0.023986	-0.0561297	-0.00669547	-0.109423	0.0242533	0.06995	0.0354271	-0.040287	0.00533596	-0.00377429	0.0567292	-0.0238295	0.0497669	-0.0818701	0.0122033	-0.00958463	-0.0295887	-0.0345426	-0.00736868	0.0369277	-0.14278	0.0681638	0.0348807	-0.0436766	-0.065963	0.0202134	-0.0484808	0.000712602	0.0569917	0.0111621	0.0612468	-0.0577185	-0.0162219	-0.0117959	0.0652912	0.0579171	-0.0262582	-0.036759
V270	0.0449961	-0.0155407	0.0132948	0.0121147	-0.050841	0.00179669	0.0215605	-0.140772	0.00911456	-0.0110011	-0.0223572	-0.022962	-0.0465411	-0.0319254	-0.0848647	0.0362547	0.0896627	0.0314466	-0.0465479	0.0531826	-0.0105719	0.0419379	-0.038374	0.0302327	-0.0441517	0.0248281	-0.0266635	0.0127145	-0.0249389	-0.0211163	-0.0012628	-0.14235	0.043	0.0152259	-0.0107991	-0.0523905	-0.00270387	-0.0405863	0.0345426	0.0859192	0.0217408	0.0488091	-0.0015653	0.0053718	-0.0106355	0.0677713	0.0578022	-0.0159575	-0.0517952
V271	0.0428185	-0.014635	0.0180608	0.0157743	-0.0683029	-0.00691902	0.0236762	-0.139988	0.0137346	0.0292455	0.0101956	-0.0448711	-0.00414299	-0.0364744	-0.0493113	0.0285287	0.105554	0.00760838	-0.052448	0.0964985	-0.00298818	0.0559841	-0.0738046	0.00281146	-0.0166336	0.00950095	-0.0458793	0.0165414	-0.000381751	-0.0214408	-0.0336105	-0.112617	0.0168809	0.0162352	0.00048464	-0.0726459	-0.00577457	-0.0139452	0.057679	0.0911505	0.0237999	0.0405304	-0.00217603	0.0192082	0.0187762	0.0443223	0.0586001	0.000552309	-0.0367506
V272	0.0403121	-0.0187937	0.0173914	0.0251426	-0.0907649	-0.00107124	0.014676	-0.126515	-0.00441398	0.0631754	0.017948	-0.061926	0.0476395	-0.00967763	-0.0426409	0.0173969	0.0953952	0.00640732	-0.0408016	0.081705	0.017322	0.0396174	-0.0583762	-0.0182613	0.0157477	-0.00319695	-0.0511953	0.0371593	-0.00250232	-0.0136817	-0.062329	-0.0796555	-0.00436407	0.0275206	0.034849	-0.0695828	0.00101147	0.0317002	0.0579413	0.0976835	0.0266222	0.0593002	-0.0202576	0.00598502	0.0451785	0.00675461	0.0667514	0.0277307	-0.0289404
V273	0.0391446	-0.0202416	0.0189755	0.0258928	-0.0944612	0.0197637	0.0171645	-0.117216	-0.0429908	0.090459	-0.00207888	-0.0708834	0.0768029	0.0121084	-0.0444865	-0.0201172	0.0567035	0.0206459	-0.0461214	0.0804285	0.0326395	0.00773135	-0.0106595	-0.0371458	0.0319919	-0.0339668	-0.0445337	0.0156512	-0.00797345	-0.0234497	-0.0703602	-0.0172758	0.00559539	0.0190752	0.0502846	-0.0711241	-0.0250726	0.0491217	0.0443987	0.0310975	-0.00174091	0.0382778	-0.0160311	0.0244347	0.0193071	-0.0260015	0.0245799	-0.0175287	-0.0460697
V274	0.0417909	-0.0205803	0.0171348	0.0195602	-0.0859154	0.0109826	0.00172838	-0.113551	-0.0611618	0.0774094	-0.0267648	-0.0583749	0.0962748	0.0465132	-0.0759185	-0.0325205	0.0317396	0.000265863	-0.0372488	0.0509956	0.0403931	0.000245187	0.0377854	-0.0273671	0.0332671	-0.0400103	-0.0367777	0.0150527	-0.0189549	-0.00703313	-0.0525872	-0.0228542	0.0356891	0.0169151	0.0575405	-0.0487306	-0.0192396	0.0344475	-0.00152079	8.29099e-05	-0.0126924	0.0268937	-0.0400903	0.0263684	0.0411459	-0.0655538	-0.0301061	-0.0172052	-0.0552947
V275	0.0445838	-0.0220456	0.0137549	0.0104384	-0.0726101	0.00477208	-0.00439405	-0.0938107	-0.04916	0.0450664	-0.0534862	-0.0542498	0.0870582	0.0657613	-0.0967545	-0.0174452	-0.00980616	-0.0127635	-0.0298451	0.0136289	0.0146929	-0.0233438	0.0856137	-0.0349834	0.0306803	-0.0430903	-0.0200539	0.00255046	-0.0277788	-0.00643056	-0.0272507	-0.00521377	0.0575396	0.0306042	0.0483199	-0.0410585	0.0199012	-0.0335393	-0.0330542	-0.011188	0.0094795	0.0181754	-0.066634	0.0289593	0.073053	-0.0549587	-0.0883372	-0.0275498	-0.0241719
V276	0.0480161	-0.0221015	0.00716201	0.0115623	-0.0563514	0.00243122	-0.013629	-0.0609913	-0.036453	-0.012177	-0.0603978	-0.0245712	0.066497	0.059323	-0.106779	0.0250861	-0.0105112	-0.00405754	-0.0415339	-0.0229086	0.0284975	-0.0344689	0.122495	-0.0575603	0.033566	-0.0245385	-0.020474	0.0107656	-0.0456357	-0.0446295	0.00248	0.00573463	0.0749233	0.00367051	0.0358268	-0.0532062	0.0173126	-0.029466	-0.0552683	-0.0189588	0.000400303	-0.0039674	-0.0448665	0.0210051	0.0469205	-0.0165261	-0.0539495	0.00182652	-0.000709242
V277	0.0513667	-0.0228157	-0.00236667	0.0136029	-0.0466399	-0.00664539	-0.0212935	-0.0542078	-0.0160626	-0.0539497	-0.0241569	-0.0270633	0.0281417	0.0437374	-0.0870557	0.0161833	-0.0336892	0.00708726	-0.0311107	-0.0315521	0.0323004	-0.00903135	0.12259	-0.0386535	0.00711773	0.0180384	0.00495928	0.0411729	-0.0515613	-0.0725919	0.0151775	-0.000608944	0.0680933	-0.00121017	0.00642013	-0.0325469	0.0346902	-0.0430404	-0.0543199	-0.0306092	-0.048046	-0.0305783	-0.0201503	0.0146703	0.00521111	0.0021253	-0.0631168	0.0163935	0.042233
V278	0.053968	-0.0210411	-0.00626592	0.0148573	-0.0375675	-0.0240709	-0.0217931	-0.0369117	-0.00723633	-0.0547059	0.0145942	-0.0145307	0.0013299	0.0330702	-0.0521584	0.0174105	-0.0479914	0.0171444	-0.0559072	-0.0208317	0.0246475	0.0187214	0.102775	-0.00682415	-0.0205634	0.0686477	-0.00274796	0.0234575	-0.048376	-0.0877229	0.0183535	-0.0132881	0.0460311	-0.0136396	0.0123624	0.0079612	0.0273998	-0.0556045	-0.0452468	-0.0240289	-0.0581408	-0.0337283	0.0589105	-0.00387678	-0.0259752	0.00674517	-0.0456781	0.0301236	0.0655132
V279	0.0543712	-0.0215842	-0.0149373	0.0217713	-0.0413008	-0.0250334	-0.0325518	-0.042736	-0.00437765	-0.0418172	0.0237878	-0.00100836	-0.0103042	0.0159126	-0.0133822	0.0365151	-0.017129	0.0124195	-0.0653875	-0.0179254	0.00292364	0.0303349	0.0618943	0.0148603	-0.0227269	0.0740766	-0.0241278	0.0132586	-0.0248464	-0.0776391	0.0397057	0.00203173	-0.0181398	0.00592324	0.00979566	0.0203865	0.00234811	-0.058022	-0.0412191	0.00582222	-0.0623082	-0.031497	0.0902186	-0.0216098	-0.0446429	-0.00916908	-0.0369355	0.036451	0.0881628
V280	0.0536479	-0.0229283	-0.0171171	0.0240117	-0.0485832	-0.02599	-0.0285367	-0.0511138	-0.0154579	-0.00883927	0.0389526	0.0236779	-0.0143408	0.0147661	0.0234767	0.0444324	0.00155201	-0.00908248	-0.0735109	-0.00573842	-0.00306115	0.0603074	0.0359307	0.0123264	-0.017661	0.0572823	-0.0288187	0.0149597	-0.00372279	-0.0569541	0.0362693	0.0254946	-0.0550201	0.0191482	0.0202193	0.0045952	0.00132674	-0.0554539	-0.0249767	-0.0190272	-0.0460424	-0.0247592	0.11809	-0.0225024	-0.0439314	-0.010978	-0.0534775	0.0488916	0.0665617
V281	0.05296	-0.0218695	-0.0138686	0.0212933	-0.0500763	-0.023085	-0.0313763	-0.0567265	-0.0346327	0.0298288	0.0240132	0.0283286	1.4904e-05	0.00221049	0.0379795	0.0656261	0.0230211	-3.62698e-06	-0.0642989	-0.00716062	-0.0144167	0.0597783	0.0104953	-0.0114501	-0.041215	0.0296106	-0.029687	0.0063303	0.00497428	-0.0540939	0.025847	0.052971	-0.0916226	0.0231929	0.0368907	-0.000767715	0.00558094	-0.0400494	-0.0184518	-0.00718561	-0.0502654	-0.0114701	0.130003	-0.00974948	-0.00640596	-0.0356077	-0.029043	0.0675858	0.0405391
V282	0.0515502	-0.0219185	-0.0140714	0.0208625	-0.0508077	-0.0277331	-0.0203184	-0.0507897	-0.0328024	0.0475315	0.0171303	0.0153648	0.00127852	-0.0108138	0.0436043	0.0645245	0.0391191	-0.0275131	-0.0906639	0.0127426	-0.0357114	0.0530343	0.000473166	-0.0502687	-0.0730895	-0.0172609	-0.00734941	0.00102231	0.00676258	-0.063005	-0.00829983	0.0707537	-0.0978905	0.0123446	0.0299147	0.0106552	0.0149023	-0.0257613	-0.0167343	-0.0178358	-0.0121543	-0.00906202	0.115	-0.00657328	0.0412187	-0.0379526	-0.00583359	0.0655926	0.0183191
V283	0.0510775	-0.0171265	-0.0163161	0.0149996	-0.0605455	-0.0247114	-0.0175946	-0.032812	-0.0138158	0.0658123	-0.00915945	0.0229115	-0.00386098	-0.00917276	0.0449589	0.0674348	0.0437733	-0.0405963	-0.0916965	0.0157299	-0.0464139	0.059603	0.0309211	-0.077717	-0.102275	-0.0496375	0.00565831	0.00831589	0.021324	-0.0590901	-0.0307068	0.0775311	-0.0785121	-0.0156742	0.0260429	0.00279166	0.00495872	0.000704942	0.00655076	-0.00445518	0.012081	0.000981245	0.0755589	-0.0193344	0.0420901	-0.0123389	0.0194969	0.0588665	0.00493405
V284	0.0496291	-0.0123767	-0.0233402	0.00762724	-0.0542551	-0.0230069	-0.0096534	-0.0249489	-0.0103337	0.067696	-0.0227183	-0.00435447	-0.00652019	-0.0158939	0.0372794	0.056555	0.040975	-0.065204	-0.105834	0.0104317	-0.0247089	0.0452464	0.0432125	-0.0976504	-0.132723	-0.0623595	0.0381655	0.0305644	0.0440074	-0.038553	-0.0748771	0.0521322	-0.0426305	-0.0452344	0.025195	0.00764507	0.00820627	0.00905907	-0.00058763	-0.0170047	0.0266642	0.0407038	0.0466646	-0.0381535	0.0184348	-0.00266512	0.000297449	0.0469229	-0.00599538
V285	0.0495419	-0.0053087	-0.0316522	0.00504275	-0.0414502	-0.0166388	-0.00766864	-0.0258637	-0.00702475	0.0483653	-0.0302761	-0.0231051	-0.00499896	-0.028173	0.0330518	0.0393423	0.0178965	-0.0594344	-0.115623	-0.00877577	-0.0223043	0.0288547	0.0891553	-0.0802946	-0.125231	-0.0601798	0.0748173	0.0239477	0.0777401	-0.00377614	-0.0636075	0.0679023	-0.0123475	-0.051377	-0.00257479	0.00129746	0.00164334	-0.00809844	-0.0111346	-0.0274524	0.0200135	0.0644345	0.0358264	-0.0380088	-0.0171343	0.0254337	0.0263373	0.0364903	-0.00820535
V286	0.0513987	-0.00246402	-0.032784	-0.0015205	-0.028783	-0.0127954	-0.011316	-0.042146	0.00436612	0.0289599	-0.0316721	-0.0368675	0.00510306	-0.0475158	0.0327423	0.0319969	0.0338765	-0.0518655	-0.105225	0.00420009	-0.00707177	-0.0012977	0.0887789	-0.0337908	-0.106562	-0.046288	0.0872322	0.0262021	0.082131	0.0144882	-0.0469267	0.034427	0.000324231	-0.0401137	-0.0041718	-0.00178764	0.00557317	-0.0184548	0.0177148	-0.0350088	-0.000359002	0.053947	0.0236492	-0.0449685	-0.069069	0.0416998	0.0528599	0.0127396	-0.0227292
V287	0.054568	-0.00117706	-0.0342937	-0.0036724	-0.0143689	-0.00353875	0.00210429	-0.0487155	0.0143584	0.00724448	-0.00513499	-0.0438328	0.00699794	-0.0445542	0.00851444	0.0281251	0.033459	-0.0326213	-0.0925395	0.0297047	-0.00280263	0.0074372	0.073426	0.00187384	-0.0618807	-0.0264403	0.0775762	0.00768258	0.0666912	0.00860027	-0.0236036	-0.00840907	-0.000605691	-0.0562282	0.0164596	-0.0231962	-0.014174	-0.0177291	0.0126216	-0.0376464	0.0187966	0.019155	0.038053	-0.0441914	-0.100423	0.037339	0.0944927	-0.0266543	-0.018194
V288	0.0561743	-0.00338621	-0.034254	0.000829707	-0.0209896	0.007907	-0.00335012	-0.0515744	0.00811632	-0.00484123	0.0119865	-0.0308251	0.0095497	-0.0183727	-0.014663	0.0292763	0.0268788	-0.0163517	-0.0831763	0.0152636	0.0363063	0.0176279	0.054024	0.0588747	0.00397892	0.00427304	0.0610086	0.0149869	0.0405596	0.0317978	0.0231476	-0.0366938	-0.00142878	-0.0393224	0.0346259	-0.0255534	-0.0179022	0.0236264	0.0215452	-0.00252895	-0.00486212	0.0198148	0.0435116	-0.0259203	-0.119433	0.0452132	0.0907671	-0.0739398	0.020298
V289	0.0564263	-0.0054905	-0.0323468	0.00569676	-0.0220152	0.0171049	0.00222488	-0.0502174	0.0120072	-0.00473495	0.0404321	-0.00646483	0.0298519	-0.00155336	-0.0253317	0.0249003	-0.00464124	0.0140886	-0.0673038	0.00787418	0.0297012	0.0228679	0.02138	0.0956947	0.0401993	0.021606	0.0050841	-0.00621354	0.00896894	0.0512534	0.0329772	-0.0710997	-0.0239925	-0.0295552	0.0545055	-0.0330236	-0.0168458	0.0493892	0.0322466	0.0229965	-0.00504314	0.0206771	0.0176583	-0.0163992	-0.0721408	0.0358297	0.0786868	-0.0743756	0.0125198
V290	0.056146	-0.00965085	-0.0295188	0.00544812	-0.0187756	0.0163973	-0.00650262	-0.0513151	0.00424497	0.00569151	0.0291867	-0.00156081	0.0432819	0.02243	-0.0275259	0.0262048	-0.0225458	0.0279831	-0.0585061	0.0109494	0.0177738	0.00825245	0.0163521	0.0943377	0.069827	0.0266688	-0.0203645	-0.0135682	-0.0191299	0.0441764	0.0675348	-0.078485	-0.0550679	-0.00872489	0.0651839	-0.00903453	-0.0120141	0.0371438	0.0298255	0.0206775	-0.00158213	0.0213448	0.0247337	-0.00385047	-0.0555116	-0.0103739	0.0418181	-0.0667916	-0.0142714
V291	0.0556324	-0.0113699	-0.027908	0.00704919	-0.015573	0.0132452	-0.0272384	-0.0345084	0.00983435	0.00651181	0.0232819	0.0251056	0.0439631	0.020072	-0.00722781	0.0409624	-0.0355104	0.0200341	-0.0452783	-0.0166388	0.0117081	-0.0103542	0.0173854	0.101586	0.0619849	0.0272984	-0.0307697	-0.0378444	-0.0335749	0.0500174	0.0697649	-0.0652999	-0.0766405	0.0271476	0.0551572	-0.00177908	-0.00358674	0.0126042	0.0138212	0.0243079	0.00858068	0.0249148	0.0200004	0.0146928	-0.0356582	-0.0466993	-0.0381231	-0.0798534	-0.02208
V292	0.0544511	-0.0127732	-0.0260469	0.0142535	-0.0226536	-0.00712197	-0.0405968	-0.0196426	0.0259587	0.00744459	0.0134492	0.0333333	0.0667198	0.0225668	0.0185079	0.0504879	-0.031807	0.0163021	-0.0233415	-0.0519842	0.000148714	0.00119745	0.009233	0.0780005	0.0523035	0.0322617	-0.0230905	-0.0176078	-0.0447172	0.037921	0.0700911	-0.0285842	-0.0875621	0.0490216	0.0507466	0.000994015	-0.00114247	0.0224718	0.0271006	0.0451417	0.0225192	0.0159372	-0.00697596	-0.0089732	0.00597375	-0.0709296	-0.0687436	-0.0373811	-0.0144479
V293	0.0536859	-0.0122085	-0.0300732	0.0217066	-0.0328334	-0.0194423	-0.0355555	0.00740203	0.0228708	0.00758894	-0.00218757	0.0363887	0.0667437	0.0128283	0.041622	0.0600431	-0.0268909	0.0131117	-0.0188898	-0.0571242	-0.0180434	-0.00406564	0.0108461	0.0443525	0.0440671	0.0421596	-0.0173198	0.00660732	-0.0625496	0.0165471	0.0463353	0.0155004	-0.069321	0.0560326	0.0227875	0.00624439	0.00849106	0.00912495	0.0575381	0.0197419	0.0329515	0.00668853	-0.0149149	0.00453485	0.0360183	-0.081856	-0.0776017	-0.0129179	-0.00615645
V294	0.053928	-0.0110207	-0.0398495	0.0256868	-0.0348817	-0.0398113	-0.0310556	0.0151691	0.0203805	0.00239682	0.00588153	0.0167903	0.0467072	0.00571357	0.0421496	0.0555919	5.06644e-05	0.0111714	-0.0141609	-0.0330789	-0.014226	0.00966515	0.0208378	0.0252516	0.0413016	0.0444848	-0.00540193	0.0420827	-0.0452362	-0.00916095	-0.0078608	0.00159004	-0.0417349	0.0703623	0.00606992	0.02964	0.0254748	0.000978562	0.0764021	-0.00155632	0.0408035	-0.0132719	-0.0018422	0.0130487	0.0542405	-0.0625368	-0.0803501	0.00248951	-0.00225154
V295	0.0535017	-0.0117777	-0.0440694	0.0259048	-0.034415	-0.0395367	-0.0279771	0.0176715	0.0166279	-0.00350863	0.0125665	0.016637	0.0301888	0.00436033	0.0440883	0.0321773	0.00309393	-0.00193975	-0.00108941	-0.0246767	-0.0329887	0.0169779	0.0292944	0.0186887	0.0191747	0.038774	0.0020178	0.065777	-0.0340674	-0.0100833	-0.0436808	0.0033037	-0.0293033	0.0831125	-0.0157068	0.0426111	0.0240976	-0.0139885	0.0911357	-0.0234654	0.0396467	-0.0256749	-0.0026343	0.00450992	0.0546119	-0.070885	-0.0886999	-0.000169285	0.00747036
V296	0.0537058	-0.0107921	-0.0480162	0.023375	-0.0292651	-0.0332384	-0.0179873	0.0251638	0.00910573	0.00037867	-0.00423272	0.0223044	0.027148	0.00602786	0.030234	0.0443835	0.0264133	-0.00236321	0.00109422	-0.0157473	-0.0266891	0.0150734	0.0303774	0.00745263	0.0214083	0.00531539	0.00495823	0.0779698	-0.0368302	-0.0177071	-0.0573603	-0.0133936	-0.0263675	0.0906854	-0.0191074	0.0505319	0.0254405	0.0146085	0.08862	-0.00776149	0.0392365	-0.0278462	-0.00707442	0.00495764	0.0133921	-0.0586398	-0.0790129	0.0190179	0.00682909
V297	0.0528589	-0.00990443	-0.0521942	0.0207941	-0.0310643	-0.0168422	-0.0132695	0.0204218	0.0165295	-0.00325207	-0.00309453	0.0206599	0.0257781	0.00739309	0.0241543	0.0408717	0.0376597	0.0107226	0.00678174	-0.0216664	0.00271243	-0.00198922	0.0384155	0.0106007	0.0356365	-0.0205531	0.00256392	0.0784414	-0.03561	-0.0183912	-0.0555954	-0.00975427	-0.0280034	0.0902968	-0.0391135	0.0399528	0.0315229	0.0325922	0.080754	-0.0060431	0.0276889	-0.0466916	0.00546496	0.00946889	-0.047164	-0.0390826	-0.0782776	0.0353945	0.00914368
V298	0.0532579	-0.0106049	-0.0506565	0.0165017	-0.0294619	-0.00901152	-0.0104018	0.0260481	0.00896052	0.00850753	0.00644111	0.011265	0.030675	0.0100139	0.0134319	0.0421242	0.0341082	0.0200666	0.00499138	-0.0284692	0.0258561	-0.0189803	0.0505003	0.000937758	0.029395	-0.0478226	0.00218875	0.0615817	-0.0509327	-0.0316935	-0.0499687	-0.0159523	-0.012246	0.0563232	-0.0260413	0.0212129	0.0483295	0.0408202	0.0788313	-0.0157189	0.0327954	-0.060562	-0.00145969	0.0322776	-0.0810769	-0.0203642	-0.059444	0.0372574	-0.0255692
V299	0.0529678	-0.0121054	-0.0524114	0.0158315	-0.0272654	-0.000511522	-0.0142554	0.0169889	-0.00334585	0.00748823	0.00433172	-0.00777118	0.0316931	0.0127506	0.0153157	0.0364086	0.0385628	0.0170049	0.0138836	-0.0276619	0.036088	-0.0297406	0.0514422	-0.0144935	0.0250075	-0.063388	-0.0296163	0.0326474	-0.0588944	-0.043077	-0.036048	-0.0186227	0.0018543	0.0354747	-0.0267044	0.0239505	0.0362504	0.0552696	0.0635992	-0.00783644	0.0221145	-0.0624136	-0.0101314	0.0460656	-0.10237	-0.00522373	-0.0271802	0.0241118	-0.0304091
V300	0.0532997	-0.01298	-0.0538768	0.0162734	-0.020976	-0.00296209	-0.0178574	0.0109259	-0.00128925	-0.00329645	0.0082609	-0.00542169	0.0225148	0.0280095	0.0084839	0.0192443	0.0192089	-0.00136355	0.0132188	-0.0419897	0.0524657	-0.038878	0.0544264	-0.00151568	0.00567721	-0.0636155	-0.0500865	0.00829774	-0.0368222	-0.0685597	-0.0371365	-0.0106051	0.0309023	0.0310467	-0.0346624	0.00610859	0.0331143	0.0631527	0.044834	0.00099697	0.0181787	-0.046328	-0.00822163	0.0481372	-0.0973123	-0.0171266	-0.015136	0.0150955	-0.0326179
V301	0.052823	-0.0104718	-0.0563306	0.0186347	-0.0226281	-0.00625338	-0.016067	0.00365262	-0.00805978	0.00515828	-4.52385e-05	-0.0043145	0.0255997	0.0232008	0.0127612	0.0210141	-0.00711603	-0.00721481	0.0148571	-0.0501651	0.0624934	-0.050546	0.0462624	0.0105567	-0.0278731	-0.0576337	-0.0708565	-0.0153987	-0.0288538	-0.0652158	-0.0187149	-0.00933127	0.0357515	0.0334944	-0.0341948	-0.00668577	0.0120832	0.0616576	0.00492816	0.0139032	0.00786385	-0.038721	-0.00494194	0.0785034	-0.0661597	-0.0398945	0.00148518	0.0184142	-0.032223
V302	0.0529663	-0.0103985	-0.0582077	0.0215508	-0.0136557	-0.00734812	-0.0104322	-0.0152396	-0.0160128	-0.000251627	0.00504201	-0.0117755	0.0378978	0.00477993	0.0191296	0.0118837	-0.0347892	-0.0155949	-0.00516403	-0.0361714	0.0532486	-0.0531644	0.025737	0.0253003	-0.0370189	-0.0524209	-0.0585061	-0.0337984	-0.00387854	-0.0497121	-0.00545313	0.00118327	0.0327226	0.00435973	-0.0392864	-0.00696907	-0.0016092	0.0356905	-0.0287266	0.00251035	0.0102514	-0.0191556	0.00565895	0.0798206	-0.0325314	-0.0402985	0.0257074	0.0146215	-0.0323787
V303	0.0530411	-0.0101965	-0.0572662	0.0239005	-0.0111517	-0.00621627	-0.00960377	-0.0328592	-0.02025	-0.00615285	0.00728558	0.00171403	0.0510152	-0.000273573	0.0111664	0.0130939	-0.0566778	-0.00845811	-0.0141369	-0.0146095	0.032437	-0.0454641	0.0115587	0.036704	-0.0349841	-0.0392243	-0.0586717	-0.0363284	0.0193859	-0.0321289	0.00966446	0.00127028	0.025943	-0.0102257	-0.0322688	0.0014249	-0.0242852	0.0202959	-0.0448295	-0.0160524	0.0323984	-0.0189793	0.0172765	0.0838656	-0.0127571	-0.0416926	0.0470403	-0.0105411	-0.0424377
V304	0.0531709	-0.00755855	-0.0589769	0.020373	-0.00772958	0.000679803	0.0065932	-0.0455258	-0.0167971	-0.00202945	0.0119172	0.011062	0.0469207	-0.0112153	0.00202434	0.00890215	-0.0612204	-0.0117425	-0.0231488	-0.00171348	0.0206274	-0.0253424	-0.00178797	0.0296324	-0.0206835	-0.0255717	-0.047464	-0.0297112	0.028658	-0.0122857	0.0111291	-0.0250968	0.0217169	-0.0154586	-0.0183251	0.0241456	-0.0269442	0.0188346	-0.0515872	-0.00882025	0.0428929	0.0100281	0.0267489	0.0470922	-0.007597	-0.0392261	0.0523361	-0.0117686	-0.0521157
V305	0.0528185	-0.0052688	-0.0609816	0.0194375	-0.0061478	0.0114994	0.0117724	-0.0477783	-0.00730882	0.00231227	0.0122172	0.0264443	0.0411326	0.00241943	-0.0119465	-0.00622763	-0.0711027	-0.00521201	-0.0434876	-0.000522792	-0.00204537	-0.00604316	-0.00967634	0.0268457	-0.00479537	-0.00913078	-0.0361077	-0.0171591	0.034864	-0.000339233	0.0129425	-0.0212393	0.00833928	-0.0333338	-0.00787757	0.051612	-0.0324444	0.0304945	-0.0349417	0.00763331	0.0439444	0.0115553	0.036928	0.0268877	0.0116701	-0.0297344	0.0528567	-0.0168633	-0.0356242
V306	0.0521381	-0.00245496	-0.0625801	0.0160507	-0.00771715	0.0181873	0.00502281	-0.0407578	0.00467914	0.000983431	0.0182324	0.024331	0.0494274	0.0131688	-0.00977646	-0.0188579	-0.0543923	0.00653718	-0.037215	-0.00924079	-0.0273717	-0.00315548	-0.0176454	0.0220478	0.0162499	-0.012934	-0.0224367	-0.00731276	0.0365989	0.0209833	-0.00111426	-0.0436228	-0.0188518	-0.045428	0.00279081	0.0749434	-0.0257022	0.0572797	0.0016352	0.0107659	0.0161908	0.011377	0.0132958	0.0030088	0.0122045	-0.0173737	0.0432465	0.00281402	-0.0383682
V307	0.0520276	0.00148736	-0.0649066	0.013759	-0.00521254	0.0208671	-0.0108392	-0.0302949	0.0199682	-0.00522852	0.0244007	0.0117741	0.0356741	0.0220033	-0.0101331	-0.0266876	-0.0303997	0.0149366	-0.0231754	-0.0181052	-0.0550384	0.00634503	-0.0126734	0.00488575	0.0319259	-0.0287558	-0.0134521	-0.00734706	0.0340705	0.011224	0.00554772	-0.0434658	-0.0329151	-0.0508906	-0.00115772	0.0633993	-0.031542	0.0573086	0.0123804	0.0351	0.0197637	-0.0158132	-0.0176459	-0.0264972	-5.06438e-05	-0.021599	0.0332253	0.0166131	-0.0452022
V308	0.0513642	0.00286797	-0.0645784	0.0147151	-0.0092831	0.0199518	-0.0343855	-0.0149756	0.0301282	-0.0114453	0.0159153	-0.00392325	0.022914	0.0276805	-0.00753743	-0.014009	-0.0017773	0.0135527	-0.0128372	-0.0499159	-0.0549554	0.00216966	-0.0157614	-0.00433964	0.0410028	-0.0565142	0.0229429	0.0163653	0.0261392	-0.0118346	0.0160122	-0.0284691	-0.0346831	-0.0425178	0.00718978	0.0676391	-0.0356645	0.0684702	0.0207189	0.0485226	-0.021462	0.00589819	-0.0169473	-0.0424017	-0.03148	-0.0360919	0.0302966	0.00950716	-0.0388077
V309	0.0490207	0.0038501	-0.0653564	0.0180258	-0.0146004	0.00926936	-0.037806	0.0125498	0.0385629	-0.0213497	0.00938299	-0.0162986	0.0133951	0.0263413	-0.00288571	-0.000767387	0.0250915	0.00198391	0.00152584	-0.0888765	-0.0562526	0.00368458	-0.030116	-0.00308154	0.0466087	-0.0628117	0.0315527	0.00855273	0.025088	-0.0173613	0.0128356	-0.0221184	-0.0326652	-0.0500531	0.0305848	0.042116	-0.0371846	0.0703773	0.0281448	0.0609703	-0.0499519	0.0229906	-0.0117666	-0.0427205	-0.0259986	-0.0363245	0.0296296	0.00116504	-0.0189977
V310	0.0483721	0.000507227	-0.0643408	0.0179645	-0.0145936	-0.00920553	-0.0322864	0.0246983	0.0282573	-0.0121827	0.00739029	-0.03176	0.0109134	0.0270849	-0.00452357	-0.00282744	0.0542391	0.00114551	0.00229778	-0.084308	-0.0540923	0.0127272	-0.0345923	-0.00481817	0.052256	-0.0740245	0.052668	-0.00920236	0.0176004	-0.0384202	0.00987528	-0.00562637	-0.0181166	-0.0592797	0.0478021	0.0168647	-0.0427408	0.0479249	0.0331249	0.0514447	-0.0709508	0.025605	0.00156577	-0.0438713	-0.00668426	-0.0391178	0.056461	0.0163164	-0.00555314
V311	0.0486149	-0.00176607	-0.0642181	0.0232776	-0.0108923	-0.015547	-0.0257708	0.0453878	0.0178282	-0.012112	0.00292735	-0.0299175	-0.0101638	0.0120024	-0.00526939	-0.00550523	0.0733642	-0.00669057	0.0024072	-0.0807701	-0.0485905	-0.00224164	-0.029988	-0.00158659	0.0502677	-0.0667048	0.0509293	-0.0154946	0.00518623	-0.0410753	-0.00846248	-0.00692989	0.00744084	-0.050747	0.0645399	0.00786597	-0.0303686	0.0281995	0.00711487	0.0306342	-0.0832145	0.0586008	0.00951677	-0.0179142	0.0172275	-0.0208006	0.050362	0.0146845	-0.0163741
V312	0.0504493	-0.00418944	-0.0603026	0.028843	-0.00789347	-0.036772	-0.0201389	0.0469979	0.015791	-0.0149524	-0.00409071	-0.0143885	-0.00383911	0.000962592	-0.0214524	-0.00981444	0.0780698	-0.00330741	0.0051653	-0.0651593	-0.0504665	0.00613802	-0.0153621	0.00649346	0.0275094	-0.0473466	0.0403019	-0.0147141	0.0130886	-0.0253814	-0.0150406	-0.00422017	0.0245332	-0.0432547	0.0678433	0.00503878	-0.0370919	0.0133889	-0.0162931	0.0363002	-0.0766004	0.0625773	-0.0131367	-0.015841	0.0416238	-0.0143987	0.0407206	-8.7952e-05	-0.0115625
V313	0.0517809	-0.00761881	-0.0548724	0.0335324	-0.00702626	-0.0385564	-0.0034187	0.0576166	0.0177222	-0.0171049	-0.0105498	0.012586	0.0118935	-0.00562455	-0.0331665	-0.00934919	0.0663329	0.00459127	0.0124536	-0.0460389	-0.0513827	0.00581823	-0.00313147	-0.0116443	0.0149115	-0.0311554	0.058555	-0.0124286	0.034227	-0.00894342	-0.0184322	0.00947699	0.0280306	-0.0170336	0.0517023	0.0208745	-0.0455681	-0.019695	-0.0313854	0.0197468	-0.0815532	0.0671689	-0.0454182	-0.00929288	0.0398878	-0.0105106	0.0242269	0.00377356	0.00640199
V314	0.0539719	-0.00593147	-0.0472567	0.0327218	-0.000808865	-0.0382217	0.0119003	0.0513626	0.0156901	-0.0138128	-0.0113452	0.00325475	0.0239429	-0.0118001	-0.0413199	-0.00756506	0.0431533	0.0288802	0.00196694	-0.0304854	-0.0399783	-0.00278345	0.0266041	-0.0219615	0.014546	-0.00806529	0.0606119	-0.00344946	0.0595064	0.0108745	-0.0163835	0.0125905	0.0374613	-0.000795455	0.0403396	0.0552086	-0.0229098	-0.0547698	-0.0283189	0.0176326	-0.0627046	0.0509831	-0.0548222	-0.00183643	0.0145742	0.0317526	-0.0106525	0.00324808	0.0210326
V315	0.0543243	-0.00601706	-0.0394106	0.0331328	-0.00315167	-0.0347293	0.0145241	0.0360089	0.0106751	-0.0128256	0.00336124	-0.0068538	0.0337528	-0.026875	-0.0377255	-0.0279829	0.0278091	0.0464832	0.0131158	-0.0256931	-0.0316966	0.00187063	0.0516337	-0.0233577	0.0172803	0.0133294	0.0522084	-0.0032058	0.0802193	0.0277377	-0.0249846	0.0309231	0.0376259	0.0029626	0.029558	0.0653018	-0.0314494	-0.0584466	-0.00683703	-0.0113082	-0.0794538	0.0150533	-0.068374	-0.00598351	-0.0133032	0.0466656	-0.0516572	-0.00269106	0.0107287
V316	0.056515	-0.00290482	-0.0313081	0.0321407	-0.00921207	-0.0311558	0.0210051	0.0140997	-0.00824539	-0.00935554	0.0156803	-0.00874464	0.0351229	-0.0102552	-0.0249337	-0.0466562	0.0203333	0.0314706	0.0140872	-0.0352733	-0.0264369	0.00422271	0.0402655	-0.0553702	-0.000683517	0.0102269	0.0201635	-0.000904568	0.0707866	0.0311524	-0.00548574	0.0204335	0.0375905	0.00241826	0.0164793	0.0669635	-0.0153213	-0.0448208	-0.00116076	-0.012587	-0.0761683	-0.015739	-0.0996176	0.00751427	-0.0104613	0.02316	-0.0470351	0.000976372	0.030106
V317	0.0577808	-0.00119107	-0.0268177	0.0299636	-0.0199003	-0.0264225	0.0301147	-0.00416823	-0.00183501	0.0037918	0.0187121	0.000809462	0.0296847	-0.00326461	-0.0105678	-0.06187	-0.0104581	0.0241944	0.0143127	-0.0348692	0.018907	0.0173461	0.0263396	-0.0626863	-0.00988474	0.00778785	-0.00445796	0.00981142	0.0899777	0.0379991	0.00272495	0.0289014	0.0229425	0.0207856	-0.0222643	0.0465336	-0.0253323	-0.00989524	-0.0115003	0.0114091	-0.0616863	-0.0222072	-0.0629406	-0.0224086	-0.0190767	0.0304938	-0.0460675	0.0188467	0.0508406
V318	0.057368	0.000369342	-0.0244603	0.0283164	-0.0339489	-0.0274963	0.0367875	-0.00390951	0.00253797	0.012532	0.0483054	-1.37539e-05	0.0152762	-0.00242441	-0.00255061	-0.053149	-0.0312959	0.00256359	0.00688971	-0.030964	0.0555742	0.0103934	-0.00147892	-0.0525097	-0.0252034	-0.00453888	-0.0137562	0.0167251	0.0752021	0.0283378	0.0138402	0.0100534	0.0237558	0.0280559	-0.0551722	-0.00976456	-0.0175654	0.00794755	-0.0265313	0.0224396	-0.0514258	-0.0324968	-0.0266699	-0.0646592	0.0208181	0.0516326	-0.0251961	0.0297167	0.0340798
V319	0.0546524	-0.000135201	-0.0235373	0.0297321	-0.0533737	-0.0197093	0.0422325	-0.0150424	0.0039463	0.0248498	0.0607398	-0.0238779	0.0208698	-0.0137078	0.0200628	-0.0215896	-0.0316006	-0.0239707	0.00443043	-0.0212487	0.0804092	0.00686182	-0.0220957	-0.0598569	0.000996613	-0.0187226	-0.0388729	-0.0063035	0.0517243	0.0298621	0.0152891	-0.00489143	-0.00242644	0.037042	-0.0608548	-0.0431291	-0.024843	0.0216093	-0.0245617	0.00483231	-0.0258391	-0.0146818	0.00328107	-0.0862468	0.0174147	0.071745	-0.000865299	0.0549339	0.0413364
V320	0.0536753	0.000310413	-0.0245026	0.0360439	-0.0510995	-0.0244578	0.021026	-0.016492	0.000629942	0.0220742	0.0585247	-0.0343244	0.0342028	-0.00814939	0.0216274	-0.000851895	-0.0380886	-0.0311925	0.00151132	-0.0233732	0.0979955	-0.0118892	-0.0313043	-0.0423892	0.00449091	-0.00781606	-0.0413406	-0.011227	0.054558	0.0157817	-0.000691835	-0.00216006	0.00270468	0.0436753	-0.0385656	-0.0600169	-0.00956667	0.0303695	0.00226844	0.00135462	-0.0028173	0.0381242	0.0145603	-0.0808084	0.0368619	0.07865	-0.000897384	0.0825237	0.00169252
V321	0.0529259	0.00136711	-0.0314393	0.0427608	-0.0501603	-0.0330189	0.00370266	-0.010342	0.00830952	0.0129091	0.0493848	-0.0175971	0.0539228	0.0189885	0.0131975	-0.00645445	-0.0434551	-0.0298971	-0.0117677	-0.0108715	0.101571	-0.0210966	-0.0171159	-0.0259096	0.00760564	0.0130459	-0.0500262	-0.0291727	0.0164285	0.0275904	-0.0164166	-0.0066017	0.0123189	0.0560826	-0.0173122	-0.0482209	-0.016454	0.026796	0.0075628	-0.00675863	0.00255897	0.0580525	0.0476199	-0.0443365	0.0489554	0.0526266	-0.00296878	0.0817148	-0.0127277
V322	0.0536606	0.00459936	-0.0379682	0.049762	-0.0358011	-0.0279194	-0.00417723	-0.0105415	0.00757016	-0.00394284	0.0279722	-0.00680752	0.0568327	0.0173109	0.0190571	-0.0341571	-0.0303539	-0.0300484	-0.0172422	-0.00701622	0.0776807	-0.0206772	-0.006255	-0.0145677	0.0121949	0.0433884	-0.0362495	-0.0333765	-0.010417	0.0392698	-0.0156352	0.00993517	0.0248209	0.0369254	0.0129115	-0.0193112	0.00859262	0.00388198	0.0312228	0.0079769	-0.00071796	0.0733287	0.0217017	-0.00370376	0.0350911	0.0421407	0.000661647	0.0865815	-0.0065137
V323	0.0541734	0.00519589	-0.0373212	0.0519685	-0.0246894	-0.0283309	-0.0258451	-0.0181771	0.00506428	-0.027824	0.0202892	-0.0010958	0.0603396	0.0212785	0.0133402	-0.0521918	-0.0152663	-0.00439257	-0.017092	0.0193162	0.0328583	-0.00737391	-0.0300681	0.00583234	-0.00366015	0.0657012	-0.0339152	0.00284463	-0.0279412	0.0517104	-0.0258734	0.00493587	0.0158848	0.0211749	0.0411964	-0.00497498	0.00393418	-0.0141409	0.025101	-0.0252879	0.0057135	0.0346553	-0.0471209	0.0563463	0.0205568	-0.00860455	-0.0108678	0.0765797	-0.00129857
V324	0.0533212	0.0108051	-0.0363807	0.0517549	-0.0135929	-0.0306608	-0.0265024	-0.0357005	-0.00578768	-0.0317591	-0.00497583	0.00350048	0.0567807	0.0170369	0.00580495	-0.0463196	-0.0054868	0.0131358	-0.0106558	0.0165985	-0.00190292	4.37231e-05	-0.0399115	0.0278005	-0.00336911	0.0489237	-0.0192591	0.0232541	-0.0354641	0.0755898	-0.0233966	-0.00274603	0.0225604	0.00411133	0.0358256	0.0098163	0.0111366	-0.0111452	0.0173535	-0.0232713	0.00174468	0.0310533	-0.0749212	0.0742911	-0.0172988	-0.0352697	-0.000101298	0.0638649	0.000709444
V325	0.0535479	0.0126242	-0.0349374	0.0505797	-0.00494813	-0.0334391	-0.0189133	-0.0333474	-0.00590819	-0.0152728	-0.0191391	0.00536312	0.0357058	0.00880308	-0.0187704	-0.0436532	0.00264585	0.00715194	-0.0167848	0.0194235	-0.00883043	0.0083315	-0.0330189	0.045144	-0.00704504	0.0272692	-0.00136236	0.0515384	-0.0428278	0.0838345	0.000900534	-0.0155489	0.0129802	-0.00323203	0.0337256	0.0195334	0.0300502	0.00678556	0.0020008	-0.0132108	0.0016584	0.0316209	-0.0700583	0.0884379	-0.021804	-0.045464	0.0128872	0.0428045	-0.00789644
V326	0.0537987	0.0119205	-0.0334892	0.0453572	-0.000185053	-0.0364465	-0.00461526	-0.0295155	-0.0175634	-0.00572029	-0.025004	-0.00373094	0.0227637	0.000309556	-0.031556	-0.0462576	0.0131921	-0.0060005	-0.0401399	0.0141719	-0.0132542	0.00841962	-0.027371	0.0443016	-0.00184251	0.0213821	0.0169526	0.0560748	-0.0349536	0.100585	-0.00563817	-0.040632	0.00701023	-0.0153644	0.0210616	0.028444	0.0687175	0.0345275	-0.0123009	-0.0118378	-0.00995951	0.0514708	-0.0459324	0.0847786	-0.0281329	-0.0620848	0.011951	0.0287052	-0.0108916
V327	0.0556728	0.00716281	-0.0374715	0.0418692	-0.00508011	-0.0300035	0.00869715	-0.0262646	-0.0305281	0.0122029	-0.0159622	-0.003721	0.0192943	-0.000696608	-0.0409484	-0.0359264	0.0275633	-0.0184785	-0.0408036	0.0252815	-0.0066763	0.0172344	-0.0399882	0.0252043	-0.00170649	0.0110591	0.00478008	0.0434993	-0.0329442	0.0845109	0.00639989	-0.0489997	-0.0130507	-0.017824	-0.005944	0.00531271	0.0826107	0.0423792	-0.033984	-0.00790097	-0.0240317	0.0236591	-0.00870438	0.0584443	-0.0346842	-0.0139866	0.0105145	0.0363729	-0.0263302
V328	0.0554223	0.0035602	-0.0389506	0.039396	-0.00362223	-0.0255546	0.0205564	-0.00633208	-0.0471709	0.0238336	-0.0085567	-0.00584344	0.0111412	-0.00459378	-0.0572587	-0.0217559	0.0345537	-0.0353196	-0.040284	0.0373339	0.000362365	0.0150141	-0.0281288	-0.0112059	0.00082625	0.00493435	0.017245	0.0376403	-0.0231713	0.0538211	0.0100265	-0.0359118	-0.0049119	-0.0300277	-0.0347442	-0.0120207	0.0718242	0.041249	-0.0263896	-0.0246896	-0.0364225	0.00524383	0.0242665	0.0202741	-0.027657	0.0403685	-0.00613387	0.0519046	-0.0390828
V329	0.0546316	0.00143648	-0.0421925	0.0403361	-0.0130421	-0.0185039	0.0253251	0.0229988	-0.0406852	0.00730265	0.00350773	0.00118731	0.0107732	-0.00564673	-0.0554542	0.00411079	0.039417	-0.042051	-0.0310886	0.0353244	0.000227174	0.0189593	-0.0255245	-0.0357867	0.00248785	0.00722748	-0.0045255	0.0377394	-0.0101989	0.031688	0.00932539	-0.0368485	-0.0219568	-0.0223361	-0.05655	-0.0132676	0.0392113	0.0489511	-0.00492665	-0.0285347	-0.0223055	-0.0119366	0.0425912	0.00463631	-0.0209279	0.0548174	-0.0175152	0.0612345	-0.0519177
V330	0.0537231	-0.00165845	-0.0460155	0.0382746	-0.0143959	-0.0154124	0.0160126	0.0376496	-0.035147	-0.0158176	0.0188657	0.00287065	0.0196258	-0.00843566	-0.0674029	0.0243205	0.0267236	-0.0320223	-0.0194737	0.0386886	-0.00935763	0.0213747	-0.0129663	-0.0507739	-0.0188873	0.0191429	-0.0114344	0.0140382	0.0169045	0.00523661	-0.0127731	-0.0143856	-0.0365396	-0.0100235	-0.0792278	-0.0131147	0.00403853	0.0236329	0.0193903	-0.0208279	-0.00778155	-0.0450943	0.0525073	-0.014195	-0.00339325	0.078301	-0.0214218	0.0605125	-0.039
V331	0.0529956	-0.000629818	-0.0498078	0.0332412	-0.00956289	-0.00945229	0.0147507	0.0646496	-0.0234524	-0.0307015	0.0259121	-0.000535349	0.0137453	-0.00595368	-0.058781	0.0238891	0.0271872	-0.0259182	-0.0272504	0.0230692	-0.00846122	0.00876544	0.0123618	-0.0592985	-0.019424	0.0306262	-0.0203173	0.0266902	0.0341852	0.00683828	-0.00109406	0.00159891	-0.0390955	0.00722863	-0.0796066	0.00477329	-0.0246178	0.0210517	0.0220033	-0.0363824	0.0110567	-0.0443176	0.0737974	-0.0104952	-0.002918	0.0641163	-0.0443957	0.0667951	-0.0203164
V332	0.0529262	0.00359888	-0.0503516	0.0277473	-0.00373702	-0.0213866	0.00445526	0.0736977	-0.0182304	-0.0395086	0.020648	-0.00260967	0.0255931	0.00318388	-0.0451896	0.0254693	0.0110638	-0.0228189	-0.0381548	0.00357861	-0.0275191	0.0113129	0.0281251	-0.0345121	-0.0222598	0.0426827	-0.0568528	0.028016	0.0328331	0.0260578	0.00704884	0.0144208	-0.037981	0.0107694	-0.0688169	0.011014	-0.0395126	0.0201659	0.0254138	-0.0248541	0.0184357	-0.0432766	0.0716003	-0.00708415	-0.00273685	0.0499723	-0.0604331	0.0453034	-0.0207348
V333	0.0529738	0.00486812	-0.0499365	0.0255427	-0.00790077	-0.0272033	-0.000521697	0.0824191	-0.00241055	-0.0468272	0.0168666	0.00570162	0.0296264	0.00843288	-0.0318578	0.0126845	0.00736842	-0.0310939	-0.0314422	-0.00947697	-0.0321808	0.0248906	0.0112599	-0.0262948	-0.0302979	0.0338479	-0.0739695	0.0289573	0.0278409	0.0520407	0.0221976	0.0246717	-0.0465407	0.0201675	-0.0494812	0.0222824	-0.0673047	0.0347852	-0.00436055	-0.0166742	0.0304527	-0.0336251	0.0491484	0.00941777	0.000825182	0.0136224	-0.063492	0.0120155	-0.0110581
V334	0.052828	0.0080334	-0.0482693	0.0220921	-0.00504555	-0.0240345	0.00999509	0.0798257	0.0035137	-0.0359216	0.00909198	0.00188429	0.0269213	0.000576577	-0.0285643	-0.00378852	-0.0170556	-0.0410694	-0.0341983	-0.0135511	-0.0301865	0.0227668	0.00937848	-0.020711	-0.0412746	0.0172759	-0.090822	0.0340356	0.0196397	0.0724895	0.0509951	0.0426302	-0.0519092	0.039745	-0.035773	0.0153693	-0.0524403	0.0347912	-0.0395023	0.00709464	0.0468571	0.00778808	0.0348114	0.0105192	0.0117443	0.00183915	-0.0584545	-0.0244534	-0.007585
V335	0.0537021	0.00754142	-0.0473202	0.0213553	-0.00706208	-0.0206263	0.0149323	0.0619982	0.00786962	-0.0173353	0.010661	0.00256231	0.0249901	-0.0108928	-0.0404274	-0.00267619	-0.0243458	-0.040736	-0.0124921	-0.000759481	-0.0248454	0.0228385	0.00580453	-0.000697564	-0.027732	0.00376364	-0.0706695	0.0333059	0.024985	0.0850601	0.0463839	0.05162	-0.0439356	0.0593665	-0.0296245	0.00509842	-0.0243907	0.0310536	-0.0431443	0.0267211	0.056574	0.0224707	0.00574297	-0.0367396	0.01595	-0.00323707	-0.0484294	-0.0258661	-0.0378919
V336	0.0551642	0.00653807	-0.0437545	0.0209264	-0.00699694	-0.0240334	0.02615	0.0342396	-0.00190686	-0.00284987	0.0236602	-0.0070084	0.0165901	-0.0089568	-0.050887	0.00212577	-0.00511632	-0.0517184	0.00556271	-0.00507276	-0.0202486	0.00384216	-0.00859698	-0.000434325	-0.033462	-0.00260246	-0.0601477	0.0117765	0.0170237	0.070011	0.0518788	0.0656653	-0.00758496	0.0683685	-0.0178239	-0.00900639	-0.00223926	0.0137607	-0.0329639	0.0417228	0.0515605	0.0485078	-0.0283964	-0.0538365	0.0223484	-0.025814	-0.0167744	-0.0175627	-0.0357643
V337	0.0544827	0.0040548	-0.0439931	0.0262909	-0.0108435	-0.016431	0.0325985	0.012207	-0.00803162	0.0143037	0.0169382	-0.00792143	0.0156801	-0.00917488	-0.0643019	-0.00263298	-0.00325762	-0.0427874	0.024561	-0.00781388	-0.0157552	-0.0150012	0.00458463	-0.00943563	-0.0357206	-0.00122292	-0.0446763	-0.0156717	0.0251265	0.0344927	0.0357631	0.0798847	0.0114707	0.0733437	-0.0174757	-0.0176008	0.000671062	0.00228147	-0.0129885	0.0649342	0.0493486	0.0609259	-0.0673546	-0.0540431	0.0083468	-0.047061	0.0181169	0.00850521	-0.0407999
V338	0.0535255	0.00147161	-0.0453222	0.0295834	-0.00617749	-0.00728014	0.03308	0.00216953	-0.0108083	0.00842016	0.0238502	-0.00691272	0.0151166	0.00414771	-0.0700728	-0.015713	0.0109111	-0.033762	0.0448099	0.0145804	-0.0189362	-0.0223585	0.0217478	-0.00576966	-0.0463832	0.0129399	-0.030075	-0.0287237	0.0230217	0.00287331	0.0143059	0.0839097	0.0269402	0.0482962	-0.00687252	-0.0173577	0.00672334	-0.0184434	0.00257407	0.0728324	0.0405652	0.0415291	-0.077872	-0.0537955	0.0149431	-0.0557721	0.051458	0.0155973	-0.0368083
V339	0.05269	-0.00103303	-0.0485029	0.0326562	-0.00067536	0.00923642	0.0343062	-0.00973145	0.00731228	-0.0126697	0.0340175	-0.00903596	0.0155381	-0.010056	-0.0653652	-0.0309829	0.0126427	-0.0232596	0.0347846	0.018048	-0.0257226	-0.0220534	0.0374928	-0.00984225	-0.0339234	0.0281076	-0.020607	-0.0423073	0.0163918	-0.02841	-0.0161326	0.069742	0.0215773	0.0354201	-0.00126376	-0.00961893	0.000634585	-0.021115	0.016691	0.0653565	0.0244754	0.0105384	-0.0777771	-0.03028	-0.00813492	-0.0595653	0.0726068	0.0167881	-0.0202827
V340	0.0525867	-0.00146701	-0.0476789	0.0385373	0.00701081	0.0157655	0.0241326	-0.0116508	0.0168294	-0.0233013	0.0330558	0.000413119	-0.00449201	-0.0291144	-0.0373615	-0.0341171	0.0167364	-0.00955102	0.021459	0.0317174	-0.0295089	-0.0207814	0.0543165	-0.0161588	-0.0326745	0.0573786	-0.0272312	-0.0273537	0.0255686	-0.0422204	-0.0214841	0.0375269	0.013571	0.0186938	0.0227019	0.000384724	-0.0154198	-0.0168158	0.0201044	0.0460498	0.00518598	-0.0171641	-0.0898603	0.00920601	0.00121273	-0.049328	0.0685298	0.0211394	-0.0333912
V341	0.0526958	0.00109052	-0.0495744	0.042707	0.00809333	0.0146995	0.0116978	0.00238128	0.0445508	-0.0233367	0.0295215	0.0103298	-0.00738707	-0.022289	-0.0136049	-0.0281171	0.00193129	0.0220872	-0.00102546	0.0355259	-0.0288269	-0.0122166	0.0522699	-0.00375494	-0.0325669	0.0539111	-0.0201704	-0.0168775	0.0332778	-0.0460221	-0.0302418	0.00778845	-0.00913764	0.00408515	0.0356809	0.0334322	-0.0274676	0.000772075	0.0253216	0.0221101	0.0121939	-0.0378373	-0.0578161	0.0375153	0.0156671	-0.027613	0.0589261	0.00332815	-0.0381226
V342	0.0518934	0.00435501	-0.0521896	0.0536012	0.00753857	0.0174503	0.00267719	0.021383	0.0506332	-0.021141	0.00793836	0.0119185	-0.0121226	-0.0138446	0.000375901	-0.024714	-0.00995414	0.0360991	-0.0147149	0.0243775	-0.0237086	-0.0273079	0.0644885	0.0064723	-0.0209909	0.0505995	-0.00705688	-0.0148399	0.0271029	-0.0310491	-0.0159095	-0.0120287	-0.0341428	-0.00765344	0.0350401	0.0594821	-0.000891973	0.0134273	0.0256712	0.0158235	0.000981477	-0.0164767	-0.0160292	0.0355219	0.00826997	-0.00140189	0.03844	-0.0032937	-0.0332778
V343	0.0521928	0.00235085	-0.0508077	0.0546729	0.00237825	0.011415	-0.00948825	0.0291585	0.0615301	-0.0118921	0.00876304	-0.00341598	-0.0181752	-0.00339594	0.00298639	-0.0291982	-0.0123618	0.0463833	-0.0126575	0.02249	-0.00660489	-0.0183007	0.05541	0.0194068	-0.0161685	0.0447253	0.0048318	-0.0178073	0.0332947	-0.0151868	0.00999379	-0.0177356	-0.0519895	-0.0132714	0.0343506	0.0558713	0.0266081	0.0161756	0.0182965	-0.00842312	-0.0247714	0.0147029	0.00770269	0.0101416	0.0218599	0.0189915	-0.00459288	-0.0252011	-0.0347021
V344	0.0532666	0.00187005	-0.0505123	0.0534777	-0.00440684	0.0110985	-0.00991999	0.027076	0.046733	-0.00171049	0.00230872	-0.0238502	-0.0155076	0.0173338	-0.00836828	-0.011711	-0.0208031	0.0506949	0.00429208	0.0218956	0.00201344	-0.00328414	0.0145792	0.0170806	0.00277702	0.0415587	0.00996736	-0.0292139	0.0355089	0.007135	0.0241087	-0.00957848	-0.0461389	-0.0245657	0.0321508	0.0485344	0.0473723	0.00808302	0.0222633	-0.0286649	-0.0383866	0.0248345	0.0228355	-0.0260482	0.0253539	0.019608	-0.023766	-0.0406672	-0.0308187
V345	0.0529942	0.00187129	-0.0501707	0.0506885	-0.0093074	0.00505651	-0.00390437	0.0279509	0.0292157	0.0073967	-0.000862303	-0.0336565	-0.00635765	0.0288878	-0.0307964	0.00490401	-0.0252695	0.0422748	0.0345656	0.0283425	0.00676913	-0.000352819	-0.00813659	0.0176576	0.0124147	0.0108993	0.0280141	-0.0312393	0.0271702	0.00277496	0.0229288	0.0118272	-0.0493394	-0.0319044	0.0354116	0.0295088	0.0566492	0.00254629	0.0429503	-0.0461322	-0.0410333	0.0420074	0.0241832	-0.0646672	0.0202015	0.0047012	-0.0385434	-0.0468867	-0.0312159
V346	0.0527829	0.00123378	-0.0498122	0.0478839	-0.015471	0.0084838	0.000669672	0.0223376	0.0131776	-0.00275444	-0.012646	-0.043228	-0.00125399	0.026047	-0.0408757	0.00252434	-0.0238636	0.0308019	0.0510913	0.0147391	0.0116434	-0.00129282	-0.0228089	0.0274515	0.0361262	-0.000353278	0.0327101	-0.0334802	0.026145	0.00417424	0.00303222	0.0296786	-0.0401563	-0.0517126	0.00765823	0.0206942	0.0641	-0.00298023	0.0518643	-0.0480093	-0.0250523	0.0578918	0.0100121	-0.0754287	0.016898	-0.0385431	-0.0436457	-0.0297715	-0.0323198
V347	0.0535764	0.00026707	-0.0510783	0.0438789	-0.0164723	0.0117203	0.00408932	0.0105233	0.0074972	-0.00337341	-0.012217	-0.0354401	0.00364348	0.0288324	-0.0445555	0.008874	-0.0193071	0.0274955	0.0545075	0.0130403	0.0208575	-0.014129	-0.0398403	0.0305754	0.0286027	-0.00615021	0.00718295	-0.0325819	0.00850241	-0.00862187	-0.011434	0.0366922	-0.0268588	-0.0428934	-0.0109122	0.0140925	0.0700483	0.000900726	0.0450263	-0.0500499	-0.0162326	0.0495272	0.00627221	-0.0795383	0.0214971	-0.0562629	-0.0148162	-0.0223037	-0.047385
V348	0.054567	-0.00150252	-0.0532912	0.0368834	-0.00269623	0.00987375	0.000625316	0.0140508	0.00487189	-0.00903735	-0.0184994	-0.0182516	0.00147827	0.0321094	-0.0529338	0.00546116	-0.00793518	0.0209363	0.0510385	0.00682065	0.0185254	-0.0249439	-0.0106408	0.0264072	0.0334303	-0.00136056	-0.0128926	-0.0259517	0.000959977	-0.00669671	-0.00644866	0.0327875	0.00977027	-0.0493295	-0.0307809	-0.00402461	0.0459577	-0.0116106	0.0285092	-0.0472495	-0.0328834	0.0582466	0.0112611	-0.0671911	0.0145231	-0.0418987	0.0112258	-0.0169678	-0.0480653
V349	0.0545925	-0.00308957	-0.0592024	0.0328289	0.00402963	0.0022276	-0.00619124	0.0175446	-0.00513581	-0.0132118	-0.0180414	-0.00219399	0.00084312	0.0232316	-0.0419221	0.00901225	-0.00326718	0.0118846	0.0441231	-0.0128705	0.00456104	-0.0254564	0.00890308	0.0195545	0.037846	-0.0106172	-0.0447707	-0.0185864	-0.00270083	0.0027641	0.00197225	0.0105028	0.0237861	-0.0341788	-0.0367618	-0.0145885	0.0063971	-0.00873684	0.0197271	-0.0333367	-0.0384911	0.0492429	0.0101777	-0.0373445	-0.00315872	-0.0420647	0.0282508	-0.00822055	-0.0324733
V350	0.0536995	-0.00571088	-0.0631063	0.0286745	0.00994121	0.0017225	-0.0175348	0.0180553	-0.0053974	-0.0229141	-0.0213278	0.00980699	0.00470197	0.0143455	-0.0317705	0.00358681	-0.00419075	0.0102191	0.0354644	-0.0146195	-0.002733	-0.015398	0.0174449	0.0172711	0.0456855	-0.0158856	-0.070976	-0.0190238	-0.00780546	0.00658984	-0.00861201	-0.00911022	0.020127	-0.0101631	-0.0351125	-0.0285081	-0.0217783	-0.00445162	0.00816193	-0.0224351	-0.0526491	0.024128	-0.00445245	-0.0118457	-0.0387351	-0.012238	0.035761	-0.0193534	-0.0264381
V351	0.05222	-0.00523503	-0.0658747	0.0286224	0.0120826	0.00662031	-0.0175197	0.0214757	0.00202808	-0.0342034	-0.0155925	0.0146519	-0.00279513	0.00639823	-0.0237395	0.00166049	-0.00176617	0.0115481	0.0201984	-0.00642462	-0.0159692	-0.00588611	0.0289713	0.0107003	0.0490619	-0.0221991	-0.0813945	-0.0145992	-0.0174451	0.0205687	0.00502493	-0.0313166	0.010557	0.00479391	-0.0243332	-0.0171247	-0.0540627	0.0113549	-0.000238776	-0.0239076	-0.0462244	0.0137065	-0.0294258	0.0133096	-0.0582051	0.0118386	0.0238129	-0.00683885	-0.0164885
V352	0.0526368	-0.00475727	-0.0647683	0.0252344	0.0125755	0.010724	-0.017131	0.0204613	-0.00543395	-0.0262085	-0.0108105	0.0116067	-0.000282847	-0.00137654	-0.018847	0.0103053	-0.0110144	0.018859	-0.0018971	0.00223561	-0.0367442	-0.0070861	0.0287409	0.0125592	0.0533038	-0.0215446	-0.0749015	-0.00857658	-0.0136294	0.0195478	0.0211858	-0.023931	0.0110855	0.0156633	-0.0123476	-0.0101359	-0.0601941	0.00236004	0.000511192	-0.034492	-0.0324835	-0.0017352	-0.040715	0.0162149	-0.0655136	0.0502522	0.0111768	0.00116256	0.00382693
V353	0.0533235	-0.00603995	-0.0599396	0.0246992	0.00923788	0.0102398	-0.0150392	0.0132666	-0.0185078	-0.0206358	-0.005339	0.00381752	0.00146998	0.00140261	-0.0166194	0.0176489	-0.00657406	0.0255971	-0.0141443	0.0124133	-0.0588145	-0.000515717	0.0109648	0.0290479	0.0468319	-0.0265095	-0.0629962	-0.0206412	-0.0172305	0.0270554	0.0208922	-0.00862945	0.0239848	0.0183485	-0.0193405	0.0125774	-0.0667645	-0.000266263	0.0062946	-0.0368037	-0.0183933	-0.0233096	-0.0385946	0.00141153	-0.0801817	0.0725477	-0.0112253	0.0148132	0.00639118
V354	0.0536529	-0.00512346	-0.0554862	0.0278046	0.00380037	0.0106934	0.00134992	0.0113785	-0.0306958	-0.0132898	0.00355021	-0.0115256	0.00255644	0.00317385	-0.0165947	0.00721488	-0.0193289	0.0371908	-0.0119657	0.0116037	-0.0788021	-0.00303721	0.00343219	0.0498166	0.0158361	-0.0361901	-0.0636585	-0.0326282	-0.00195119	0.014975	0.0225548	0.0260937	0.0260399	0.006851	-0.029842	0.0186652	-0.0455236	0.0178766	0.0143846	-0.0315267	-0.020483	-0.015633	-0.0440544	-0.0184815	-0.0683398	0.0830074	-0.0294409	0.0233968	0.016413
V355	0.0550218	-0.00377038	-0.0489611	0.028061	9.59994e-05	0.0163631	0.0181012	0.00735196	-0.0312919	-0.00838795	0.00076742	-0.0168872	0.00447584	-0.00128646	-0.0216229	0.00251889	-0.0159351	0.047872	-0.00600351	0.0153191	-0.0898889	0.00181626	0.00615942	0.0602312	-0.000730184	-0.0381454	-0.0473037	-0.0400633	-0.0104939	0.0122509	0.0119515	0.0374152	0.00826721	-0.0145847	-0.0430058	0.0317397	-0.0143669	0.0392369	0.0144861	-0.0139927	-0.00329418	-0.0348646	-0.033518	-0.0290171	-0.0504884	0.065462	-0.0353281	0.0352025	0.0122808
V356	0.0567501	0.00040894	-0.0377581	0.0262769	0.000790011	0.0103059	0.0346326	-0.0120336	-0.0239756	-0.0083541	0.00415706	-0.0246108	0.00156786	-0.00103868	-0.00857929	-3.9894e-05	-0.00925301	0.0416224	-0.0123622	0.0169223	-0.0753214	0.00526875	0.0152709	0.0753413	-0.0162123	-0.0351998	-0.0310063	-0.0487018	-0.0126518	0.0360356	-0.00144634	0.043676	0.00647028	-0.0282283	-0.0283658	0.0343226	0.00475209	0.0620798	0.00479394	0.014744	0.00678111	-0.0374363	-0.0192697	-0.0482738	-0.0128668	0.0536376	-0.0531294	0.030583	0.0323461
V357	0.0580013	0.00382349	-0.0298555	0.0263362	0.00145623	0.011127	0.0511876	-0.0240118	-0.0199503	0.00362654	-0.00592945	-0.011136	-0.00528237	-0.00632335	0.018682	-0.0137417	-0.00180758	0.0237408	-0.0264051	0.0141673	-0.03934	-0.00708012	0.0181192	0.0609032	-0.0246832	-0.0249777	-0.0336996	-0.0369564	-0.010955	0.0329094	-0.0122194	0.0295097	-0.0103378	-0.0361563	-0.0183659	0.0359626	-0.00442544	0.0676133	-0.0176216	0.0337571	0.00664183	-0.0387021	0.0102173	-0.0418698	0.0269369	0.0528633	-0.0318162	0.0276186	0.0284157
V358	0.0578027	0.00874125	-0.0245642	0.0306237	-0.00229423	0.0125534	0.0584168	-0.0258714	-0.0117913	0.0183977	-0.0118776	0.00692492	-0.00935541	0.00963072	0.0362819	-0.0218275	0.00692829	0.0019904	-0.0242118	0.0199287	0.00175999	-0.00503428	0.0178937	0.039604	-0.0412019	-0.00308611	-0.0223378	-0.0371935	-0.00049014	0.0304509	-0.00843143	0.0357048	-0.0181299	-0.0379813	-0.00257657	0.0393684	-0.032684	0.0428915	-0.0291669	0.0608982	0.0283768	-0.0378991	0.049048	-0.0243633	0.0392701	0.0424386	-0.00354956	0.0218835	0.0392867
V359	0.0579967	0.00888882	-0.0240347	0.033212	-0.00532508	0.0161462	0.0630718	-0.00985214	-0.00833817	0.0272456	-0.0128117	0.015455	-7.307e-05	0.00153551	0.0370176	-0.0350855	0.00100674	-0.00105535	-0.0113505	0.00768814	0.0231514	-0.00871856	0.0127479	0.0219334	-0.0604489	0.0185966	-0.0181199	-0.0191322	0.000218994	0.0135966	0.00213686	0.0321752	-0.0350407	-0.00811543	0.0223986	0.0102915	-0.0410478	0.0214835	-0.0207841	0.0869435	0.0351107	-0.0489275	0.0617718	0.00368778	0.0179327	0.0464438	0.000454626	0.00382597	0.0678228
V360	0.0577508	0.0094833	-0.0226551	0.0374596	0.00478007	0.0150189	0.0468325	-0.0087111	-0.0186063	0.0275359	-0.0183821	0.0118115	-0.0168862	-0.00968681	0.0271813	-0.030288	-0.000782192	-0.0139016	0.00181499	0.0197293	0.0474789	0.000382422	0.0297945	-0.00739555	-0.046539	0.0413702	-0.0126908	-0.00971922	0.0117377	0.0271341	0.0340216	0.0319128	-0.0054051	0.00479196	0.045797	-0.0157354	-0.0737647	0.014921	-0.0224803	0.0814334	0.0162281	-0.0324972	0.0468875	0.00432622	-0.00438521	0.0534191	0.00249659	-0.0336563	0.0796685
V361	0.0559253	0.0115405	-0.0245968	0.0404619	0.00742655	0.00535661	0.0315506	-0.00506493	-0.0187968	0.0169099	-0.0032438	-0.0175847	-0.0289018	-0.0301315	0.0136352	-0.031209	0.00479613	-0.0099608	0.00899812	0.0457027	0.0598586	0.0255673	0.019339	-0.0273328	-0.0063869	0.0334604	-0.0132625	-0.00610103	0.0204429	0.0394453	0.0459913	0.0289742	0.00821926	0.0204919	0.0593855	-0.0399583	-0.0761679	0.00864757	-0.00722236	0.0791143	0.0208412	-0.0564231	0.0337443	0.00895403	-0.0181913	0.0649784	-0.00386304	-0.0505758	0.0650831
V362	0.0539526	0.0118072	-0.0277308	0.0451585	0.00939129	0.00997431	0.0239162	-0.00558871	-0.0342137	0.00820414	0.017858	-0.0402378	-0.0396568	-0.0353384	-0.00600626	-0.0211374	-0.0131651	-0.0130031	0.01055	0.0727759	0.0438208	0.0408185	-7.80811e-05	-0.0378591	0.00943831	0.0201363	-0.0338072	-0.000287796	0.0160102	0.0254412	0.0345836	0.0187384	0.00497633	0.0374031	0.0762692	-0.0402704	-0.0595958	0.0103123	-0.0098749	0.0701602	0.0325034	-0.0420767	-0.0260615	0.00994107	-0.0493326	0.0307507	-0.0327807	-0.0497535	0.0707373
V363	0.0542334	0.0128673	-0.0295694	0.054128	0.0105384	0.0151948	0.0169779	-0.00647634	-0.0453499	-0.00603053	0.0214304	-0.051534	-0.0403356	-0.0448558	-0.00975106	-0.0165115	-0.0197706	0.00132563	0.0132711	0.0770819	0.024612	0.0266131	-0.00278795	-0.0185363	0.00176773	0.00347548	-0.0100557	-0.00853048	0.0316367	-0.000832672	0.0328217	0.0202741	0.00700309	0.0430972	0.0592103	-0.0257467	-0.00956776	0.00911928	-0.00039032	0.01432	0.00613725	-0.0235607	-0.0235348	0.00107888	-0.0452756	0.0117416	-0.0578712	-0.0238307	0.0355097
V364	0.055174	0.0125737	-0.0293317	0.0556611	0.0197363	0.0219741	0.00823545	-0.00709324	-0.0356662	-0.00390963	0.034737	-0.0407686	-0.0440874	-0.0369717	-0.0173739	-0.013383	-0.024644	0.0153191	-0.00460216	0.0593513	-0.00187092	0.0223071	-0.00931073	0.014406	0.00628072	0.0194664	-0.0165756	-0.0268481	0.0244936	-0.0215098	0.0378935	0.0162469	0.00660645	0.0267003	0.0322987	-0.0107913	0.0253468	0.00273583	0.00835749	-0.0367743	-0.033178	-0.0113409	-0.0092665	0.0083755	-0.00978599	0.00231581	-0.0585021	-0.00903608	-0.00129714
V365	0.0551397	0.0112043	-0.0289131	0.0573213	0.036249	0.0135825	0.00406222	-0.0135609	-0.0327427	0.0051783	0.0489587	-0.00330858	-0.0353646	-0.0277335	-0.0275033	0.00542438	-0.0170883	0.0278717	-0.0242682	0.0351571	-0.013611	0.010315	0.00762727	0.0442249	-0.00632756	0.00777987	-0.0099972	-0.0207289	0.012715	-0.0162076	0.0373642	0.006755	0.00458713	0.0199143	0.0310963	0.0118768	0.0522982	0.0195464	0.0124402	-0.0671577	-0.0460679	0.0152793	0.0157939	0.00138957	0.0312326	-0.0246905	-0.0214361	-0.0168475	-0.0181985
V366	0.0545229	0.0089402	-0.0329515	0.0569831	0.0389037	0.0132483	0.00358606	-0.0245646	-0.0309509	0.00239097	0.0489229	0.013665	-0.0275081	-0.0320655	-0.0185546	0.0136371	-0.0144762	0.033874	-0.0112428	0.00628644	-0.0212144	-0.00301049	0.0159596	0.0526951	-0.00205856	0.0103975	-0.00605451	-0.029783	-0.000821505	-0.00453786	0.0420268	-0.000377591	-0.0164497	0.0299556	0.0237376	0.022479	0.0479428	0.0207101	0.012012	-0.0621267	-0.067364	0.023052	0.0444704	-0.00957739	0.0526946	-0.0173922	0.00729056	-0.00860654	-0.0303453
V367	0.0536651	0.00812971	-0.0402886	0.0535526	0.0362138	0.0110732	0.00305072	-0.0406014	-0.0192326	0.00134351	0.0555735	0.0200996	-0.0197262	-0.0268342	-0.0158662	0.0322321	-0.00959237	0.0218239	-0.00105025	-0.00468159	-0.0205834	-0.0123696	-0.00131036	0.0460714	0.00615304	0.0162924	0.0095099	-0.0357751	-0.0171246	0.0099719	0.031741	0.00313309	-0.0429401	0.0287328	0.0330805	0.0162854	0.036153	0.0422765	0.00810359	-0.0722605	-0.0572902	0.00675336	0.0385109	-0.0127906	0.0578244	-0.0179282	0.0518494	0.00613154	-0.0093542
V368	0.0534457	0.00877611	-0.0459914	0.0470395	0.0324328	0.0136253	0.00368069	-0.0485455	0.00337266	-0.00390659	0.0539947	0.0256144	-0.00335902	-0.0119822	-0.0152792	0.0406228	0.00284095	0.000660403	0.00747954	-0.00451605	-0.00777827	-0.0185621	-0.00273466	0.0407633	0.02638	0.0340411	0.0185233	-0.0336675	-0.0230373	0.0128673	0.0284544	0.0136168	-0.0493012	0.0260404	0.0372635	0.0153218	0.0106239	0.0452503	0.00204701	-0.0736373	-0.0369777	0.00727397	0.0381946	0.0055597	0.0498086	0.00225184	0.0784647	0.00473152	-0.00677307
V369	0.0531735	0.00765277	-0.0501309	0.0421367	0.024952	0.0162532	0.000247902	-0.0503537	0.00728242	0.000795016	0.0519305	0.0168059	0.00546848	-0.0086721	-0.00573449	0.0530795	0.000431683	-0.0103532	0.0156355	-0.00311604	-0.00768169	-0.0208705	-0.00702579	0.0336847	0.0273141	0.0342924	0.0146759	-0.0185166	-0.02703	0.00746635	0.0263557	0.0315157	-0.0589423	0.0192132	0.0522165	0.0111457	-0.0094443	0.0399152	0.0129658	-0.0441015	-0.0131136	0.00156779	0.0325291	0.00774388	0.0473318	0.0231125	0.0839882	0.0143254	0.015743
V370	0.0542347	0.00537888	-0.0519362	0.0363112	0.0196533	0.0153612	-0.00595691	-0.0437325	0.00408226	0.0018951	0.0435542	0.00509684	0.0113348	-0.00871784	0.00403062	0.0406628	0.00181996	-0.0154749	0.0288452	0.0125395	-0.000649341	-0.0090635	-0.0118257	0.0252916	0.0397193	0.0291834	0.0178457	0.000494897	-0.0226169	-0.00213888	0.0292204	0.0452355	-0.0507632	0.0108204	0.0547838	-0.0120693	-0.0174233	0.0380913	0.0188077	-0.024488	0.000237283	-0.025095	0.0392292	0.0176065	0.0333198	0.0360891	0.0699855	0.00557458	0.0224334
V371	0.055092	0.00374069	-0.0536381	0.0344751	0.0189686	0.00945823	-0.00968574	-0.0364441	-0.00295176	5.28344e-05	0.0333166	-0.00568088	0.00780913	-0.00182215	0.0106095	0.0274969	0.00414245	-0.0156085	0.0318928	0.0310389	0.00632552	0.00783252	-0.00670465	0.0252645	0.04191	0.0126269	0.0122869	0.0111403	-0.0105058	-0.00677658	0.0203455	0.0505247	-0.0271947	-0.00737931	0.0561256	-0.0221048	-0.0103708	0.0333835	0.0281312	0.0199546	0.01614	-0.0284701	0.0349074	0.0274706	0.0227434	0.0435751	0.0489622	0.0131113	0.0147755
V372	0.0555689	0.00174974	-0.0514807	0.0295855	0.0159698	0.00196592	-0.0133827	-0.028176	-0.00783418	0.000517475	0.0199638	-0.0310466	-0.00854406	0.00847213	0.0112504	0.0117104	0.000389072	-0.0135551	0.0405913	0.0423196	0.0142919	0.0213661	0.00652761	0.0133181	0.0345527	-0.0133319	0.019679	0.0388397	-0.00149616	-0.0140952	0.0227414	0.0321106	0.00234839	-0.0321808	0.0621062	-0.0391357	-0.00814166	0.0147207	0.0329828	0.0365649	0.018124	-0.0429101	0.0153086	0.0189593	0.019446	0.0323689	0.0214789	0.0319688	0.0302062
V373	0.055716	0.00246002	-0.047576	0.0257009	0.0155553	-0.00018998	-0.0167679	-0.0244502	-0.00851796	0.00268798	-0.00333281	-0.0637489	-0.00770397	0.021037	0.0263623	0.00153222	0.0024168	-0.0160358	0.0256257	0.0427321	0.0162996	0.0268338	0.0274684	0.0135498	0.0256712	-0.037599	0.0134379	0.048043	0.00573016	-0.00921234	0.00870816	0.00463324	0.0233105	-0.0473535	0.0516482	-0.0421502	-0.007663	0.0016589	0.0318616	0.0495813	0.0152793	-0.0348285	0.0055612	0.00604692	0.0239964	0.0206392	-0.0123445	0.0556551	0.041679
V374	0.0555318	0.00321702	-0.040741	0.0242426	0.0123154	0.00294484	-0.0237518	-0.017829	-0.00544743	0.0238924	-0.0181865	-0.0818952	-0.00827496	0.0373073	0.0460998	-0.0171088	-0.011157	-0.0165386	0.0138382	0.0234388	0.0258584	0.0258124	0.0424835	0.0279786	-0.00606257	-0.0606565	-0.00455181	0.0442834	0.0246421	-0.0121321	0.00671244	-0.00557422	0.0336622	-0.0479214	0.0399574	-0.0460123	0.0014234	-0.0274477	0.0216293	0.0291823	0.00571008	-0.0226186	-0.0162805	-0.0250237	0.0260284	0.0121452	-0.0245765	0.0548892	0.0632428
V375	0.0556164	0.00172717	-0.0352017	0.0245483	0.0198962	0.00538726	-0.0202472	0.000604828	-0.0031493	0.0432935	-0.033533	-0.0840728	-0.00338363	0.0318627	0.0454982	-0.0261314	-0.0289369	-0.0179841	0.00551986	-0.017984	0.0291869	0.017786	0.0323901	0.0268225	-0.0305371	-0.0640714	-0.0148156	0.0384501	0.0288372	-0.0240263	0.0247352	-0.025224	0.0336594	-0.0218753	0.0171787	-0.0252298	0.00938335	-0.0499694	0.0163827	0.00316085	-0.020061	-0.0200234	-0.0153486	-0.0299715	0.0296516	-0.00192639	-0.0119625	0.029376	0.0525033
V376	0.0569321	0.00359282	-0.0250564	0.0270957	0.0166001	0.0127903	-0.0148016	0.00976807	0.00657546	0.0468327	-0.0236564	-0.0780586	-0.00133526	0.0186264	0.0469463	-0.0216697	-0.045223	-0.0117199	0.000525642	-0.0628547	0.0229611	0.00852637	0.0269706	0.0171831	-0.0406664	-0.0477492	-0.0126827	0.027192	0.0120683	-0.00933207	0.0463267	-0.0265107	0.0333467	0.00514613	0.0169733	-0.0209383	0.0130135	-0.0526257	-0.000340694	-0.00525201	-0.0324602	-0.0161087	-0.0173427	-0.0292005	0.0364433	-0.0237138	0.00890447	-0.0109084	0.0618034
V377	0.0570047	0.00426226	-0.0135221	0.0312624	0.0184078	0.0208639	-0.0185259	0.0100254	-0.00362152	0.0452893	-0.0191657	-0.0619801	-0.014817	0.00202231	0.0446777	-0.0141909	-0.058684	-0.00652309	0.0129592	-0.0960687	0.0174091	-0.0121672	0.0223658	-0.00166416	-0.0132883	-0.0312897	-0.0206539	0.0376819	-0.0210751	-0.00421234	0.0598374	-0.0239891	0.0151617	0.0307733	0.00767052	-0.0180355	0.00865357	-0.0228611	-0.0390755	-0.0237593	-0.0415182	-0.0124943	-0.0256755	-0.0325236	0.0387394	-0.00786456	0.0336232	-0.0419496	0.0432888
V378	0.0562789	0.0102801	-0.00700754	0.0405486	0.0109391	0.030705	-0.0143207	-0.00986551	-0.00581816	0.0345416	0.0106504	-0.0660727	-0.0222443	-0.00764313	0.0375142	-0.00497183	-0.0545	-0.00893196	0.0178206	-0.106208	0.0228002	-0.0140145	0.0105877	-0.0359216	0.0193776	0.00205504	-0.0149597	0.0152849	-0.0380284	-0.00091989	0.0466071	-0.00399422	-0.00493149	0.0362935	-0.00256084	0.0155605	-0.0278403	-0.015169	-0.0501199	-0.0189807	-0.0333277	0.00788506	-0.0268693	-0.0220286	0.0362982	-0.0257047	0.0625846	-0.030739	0.0213252
V379	0.0544235	0.0133003	-0.000456084	0.0403977	-0.00480577	0.0460695	0.0067184	-0.0138354	-0.0142066	0.0189038	0.0504134	-0.056555	-0.0332479	-0.0220814	0.0153114	-0.00976728	-0.063496	-0.00336628	0.0243257	-0.113475	0.0178031	-0.00179608	-0.0107253	-0.0545759	0.0295162	0.0477383	-0.0360789	-0.000142699	-0.0703251	-0.0268803	0.0170434	0.00807623	-0.0424391	0.0373128	0.0233404	0.014555	-0.0325198	-0.00411248	-0.055757	0.0285521	0.00452389	-0.0150358	-0.0383336	0.0214422	0.000748746	-0.0455971	0.0502246	-0.018103	0.0036416
V380	0.0530579	0.014781	0.0119771	0.0362797	-0.0106721	0.0568259	0.0270945	-0.0240603	-0.0153235	0.00152864	0.0741201	-0.0459851	-0.0432221	-0.0117133	-0.00394106	0.000845838	-0.0613728	-0.00690177	0.0281634	-0.0994023	0.00347084	0.0174521	-0.00540722	-0.0513166	0.037024	0.0778264	-0.0352566	-0.0171273	-0.0629177	-0.0628236	-0.00851558	0.0193871	-0.015519	-0.0028507	0.0143933	0.0342993	-0.0337169	0.0260585	-0.0423534	0.0528719	0.0149849	-0.0105565	-0.0479391	0.019308	-0.0231467	-0.0402255	-0.00130582	-0.0243309	0.00793079
V381	0.0537569	0.017309	0.0184935	0.0327116	-0.0131651	0.0515998	0.0396242	-0.027534	-0.00282195	-0.00321786	0.0639932	-0.0398051	-0.0269819	-0.0110753	-0.0179675	0.003015	-0.0386153	0.00903861	0.00915259	-0.0903934	-0.00411579	0.0318449	0.00945	-0.0310701	0.0495706	0.0951404	-0.00552638	-0.0270306	-0.0504274	-0.0641219	-0.0367259	0.0152011	-0.00141733	-0.043326	-0.00418596	0.0305779	-0.022748	0.033456	-0.0209984	0.0620142	0.0325012	-0.0454036	0.0156768	0.0325822	-0.0337519	-0.0500495	-0.0584531	-0.0072707	-0.0290748
V382	0.0536813	0.0170657	0.0252163	0.0324646	-0.00298093	0.0398441	0.047239	-0.0198947	0.00390542	-0.00670375	0.0653226	-0.0370659	-0.0134629	-0.0015777	-0.0151534	0.00154762	-0.0339224	0.0181509	-0.011336	-0.0707862	0.00874291	0.0560666	-0.000705972	0.00705453	0.0384854	0.0656254	-0.0320354	-0.0274962	-0.0557628	-0.0493971	-0.042171	0.0303223	0.00357303	-0.0521126	0.00225594	0.0261117	-0.028889	0.0300412	-0.0112184	0.0980989	0.0576453	-0.0157963	0.00917098	0.0244744	-0.0459329	-0.0489595	-0.0650437	-0.0247706	-0.0122161
V383	0.0540693	0.0170866	0.0279152	0.0405572	-0.00192006	0.0370124	0.0636679	-0.0203097	-0.00152563	-0.0242046	0.030487	-0.0586029	0.00621916	0.011099	0.00133345	0.0264504	-0.0266293	0.0393648	-0.0130508	-0.0449829	0.038639	0.0515218	0.00696532	0.0306613	0.00929504	0.0300617	-0.0252388	-0.0366742	-0.0350073	-0.000896054	-0.0374906	0.020743	0.00932564	-0.0337306	-0.0132436	0.040372	-0.00779949	0.0350092	-0.0206739	0.0813332	0.0402311	-0.0204142	0.0268967	-0.00940501	-0.0370599	-0.0347978	-0.0367938	-0.0206023	-0.0044664
V384	0.0516399	0.0182538	0.0276039	0.042159	-0.000597463	0.0320844	0.073236	-0.0142952	0.0202105	-0.0235144	0.0180902	-0.0955521	0.00704044	0.0175741	0.01201	0.0411832	-0.0217108	0.0402889	-0.011944	-0.0228203	0.0316804	0.031433	0.0035679	0.0408215	-0.0061383	0.0175024	-0.00375846	-0.0625007	-0.0186058	0.0193917	-0.0255911	0.0134108	0.00750211	-0.0296779	-0.0236849	0.0134833	-0.0142271	0.0263012	-0.029358	0.0555628	0.0287488	-0.0399167	0.0168971	-0.0323497	-0.0371703	-0.022004	-0.000248931	0.00448081	0.0120252
V385	0.0507226	0.0144455	0.026548	0.0425922	0.00613748	0.0303591	0.0835463	-0.00719322	0.0322196	-0.0187288	0.00684622	-0.0931225	0.0314024	0.0244194	0.0281408	0.0481295	-0.0121879	0.0336834	-0.0185819	-0.0274059	0.0455869	0.0243239	0.0133608	0.058788	-0.0112345	0.0029424	-0.00195401	-0.0663646	0.0154079	0.0241617	-0.0227367	-0.000743964	-0.00228814	-0.0307017	-0.0575798	-0.00258714	-0.00458561	0.0251062	-0.0176051	0.0202506	0.0267101	-0.0286887	-0.0137294	-0.0335797	-0.0219575	-0.0216332	0.0592406	-0.00479768	0.0168214
V386	0.0502736	0.0138694	0.0270876	0.0484832	0.000904967	0.0228931	0.0922029	-0.00470566	0.0295702	-0.0107426	0.000642096	-0.0808644	0.0409629	0.0246651	0.065087	0.0355246	-0.00797192	0.0432941	-0.0247526	-0.0377195	0.0283432	0.0218491	0.0168414	0.0392363	-0.0249657	-0.0208889	-0.00281865	-0.0612108	0.0022685	0.0172213	-0.00528025	-0.0158644	-0.0134791	0.0038479	-0.072321	-0.00386121	0.00720525	0.00269397	0.000761188	0.0062748	0.0368924	-0.0357983	-0.00197154	-0.0298692	-0.0350044	0.0106091	0.0721311	-0.0108401	0.0197257
V387	0.0510832	0.0118559	0.0280093	0.0540846	-0.00599708	0.0157884	0.101687	0.00361507	0.0220537	-0.00859548	-0.00167112	-0.0627283	0.0371712	0.00815389	0.084049	0.0133613	-0.00573961	0.0335573	-0.0185674	-0.0340905	-0.00106392	0.0137896	-0.0071654	0.0212535	-0.0252246	-0.0319297	-0.00836462	-0.0302482	-0.00877622	0.0126966	0.00462967	-0.0325524	-0.0332899	-0.00395977	-0.0543953	-0.0274045	0.00172473	-0.0242436	-0.00536252	-0.0151876	0.0301887	-0.0281379	0.00765982	-0.013665	-0.019109	0.0200664	0.0726966	-0.0145158	0.00934212
V388	0.0508981	0.0133266	0.0295711	0.0560472	-0.0168487	0.000270253	0.107268	0.0144882	0.0128225	-0.00378	0.00323468	-0.0398961	0.0191751	-0.00756969	0.0849975	0.00127438	0.00162808	0.00495503	-0.000795058	-0.0282312	-0.0123666	0.0117385	-0.027973	-0.00325602	-0.00208755	-0.0275865	0.0106278	-0.0175617	-0.0157105	0.0190552	0.0106362	-0.0346981	-0.0200097	-0.0156156	-0.0499706	-0.0124954	-0.00779673	-0.0420725	-0.0274549	-0.0246249	0.0405673	-0.0265459	0.0232193	0.0237964	-0.0177297	0.00557768	0.0768265	-0.00746755	-0.0275601
V389	0.0523297	0.0110454	0.0270918	0.0543432	-0.0243838	-0.00321588	0.1029	0.00642249	0.00686035	0.00999485	-0.000588255	-0.0345757	0.0019376	-0.0180949	0.0600485	-0.00523919	0.00521705	-0.0247952	0.00597335	-0.0213958	-0.0054144	-0.0146539	-0.0236985	-0.0222441	0.00272455	-0.0233463	0.0233739	0.0117838	-0.0220187	-0.00306876	-0.0195168	-0.0410374	0.000834038	-0.0264857	-0.02452	-0.0117756	-0.0295686	-0.0648198	-0.0424025	-0.0236304	0.0463387	-0.00527076	-0.00142369	0.014935	0.00300076	0.00371864	0.0618885	-0.00591601	-0.0356709
V390	0.0521278	0.0130931	0.0160562	0.0557975	-0.0326317	-0.00276282	0.086388	-0.00559253	0.0203756	-0.00114231	-0.00507686	-0.0439809	-0.00882599	-0.023125	0.047744	-0.0219124	-0.0039316	-0.0486757	0.0287546	-0.0206864	-0.00980559	-0.0217727	-0.0170524	-0.0498002	-0.00803141	-1.11075e-05	0.0453853	0.0298585	-0.0252835	-0.00488491	-0.0308606	-0.0517565	0.00654886	-0.0260802	-0.00586934	-0.0281856	-0.0519012	-0.0598556	-0.00328564	-0.0327182	0.052887	-0.00455358	-0.0199638	0.00496976	0.0362788	0.0110654	0.0228202	0.000666084	-0.0397668
V391	0.0547311	0.0137909	0.00441388	0.0550028	-0.018728	-0.007542	0.0652596	-0.018759	0.0371984	0.00648797	-0.012403	-0.0286116	3.16763e-05	-0.0280041	0.0358613	-0.0205478	-0.0106338	-0.0419321	0.0319069	-0.0259224	0.020786	-0.0278899	-0.00673231	-0.0518657	-0.00666346	0.00220787	0.0354078	0.0145164	-0.0181267	-0.0259019	-0.0342974	-0.0298012	0.00842755	-0.0225671	0.00442497	-0.0120642	-0.0457786	-0.0375261	0.0158888	-0.0248358	0.0706048	-0.00773266	-0.0349165	0.00495509	0.0497186	0.0222638	0.0183969	-0.0113636	-0.0307656
V392	0.0559829	0.00930297	-0.00491799	0.0547291	-0.00443837	-0.0114588	0.0444005	-0.0276343	0.0351717	-0.000391647	-0.0131218	-0.0197796	-0.0198752	-0.0306131	0.0170988	-0.0202017	-0.025249	-0.0229439	0.0551628	-0.0291392	0.0324926	-0.0284266	-0.00488851	-0.0610485	-0.0161391	-0.00365184	0.0450661	0.014587	-0.0265089	-0.0327932	-0.00796227	-0.0158375	0.0114624	-0.00538155	0.015853	0.00853795	-0.0410479	-0.0120803	0.0249004	-0.0277288	0.0654048	-0.026044	-0.0399466	-0.00541616	0.0571115	0.00185185	0.0173543	-0.0332314	-0.0126908
V393	0.056161	0.00992872	-0.0116693	0.0511097	0.0106342	-0.0129945	0.0398819	-0.0390429	0.0304593	-0.0108374	-0.0244963	-0.0130487	-0.0089056	-0.0253868	0.00891122	-0.00823355	-0.0367061	-0.00764229	0.047319	-0.0225329	0.024925	-0.0465522	0.0115395	-0.0533618	-0.020244	-0.0114321	0.0454242	0.0184888	-0.0293479	-0.0232575	0.00530266	-0.00896847	-0.0162473	0.0100784	0.0240488	0.0253657	-0.00270487	0.0546071	0.0286373	-0.0052168	0.0586988	-0.0183042	-0.0200968	-0.0147031	0.0835959	0.00493825	0.0246417	-0.00307497	0.0201643
V394	0.0563833	0.0125309	-0.0153617	0.0449611	0.00630846	-0.0179484	0.0263976	-0.0325489	0.0141802	-0.010912	-0.0306919	-0.00734917	-0.000495331	-0.0170078	0.0201029	-0.0202877	-0.0287388	0.00747909	0.0304486	-0.0117842	0.0158011	-0.0560417	0.02542	-0.039569	-0.0246988	-0.00760574	0.0446257	0.0205695	-0.0226159	-0.00904067	0.0246099	0.0170766	-0.0565449	0.0122835	0.0327492	0.00218922	0.00883458	0.0790577	0.0198554	-0.0179649	0.0483993	-7.21023e-05	0.000944379	-0.0231886	0.103577	0.0246495	0.0140214	-0.0198573	0.0638201
V395	0.0554802	0.0109384	-0.0164734	0.0455636	0.00832597	-0.0221903	0.0282272	-0.0251689	-0.0179805	-0.00996171	-0.0379019	-0.0173475	0.0177069	-0.0106557	0.0277172	-0.0414487	-0.0408499	0.0206643	0.0296661	-0.016679	-0.00170819	-0.0659315	0.0196656	-0.0199359	-0.024984	0.00290611	0.052277	0.0181053	0.00942316	-0.00443333	0.0368566	0.0491335	-0.0658873	0.0177951	0.0332702	0.00143795	0.0403305	0.084611	0.0218908	-0.0144319	0.0353738	0.00951871	0.0152953	-0.0370933	0.0916147	0.0205956	0.0253388	-0.0306897	0.085116
V396	0.0553454	0.00966449	-0.0117774	0.0452828	0.00146749	-0.011886	0.038238	-0.0167975	-0.026825	-0.00534222	-0.0293402	-0.0315903	0.0272436	-0.0205299	0.0335346	-0.0547337	-0.0286457	0.0277885	0.0140213	-0.0341912	-0.0260399	-0.0720577	0.00685077	-0.00589259	-0.0277122	0.0192879	0.0470978	0.00721685	0.034774	-0.0257615	0.0467157	0.0601065	-0.0502409	-0.00197935	0.0299193	-0.00194697	0.0482785	0.0876167	0.036091	0.000198292	0.0131497	0.00714879	0.0312877	-0.0371194	0.060914	-0.00156092	0.017428	-0.0132175	0.108134
V397	0.0555434	0.00664106	-0.00537562	0.0462173	-0.000311577	0.000537734	0.037136	-0.0100508	-0.0305566	0.00740542	-0.0189126	-0.036173	0.0133106	-0.0165713	0.0330862	-0.0575257	-0.0381433	0.0275072	0.0145272	-0.0404469	-0.0380763	-0.0908901	-0.0167747	0.00731233	-0.031975	0.0287195	0.0374876	0.0139671	0.0407206	-0.0320601	0.0387972	0.0547318	-0.0280305	-0.00073491	0.0120619	-0.0113089	0.0483848	0.100468	0.0303638	0.00717784	-0.0135759	-0.0283888	0.0282077	-0.0326074	0.0219773	-0.00501418	-0.0141956	0.00260961	0.09992
V398	0.0556128	0.00714364	0.0023557	0.0520822	0.000220121	0.00629891	0.035736	0.00636203	-0.0208844	0.0170061	-0.00742628	-0.0487498	0.00145779	-0.0232759	0.0273044	-0.0438264	-0.0217206	0.0281395	0.0235492	-0.0309106	-0.0352683	-0.0928449	-0.0416408	0.00536213	-0.036206	0.0541898	0.0336179	0.0129039	0.0522442	-0.0406945	0.0309111	0.042033	-0.00678333	0.0151569	-0.0286451	-0.0107239	0.0226033	0.0653246	0.0390765	0.0205473	-0.0546961	-0.00671183	0.0327995	-0.027824	-0.00399175	-0.0413756	-0.0547155	0.0156378	0.0863679
V399	0.0546952	0.0108631	0.00688651	0.0588971	0.00381806	0.00876942	0.0385303	0.0217233	-0.0123021	0.0217412	-0.0192713	-0.0532629	-0.0151882	-0.0248016	0.0160645	-0.0299225	-0.00761884	0.0317697	0.046988	-0.0186858	0.000178378	-0.0896466	-0.0529184	0.000580961	-0.0477196	0.0522329	0.0219625	0.0105118	0.046203	-0.0256125	0.0164344	0.0316068	-0.00314303	0.0283503	-0.0577616	-0.00610717	0.00443358	0.0332073	0.0225613	0.0383007	-0.0564186	0.00905121	0.0125228	-0.0282816	-0.0519039	-0.0468549	-0.0454242	0.0148455	0.0579414
V400	0.0516043	0.0136184	0.0110721	0.0660543	0.00916564	0.0147187	0.0551125	0.0213094	0.00469567	0.0115712	-0.0123975	-0.0555325	-0.0172581	-0.0167361	-0.00326802	-0.00103233	0.00724242	0.0384951	0.061429	-0.000127681	0.0536454	-0.0705897	-0.0357336	-0.0134444	-0.0604178	0.0518543	0.000435419	0.0110107	0.00742592	-0.00502074	-0.00110169	0.0140313	0.0245482	0.025216	-0.0815298	-0.00627381	-0.0174322	0.0142967	0.00989796	0.0346295	-0.0774397	0.041794	-0.0400606	-0.0422074	-0.0458118	-0.0208235	-0.0464269	0.0277048	0.0630011
V401	0.0493378	0.0173851	0.0100996	0.0672162	0.0192855	0.0063338	0.0732423	0.00958099	0.0337067	0.00624658	-0.0138899	-0.0552489	-0.0170851	-0.00793791	-0.0167242	0.0129434	0.027429	0.0265332	0.0602657	0.0208299	0.0728902	-0.048975	-0.0214351	-0.0338833	-0.0476662	0.0456593	-0.00358355	0.00491018	-0.00528776	0.0217669	-0.0229602	-0.0210293	0.0580025	0.0420018	-0.0786769	0.00488734	-0.025642	0.0211469	0.00958108	0.0320958	-0.0704885	0.0460183	-0.0455523	-0.0512166	-0.0197596	-0.0274531	-0.0397213	0.0283318	0.0681301
V402	0.0491728	0.0211912	0.00566631	0.0632247	0.0298739	-0.00463072	0.0881117	0.0118291	0.0602233	0.0050013	-0.0125251	-0.0267421	-0.0112042	-0.00965836	-0.0222628	-0.00303165	0.0356673	0.0199986	0.0595839	0.0161155	0.064222	-0.0233336	-0.0118481	-0.0517512	-0.026198	0.0371052	-0.0113744	0.0179249	-0.0146914	0.0229102	-0.0321291	-0.0429462	0.0840962	0.0259125	-0.0611559	0.0170763	-0.0158514	0.00596593	0.0161643	0.0178312	-0.0276352	0.0597073	-0.0585316	-0.0437429	-0.0249125	-0.026065	-0.02649	0.0041305	0.075459
V403	0.0502726	0.0212515	0.00201704	0.0561077	0.0290708	-0.0119833	0.0971997	-0.000468095	0.0629701	-0.00296355	-0.00842924	0.0107193	0.017864	-0.00274555	-0.00165006	-0.0126154	0.0431612	0.0136036	0.050191	0.00792213	0.0616651	-0.00588334	0.00386774	-0.0601114	-0.0139081	0.0190838	-0.0277062	0.030991	-0.0215641	0.0480168	-0.0443419	-0.0500317	0.080887	0.012979	-0.0520541	0.0365167	0.021587	0.00548742	0.00490168	-0.038726	-0.0233563	0.0717028	-0.0333164	-0.0150671	-0.0219361	-0.0106185	-0.00738401	-0.0226009	0.0624694
V404	0.0504323	0.0220831	-0.00391831	0.0492036	0.0224041	-0.0269971	0.100602	0.00227527	0.058493	-0.0168241	-0.011001	0.0372225	0.0260164	-0.000895724	0.000297416	-0.00316825	0.0517122	0.00613155	0.0380619	0.00881948	0.0170144	-0.00942701	-0.006107	-0.0658189	-0.0114965	0.00777157	-0.0290023	0.0546817	-0.0263037	0.0667385	-0.0519104	-0.0520077	0.077101	-0.000863049	-0.0134841	0.0261606	0.0462675	-0.00331029	-0.0399261	-0.0544491	0.0152126	0.0746062	0.0193324	0.00282261	-0.0287991	-0.0166513	-0.00831125	-0.0166771	0.0714922
V405	0.0522319	0.017052	-0.00997542	0.0382223	0.0132006	-0.0302531	0.0950829	0.0104336	0.0473814	-0.00981517	-0.0142779	0.0640024	0.0350938	-0.00821069	-0.00131126	0.00219982	0.0492062	-0.0214774	0.0512512	0.00722568	-0.011871	-0.0129064	-0.0183846	-0.0344387	-0.000432148	0.0047521	-0.042382	0.0679444	0.00288619	0.0608325	-0.0440585	-0.0288875	0.0746344	-0.011015	0.0301939	0.0188995	0.0515925	-0.0226905	-0.067544	-0.0610189	0.0189575	0.0852075	0.0304103	0.00245955	-0.0362413	-0.0235538	-0.0301084	-0.0326928	0.0482162
V406	0.0557977	0.0119243	-0.0173459	0.0315674	0.00182983	-0.0297122	0.0712344	0.0143174	0.034485	-0.00471132	-0.00397841	0.0712846	0.0260002	0.00880045	-0.0092042	0.00585114	0.0346758	-0.0250391	0.0492572	0.00118434	-0.0236185	-0.000521591	-0.0230074	-0.0246947	-0.0102929	-0.0107932	-0.0109925	0.062992	0.00970229	0.0371222	-0.0351187	-0.00327647	0.062836	-0.0164329	0.0393535	-0.00476453	0.0366519	-0.0205039	-0.0844279	-0.038781	0.0259826	0.0779932	0.0458812	-0.0206079	-0.0509229	-0.0120525	-0.0301782	-0.00729275	0.0534611
V407	0.0564931	0.00849437	-0.0237975	0.0327193	-0.00355115	-0.0170456	0.0572027	0.0166189	0.0300103	-0.0138658	-0.00454984	0.0725336	0.0115649	0.0176788	-0.0198703	-0.00465892	0.0268266	-0.0328006	0.0526324	0.00391381	-0.0224237	0.00404276	-0.0281016	-0.0305189	-0.026607	-0.00768512	0.00771386	0.0506629	0.0302608	0.0109349	-0.0329766	0.0164744	0.0505392	-0.0121926	0.0387752	-0.0228203	0.0150208	-0.0411632	-0.0672891	-0.0188927	0.0238151	0.0675687	0.0473755	-0.0237761	-0.0596399	-0.0132734	-0.0440235	-0.00208805	0.0563332
V408	0.0559931	0.00820601	-0.0256929	0.0364847	0.000794287	-0.00965568	0.0539315	0.0325182	0.0269877	-0.0146318	0.00352758	0.0707083	-5.77657e-05	0.0251641	-0.0275986	0.0104198	0.00878176	-0.0195663	0.0601681	0.0063533	-0.0149671	0.0219594	-0.0462012	-0.043135	-0.0355663	-0.0141926	0.0104958	0.0276393	0.0387129	-0.00400925	-0.031655	0.0214182	0.0300801	-0.00130118	0.0166474	-0.0174047	-0.00335131	-0.0401741	-0.0484295	0.0210381	0.0269143	0.0566368	0.0444817	-0.0181415	-0.0709084	-0.0335776	-0.031004	0.0428453	0.0357851
V409	0.0560007	0.00907238	-0.0239764	0.0358015	0.00841742	0.0012302	0.0504039	0.0454214	0.0230751	-0.0101459	0.0122172	0.0634866	-0.0101065	0.0263231	-0.0381767	0.0145274	0.00510668	0.00667153	0.0677395	0.0120097	0.0106088	0.0402592	-0.0270501	-0.0475535	-0.0233429	-0.0191631	0.00187536	0.00995826	0.0318192	-0.0262808	-0.0325582	0.0137811	0.0175393	0.00842084	-0.0156538	-0.0208283	-0.0259102	-0.0424387	-0.0433746	0.0529156	0.0246005	0.029976	0.0230262	-0.0102791	-0.065635	-0.0390089	-0.0145763	0.0477955	0.0264122
V410	0.0557119	0.0126689	-0.0179315	0.0347003	0.0142767	0.00874532	0.0539273	0.0492329	0.0153448	-0.0133906	0.00808498	0.0480322	-0.0273403	0.0246579	-0.0394695	0.00729459	0.00151283	0.0204508	0.0623148	0.012237	0.0133787	0.0472568	-0.00701987	-0.061942	-0.0153613	-0.0156166	-0.00342567	0.00585038	0.0260939	0.00300454	-0.038809	-0.00673364	-0.00651463	0.00866283	-0.0456449	-0.0324746	-0.0352529	-0.0480092	-0.0352437	0.077991	0.0265116	0.0413062	0.00744084	-0.00665035	-0.0357191	-0.0338979	-0.037872	0.0387637	0.00845719
V411	0.0554412	0.0196593	-0.0150176	0.0297615	0.0187106	-0.00277991	0.0615513	0.0567677	0.0117074	-0.00842723	-0.00434326	0.0423802	-0.0264865	0.0153179	-0.020467	-0.00373533	0.00163809	0.0291455	0.0506638	0.0197155	0.0167781	0.0585171	0.0168795	-0.0711918	0.00908957	-0.0209526	-0.00633448	-0.000464934	0.0165446	0.0365978	-0.0385127	-0.0330547	-0.0285389	0.00733766	-0.0386852	-0.0274399	-0.0499978	-0.0660556	-0.0292917	0.0804082	0.0176901	0.0331158	-0.00495157	0.0112096	0.0170987	-0.000393437	-0.0332782	0.0330746	-0.00248049
V412	0.0549565	0.0239349	-0.0117356	0.0254067	0.0128254	-0.0130271	0.0756893	0.0536098	0.00615988	-0.0112553	-0.0025856	0.0411277	-0.0365196	0.00873023	-0.005854	-0.0370654	0.000724667	0.0338074	0.0392023	0.00118548	0.00669515	0.0575818	0.018217	-0.0722515	0.0298628	0.00369513	-0.00697784	-0.00341048	0.0274676	0.0557112	-0.0174505	-0.047611	-0.0322697	-0.0027932	-0.0290761	-0.00798209	-0.0351149	-0.0781046	-0.0210484	0.0555072	0.00516034	0.0270094	-0.00132568	0.016423	0.0342917	0.00260455	-0.00157194	-0.0140258	-0.00610135
V413	0.0551395	0.0267717	-0.00840848	0.0228329	0.00839871	-0.0183033	0.0845145	0.0395326	0.0152378	-0.000649222	-0.00928039	0.0344813	-0.0328606	0.0105698	-0.00273999	-0.0486158	-0.00135123	0.0300031	0.0239295	-0.017947	-0.0312949	0.0380587	0.0244129	-0.0531614	0.0418235	-0.00178565	-0.00145289	0.000114947	0.0129087	0.0735068	-0.0267158	-0.0657172	-0.0273805	-0.0153113	-0.0219107	0.0285427	-0.0140405	-0.0575778	-0.0047953	0.0356494	0.00330495	0.0162862	0.00373377	0.00594913	0.0311302	-0.00568027	0.0149158	-0.0132496	-0.00594677
V414	0.0547355	0.0271109	-0.00702823	0.0208582	0.00494661	-0.0276417	0.0755804	0.0326524	0.0199304	0.00724502	-0.00782029	0.0397734	-0.0299664	0.0113089	0.00139912	-0.0576205	0.00580456	0.0172864	-0.00463672	-0.0235069	-0.0439654	0.0174553	0.0166652	-0.0451319	0.0493993	0.00336531	0.00706371	0.0178192	-0.00242871	0.0883945	-0.0400462	-0.0906381	-0.0303533	-0.0217377	-0.0107463	0.0479069	-0.00321944	-0.0328222	0.00477093	-0.0030744	-0.0122213	0.0077956	0.0202445	0.0100369	0.0329139	-0.0284769	-0.00469837	0.00647518	0.00649998
V415	0.0552378	0.0273251	-0.00468675	0.0213821	0.0141552	-0.0356452	0.0664931	0.0427741	0.0312476	0.00402407	0.00957851	0.0400836	-0.036069	0.0222732	-0.00215181	-0.0505624	0.0202173	0.0083255	-0.0173128	-0.00670429	-0.0452279	0.017181	0.00730453	-0.0302619	0.0328327	0.00734764	0.0205935	0.0461296	-0.00410481	0.082697	-0.044511	-0.0680824	-0.0215648	-0.023795	-0.00959378	0.0470275	0.0103181	-0.0160173	0.00536345	-0.0194958	-0.0206905	0.00388003	0.0305076	0.0177894	0.0172125	-0.0363865	-0.00423512	0.00515239	0.0107715
V416	0.0557965	0.0276317	0.000685025	0.0247541	0.0170913	-0.0393506	0.0524947	0.0506031	0.0452284	-0.0107397	0.0169726	0.0379385	-0.028456	0.0294224	-0.00854286	-0.0299414	0.04084	-0.00884268	-0.0138996	0.0100126	-0.0351636	0.0274902	0.0170572	-0.00460026	0.00589037	-0.00441448	0.0319831	0.0574129	-0.00520384	0.0546414	-0.0310351	-0.0398496	-0.0121023	-0.0249722	-0.0300222	0.0345204	0.0368848	-0.00526523	-0.000599108	-0.021434	0.0167713	0.0121244	0.00239883	0.0176313	-0.0116729	-0.0375776	-0.00935744	0.0198306	0.0242678
V417	0.0551497	0.0258522	0.00209357	0.0259923	0.0214186	-0.0278295	0.0552606	0.040436	0.0558903	-0.0137111	0.0364946	0.0277425	-0.0126508	0.034188	0.00664518	-0.0146131	0.024436	-0.0235933	0.0072222	0.0175037	-0.0272391	0.0346292	0.00949689	0.00749906	-0.0399977	-0.0328624	0.0495638	0.0672151	-0.0222089	0.00176845	-0.0254276	-0.0244929	-0.00132964	-0.035493	-0.0316401	0.0335103	0.0451702	0.0421033	0.00425154	-0.0268257	0.0513396	6.4985e-05	-0.0204483	0.0332079	-0.0296868	-0.0194853	0.0049533	0.060287	0.0386227
V418	0.0532649	0.0248238	0.0031526	0.0314567	0.0255769	-0.0222235	0.0560011	0.0367059	0.0678994	-0.0225448	0.05282	0.0261669	-0.00102343	0.0347901	0.00728564	0.0246255	0.00110805	-0.021837	0.0284964	0.0226233	-0.03977	0.0506931	0.00302444	0.00822161	-0.0612293	-0.0368444	0.0498918	0.0566762	-0.0275665	-0.0395226	-0.00102846	0.0125858	0.00320897	-0.00958571	-0.0336159	0.0182481	0.0353993	0.0497653	0.0290068	-0.00156614	0.0544298	0.0113995	-0.0227909	0.0719823	-0.00259105	-0.0100613	-0.0105523	0.0691803	0.046744
V419	0.0514371	0.0242069	0.0029252	0.0321552	0.0292826	-0.0117909	0.0609191	0.0359883	0.0711317	-0.0333032	0.0450462	0.0293059	0.0116339	0.0126134	0.0329838	0.0358965	-0.0191388	-0.0166711	0.0638711	0.0325584	-0.0538188	0.0430108	-0.0243652	-0.00434153	-0.046964	-0.0635085	0.0402098	0.059494	-0.0295599	-0.078788	0.0173291	0.024894	0.0106971	0.00697717	-0.0421017	0.0349978	0.0484689	0.0401125	0.041055	0.0205498	0.0610353	-0.00751659	0.00812263	0.0902285	-0.0121025	0.000363181	0.0245231	0.0537151	0.0272002
V420	0.0516664	0.0204529	0.00943076	0.0302622	0.0196188	0.00664696	0.0635699	0.0173257	0.0618388	-0.0268227	0.0317338	0.0277797	0.0340939	-0.0110567	0.051264	0.0530594	-0.0327292	0.0135551	0.0878244	0.0249036	-0.0544533	0.0290197	-0.0190129	-0.0213432	-0.0413017	-0.0793766	0.038145	0.0525021	-0.046074	-0.0800061	0.0341268	0.0245397	0.0114049	0.00360869	-0.0613729	0.00928566	0.0442532	0.0196406	0.0362807	0.0168144	0.0449288	-0.0199893	0.010807	0.116326	-0.00927635	0.0302503	0.0225219	0.0232782	-0.0186118
V421	0.052024	0.0187101	0.0136578	0.028193	0.010507	0.00420798	0.0606548	0.00516343	0.0240935	-0.0230387	0.0314178	0.0328259	0.0652534	-0.0362375	0.0578261	0.0576341	-0.0415217	0.0290125	0.108204	0.0299484	-0.0492696	-0.00673103	-0.0172481	-0.0332424	-0.0251833	-0.0855376	0.0299543	0.0382689	-0.0520892	-0.050927	0.0350841	0.0319721	-0.0106049	0.00458982	-0.0446995	-0.000978079	0.0251294	0.00596826	0.0394908	0.0327511	0.0159265	-0.0113601	0.0161916	0.0864814	0.00354671	0.0470695	0.0157228	0.00860051	-0.0543848
V422	0.0544435	0.0153726	0.015619	0.0248181	-0.00176875	-0.00318721	0.0625781	-0.00871282	-0.00737449	-0.00753834	0.00555602	0.0406022	0.0617221	-0.0538103	0.0241667	0.0290256	-0.0547231	0.0292353	0.0911714	0.0160795	-0.0684947	-0.0274904	-0.0310138	-0.0360752	-0.00135263	-0.067424	0.0204883	0.0156808	-0.0542591	-0.0363134	0.0274913	0.0346299	-0.0145366	0.00192234	-0.0351631	-0.0112975	0.0101091	-0.0203376	0.0205909	0.0697865	0.000905571	0.00615974	0.0108983	0.0434118	0.0120133	0.0476218	0.000963259	-0.0381609	-0.0453122
V423	0.0565074	0.0136702	0.0125283	0.0226786	-0.011036	-0.00770989	0.0471373	-0.0259095	-0.0151672	0.00738496	0.000142032	0.03455	0.0492655	-0.0632787	0.00118909	0.00932919	-0.0511855	0.0157004	0.0645436	-0.00235612	-0.0565531	-0.0263903	-0.0535299	-0.0504931	0.0034764	-0.0495444	0.0243313	-0.00434169	-0.0502384	-0.00353305	0.00925869	0.0422844	-0.0258914	-0.0107123	-0.00435267	-0.0065671	0.0205336	-0.0285495	0.00904826	0.057507	-0.0620877	0.0210411	0.00924826	0.029222	0.0240375	0.0330802	-0.00786735	-0.0640187	-0.0544359
V424	0.0583481	0.0142588	0.00654205	0.0227392	-0.00770991	-0.00918845	0.0395305	-0.0217833	-0.00607353	0.00639852	-0.00204758	0.014703	0.0320781	-0.0484307	-0.0237201	-0.0131768	-0.0412894	0.00718439	0.00315074	-0.0193229	-0.0329818	-0.0175963	-0.0624629	-0.07272	0.00776463	-0.0219358	0.0349777	-0.0229185	-0.0795317	0.021252	-0.00529792	0.0258449	-0.0341375	-0.0325114	0.00208258	-0.00260664	0.0215151	-0.0140266	-0.0055349	0.0414193	-0.0892283	0.0241493	0.0197061	0.0163348	0.0309137	0.0195973	0.000871035	-0.0510068	-0.0123781
V425	0.0595027	0.016328	0.000963394	0.0235604	0.0024437	-0.00392223	0.0319496	-0.00182082	-0.00316843	0.0115278	0.00760423	0.00804684	0.00862291	-0.0382604	-0.0352748	-0.0251479	-0.033716	-0.010811	-0.0356727	-0.0151931	-0.0183297	-0.0156833	-0.0684108	-0.0657394	0.00915944	0.00611998	0.0229134	-0.0233859	-0.0741484	0.0314145	-0.0327578	0.0137908	-0.0132528	-0.0168811	0.0110076	0.0094479	0.0182466	-0.0130013	0.000151272	0.0214652	-0.0932535	0.0177314	-0.00802563	0.0112614	0.051504	-0.00637856	-0.0157737	-0.0433364	0.0098875
V426	0.0604885	0.0167834	-0.0063691	0.0235484	0.0110611	-0.000522808	0.00676772	0.0107642	-0.00270707	0.0117725	0.0181268	-0.00827325	-0.00139666	-0.0157633	-0.0319739	-0.00621443	-0.0396757	-0.00193691	-0.0439829	-0.00132503	0.000508486	0.00180075	-0.0663104	-0.0448885	0.00566402	0.0237448	0.0233683	-0.0157011	-0.0656165	0.0298688	-0.0471919	-0.000833696	0.00629526	-0.0182224	7.91973e-05	0.000592466	0.0186904	-0.015941	-0.0138068	0.000363544	-0.0817439	0.014649	-0.0106348	0.00102345	0.0710603	0.00286854	-0.0103447	0.00423474	0.0260239
V427	0.0605033	0.0154259	-0.0145627	0.0239963	0.0174546	0.011265	-0.0095111	0.0196634	-0.000792757	0.0167189	0.0249376	-0.0180823	-0.034709	-0.00196367	-0.0263146	0.0110558	-0.0390322	-0.00396982	-0.0215621	0.00996118	0.0228441	0.0229044	-0.0402521	-0.0311658	0.00879324	0.0256223	0.0318137	-0.019214	-0.0640033	0.0164472	-0.041035	0.00958095	0.0244642	-0.0131063	-0.00393635	-0.00610305	0.0174604	-0.0161541	-0.0269624	-0.0113978	-0.0541511	-0.0116171	-0.014726	0.00400383	0.0527133	0.00705454	-0.00946789	0.0135226	0.0523212
V428	0.0593037	0.0129494	-0.0247466	0.0237485	0.0272461	0.0216592	-0.011871	0.0156997	-0.0134507	0.0304425	0.0240944	-0.018308	-0.0530455	0.0112237	-0.0198977	0.0173044	-0.0531088	-0.0093204	0.00472815	0.00784735	0.0328071	0.0318063	-0.0150249	-0.0367049	-0.00230043	0.00610108	0.0353555	-0.0304985	-0.0569733	0.00636688	-0.0186285	0.0227302	0.0303966	-0.00821422	0.00499128	0.0110336	0.0102535	-0.0105985	-0.0490221	-0.0111258	-0.0184604	-0.00750317	-0.00727483	0.00563694	0.0463461	0.0119725	0.00320202	0.0213437	0.042336
V429	0.057842	0.0129908	-0.0351149	0.0193819	0.0253949	0.0292804	-0.0107032	0.00663241	-0.0307148	0.0451009	0.0246983	-0.0101103	-0.0574611	0.0168216	-0.0116936	0.0043603	-0.0443094	-0.0170006	0.0328666	0.00606919	0.0326516	0.0345535	0.00214459	-0.0361282	-0.0130958	-0.00517518	0.0560622	-0.0345315	-0.0375306	-0.00410835	0.00301142	0.0391921	0.0264056	-0.00379866	0.0101045	0.0232023	0.0164261	-0.0133357	-0.0340241	-0.00695602	0.00384599	-0.0239752	0.00328372	0.0240135	0.00924177	0.0106096	0.023674	0.0214575	0.0208116
V430	0.0567877	0.0139124	-0.0387581	0.0163641	0.0316445	0.0390241	-0.000363526	-0.0145197	-0.0421185	0.052226	0.0232609	-0.01266	-0.0514082	0.014332	-0.00898678	-0.0101181	-0.0217228	-0.0188127	0.0496513	-0.000940537	0.0136532	0.0215062	0.00836643	-0.0293021	-0.00816326	-0.017042	0.0681038	-0.0339776	-0.0293994	0.00900695	0.00973424	0.0394797	0.028903	-0.0109774	0.00886996	0.0338293	0.024466	-0.00316137	-0.0182846	-0.00291228	0.017536	-0.0183672	0.0132498	0.02742	-0.0272375	0.019894	0.00897765	0.0204195	-0.00938302
V431	0.0553981	0.0132314	-0.0407071	0.0135102	0.0315317	0.0391731	0.00137138	-0.0333012	-0.0500728	0.0523843	0.0221095	-0.0114054	-0.0370485	0.00700476	-0.00688337	-0.00927286	-0.0001217	-0.0081346	0.0679697	-0.00580638	-0.00899245	-0.00331209	0.00535881	-0.0304105	0.000925239	-0.0459169	0.0817782	-0.0333522	-0.0262619	0.0253807	0.00815533	0.0424412	0.0385227	-0.00853386	0.0211905	0.0402802	0.012656	0.0105446	-0.00541458	-0.00243561	0.016099	-0.0188887	0.0224487	0.0390236	-0.0382114	0.0223273	-0.00855865	0.0238179	-0.0258508
V432	0.0551972	0.0128936	-0.0364368	0.00950938	0.0373505	0.0411007	0.00343429	-0.0423466	-0.0545318	0.0509041	0.0170671	-0.00449294	-0.026321	-0.000993464	-0.00610923	-0.0225073	0.0253211	-0.00801277	0.0647103	-0.00978172	-0.00883975	-0.0103069	-0.00438052	-0.0348238	0.00609347	-0.0389188	0.0874322	-0.0249908	-0.00526968	0.0389469	0.0131491	0.0371247	0.050961	-0.00566841	0.0278033	0.0307967	0.0150514	0.0209492	0.000939965	-0.0145575	0.0152726	-0.0108585	0.034929	0.0486488	-0.0465982	0.0218157	-0.0145205	0.0203361	-0.0466003
V433	0.0562917	0.0164008	-0.0289454	0.00567613	0.0396497	0.0372263	-0.000926092	-0.0434229	-0.0443764	0.0437727	0.0172981	-0.00970114	-0.0240889	-0.00278964	-0.0125225	-0.0265473	0.0452377	-0.011156	0.0497245	-0.0246799	-0.0162642	-0.0203576	-0.0122117	-0.0164641	0.00567463	-0.0346325	0.079781	-0.024811	-0.00351659	0.0469195	0.0146217	0.0304327	0.0648197	-0.0183786	0.0387946	0.0221833	0.0116947	0.022462	0.00250607	-0.0191189	0.029155	-0.00983499	0.0213019	0.0431366	-0.0294907	0.0409886	-0.0256841	0.0142881	-0.0627884
V434	0.0562954	0.0167636	-0.0174448	0.00243208	0.042197	0.0354821	0.00203854	-0.0597258	-0.0428089	0.0418348	0.00721344	-0.00381492	-0.0181333	0.00757027	-0.0106164	-0.028799	0.048598	-0.0188123	0.0198419	-0.0298262	-0.0237784	-0.0359855	-0.0249365	-0.0184742	0.0136562	-0.0286527	0.0812706	-0.0387819	0.00312061	0.0500484	0.00510477	0.0149312	0.0707701	-0.0275741	0.0466223	0.0238768	0.0117415	0.0272148	-9.69144e-06	-0.0328888	0.066447	-0.00804791	0.0193699	0.0417645	-0.00443002	0.0384076	-0.0387392	0.0161652	-0.0880461
V435	0.0559479	0.0197973	-0.0029081	0.00379272	0.0480416	0.0353083	0.0149735	-0.0611214	-0.0315244	0.0412066	-0.00637196	-0.0134965	-0.0267052	0.0281913	-0.00109404	-0.00128799	0.0381329	-0.00403295	-0.0134687	-0.0377957	-0.0413089	-0.0340954	-0.0537871	-0.00776939	0.0169975	-0.0246065	0.0581161	-0.0340394	0.0124057	0.030763	-0.0159702	0.00962685	0.0578224	-0.0414274	0.0519483	0.036162	-0.00531378	0.0349439	-0.0082656	-0.0241083	0.0637375	-0.013214	0.0383979	0.0538606	0.0445158	0.0585002	-0.0279824	0.0284281	-0.0732404
V436	0.0549076	0.0255692	0.0130865	0.0115979	0.04788	0.0289188	0.0206398	-0.0486879	-0.0092819	0.0404261	-0.0261727	-0.00880861	-0.0316929	0.0407426	0.0142978	0.021189	0.0243837	-0.00196137	-0.0579524	-0.0181262	-0.0459845	-0.0336178	-0.053071	-0.000415483	0.0234653	-0.0179742	0.0290726	-0.0180239	0.0262491	0.0319568	-0.0373992	0.011145	0.0485714	-0.0174279	0.0262716	0.0207218	-0.0249151	0.00480281	-0.0306995	-0.0263789	0.0693853	-0.0245705	0.0402111	0.0436178	0.0773108	0.0900285	-0.0386873	0.0448504	-0.0601164
V437	0.0516104	0.0297171	0.0313721	0.0162872	0.044148	0.0378206	0.0165588	-0.0444729	0.00128143	0.054758	-0.0456253	-0.00703688	-0.0266662	0.0386481	0.0458364	0.0163024	0.00121457	0.00344368	-0.0608667	0.000110536	-0.0251867	-0.0384961	-0.0480691	0.0180845	0.0260006	-0.0121537	0.0199773	-0.00283229	0.032193	0.0334138	-0.0379098	-0.0180323	0.0349843	-0.0360937	0.0123275	0.0124421	-0.0564688	0.00737824	-0.0519617	-0.0424745	0.0673386	-0.028486	0.0361582	0.0220509	0.0573988	0.0626479	-0.0231097	0.0722332	-0.0461907
V438	0.0499149	0.0310341	0.0406333	0.0203285	0.0295181	0.0308214	0.00511019	-0.0414256	0.00256063	0.0524545	-0.0532953	-0.00644	-0.0151439	0.0368074	0.0546601	0.00582184	-0.0175709	0.00580568	-0.0666516	0.00811262	-0.00193969	-0.032835	-0.0247206	0.0203092	0.0426273	-0.00321931	0.0313497	-0.0102909	0.0513021	0.0324497	-0.0340086	0.00685048	-0.00604736	-0.0530993	0.000514617	-0.021894	-0.0748718	-0.0320669	-0.0688502	-0.0256128	0.0585425	-0.0112999	-0.0166519	-0.00887289	0.0257056	0.0613251	-0.0251416	0.0659095	-0.0138221
V439	0.0508859	0.0297683	0.0383691	0.0268978	0.0213681	0.0238593	0.0144353	-0.0368789	0.00354057	0.0394196	-0.0636155	0.00344087	0.00372058	0.0223134	0.0431111	-0.0170522	-0.049013	-0.00228878	-0.0509059	0.0133496	-0.00385411	-0.0257695	-0.0350513	0.0185079	0.061266	-0.0055826	0.036482	-0.00032199	0.0359103	0.00855435	-0.0202527	0.0186787	-0.0337812	-0.0559661	-0.000703108	-0.0215978	-0.0802851	-0.0497393	-0.0652992	-0.0294201	0.0442378	-0.00491734	-0.0157916	-0.028452	-0.000759959	0.0186871	-0.0124229	0.0581595	0.0284437
V440	0.0527164	0.025112	0.0297306	0.0278907	0.0192141	0.0131586	0.00686891	-0.048538	0.00512928	0.0343907	-0.0818697	-0.00806282	-0.0043619	0.0164444	0.044726	-0.025647	-0.0413996	-0.0173187	-0.0430227	-0.00205897	0.000169389	-0.0155452	-0.0558552	0.00909402	0.077494	0.00799428	0.0623405	-0.0121607	0.022504	0.00188539	-0.000555053	0.0199509	-0.0332558	-0.0282029	-0.00363437	-0.029834	-0.0691192	-0.0588051	-0.0714626	-0.0280312	0.0160503	-0.00188475	-0.0241646	-0.00257986	-0.0485829	0.00436883	-0.00763832	0.0250739	0.0377757
V441	0.056103	0.024475	0.0167433	0.0276118	0.0174108	-0.00662821	-0.0108319	-0.046774	-0.00301007	0.0177581	-0.0610969	-0.0215384	0.0027799	0.0105376	0.0396228	-0.0363882	-0.0232171	-0.0317006	-0.0379168	-0.0120553	-0.00368909	-0.0147851	-0.0560103	0.00917997	0.0906015	0.018037	0.0697747	0.00242918	-0.0114336	0.00284284	0.0198004	-0.00237811	-0.0274927	-0.0339209	0.0161333	-0.0116899	-0.0499929	-0.0571959	-0.0397319	-0.0356566	-0.0201031	-0.015939	-0.0300761	0.00466605	-0.065069	0.0129129	-0.021105	0.0114602	0.0607533
V442	0.0578828	0.0209178	0.0106938	0.0274324	0.0240432	-0.00976365	-0.0222159	-0.038283	-0.0144932	0.0017924	-0.0365907	-0.023744	-0.00061097	0.0158908	0.025545	-0.0360558	-0.0189083	-0.0409058	-0.0555522	-0.0179432	-0.00217216	-0.0211079	-0.0473185	0.0305566	0.0782563	0.0193035	0.0613359	0.0100075	-0.0475175	-0.000158866	0.0287947	-0.0167164	-0.00011604	-0.00778754	0.00172159	-0.000964185	-0.0316747	-0.0450566	0.00503183	-0.026148	-0.0222189	-0.019286	-0.0296394	0.00105385	-0.0529279	0.0258769	-0.0229918	-0.00279927	0.0722322
V443	0.0584001	0.0194617	0.0111697	0.0282061	0.0241313	-0.014155	-0.029763	-0.0348576	-0.0233582	-0.0101976	-0.0193372	-0.0122068	-0.0116024	0.0194755	0.00310846	0.00349161	0.0003734	-0.0402605	-0.0449622	-0.00899552	-0.0108876	-0.0304357	-0.0351154	0.0369543	0.0603886	0.0417615	0.0493252	0.0146294	-0.0698639	0.00411134	0.0354463	-0.0195561	0.0390092	0.0290029	-0.0103397	-0.00184245	0.00268534	-0.0718349	0.0336691	-0.00528305	-0.0194299	-0.0157952	-0.00697826	-0.0159228	-0.0383534	0.0302692	-0.0181115	-0.00954882	0.0469077
V444	0.0580582	0.0164572	0.0154556	0.0296281	0.029908	-0.0140059	-0.0270623	-0.0290576	-0.0159979	-0.00189063	-0.00793636	-0.00935204	-0.00843364	0.017467	-0.0149469	0.0336066	0.0139287	-0.0412775	-0.0402979	-0.000143592	-0.0107407	-0.0339677	-0.0164014	0.0250172	0.060505	0.0564354	0.0269698	-0.00965481	-0.0842214	0.00590705	0.0422531	-0.0224067	0.0526753	0.00736293	-0.0108375	-0.00176704	0.0306214	-0.0726536	0.0257693	-0.000723614	0.0126327	-0.0273411	0.00728598	-0.0278996	-0.0555131	0.0386821	-0.0105064	-0.00667065	0.00972036
V445	0.0579049	0.0164678	0.0193087	0.0284317	0.0359582	-0.0147061	-0.0167947	-0.0205104	-0.0170639	0.0261902	0.00094679	0.00267952	-0.00449684	0.0219986	-0.0286974	0.0306765	0.0180805	-0.0562625	-0.0293883	0.00833226	0.00287406	-0.0275994	0.00538283	0.0208296	0.0556556	0.0552203	0.0121217	-0.0221943	-0.0779017	0.000459194	0.0446487	0.00494028	0.0339978	-0.000850113	-0.0173558	-0.00102058	0.033179	-0.0588425	0.0160692	0.0245883	0.0470311	-0.0524201	0.0107072	-0.0454573	-0.0574444	0.0147843	0.0137906	-0.0131609	-0.0198652
V446	0.056837	0.0172436	0.0277454	0.0278601	0.0353603	-0.0132916	-0.00322161	-0.00883993	-0.018116	0.0417247	-0.0156549	0.0038485	0.0160436	0.0293014	-0.0222626	0.0260023	0.0408616	-0.0503335	-0.0167035	0.0232931	-0.00210266	-0.0228242	-0.00532993	0.0215311	0.0386127	0.0562093	-0.00165721	-0.00955653	-0.0490807	-0.0133991	0.0385921	0.0116176	0.00493792	-0.041245	-0.0207905	-0.019669	0.0515064	-0.0569686	0.0146706	0.0321178	0.0601871	-0.0705947	0.0177078	-0.0266982	-0.0489884	-0.00535568	-0.00306656	0.00110877	-0.0416546
V447	0.053381	0.0163133	0.0425973	0.0247982	0.0289054	-0.0122698	0.0112545	0.000291538	-0.019711	0.0639077	-0.0242591	0.00726771	0.038831	0.0176379	-0.0183745	0.0237898	0.0644156	-0.023989	0.00510482	0.0484127	-0.00246903	-0.00616504	-0.0188894	0.0251107	0.0359617	0.0544706	-0.00715633	0.0106953	-0.00922354	-0.0255841	0.0254291	0.00825774	-0.00881324	-0.0563037	-0.0161482	-0.0339292	0.0591075	-0.051566	0.0186214	0.0172789	0.0606456	-0.0828789	0.00938155	-0.0104544	-0.0679615	-0.00963596	-0.007319	0.027331	-0.0428183
V448	0.0496748	0.0152093	0.0537305	0.0240223	0.0202992	-0.0134169	0.0288413	0.0036028	-0.0189074	0.0648039	-0.0392851	-0.00712397	0.0623878	0.0031078	0.00335301	0.00377078	0.0712548	0.0120028	0.0272414	0.0555549	-0.016479	-0.00244338	-0.0438575	0.0296999	0.0335597	0.0420034	-0.0253458	0.00837813	0.0235239	-0.0354574	0.0208658	0.00424911	-0.031225	-0.0531172	0.00904036	-0.0237802	0.0491471	-0.0329627	0.00672347	-0.000368442	0.070035	-0.0809811	0.0116575	-0.0164237	-0.0545256	0.00242586	-0.0252741	0.0322847	-0.00245777
V449	0.0483862	0.0134966	0.0548218	0.0212717	0.00463488	-0.0199269	0.0249094	0.00968168	-0.0116058	0.0618761	-0.0539277	-0.0129289	0.0750689	-0.00209392	0.00590798	-0.0365565	0.0591107	0.0422256	0.0431374	0.0554047	-0.0097933	0.00704789	-0.071739	0.0216733	0.0385557	0.0127328	-0.00308045	0.00730074	0.0689504	-0.0513976	0.0159313	0.0144698	-0.0324853	-0.0296814	0.0213157	-0.037648	0.0397642	-0.0361837	-0.0030499	-0.024959	0.0697042	-0.0771363	0.0176293	-0.00573897	-0.0538956	-0.0105027	-0.0269481	-0.00143793	0.0237651
V450	0.048002	0.0133722	0.0511866	0.0191856	-0.00328503	-0.0217742	0.0166048	0.0129203	-0.0102817	0.0623163	-0.0559936	-0.0210639	0.0826609	-0.00452938	0.0111089	-0.0744012	0.0646839	0.0584452	0.0360798	0.0455981	0.0156398	0.0193509	-0.0763952	0.0153908	0.0376531	0.0104464	0.0395259	0.00304662	0.0797031	-0.0514893	0.0149536	0.0215173	-0.0314458	-0.0336435	0.0390755	-0.0250775	0.0206292	-0.0422858	0.0106741	-0.0371649	0.0445135	-0.0655245	0.0312327	-0.0110059	-0.0330765	-0.00110654	-0.0464497	-0.0173771	0.0243704
V451	0.0479014	0.0127203	0.0483543	0.0173985	-0.0094243	-0.0232212	0.00485467	0.010722	-0.0101402	0.0519166	-0.0391198	-0.0198887	0.0795366	-0.00121789	-0.00439795	-0.0901306	0.0542695	0.0742232	0.0218679	0.0327863	0.0168332	0.0128629	-0.0846776	-0.00150738	0.0293676	-0.00270304	0.0802023	-0.0161514	0.0711315	-0.0573257	0.0208051	0.0623114	-0.00206567	-0.0262519	0.0666635	-0.00202863	0.0144436	-0.053238	0.0150699	-0.0343243	0.0273256	-0.0413586	0.0326718	-0.00826221	-0.0132757	-0.00203309	-0.0248354	-0.0649454	0.025473
V452	0.0488576	0.0116549	0.049274	0.017284	-0.010195	-0.00847339	-0.0026203	0.0012803	-0.00837542	0.0354522	-0.0351094	-0.0198649	0.0689327	-0.00626083	-0.00199348	-0.0894556	0.0310909	0.0659342	0.00364182	0.0352723	0.0131124	0.0161107	-0.0787187	-0.0387153	0.0208578	-0.00996253	0.102577	-0.00105142	0.0713589	-0.0542586	0.0187748	0.072401	0.0239657	0.00362009	0.0452362	0.0253675	0.0117598	-0.0279818	0.0297938	-0.0254308	-0.0151235	-0.0216586	0.0557231	0.0195352	0.00158581	-0.012168	-0.00564124	-0.0844021	-0.00897847
V453	0.0503918	0.0184902	0.050354	0.0216929	-0.0102896	0.00833068	-0.00937823	0.00182299	0.000261151	0.0262641	-0.0255935	-0.0329284	0.0431259	-0.0160004	-0.0108744	-0.0712079	0.00122507	0.037844	-0.00779811	0.0269074	0.0173024	0.00646602	-0.0615281	-0.059023	-0.0124652	-0.0168523	0.109702	0.0251852	0.0438894	-0.00933374	0.0209446	0.0717853	0.0375158	0.0167701	0.0147447	0.0229298	-0.00961478	-0.011113	0.0451619	0.00889179	-0.0491643	-0.0103641	0.0558834	0.0112732	0.00548057	-0.0176673	0.0125398	-0.0612071	-0.0422815
V454	0.0489552	0.0200231	0.054595	0.0193851	0.0102157	0.0192511	-0.0294695	-0.0211997	0.0105665	0.0145582	0.00158223	-0.00139643	0.0073958	-0.0362891	-0.0208212	-0.045618	-0.0197496	-0.00784067	-0.0129488	0.0295399	0.00996875	-0.00664527	-0.00674634	-0.066605	-0.0310681	-0.0165292	0.110393	0.0343963	0.00669661	0.0309923	0.0368106	0.0413758	0.0599912	0.0315494	-0.0278757	0.000937763	-0.0119881	0.0109325	0.0579026	0.0226903	-0.0818511	0.0069932	0.0327765	0.00377542	-0.0121994	-0.0487647	-0.0110719	-0.0267895	-0.117629
V455	0.0469924	0.0227064	0.058746	0.0133057	0.0269657	0.0186486	-0.0332158	-0.0286791	0.00828574	0.0114301	0.0159667	0.0180024	-0.0288989	-0.0329961	-0.0252098	-0.00604828	-0.0466871	-0.0333181	0.0057168	0.00725196	-0.00486154	-0.0277204	0.0184137	-0.0514964	-0.0364817	-0.0285211	0.0986647	0.0611838	-0.0292609	0.0316068	0.0267363	0.00853544	0.0579306	0.00852733	-0.0302311	-0.0190661	-0.00708895	0.0111954	0.0470381	0.0410284	-0.114088	0.0185119	0.00570027	-0.0242957	-0.0312221	-0.0860042	0.00869909	0.0174169	-0.11445
V456	0.0449812	0.0221014	0.0608526	0.0115995	0.0348714	0.0141599	-0.0110405	-0.047305	0.0211069	0.0106503	0.0136628	0.0327983	-0.0463272	-0.0324083	-0.01709	0.0224426	-0.0672274	-0.0570367	0.0106811	0.0158796	-0.025846	-0.0423587	0.0113047	-0.0464095	-0.0316876	-0.0481236	0.0618636	0.0515759	-0.0499417	-0.0205369	0.0164306	-0.00687379	0.0495217	0.0129579	-0.0437209	-0.0326158	4.57708e-05	-0.0182849	0.0283467	0.0373893	-0.134994	0.00125495	-0.0257876	-0.0454547	-0.0470421	-0.0600997	0.0022039	0.052673	-0.101547
V457	0.0426595	0.0202684	0.0668245	0.00903935	0.0369332	-0.000504816	0.00960904	-0.043115	0.0208934	0.030155	-0.00244882	0.0547858	-0.045656	-0.0164279	-0.0174199	0.0523558	-0.0588375	-0.066475	0.0421222	0.0328619	-0.0501014	-0.0321509	-0.00153933	-0.024457	-0.0388705	-0.0687245	0.0311525	0.0378535	-0.0378649	-0.0259925	0.0106204	-0.0338548	0.0124536	0.0359954	-0.0227277	-0.0144117	0.00863665	-0.0146859	0.000600806	0.0350571	-0.120675	-0.00821052	-0.00907233	-0.0471278	-0.0332507	-0.0686123	0.0131045	0.0848323	-0.0795933
V458	0.0438486	0.0189574	0.0710309	0.000922393	0.0265614	-0.00517507	0.0134946	-0.0441807	0.0109751	0.0405337	-0.011032	0.0609564	-0.0420012	-0.00734774	0.000389445	0.0421374	-0.0422718	-0.0693148	0.037572	0.0375663	-0.0384596	-0.0195759	-0.0036393	-0.0196463	-0.0361159	-0.0582246	0.0130187	0.0162175	-0.0118114	-0.00829353	-0.0176422	-0.027998	-0.0200339	0.0354255	0.00389528	-0.00589215	0.0277241	-0.030454	-0.0152202	0.0214332	-0.0992767	-0.00439908	-0.0305149	-0.0506723	-0.0378004	-0.0306122	0.0182944	0.0715472	-0.0263877
V459	0.0427167	0.015513	0.0765885	-0.000455242	0.011834	-0.00100564	0.022531	-0.0450884	0.0113236	0.0508181	-0.00675185	0.0633107	-0.0350751	0.00374104	0.00614202	0.0215209	-0.0220711	-0.0438506	0.0348764	0.045795	-0.0390367	-0.0151366	-0.0138467	-0.00104919	-0.0364899	-0.0564881	-0.0168261	0.000537779	-0.00537288	0.0158207	-0.0194194	-0.0398159	-0.0319274	0.0235897	0.0293825	0.00603825	0.0652095	-0.0396123	0.00336095	0.00211768	-0.0813969	-0.00589552	-0.0325785	-0.0448422	0.00203953	-0.0284293	0.0132785	0.0480257	0.0542223
V460	0.041387	0.0145458	0.0795355	-0.00439495	0.00241997	0.012022	0.0249074	-0.0498717	0.018036	0.0554183	-0.00937508	0.0669009	-0.0174707	-0.00428584	-0.000227182	0.0298781	0.00217828	-0.0188377	0.0134636	0.0476316	-0.0219687	-0.00870475	-0.0326083	-0.00630157	-0.0445406	-0.0335918	-0.0193246	-0.0519937	0.0055441	0.0329135	-0.0255401	-0.0240491	-0.0330072	0.0186721	0.0225979	0.0317366	0.0550079	-0.0641527	0.00674258	-0.00261139	-0.0607151	0.0306363	-0.0286187	-0.0334729	0.00219992	-0.0379295	0.00435831	0.022216	0.0806233
V461	0.0415078	0.0138489	0.0775481	-0.0070498	-0.0158839	0.016559	0.0141268	-0.0578094	0.0253798	0.0601465	-0.0203651	0.0445491	-0.00569839	-0.0102204	-0.00898281	0.0137009	0.0183151	0.010775	-0.0152641	0.0463451	-0.0121617	-0.0197132	-0.0317661	-0.0089933	-0.00186276	0.0178855	-0.0170839	-0.079005	0.0189969	0.0747612	-0.03435	-0.0159581	-0.0399959	-0.0124576	0.0169385	0.0503961	0.046752	-0.0774026	0.00389667	-0.0187098	-0.0592562	0.0154895	-0.00214186	-0.0455828	-0.00245095	-0.0199733	0.0240975	0.00622905	0.0822886
V462	0.0425239	0.012946	0.0747962	-0.00897199	-0.0131818	0.0176962	-0.00194734	-0.0493414	0.0360894	0.0527316	-0.0233963	0.00883012	0.00897376	-0.0247436	-0.0079594	0.0176575	0.0281945	0.0304728	-0.0343859	0.0271805	-0.001163	-0.0173097	-0.0364993	-0.0167451	0.0226102	0.0292405	-0.00656616	-0.0918315	0.0400052	0.0994395	-0.040906	-0.0187516	-0.0524042	-0.0451232	-0.01371	0.0488103	0.0377562	-0.0259919	0.000222752	-0.0192268	-0.0504513	0.0177707	0.00221562	-0.045481	-0.0138627	-0.0192698	0.0255467	0.0199325	0.0597125
V463	0.0432101	0.0132678	0.0751025	-0.0081939	-0.0187714	0.0170192	-0.00447965	-0.0562446	0.0256239	0.0437356	-0.034338	-0.0223356	0.0112687	-0.0168332	-0.0118914	0.0217674	0.0214751	0.0220384	-0.0341243	0.00188712	0.0170627	-0.0180893	-0.0408876	-0.00539843	0.0471099	0.0479588	-0.00573844	-0.0601347	0.0181666	0.105479	-0.0314365	-0.0147309	-0.0499789	-0.0365769	-0.0232011	0.00997702	0.00290785	0.0107745	-0.00489739	-0.0351347	-0.0489148	0.0237648	0.00712709	-0.0511877	0.0161076	-0.0296775	0.0109178	0.0452319	0.0463284
V464	0.0410623	0.0115928	0.0784381	-0.00526557	-0.0130248	0.0176333	-0.00345887	-0.04899	0.0169344	0.0348363	-0.0500074	-0.0535726	0.00921979	0.00195395	-0.0159687	0.0147627	0.017208	0.00661263	-0.0378308	-0.0164379	0.0342958	-0.035622	-0.0325326	0.00728432	0.0520869	0.0436706	-0.0162421	-0.0251226	-0.00430303	0.101759	-0.0301395	-0.0337936	-0.0386862	-0.0349994	-0.0204791	-0.011885	-0.00591416	0.0311398	0.00439223	-0.0667274	-0.0328029	0.0211241	-0.00147918	-0.0365831	0.00279508	-0.0299219	-0.0391973	0.0631658	0.00245811
V465	0.0421724	0.010919	0.078776	-0.00429759	-0.00912188	0.00750951	0.00171559	-0.049043	-0.00519624	0.0373483	-0.0478766	-0.0580182	0.0200543	0.00188211	-0.0183709	-0.0100123	-0.0101968	-0.0147102	-0.0346376	-0.0184718	0.047993	-0.0207853	-0.0149638	0.0165945	0.0578206	0.00906631	-0.0111373	-0.00791574	-0.00597017	0.0704435	-0.0346223	-0.0432002	-0.0493526	-0.00800343	-0.0170675	-0.01683	-0.0306417	0.0384849	-0.0170007	-0.0627696	0.0119068	0.00813528	0.00490664	-0.0603673	0.00362316	-0.0124949	-0.0276506	0.101534	-0.0315777
V466	0.0438619	0.0139207	0.074033	-0.00273779	0.000132493	-0.00643066	0.0117397	-0.0362447	-0.00770113	0.0360925	-0.0524703	-0.0699492	-0.0027197	0.0154538	-0.0224411	-0.0218231	-0.0345654	-0.0201337	-0.0303267	-0.00600834	0.0461563	-0.0305523	-0.00252879	0.0347482	0.0473013	-0.0501127	6.75605e-05	0.00669873	-0.0162708	0.0184727	-0.024906	-0.0482993	-0.0742373	0.0163675	-0.0113072	-0.0243161	-0.0302083	0.0268488	-0.0193829	-0.0594533	0.0442116	-0.00707352	0.0124022	-0.0259755	0.00466014	-0.0092213	-0.0288375	0.0814491	-0.0517816
V467	0.0447561	0.0162614	0.0696563	-0.00306419	0.00253968	-0.0253919	0.0126735	-0.022888	-0.0190626	0.0587645	-0.0378415	-0.0501344	-0.00368464	0.00896561	-0.0356354	-0.0240688	-0.0394654	-0.00642353	-0.00891073	0.015622	0.0571211	-0.0276912	0.023195	0.0321535	0.0436135	-0.094412	0.0125589	0.0266169	0.00669343	-0.0415238	-0.0161564	-0.0458795	-0.0568006	0.0340312	-0.00402174	-0.018061	-0.0353714	0.00931923	-0.0184033	-0.0406344	0.0622273	-0.00104813	-0.000194647	-0.00602738	-0.0147043	-0.000442278	-0.0177676	0.0370499	-0.072393
V468	0.0471025	0.0178996	0.0658376	-0.00232392	0.00735193	-0.023265	0.0161458	-0.0173439	-0.041578	0.0620436	-0.0314869	-0.0209124	0.00536172	-0.0118065	-0.030539	-0.0202271	-0.0357162	-0.00161266	-0.0072151	0.0299872	0.044371	-0.0228221	0.0276478	0.020993	0.0159821	-0.0894912	0.0184117	0.0173254	-0.00145442	-0.0622984	-0.0012557	-0.0188256	-0.0456421	0.0312408	0.0158792	0.011315	-0.0367558	-0.00202655	0.00804983	-0.0206168	0.068851	0.0125125	-0.00743317	-0.0155347	-0.0125554	0.0292249	-0.00221735	0.00281772	-0.0381862
V469	0.0491325	0.0166736	0.0569492	-0.00394539	0.0150074	-0.0112185	0.0208091	0.00452691	-0.0406934	0.0733272	-0.0215511	-0.00732442	0.00118505	-0.0236845	-0.0288421	-0.0156125	-0.0417394	0.0125253	-0.0106768	0.0612871	0.041594	-0.013313	0.0210544	0.00184683	0.00380324	-0.0874533	0.00669084	0.00972893	0.0222856	-0.0290868	0.0102724	-0.00974105	-0.00517722	0.0568745	0.0102893	0.0117763	-0.0197574	-0.019118	0.0292731	-0.00546032	0.0691122	0.0271494	-0.00199383	-0.0155314	-0.0211808	0.0362213	0.0133522	-0.0584477	-0.0337876
V470	0.0511468	0.0175603	0.0476816	-0.00635198	0.0282319	-0.0111218	0.0212602	0.016962	-0.0373094	0.0896784	-0.0119164	0.0152576	-0.00146012	-0.0170122	-0.0120834	-0.00139265	-0.0471288	0.0128907	-0.0211356	0.0622232	0.0537555	-0.0389543	0.011726	-0.0120443	-0.0104065	-0.053624	0.00848572	-0.0116359	0.00637599	0.00590797	0.0229	-0.0369514	0.0245859	0.0391381	-0.0399165	0.021498	-0.0174167	-0.0177708	0.0629398	0.0327751	0.0489692	0.0105458	-0.0054422	-0.000864517	-0.0134661	-0.00968492	-0.0271181	-0.0455115	-0.0250951
V471	0.0526054	0.0170175	0.0338329	-0.010475	0.0401197	-0.00443012	0.0187232	0.0182737	-0.0370368	0.0916614	0.0102651	0.0328449	-0.0225527	-0.00984081	-0.0228802	0.0120395	-0.0358965	0.0142183	-0.0412291	0.0234242	0.0420547	-0.0318882	-0.00578425	0.00561613	-0.0320137	-0.0202106	0.0206462	-0.0173122	-0.0190957	0.0265683	0.00101683	-0.0432714	0.0424763	-0.00528472	-0.0567219	0.0170913	0.0162026	-0.0181728	0.0778352	0.0511518	0.0411696	0.0402649	-0.0147228	0.0263734	0.0096919	-0.0241051	-0.0226473	-0.0531199	-0.0174637
V472	0.0547307	0.0153121	0.0246098	-0.0162998	0.0350579	-0.00208245	0.00700345	0.0145982	-0.0258477	0.0675502	0.0422519	0.0532644	-0.0399816	-0.00941879	-0.0129918	0.0241725	-0.0288289	0.0204192	-0.0632539	-0.0037558	0.0406179	-0.0459854	-0.0191057	0.0227233	-0.0198284	0.0141259	0.0132995	-0.014578	-0.0152821	0.02196	-0.0134421	-0.0498011	0.0331439	-0.026981	-0.0736037	-0.0023751	0.0454619	-0.0226779	0.0590426	-0.000455727	0.00736322	0.0262023	-0.0308272	0.0530286	0.0162459	-0.0193301	-0.0318144	-0.0654299	-0.0141592
V473	0.0570903	0.0146903	0.0145085	-0.0184349	0.0324117	-0.00884137	0.0170079	0.0115081	-0.0189295	0.0411456	0.040935	0.0434851	-0.0358231	0.00182263	-0.014981	0.0147528	-0.0147522	0.0242746	-0.068987	-0.0360446	0.0288225	-0.0518043	-0.0494265	0.0133767	-0.0107679	0.0231351	0.0178169	-0.0435436	-0.0104321	0.0111929	-0.0338593	-0.0332622	0.0209699	-0.0325536	-0.0857734	-0.0122187	0.043481	-0.0402442	0.0442347	-0.0387931	-0.0116895	0.0184604	-0.0291325	0.0581441	0.0158968	-0.0162731	-0.0145638	-0.044697	0.00456355
V474	0.0599518	0.0095143	0.00861256	-0.0176666	0.0320409	-0.00729104	0.0113271	-0.00155352	-0.0114011	0.00801104	0.0222237	0.0283914	-0.0266613	0.0112572	-0.00804919	-0.00816582	-0.0149407	0.0251137	-0.0617786	-0.0435166	0.0168967	-0.0335693	-0.051321	0.00785249	0.000892228	0.0178781	0.00828198	-0.0542637	-0.00548101	0.00877428	-0.012929	-0.0115765	-0.00408802	-0.0135714	-0.0725375	-0.0305796	0.0564757	-0.0368427	0.0287698	-0.0642272	-0.0165869	0.00709581	-0.0231856	0.0920258	0.0381807	-0.0275629	-0.0148952	-0.0512015	0.00840422
V475	0.0610696	0.00740577	0.00265626	-0.0160756	0.0258934	-0.0103824	-0.00131101	0.00456278	-0.0162967	-0.0138979	0.00823494	0.0300141	-0.0172699	0.0227066	-0.00714883	-0.0308975	-0.0250528	0.0150486	-0.0448923	-0.0338025	-0.0104705	-0.0294109	-0.0421027	0.000717374	0.0112245	0.016954	0.00955731	-0.0330758	0.0135918	0.0299154	-0.00989903	-0.0128067	-0.013289	0.00521495	-0.0451969	-0.0389828	0.0461853	-0.0252845	0.0147038	-0.0956762	-0.0138632	-0.00655086	-0.0132316	0.0916316	0.0171045	-0.0711236	-0.00292494	-0.0501585	0.0198753
V476	0.0602166	0.00756332	-0.00481374	-0.0131583	0.0221627	-0.00941066	-0.0163396	-0.0153549	-0.0162824	-0.0229091	-0.0084499	0.0133065	-0.00427324	0.0240804	0.00785429	-0.0529984	-0.0309561	0.0100452	-0.0341274	-0.00339741	-0.0206191	-0.0229297	-0.040304	0.0114549	0.0207403	0.0136257	-0.00368432	-0.0330477	0.01906	0.0258174	-0.0185204	-0.0184542	-0.0127537	0.00116608	-0.0226546	-0.0580684	0.0308318	-0.0285253	0.0075606	-0.106204	-0.0148349	-0.0235391	-0.0368941	0.100968	-0.00026268	-0.0896498	0.019126	-0.0568262	0.040922
V477	0.0589977	0.00688125	-0.0108065	-0.0154806	0.0304208	-0.0169068	-0.0287079	-0.0239824	-0.0189469	-0.0334207	-0.0184382	0.00317514	0.00395931	0.00723109	0.00799088	-0.0403747	-0.0154057	0.0128916	-0.0268954	0.0333987	-0.0500773	-0.0130535	-0.047096	0.026665	0.0263097	-0.00210096	-0.00101743	-0.0222017	0.0160699	0.0181767	-0.00682993	-0.0109406	0.00410727	-0.0109723	-0.000566537	-0.0673808	0.0139143	-0.0396541	-0.00806514	-0.0948056	-0.0036461	-0.0245442	-0.0347486	0.0824343	-0.00755958	-0.10693	0.0293335	-0.0397803	0.0729099
V478	0.0579017	0.00659039	-0.0205064	-0.0214697	0.0313815	-0.011648	-0.0415541	-0.0294233	-0.0159232	-0.0271057	-0.0241352	-0.00433179	0.0116945	-0.0141755	0.00315549	-0.0211205	-0.00691486	0.00712479	-0.0284315	0.0569582	-0.06257	-0.0124839	-0.0457387	0.0362465	0.0162956	-0.0101032	0.0138615	-0.0224627	-0.00435731	0.020664	-0.00446027	0.00518489	0.0182346	-0.0161452	0.00887077	-0.0615628	0.00949239	-0.0357901	-0.0145326	-0.0670739	0.00741851	-0.0183481	-0.0198176	0.0444086	-0.00173019	-0.0944863	0.0463976	-0.0110898	0.0685438
V479	0.0569962	0.00636735	-0.0271469	-0.0273472	0.0404398	-0.0111704	-0.0402576	-0.0361301	-0.0154496	-0.0135621	-0.0170867	-0.00286036	0.00384518	-0.0310979	0.0179342	-0.0031342	0.00819025	0.0103754	-0.0180169	0.056678	-0.0643828	-0.0143137	-0.0335202	0.0490403	0.0189991	-0.0131588	0.00650044	-0.0252891	-0.0178002	0.0229076	0.00907911	0.0155455	0.0320746	-0.0165216	0.0168111	-0.0563538	0.00206755	-0.0224966	-0.0287529	-0.033809	0.019585	-0.0373382	-0.0250815	0.0181959	0.00207931	-0.0646309	0.0471694	0.0084304	0.0895677
V480	0.0549468	0.00852826	-0.032665	-0.033496	0.0560104	-0.0084046	-0.0337546	-0.0402502	-0.0159413	-0.000920791	-0.00134517	-0.000291071	0.00461657	-0.0380988	0.0187962	0.00652109	0.0189261	-0.00315859	-0.0258421	0.0459105	-0.0665559	-0.00619433	-0.0353027	0.040723	0.0196402	-0.0149782	-0.00262517	-0.0436123	-0.0330077	0.0131456	0.0210503	0.0254073	0.0506702	-0.038455	-0.00156367	-0.053127	-0.0269146	-0.00763236	-0.0416204	-0.000604307	0.0266938	-0.0455055	-0.0414008	0.00463969	0.0138986	-0.0517674	0.0044617	0.0233689	0.0730707
V481	0.0542612	0.00938492	-0.0356188	-0.0408085	0.0597538	0.0058362	-0.0185462	-0.0385037	-0.0166212	0.0219835	-0.00199557	0.00216829	0.00581825	-0.0226953	0.0201305	-0.00149215	0.0147543	-0.0269201	-0.031424	0.0272594	-0.0437976	-0.0124244	-0.0381619	0.0431565	0.0261374	-0.00631898	-0.00811198	-0.0536767	-0.0252074	0.0170404	0.0190609	0.0364443	0.0476737	-0.0479052	-0.00210804	-0.0372764	-0.0333421	-0.0123274	-0.0384179	0.00855316	0.0254236	-0.0681372	-0.0451658	0.0121218	0.0203746	-0.0377319	-0.0197639	0.0360799	0.0478882
V482	0.053626	0.0106917	-0.0350165	-0.0516571	0.0584337	0.0128334	-0.0104877	-0.0302696	-0.0190391	0.0252178	-0.00341546	0.0133529	0.018957	-0.0164234	0.00430305	-0.00854316	0.0268192	-0.033034	-0.0244224	0.00690461	-0.034098	-0.000187789	-0.0235983	0.0452305	0.0265918	-0.0219853	-0.02141	-0.0578756	-0.0216676	0.0185979	0.0268273	0.0119234	0.0290034	-0.0507351	-0.0180506	-0.00745094	-0.0339741	-0.0119598	-0.0273942	0.0146344	0.00730117	-0.0881836	-0.0437617	0.0260996	0.00993482	-0.0101925	-0.0407673	0.0448213	0.0109641
V483	0.0541193	0.0100588	-0.0261114	-0.0602229	0.0580162	0.00995564	0.000351624	-0.0148473	-0.0312604	0.0210693	-0.006234	0.0209562	0.0142674	-0.00802405	-0.00526707	-0.0153052	0.0201207	-0.0515938	-0.0203031	-0.00369036	-0.0407357	0.00716601	-0.0214065	0.0452682	0.0221698	-0.0327395	-0.0284727	-0.0630269	-0.0148372	0.00126046	0.0297022	-0.00116921	-0.0161208	-0.0392553	-0.0389559	0.0205895	-0.0236343	-0.0100883	-0.0241511	0.00870709	0.00267495	-0.0798874	-0.0328769	0.0199229	0.00708647	0.00786517	-0.0449791	0.0465384	-0.0279598
V484	0.0532148	0.010261	-0.013943	-0.0650713	0.0564119	0.00385932	0.00229397	-0.00433278	-0.0415151	0.00826061	-0.0155027	0.0180292	0.00173251	0.00882564	-0.0267539	-0.0214102	0.00596118	-0.0605078	-0.0124416	-0.0191591	-0.0421722	-0.00178685	-0.00276616	0.064218	0.00612525	-0.0461157	-0.0369899	-0.0436316	-0.0103246	0.000121763	0.0402671	-0.00858543	-0.0462449	-0.0297018	-0.053117	0.0597301	-0.023341	0.0028824	-0.00340202	-0.0141295	-0.0215253	-0.0743099	-0.0334138	0.0151819	-0.0338729	0.0272996	-0.0614781	0.00844089	-0.0453519
V485	0.0520647	0.00761608	2.8207e-05	-0.0657379	0.0465621	0.00452441	-0.00605133	-0.00166214	-0.0513006	-0.0126751	-0.0400849	0.0276051	0.00525788	0.0157664	-0.0430383	-0.0371033	-0.0191682	-0.0779878	-0.00568304	-0.0258765	-0.0422843	0.0276096	-0.00391708	0.0580366	0.000737159	-0.0361482	-0.0254292	-0.00763721	-0.000648228	0.00122491	0.0463483	0.00080874	-0.0652234	-0.00346886	-0.0503367	0.0669955	-0.0242482	0.0127196	0.0149928	-0.0244834	-0.0357138	-0.0601536	-0.0164439	-0.0324927	-0.0516984	0.0447387	-0.066308	0.0194555	-0.0426908
V486	0.0516066	0.00667599	0.0109016	-0.0618449	0.0347998	0.00355391	-0.00759366	0.00960212	-0.0474051	-0.0284188	-0.0647027	0.0145039	-0.00283647	0.0123399	-0.0418978	-0.0432654	-0.0586155	-0.0900371	-0.0112184	-0.0114456	-0.0419913	0.0465359	0.00246446	0.0529585	-0.00855235	-0.0263521	-0.0120586	0.0184605	-0.0153985	0.0236524	0.0515426	0.00175166	-0.0709739	0.0312589	-0.0599662	0.0270403	-0.0184471	0.00194308	0.0254546	-0.0317016	-0.06627	-0.035646	-0.00847217	-0.0464879	-0.0518805	0.0218492	-0.0473372	0.033242	-0.0212025
V487	0.0508568	0.0060898	0.0195923	-0.0607505	0.0234772	-0.0114123	-0.0152539	0.0174115	-0.0368716	-0.0202933	-0.0781161	0.0212296	0.000766575	0.0120468	-0.0281003	-0.0277531	-0.067106	-0.0929875	0.00552382	0.00962127	-0.015004	0.0451198	-0.00574651	0.0638177	-0.0139171	-0.0259628	0.000599587	0.0417393	-0.0116609	0.0346411	0.0544324	-0.00203383	-0.0584311	0.0524148	-0.0558641	-0.0182644	-0.00385186	-0.00765659	0.0229617	-0.0096627	-0.0553744	0.00333256	-0.000663887	-0.0397076	-0.0480157	-0.0281708	-0.0412151	0.0460773	-0.0390424
V488	0.0510419	0.00852287	0.0227155	-0.0552353	0.011364	-0.0120403	-0.0179655	0.0139979	-0.0225135	-0.0280388	-0.075076	0.0259025	0.0106635	-0.0157247	-0.00250251	-0.00632296	-0.0659787	-0.0948743	-0.000130106	0.0208959	-0.00896256	0.0368217	-0.0205862	0.0865843	-0.0094249	-0.0128777	0.015912	0.050622	-0.0389414	0.0326709	0.0571079	-0.00264379	-0.0451565	0.046618	-0.0258336	-0.0429666	0.0060843	-0.00563695	0.0177554	0.0176967	-0.0391451	0.0470369	-0.000862954	-0.0219362	-0.0277754	-0.0242927	-0.0267988	0.0860659	-0.00305505
V489	0.0517052	0.0112888	0.024686	-0.0538329	-0.000746908	-0.00469631	-0.00855033	0.00436058	-0.00495491	-0.0284844	-0.0593399	0.0271493	0.0124835	-0.0441692	0.00682435	0.0155451	-0.0569764	-0.0787997	-0.0285774	0.0404914	0.00643874	0.0457729	-0.0232651	0.098094	0.00682177	-0.0216753	0.0142329	0.0643645	-0.0148682	0.0341894	0.0348021	0.0184796	-0.0356109	0.0443607	-0.00652212	-0.0570117	-0.000393145	-0.0102195	0.0133614	0.0349464	-0.00809097	0.0696934	0.0169923	-2.15264e-05	0.0222537	0.000142206	-0.00630455	0.0670651	0.00739373
V490	0.052326	0.0163013	0.0228314	-0.0510638	0.00350158	-0.00776532	-0.000382572	0.0110782	0.0119985	-0.0150046	-0.0474548	0.0359765	0.0212105	-0.069457	0.0303256	0.0109883	-0.053507	-0.0688943	-0.0445375	0.0584753	0.0345188	0.0100084	-0.0243361	0.0957211	0.00347716	-0.0101143	0.0184808	0.0389537	-0.0026104	0.0325108	0.014292	0.021359	-0.00826597	0.0360946	-0.00195821	-0.0569625	-0.0153136	-0.0237273	0.00270596	0.0426419	-0.0123985	0.0425733	-0.00638758	0.00913642	0.0387748	0.0327817	-0.0202703	0.0519547	0.00435261
V491	0.0522421	0.0198669	0.0181178	-0.048277	0.00847541	-0.00864675	0.00713243	0.0155381	0.035278	-0.00651802	-0.0402584	0.016938	0.0175065	-0.0724356	0.0350139	-0.00147367	-0.0588674	-0.0614589	-0.0633574	0.0565926	0.0316217	-0.00844826	-0.00903161	0.0943086	-0.0106524	-0.0191678	0.00468641	0.029145	0.0045329	0.00893293	0.0155992	0.00710608	0.0208528	0.0129433	0.0291515	-0.0397791	-0.0315312	-0.0166315	0.0324682	0.0428311	-0.0358373	0.0496917	0.00562581	0.0169505	0.0596651	0.0628486	-0.0307354	0.0356899	0.00903106
V492	0.0518499	0.0213114	0.0192304	-0.0473226	0.0129864	-0.00748109	0.0162774	0.0132777	0.039805	-0.00141487	-0.025395	0.00822746	0.0216569	-0.0624882	0.0327603	-0.0231196	-0.065619	-0.0520608	-0.087199	0.0689666	0.042254	-0.0271906	0.0016667	0.094803	-0.020921	-0.00334903	-0.0291783	0.0348095	0.0241529	0.00346221	0.0290832	-0.00642853	0.0515992	-0.0189675	0.0406762	-0.00627188	-0.0258595	-0.012113	0.0561468	0.0164778	-0.0402653	0.00263481	-0.00536821	0.0221185	0.0675853	0.0756659	-0.0562264	-0.0341309	-0.0257963
V493	0.0522344	0.022338	0.0200779	-0.0490973	0.0175282	-0.00546886	0.0161192	0.0101593	0.037426	0.00273141	-0.0144792	0.0132001	0.0284034	-0.0503661	0.0131621	-0.0311745	-0.0472562	-0.0477176	-0.0749816	0.0775145	0.0439753	-0.0350019	-0.00220701	0.0842068	-0.0286245	-0.00292934	-0.0359622	0.0348025	0.0328044	-0.0173866	0.0202269	-0.0138121	0.0740657	-0.0261221	0.00380372	0.0224574	-0.0189043	0.00234119	0.0577876	0.0071502	-0.0471348	-0.0574407	0.000734325	-0.00589996	0.0259146	0.0747524	-0.0372331	-0.0542277	-0.0386055
V494	0.0519229	0.022421	0.0209445	-0.0550767	0.0217673	0.0043131	0.0183746	0.00653943	0.0391575	-0.00202876	-1.31337e-05	-0.00373042	0.0275073	-0.0366243	-0.00774752	-0.0401007	-0.0207868	-0.0358913	-0.0505143	0.0726909	0.0340431	-0.0155133	0.00875243	0.0714283	-0.0520089	0.000519159	-0.0276448	0.0464861	0.0179507	-0.0341071	0.032623	0.00595985	0.0829216	-0.0428519	-0.0107392	0.031079	-0.00112089	0.0109339	0.0430469	0.0119741	-0.0326814	-0.0697137	0.00333117	-0.0191635	0.0302734	0.0648492	-0.0106466	-0.0647415	-0.0462281
V495	0.0515145	0.0184899	0.0250855	-0.0622616	0.0195386	0.00581641	0.0184039	0.0196567	0.0388781	-0.00491624	0.00252255	0.0226159	0.0261425	-0.0254419	-0.0213714	-0.0400045	0.00326329	-0.0204212	-0.0190968	0.06089	0.0230837	4.92582e-06	0.0091285	0.0501851	-0.0693781	0.0338014	-0.0120577	0.0615509	-0.00076291	-0.02306	0.0618059	0.0261282	0.0772309	-0.033106	-0.00985615	0.036745	0.00455747	0.0317348	0.023281	0.0156875	-0.0291718	-0.0721169	0.029586	-0.0420205	0.0250693	0.0207584	-0.0108349	-0.0574509	-0.031768
V496	0.0515153	0.0179017	0.0256922	-0.0653993	0.0178626	-0.00576869	0.00522947	0.021082	0.0359869	0.00271724	-0.00641344	0.0353406	0.0274534	-0.00971818	-0.0183647	-0.0410004	0.028859	-0.0182308	0.0143238	0.0409214	0.026539	0.0225771	0.00228188	0.0278757	-0.0766381	0.035726	0.00760738	0.051938	-0.00808604	-0.0193095	0.0751372	0.0467235	0.0593338	-0.0103843	-0.00663359	0.0331719	-0.00864637	0.0495181	-0.00480707	0.0335724	-0.0148309	-0.0782504	0.0228756	-0.0170205	-0.00558279	-0.0131485	0.0219463	-0.0455924	-0.0379914
V497	0.0504965	0.0170621	0.030152	-0.0701658	0.0243619	-0.0154366	-0.0045585	0.0257108	0.0278561	0.00434653	-0.0120782	0.048223	0.0142295	0.00649975	-0.0127786	-0.0390431	0.0368471	-0.0165921	0.0264846	0.035222	0.0243173	0.0462939	-0.00981472	0.010129	-0.0483849	0.0397618	0.0117572	0.0394635	-0.00698621	-0.0245414	0.0807252	0.062948	0.0601765	0.000733387	0.00205009	0.0145904	-0.0330115	0.0279106	-0.0323202	0.0467987	-0.0117177	-0.0597254	0.00932513	0.0112594	-0.017145	-0.0377078	0.031651	-0.0353675	-0.0325083
V498	0.0504604	0.0164027	0.027281	-0.0750742	0.0204873	-0.0236524	-0.00875017	0.0382562	0.0188706	0.00976384	-0.0189973	0.042755	0.0124148	0.0232414	-0.0072547	-0.0229262	0.0389387	-0.0152532	0.0318975	0.0317812	0.038951	0.037572	-0.0319742	-0.0124628	-0.0365479	0.0338618	0.0310589	0.0159659	0.00578839	0.0116667	0.0817317	0.0371442	0.0611347	0.0272227	0.0234073	0.00592658	-0.0165348	0.00363629	-0.0345463	0.0442687	-0.00819648	-0.0194782	-0.0107295	0.0534462	-0.0055208	-0.0660754	0.0520691	0.00427295	-0.049002
V499	0.0494757	0.013683	0.0265154	-0.0797304	0.0132386	-0.0363565	0.000339308	0.0400425	0.0104427	0.0113104	-0.0168193	0.0325696	0.00551825	0.0259663	-0.00314376	0.00115889	0.0379896	-0.00626667	0.0412476	0.0276079	0.0579905	0.0256173	-0.0300666	-0.0101339	-0.0243828	0.030463	0.0322869	-0.0120183	0.0220297	0.0443605	0.0717135	0.0103421	0.0392931	0.0578116	0.0451024	0.00476106	0.00192249	-0.0131993	-0.0405444	0.0459577	-0.00702191	0.00591999	-0.0396107	0.0752446	0.0155183	-0.0702615	0.0580262	0.0474738	-0.0446408
V500	0.0484939	0.0121686	0.0257507	-0.0832528	0.00919206	-0.0493374	0.00787341	0.0369426	0.0124087	0.000731456	-0.000530199	0.0116673	-0.00150189	0.0169037	-0.0153346	0.0285437	0.0251073	-0.00518053	0.0276409	0.0317156	0.0461906	0.0322971	-0.0248464	-0.00698564	-0.0165124	0.018976	0.0365904	-0.0205925	0.0185198	0.0515914	0.0548696	-0.0186381	0.0243954	0.0695263	0.0525099	0.0167206	0.0098274	-0.0454374	-0.0389317	0.0411737	-0.00408321	0.0265384	-0.0355501	0.070754	0.0427921	-0.0522845	0.0434837	0.0625355	-0.0693418
V501	0.0485789	0.010913	0.0232196	-0.0826792	0.0134098	-0.0547141	0.0234436	0.0400637	0.00718514	-0.0030088	0.00725005	-0.00246495	-0.0170475	0.0253365	-0.0149725	0.0293191	-0.0069756	-0.00167746	0.0143899	0.0235944	0.054645	0.0239809	-0.0196072	-0.00543476	-0.0329838	0.0132342	0.0352577	-0.0308249	0.0143849	0.0373508	0.0410861	-0.0171023	0.00520333	0.0543247	0.0409068	0.032006	0.0263258	-0.049224	-0.0547867	0.053793	0.0083412	0.0357924	-0.0203823	0.045136	0.0545761	-0.0263991	0.0335895	0.0749179	-0.063092
V502	0.0496028	0.0120234	0.01805	-0.0834082	0.0192592	-0.0547968	0.024608	0.024466	-0.00492507	-0.0203908	0.0112479	-0.0178488	-0.0191434	0.0168075	-0.0230868	0.0186553	-0.022956	0.00969991	0.00407382	0.0112199	0.0634141	0.0401963	-0.00240783	-0.00829559	-0.0198855	-0.00407098	0.016917	-0.0294683	0.0261959	0.0206983	0.03524	-0.0217166	0.00557501	0.025152	0.0231839	0.0418224	0.0178746	-0.0396808	-0.0415342	0.0546334	0.00846948	0.0129472	-0.0285367	0.0343129	0.0576664	-0.0197214	0.00440244	0.0868833	-0.0439152
V503	0.0497466	0.0130391	0.0180159	-0.0840976	0.0193182	-0.0444005	0.0279177	0.0181642	0.00135649	-0.0545863	0.00522337	-0.0317805	-0.00182709	-0.000641719	-0.00366842	0.0149198	-0.0102697	0.00826997	0.00241095	0.011286	0.0527347	0.0534831	-0.00738508	-0.0083772	0.00462474	-0.0118294	-0.000187217	-0.0286717	0.0265153	0.00333856	0.0242046	-0.0159459	-0.00379198	0.0225731	0.0220354	0.0111883	0.0376944	-0.030661	-0.0282434	0.0490511	0.000218158	-0.0065354	-0.0170555	0.00283148	0.0685847	-0.0207603	-0.0130244	0.0967325	-0.0587509
V504	0.0495083	0.0156821	0.0157292	-0.0834433	0.0166926	-0.0403903	0.0169788	0.0188128	0.00601095	-0.0813245	-0.0048046	-0.0285091	0.0114417	-0.00838979	0.00765913	0.0249215	0.0184541	0.0273224	0.0113104	-0.0126768	0.0563168	0.037392	-0.00898579	0.0157593	0.0172351	-0.0212318	-0.0133307	-0.0257275	0.0240105	-0.0121544	0.0340449	-0.0202691	0.00238237	0.00309776	-0.0037473	-0.00174981	0.0278535	-0.0101898	-0.0135552	0.0431508	-0.0141654	-0.0211878	-0.0192791	-0.0044096	0.0247013	-0.0428555	-0.00868306	0.0679292	-0.0479935
V505	0.0482966	0.0155802	0.0150267	-0.0852581	0.0144078	-0.0267641	0.014762	0.014708	0.00626849	-0.088011	-0.0114258	-0.0110795	0.0399097	-0.0136499	0.0126278	0.0281871	0.0428855	0.0157125	0.0262883	-0.032193	0.0534701	0.0292785	-0.0200252	0.0258186	0.0349363	-0.00384423	-0.0109561	0.00296707	0.026867	-0.022622	0.0511412	-0.0324859	0.0315518	-0.0147232	-0.013134	0.00721725	0.0153806	0.0145695	0.00835895	0.0250911	-0.00257885	-0.0396154	-0.0177797	-0.0278655	-0.0182522	-0.0490183	-0.0092	0.0545981	-0.044214
V506	0.0459545	0.0166541	0.0189155	-0.0853056	0.0232708	-0.0201811	0.0123885	0.017958	0.00305879	-0.0873217	-0.0147216	-0.00837073	0.0614379	-0.0239709	0.0238894	0.00556368	0.0403559	0.0146467	0.00768424	-0.0558434	0.0358777	0.0331687	-0.0380221	0.0266349	0.0465867	0.00744035	0.0101649	0.0191933	0.0437975	-0.0276596	0.0463808	-0.0275376	0.0580164	-0.0295688	-0.0268948	0.0231647	-0.0204622	0.03786	0.0115951	0.0118911	0.00628542	-0.0384518	-0.0103194	-0.0155253	-0.0296501	-0.0507067	0.00189967	0.020808	-0.0152496
V507	0.0432827	0.0166935	0.0232054	-0.0857756	0.0207086	-0.0262191	0.0077383	0.0209713	0.00471092	-0.0714131	-0.0187794	0.0114817	0.0708234	-0.0264967	0.0310909	-0.0200339	0.0370539	0.00844258	0.0111669	-0.075721	0.0397083	0.0329625	-0.0516989	0.0191378	0.0471142	0.0223361	0.0292975	0.0355931	0.0654393	-0.0174136	0.0234095	-0.0234379	0.0627144	-0.0466789	-0.0286824	0.0250476	-0.0343369	0.0326429	0.014165	0.0190842	0.0225523	-0.0334505	-0.0525884	-0.00710939	-0.0357229	-0.0436471	0.00324308	-0.00787589	-0.0231542
V508	0.0417188	0.013309	0.0219383	-0.0894069	0.0146426	-0.0357048	-0.012366	0.0421324	0.00560473	-0.0628406	-0.0136414	0.0159497	0.0621276	-0.0237215	0.0334686	-0.0392854	0.0195007	-0.00542057	-0.00714568	-0.0922711	0.0321696	0.0193909	-0.05081	0.0249871	0.02212	0.04376	0.04156	0.0148835	0.0552623	-0.00411681	0.0230611	-0.0307968	0.0537647	-0.0481621	-0.0234583	0.0181391	-0.0488176	0.0330437	0.025581	-0.0049555	0.0182766	-0.00579395	-0.0816646	-0.0157878	-0.0629186	-0.00851871	-0.011255	-0.0120465	0.011417
V509	0.0420548	0.00791046	0.0256968	-0.0922082	0.0152723	-0.0361711	-0.00580324	0.0349224	0.00723566	-0.0602428	-0.0128711	0.0120386	0.0481262	-0.0102205	0.0261102	-0.0405574	-0.0112814	-0.0146745	-0.0241939	-0.0808101	0.0239787	0.0356662	-0.0580503	0.000523755	0.014669	0.0517459	0.039517	-0.00369465	0.0596583	0.00666815	0.0206733	-0.0251608	0.0616039	-0.0429739	-0.0201297	0.0239661	-0.03773	0.0321571	0.0263971	-0.0241359	0.0310942	0.0291785	-0.0917802	0.00108375	-0.0385186	-0.00614476	0.0123062	0.0110676	0.057976
V510	0.044042	0.00418203	0.0257567	-0.0969729	0.0062016	-0.0294698	0.00202789	0.0279012	-0.00245188	-0.0506163	0.00923123	0.016077	0.0351692	-0.00163296	0.0133412	-0.0335935	-0.0255631	-0.0196051	-0.0317645	-0.0413668	0.0235432	0.0447501	-0.0489215	-0.0212466	0.0167053	0.0626767	0.0506452	-0.0255144	0.0520121	0.00642916	-0.00736965	-0.0262341	0.057526	-0.029817	-0.033426	0.0132343	0.00799992	0.0339116	0.0161877	-0.0156317	0.0222941	0.0164713	-0.0889825	0.0425452	-0.0280535	-0.0115377	0.0238001	0.0191619	0.0397984
V511	0.045518	0.00108214	0.0285049	-0.096798	0.00249786	-0.0170052	0.00178969	0.025158	-0.0121536	-0.0496762	0.00690987	0.0184418	0.0133389	0.0118993	0.00429284	-0.0157098	-0.0427585	-0.0229557	-0.0338983	-0.00171385	0.0330641	0.0530792	-0.0063845	-0.0337401	0.00619534	0.0366118	0.0312477	-0.00774121	0.044624	-0.000752519	-0.0284424	-0.0147572	0.0186587	-0.0113657	-0.0231973	-0.01449	0.0320068	0.0437714	0.0166894	-0.0151883	0.00635132	0.0165858	-0.0523403	0.0592939	0.0007114	-0.00365653	0.0181856	0.0387905	0.0511103
V512	0.0451905	-3.65582e-05	0.028368	-0.0950884	-0.00116765	-0.0134043	0.0182802	0.0129656	-0.0328715	-0.0506596	3.66686e-05	0.018742	0.00998297	0.0265743	-0.0149375	-0.00994662	-0.0413507	0.00287178	-0.0345062	0.0337233	0.0275038	0.0546629	0.00641488	-0.0442436	0.00841384	0.0208796	0.00723391	-0.00332533	0.0608651	0.00171647	-0.0367155	0.00573546	-0.00383655	-0.00109398	0.00738501	-0.024	0.0308367	0.0477862	0.0252915	-0.0168039	-0.0122822	0.0229638	-0.0156238	0.0827481	0.0275724	-0.00710879	0.00857746	0.019453	0.0493173
V513	0.0465785	-0.00147557	0.025918	-0.0913483	-0.0118287	-0.0190201	0.0197365	0.0208809	-0.0549449	-0.0433056	-0.0148551	0.0249427	0.0106702	0.0370845	-0.0125554	-0.00480865	-0.0195247	0.00535155	-0.0310933	0.0490903	0.0362939	0.0458705	0.0181351	-0.0496664	0.0247873	-0.00183806	-0.00802327	0.00858602	0.0556813	0.00479567	-0.0421551	0.0181637	-0.0151841	0.0277969	0.0248795	-0.0552862	0.0102874	0.0346644	0.0173675	-0.0254199	-0.0196374	0.0118541	0.0165935	0.0866186	0.0203504	0.0189755	0.00062607	-0.00893737	0.0215372
V514	0.0476935	0.00326563	0.0222312	-0.0877514	-0.00890481	-0.0139813	0.0306003	0.0179684	-0.0608867	-0.0395907	-0.0181647	0.0207241	0.00727934	0.0427278	-0.0148572	0.00890286	0.00200416	-0.00049533	-0.0192152	0.0542497	0.0367423	0.019435	-0.00645407	-0.0275935	0.0367796	-0.0324674	0.0104501	0.0149744	0.0490432	-0.00183681	-0.0527423	0.0432861	-0.0230265	0.0337404	0.0353477	-0.0553047	-0.00676147	0.0230999	0.0164857	-0.0477555	-0.0193335	0.015313	0.0243445	0.0926627	0.00606404	0.0292564	-0.0039995	-0.0306075	-0.0391032
V515	0.0482004	0.00617863	0.016384	-0.0823194	-0.00595167	-0.0122918	0.037685	0.0245275	-0.0548885	-0.0368616	-0.010207	0.0318387	0.00944517	0.0486302	-0.0164058	0.0272157	0.0211548	0.00769009	-0.0147607	0.0521274	0.0458199	-0.00400393	-0.0270559	-0.0155875	0.0441482	-0.0269116	-0.00479134	0.0258604	0.0380862	0.0083371	-0.0711707	0.044858	-0.0338158	0.0508443	0.0646671	-0.0457198	-0.0193357	0.000466518	0.00568626	-0.0414901	-0.0473346	0.0306475	0.0104217	0.082619	0.015051	0.0163125	-0.0123645	-0.0373257	-0.0583997
V516	0.0499158	0.00788435	0.00998695	-0.078444	0.00252025	-0.0132188	0.0410106	0.0320183	-0.0394355	-0.0218658	-0.000296239	0.0245111	0.00716213	0.0344328	-0.0168359	0.0254223	0.0282148	0.0155699	-0.010045	0.0180981	0.0398518	-0.0454141	-0.0373317	0.000512032	0.0376531	-0.0152572	0.00233123	0.0466276	0.0399103	0.0078956	-0.0492383	0.0790821	-0.0468322	0.040665	0.082332	-0.0260671	-0.014369	-0.0141466	0.00452644	-0.0137288	-0.00679559	0.0438257	-0.0201849	0.0509937	-0.00522005	-0.00256296	-0.00973443	-0.0496248	-0.0812125
V517	0.0512997	0.00968825	0.00367116	-0.0735768	0.0103075	-0.0166906	0.0502231	0.0387437	-0.00676877	-0.00373405	0.00560622	0.0201127	-0.0106766	0.0272644	-0.0121814	0.00661986	0.0191224	0.0208988	-0.0193641	-0.00510131	0.026465	-0.0411658	-0.0354602	0.0123444	0.0230569	0.00605905	0.0219695	0.0743772	0.00160159	-0.00379184	-0.0322497	0.0942706	-0.0460788	0.0102266	0.0810563	0.00723031	-0.0200293	-0.0564389	0.0120737	0.0201705	0.00877578	0.0391362	-0.0401971	0.0311394	0.000987131	-0.0278337	-0.0172147	-0.02621	-0.0891914
V518	0.052609	0.0128096	-0.00133571	-0.0685834	0.0198406	-0.0292535	0.0406877	0.0457172	0.0280791	-0.00897611	0.00249271	0.0272191	-0.0387583	0.012449	-0.0154649	-0.0127519	-0.0140547	0.0055379	-0.0164446	-0.0347948	0.0188943	-0.0215836	-0.0205341	0.0109992	-0.0169252	0.0217733	0.023019	0.0753648	-0.029996	-0.00396084	-0.0223602	0.0657893	-0.0388161	-0.00693965	0.0835326	0.0210806	-0.0300606	-0.0455732	0.000865154	0.034799	0.0322279	0.0288933	-0.0290335	0.0292941	0.0126801	-0.0373312	-0.0150929	-0.0188061	-0.0779683
V519	0.0531685	0.011411	-0.00489141	-0.062956	0.0384248	-0.0390064	0.0170951	0.049467	0.040905	-0.012948	0.00668264	0.0360103	-0.0641393	0.0170173	0.00241126	-0.0347526	-0.0298768	0.0147358	-0.0261523	-0.0289142	0.0262974	0.0079354	-0.00263752	0.00756259	-0.0438741	0.0404272	-0.016922	0.0542818	-0.0402026	0.000554116	-0.0233023	0.0253701	-0.0392357	-0.02639	0.0525829	0.0229654	-0.0105137	-0.0095138	-0.00478112	0.0468973	0.0463477	0.00870995	-0.0101651	0.021546	0.0295552	-0.0440963	-0.0259274	-0.0133631	-0.0393753
V520	0.0524563	0.0129588	-0.00582096	-0.0609729	0.0457344	-0.0404965	0.00723604	0.0409405	0.0493576	-0.0339677	0.0139383	0.0279587	-0.0676315	0.0189256	0.00121711	-0.0297531	-0.0279377	0.0190564	-0.0382176	-0.0103779	0.00707403	0.0400521	0.0138215	-0.0106557	-0.0502544	0.0303519	-0.0301087	0.026878	-0.0485681	-0.0242592	-0.0203317	-0.00344028	-0.0608209	-0.0283699	0.0645958	0.00435856	0.0112835	-0.0151122	0.00229561	0.0189188	0.031662	-0.0187817	-0.0147501	0.0156284	0.054774	-0.0142083	-0.0407872	2.03118e-05	-0.0178581
V521	0.0526467	0.0130557	-0.0043993	-0.0568825	0.0440525	-0.0368119	-0.00322384	0.0418608	0.0508895	-0.0384362	0.0246982	0.026051	-0.0592057	0.0202638	0.00152319	-0.0204005	-0.0273496	0.00984995	-0.0359658	0.0139775	0.0118743	0.054821	0.0382966	-0.020902	-0.0592371	0.0362597	-0.0423598	0.00743553	-0.0553376	-0.0302231	-0.0247918	-0.0252333	-0.0677957	-0.0114617	0.061649	-0.0167103	0.0336159	0.00266562	-0.00811054	-0.00809028	0.0105582	-0.0325912	-0.00516538	3.06145e-05	0.0695719	0.0206643	-0.0184222	-0.00676624	-0.0285789
V522	0.0531471	0.0151817	-0.00562219	-0.0525199	0.0486329	-0.0329294	-0.0151991	0.0533553	0.0257616	-0.0342258	0.0349147	0.0196626	-0.0372584	0.0180378	-0.0222218	-0.0205403	-0.0238503	-0.000255545	-0.0281504	0.0276563	0.024656	0.0548743	0.0530396	-0.0347702	-0.0610881	0.0292289	-0.0394154	-0.0130824	-0.0366384	-0.047803	-0.0172007	-0.0376259	-0.0630157	0.001818	0.0476203	-0.0238814	0.0421975	0.00454982	-0.0168373	-0.0204516	0.007236	-0.0442171	-0.00204373	-0.0150531	0.0696763	0.0415706	-0.00581572	-0.0299809	-0.0271043
V523	0.0528765	0.0139333	-0.0067996	-0.0495411	0.0465569	-0.0274168	-0.0104421	0.062815	0.0165688	-0.0334581	0.0486434	0.00529333	0.00947964	-0.00193084	-0.0251853	-0.0201257	0.000421137	-0.0160945	-0.0170978	0.0468763	0.0245304	0.0497989	0.0683039	-0.0436362	-0.0247867	0.016681	-0.0377002	-0.0290973	-0.00940051	-0.05436	-0.0243311	-0.0450687	-0.0455972	0.0134129	0.0619343	-0.0341718	0.0611116	0.0096841	-0.043869	-0.0301848	0.00502992	-0.0542413	-0.0004756	-0.0417619	0.0831854	0.0857868	-0.00957569	-0.0447066	-0.0339652
V524	0.0517767	0.0133056	-0.0096055	-0.0478877	0.0478261	-0.0270388	-0.0172288	0.0818669	0.0272535	-0.0233612	0.0609203	0.00905652	0.0463928	-0.0128642	-0.0306979	-0.0153847	0.0122324	-0.0131692	-0.0142488	0.0415714	0.0189945	0.0253755	0.0619484	-0.0389875	-0.00277163	-0.0132775	-0.0311251	-0.0285357	0.0253462	-0.0504289	-0.0292124	-0.0173066	-0.04856	0.0204063	0.0776217	-0.0232899	0.0670972	0.00270324	-0.0502084	-0.0385879	-0.0106416	-0.0404098	-0.00182457	-0.0437098	0.0668207	0.102777	-0.00655836	-0.0531092	-0.0293772
V525	0.0508754	0.0137263	-0.0147569	-0.0457251	0.0430738	-0.0231155	-0.0174945	0.0942107	0.0360784	-0.00976187	0.0606474	0.00709774	0.0632524	-0.0171712	-0.0317225	-0.00551898	0.0237215	-0.0252224	-0.000952477	0.0265553	0.00536156	-0.0120838	0.0546063	-0.036024	0.0139032	-0.023002	-0.0327401	-0.033382	0.0356798	-0.0394072	-0.0246572	0.00944728	-0.0341623	0.0243137	0.0931125	-0.0302961	0.0780776	0.00787243	-0.0535885	-0.0334431	-0.0150628	-0.0374937	-0.0340188	-0.0513921	0.0299253	0.0942984	-0.0160691	-0.0320648	-0.0255265
V526	0.0507546	0.0141061	-0.0174481	-0.0498613	0.0470239	-0.01374	-0.0102054	0.0978231	0.0393575	0.00860822	0.0550829	-0.00648007	0.0654929	-0.00850436	-0.0148062	0.000105195	0.0258486	-0.0320991	-0.00883673	0.0124366	-0.00233451	-0.034671	0.0383055	-0.017666	0.0229174	-0.044293	-0.0188923	-0.0393153	0.0568815	-0.0321607	-0.0244086	0.0264308	-0.0059152	0.0233826	0.0919931	-0.0176105	0.0648872	0.0225868	-0.0369526	-0.0396646	-0.0273963	-0.0285118	-0.0324261	-0.0459519	0.00290353	0.0583994	-0.0335873	-0.0133356	-0.02568
V527	0.0509908	0.015295	-0.0181414	-0.0516298	0.0514544	-0.0028165	-0.00136784	0.0888008	0.0452289	0.0210765	0.0480006	-0.0109678	0.0595923	-0.0100733	-0.00882434	0.00585384	0.0194397	-0.0317741	-0.00163771	-0.000921154	-0.00180765	-0.0423128	0.023199	-0.0233283	0.0303249	-0.0556126	0.00765686	-0.0333112	0.0565989	-0.0258215	-0.0297253	0.0400708	0.0246435	0.00474998	0.098584	-0.00125961	0.0567394	0.0311399	-0.0224328	-0.0253953	-0.0271479	-0.00432986	-0.0380933	-0.0411806	-0.0225323	0.0130665	-0.0304581	-3.25099e-05	-0.0468182
V528	0.0511466	0.0151785	-0.0191787	-0.0606546	0.0516973	-0.00278451	-0.00594728	0.0708308	0.0444544	0.0191455	0.040656	-0.0125469	0.0460832	-0.00873668	-0.000303374	0.000618229	0.00699921	-0.0277775	-0.0140838	-0.00912584	0.00461205	-0.0408099	0.024431	-0.0153973	0.0271918	-0.063093	0.00984499	-0.0316936	0.0374114	-0.0358576	-0.0204745	0.0537326	0.020679	-0.00078399	0.106004	-0.00132794	0.0393966	0.0470687	0.00707707	-0.0116042	-0.0229439	-0.0113733	-0.0154228	-0.0288331	-0.0296848	-0.0202753	-0.0434599	0.0018842	-0.0564329
V529	0.0527316	0.0137159	-0.0206001	-0.06187	0.0628561	0.00246623	0.000272096	0.0393626	0.0457174	0.00751524	0.0184953	-0.0191269	0.0287859	-0.00206971	-0.00906538	-0.00730859	-0.00870502	-0.00227228	-0.0231042	-0.0223528	0.0179178	-0.0282518	0.00556923	-0.0235125	0.0157395	-0.0663986	-0.00490929	-0.0314222	0.0247697	-0.0365245	-0.0201459	0.0512989	0.0416506	-0.011673	0.091825	-0.0022922	0.0134339	0.0470991	0.0106884	-0.00325596	-0.0177111	-0.0126496	0.0222442	-0.0235602	-0.0233636	-0.0125679	-0.0326159	-0.0136151	-0.0159666
V530	0.0535071	0.0170494	-0.0200363	-0.0607249	0.0640844	0.00284619	0.00520028	0.0186416	0.0468991	-0.00627875	0.0167654	-0.0246419	0.0215134	0.00746473	-0.0177014	-0.0132623	-0.030187	0.0211173	-0.025643	-0.0187415	0.00816596	-0.0262294	-0.00363602	-0.0399978	0.0175412	-0.0587228	-0.00150407	-0.0387197	0.00509663	-0.033757	-0.0311779	0.0287266	0.0441653	-0.00789225	0.0617053	-0.00687303	-0.0251595	0.0283169	0.0282089	0.00805147	-0.017142	-0.014167	0.0465492	-0.0160884	-0.0229433	0.00165888	-0.0195199	-0.0466374	-0.0048966
V531	0.0543662	0.0174723	-0.016831	-0.0570357	0.0672178	0.00723569	0.000915643	0.00511386	0.0480113	-0.0352605	0.0145374	-0.0245931	0.0131707	0.0134666	-0.00320322	-0.00637574	-0.0368263	0.0272077	-0.0143307	-0.0121691	0.0183567	-0.0107525	-0.00140909	-0.0461149	0.0204038	-0.0294241	-0.0100299	-0.0387142	-0.0227517	-0.0324822	-0.0469121	0.00546597	0.0258198	-0.000754614	0.0478753	-0.0214105	-0.0391003	0.0253815	0.0303155	0.0282547	-0.0134434	-0.0251357	0.0503895	-0.019805	0.00564921	0.0334056	-0.012174	-0.0432071	0.00877061
V532	0.0534623	0.0186726	-0.0161232	-0.0533362	0.0735605	0.00827907	-0.00981323	-0.0138569	0.0472211	-0.0551749	0.020055	-0.0149927	0.0224298	0.0158822	-0.00949837	0.00527664	-0.0465087	0.0360225	0.000576088	0.0104634	0.013406	-0.0194246	-0.000961407	-0.0469885	0.0192644	-0.0181599	-0.00904177	-0.0349126	-0.0248414	-0.0365924	-0.0580965	-0.00446712	0.00104185	0.0115065	0.0438364	-0.0178737	-0.0148165	0.0200716	0.0250567	0.0597547	-0.0170815	-0.020255	0.0354985	-0.0415183	0.00204879	0.0296437	0.0101387	-0.034949	0.0130282
V533	0.0533002	0.0162012	-0.0208481	-0.0474159	0.0696882	0.00916529	-0.0247187	-0.0127208	0.0345895	-0.0629183	0.0367669	-0.0205374	0.0399224	0.0110126	-0.0178631	0.00106058	-0.0472855	0.0446444	-0.000768649	0.02041	0.0210662	-0.0241626	0.0236034	-0.0321336	0.0234446	-0.00934188	-0.027527	-0.033806	-0.0390414	-0.0293674	-0.0581612	-0.0163161	0.00892575	0.00395317	0.0365367	-0.0233912	0.0189612	-0.0150314	0.00570594	0.078238	-0.0147848	-0.000911052	0.021157	-0.0656437	-0.00294953	0.033323	0.0247889	-0.0374691	0.0127546
V534	0.0531884	0.0131694	-0.0225667	-0.0460422	0.0664485	0.00842907	-0.0329677	-0.00653128	0.0321199	-0.0615699	0.0452732	-0.0154029	0.0533634	-0.00992569	-0.0210435	-0.0019335	-0.0407561	0.0522688	0.0108346	0.02723	0.00733007	-0.0276326	0.0314137	-0.00576508	0.00241011	0.000622707	-0.016036	-0.0253564	-0.0512574	-0.02427	-0.0466719	-0.0276925	0.0206009	-0.00921851	0.029762	-0.0224667	0.0631731	-0.0339113	-0.00461236	0.0795466	0.014091	-0.000548355	0.0265479	-0.0797342	-0.0203821	0.0224692	0.0307811	-0.0362758	0.00631273
V535	0.0538613	0.00939756	-0.0229188	-0.0448692	0.0635428	-0.000950917	-0.0350105	0.000883372	0.0322561	-0.0545853	0.0451119	-3.11653e-05	0.050025	-0.0196058	-0.0292708	0.0120815	-0.0230282	0.0470927	0.0255329	0.0233743	0.0145134	-0.00806204	0.0327633	0.0166143	-0.0235183	0.000159222	-0.0070729	-0.00805733	-0.0524997	-0.0141867	-0.0472231	-0.0574023	0.0375157	-0.0148605	0.0238236	-0.0101411	0.0957191	-0.0386083	-0.0140803	0.0501279	0.00861321	0.00867768	0.0522208	-0.0695598	-0.0348994	0.016496	0.0269537	-0.0247483	0.00366354
V536	0.0549362	0.00526963	-0.0196123	-0.0447106	0.0616028	-0.00671214	-0.0338029	0.0109323	0.0297722	-0.0432654	0.0430321	0.0163262	0.0414849	-0.0222218	-0.0285616	0.0235702	-0.00715946	0.0429652	0.0309498	0.0128995	0.0222097	-0.00196303	0.025777	0.0518822	-0.0364338	-0.00685813	-0.0168637	0.0119616	-0.0352809	-0.0161159	-0.0242344	-0.0472531	0.0460803	-0.0275389	0.0124083	-0.0128314	0.114304	-0.0214787	-0.0185509	0.00920227	0.0215238	0.0158504	0.0522048	-0.0566841	-0.055815	0.0152904	0.039308	-0.0210768	0.00766649
V537	0.0555911	0.00488483	-0.0213087	-0.0459543	0.0558691	-0.00214183	-0.0292875	0.00598769	0.0222065	-0.0286351	0.0440796	0.0117712	0.0290624	-0.016596	-0.00394084	0.025541	0.00781894	0.0420954	0.0241903	0.00712966	0.0275136	0.00971875	0.0154691	0.0626804	-0.0437471	-0.0192062	-0.0290801	0.019901	-0.034743	-0.0213303	-0.011348	-0.027193	0.0538077	-0.0379491	-0.00937842	-0.00446507	0.103947	-0.014662	-0.00325971	-0.0236789	0.00840814	0.00310797	0.053397	-0.0369769	-0.0710752	0.0146443	0.0407056	0.00278065	0.0321786
V538	0.0566558	0.00717347	-0.0169442	-0.0503554	0.0533211	0.00264588	-0.0261487	-0.00942036	0.0135092	-0.0243341	0.0419223	0.00542933	0.0139496	-0.0195083	-0.000139817	0.0297159	0.0156975	0.0277446	0.0243105	-0.00497624	0.0286654	0.0177951	0.0118896	0.0505813	-0.0469394	-0.0291227	-0.0312994	0.00838475	-0.0491609	-0.0168293	0.000279554	-0.00762391	0.0371565	-0.045368	-0.00118122	-0.00912	0.0661785	0.0135119	0.00974593	-0.0258584	-0.000807563	0.00238758	0.0409858	-0.0156142	-0.0675024	-0.000260817	0.0421959	0.042377	0.0353542
V539	0.0572248	0.00840569	-0.0146466	-0.0518373	0.0483521	0.0119195	-0.0323847	-0.00703497	0.00283299	-0.0140347	0.0345806	0.00959902	0.0100214	-0.0100281	0.0115253	0.0347228	0.0219263	0.012056	0.000702708	-0.00425238	0.0477461	0.0127305	-0.00198475	0.0352107	-0.0211188	-0.0374388	-0.0408605	-0.00210547	-0.0372992	-0.00401808	0.00055077	-0.00238667	0.0233617	-0.0363217	-0.0163209	-0.0105828	0.0278192	0.0363911	0.0151178	-0.0176586	-0.00129701	0.0126479	0.0449961	0.000851683	-0.0367354	-0.0138017	0.0518556	0.027576	0.0386634
V540	0.0559751	0.0116226	-0.0120896	-0.0585261	0.0413351	0.0182861	-0.0293084	-0.0149412	-0.0105422	-0.013472	0.0285816	0.00544757	0.00998553	-0.0047519	0.00994818	0.0519653	0.0224849	0.0170444	-0.018306	-0.00533274	0.0370494	-0.00325735	-0.0143048	0.0141667	0.00957847	-0.0640175	-0.031418	-0.00761394	-0.0399816	-0.0094553	0.0222482	0.0036893	-0.000983923	-0.0312147	-0.00746981	-0.0240962	-0.0183386	0.0551141	0.000304698	-0.0139866	0.00167476	0.0054381	0.0299782	0.00412999	0.00642769	-0.00651928	0.0281266	0.0207479	0.0602027
V541	0.0549027	0.0103003	-0.00411917	-0.0671099	0.0363899	0.0154157	-0.0302145	-0.0143433	-0.0014227	-0.0118699	0.0219318	-0.00155066	-0.00424315	-0.00250897	0.0181421	0.0580055	0.00163824	0.0125915	-0.0389744	-0.000829953	0.0212258	-0.0296918	-0.00662513	0.00428529	0.0374341	-0.080367	-0.0346641	-0.00244988	-0.0373066	0.016645	0.0227921	0.000438519	-0.0262788	-0.0289337	-0.0134351	-0.0413199	-0.0578995	0.0681203	-0.0200111	-0.00688757	0.0170871	0.00854213	0.00686145	0.0229137	0.0346777	-0.0202423	-0.00432585	0.0150304	0.0414303
V542	0.0529474	0.011989	0.00211329	-0.0690014	0.0369274	0.0187033	-0.0359675	-0.00432852	0.0042155	-0.00745574	0.0165542	-0.00288805	-0.0191837	0.00657734	0.0160636	0.0432684	-0.0257208	0.0206424	-0.0411379	0.0103353	-0.00891644	-0.0664526	-0.0102999	-3.79098e-05	0.0316807	-0.0828978	-0.0249801	0.000773089	-0.0304336	0.0348915	0.0242237	0.00855182	-0.043101	-0.0124674	-0.026623	-0.0601099	-0.0901831	0.0641747	-0.0252785	0.00781021	0.0352708	0.00673644	-0.00716882	0.0287599	0.0424394	-0.0294455	-0.0199743	0.00571865	0.00897302
V543	0.0513164	0.0134015	0.00979416	-0.072411	0.0308942	0.0249299	-0.0395708	0.013118	-0.00116766	-0.00381205	0.00871538	-0.0105816	-0.0296571	-0.00571048	0.02801	0.0226994	-0.0231813	0.0318784	-0.0270506	0.0228979	-0.0228817	-0.0765499	0.012144	0.00602215	0.0374802	-0.0818576	-0.0338206	0.000110372	-0.0217089	0.0401763	0.0116153	-0.00975456	-0.0503729	-0.0196891	-0.0500394	-0.0608178	-0.099669	0.0619822	-0.0252179	0.0131177	0.0565553	0.0235178	-0.0278564	0.0112871	0.0256336	-0.00686065	-0.055281	-0.0214469	-0.0132623
V544	0.0505489	0.0105641	0.0127564	-0.0765825	0.0243863	0.0363065	-0.0473868	0.019629	0.00719461	-0.00412644	0.000762234	-0.0044869	-0.0263072	-0.0271629	0.0395239	-0.00804133	-0.0184114	0.0456861	-0.00545709	0.0393069	-0.0405499	-0.0680799	0.0323898	0.0261216	0.0223373	-0.068403	-0.0218561	0.00798793	-0.0136256	0.0322284	-0.00466318	-0.00388094	-0.0434134	0.00324862	-0.0511777	-0.0422842	-0.0799927	0.0277143	-0.0352401	-0.0109882	0.0572646	0.0339655	-0.00836674	-0.00577158	0.0130398	0.0129894	-0.06524	-0.046759	-0.0557746
V545	0.0490735	0.00783603	0.0176168	-0.0756329	0.0262926	0.0354598	-0.0564641	0.0209041	0.0156377	-0.0147212	-0.0123915	-0.0032306	-0.0296249	-0.0576789	0.0233058	-0.0222934	-0.009626	0.0612542	0.0331555	0.0304361	-0.0493133	-0.0563228	0.0388547	0.0449384	-0.00957277	-0.0381846	-0.010498	0.0138099	-0.0262445	0.0307137	0.000613061	0.023475	-0.0440869	0.0204486	-0.0559228	-0.0271596	-0.0583002	0.0171279	-0.0602138	-0.0418751	0.0511455	0.0294754	0.0264547	-0.0143272	-0.00275032	0.0259188	-0.0325878	-0.0270495	-0.0739196
V546	0.0491658	0.0059088	0.0173683	-0.0737153	0.0225736	0.0323793	-0.0552714	0.0169172	0.0256428	-0.0103407	-0.0238772	-0.0137846	-0.02338	-0.0611521	0.0203516	-0.0371543	0.0076308	0.0771746	0.0345165	0.0305359	-0.0214712	-0.0479196	0.0250839	0.0549526	-0.0233078	-0.0113607	-0.0145086	0.0235565	-0.0327366	0.0248878	0.00129054	0.0393823	-0.0337893	0.0217128	-0.0617541	-0.00642871	-0.028877	-0.0061943	-0.0486256	-0.061164	0.0237344	0.0226827	0.0643695	-0.00924932	-0.0119003	0.0574161	-0.0228012	-0.00872426	-0.0428135
V547	0.05113	0.00829657	0.0199922	-0.0594009	0.0228699	0.0309814	-0.041337	0.0157057	0.0158918	-0.0162087	-0.0482101	-0.0256478	-0.0157616	-0.0540808	-0.00271901	-0.0411247	0.0318603	0.0814119	0.0346303	0.013036	0.00876776	-0.0383155	0.0139461	0.0269627	-0.0192368	0.00973385	-0.00402473	0.034798	-0.0339017	0.0236622	0.0171362	0.0688312	-0.026455	-0.00226057	-0.0791942	0.00706581	-0.0335045	-0.0203297	-0.0408909	-0.0540026	0.000343964	0.0287154	0.0876315	-0.00082407	-0.0272042	0.0571768	0.0276038	0.0259334	0.00516114
V548	0.0519903	0.011067	0.0238382	-0.0559819	0.0252949	0.0200927	-0.0343139	0.0131989	0.0142953	-0.0322409	-0.0475951	-0.026818	-0.0254362	-0.0327353	0.013084	-0.0253768	0.0294718	0.0565673	0.0331791	-0.00208546	0.0474269	-0.0161867	0.0264795	0.000481471	0.00216618	0.0258172	0.00437936	0.0341603	-0.0261502	0.00947623	0.0363165	0.107439	-0.0410495	-0.013039	-0.0553583	0.00324902	-0.0384822	-0.0150012	-0.00926918	-0.0323842	-0.0156384	0.016551	0.0948374	-0.00367899	0.00406774	0.0397563	0.076316	0.0794522	0.0283233
V549	0.0529127	0.0107626	0.0244955	-0.0530163	0.0188616	0.012838	-0.0312046	-0.00635523	0.0155932	-0.0403571	-0.0460548	-0.0269947	-0.0329091	-5.21407e-05	0.0102058	-0.0118445	0.0377112	0.027851	0.0199444	-0.00916987	0.0855279	-0.0185103	0.0195606	-0.0142544	0.0196586	0.027914	0.00082538	0.0216789	-0.0207936	-0.00131889	0.0588118	0.112596	-0.0328935	-0.0123903	-0.0355734	-0.00376033	-0.00388086	-0.0185411	-0.0172689	-0.00201248	-0.0315256	0.0273502	0.0660153	-0.0239918	0.0448707	0.0111775	0.0723182	0.101213	0.0351158
V550	0.0524219	0.0114509	0.0303741	-0.0529424	0.0203928	-0.00127237	-0.0264533	-0.0176446	0.000969277	-0.0294136	-0.0396188	-0.0278452	-0.0189019	0.0266583	-0.009553	-0.0097923	0.0345806	0.00165362	0.00547234	5.15293e-05	0.117215	-0.0451795	0.0350805	-0.0349135	0.0276267	-0.00503258	0.00796346	0.0174525	-0.0194659	-0.000340625	0.055663	0.112978	-0.0265734	-0.00669168	-0.00950592	-0.000963923	0.010277	-0.0317914	-0.0178886	0.0162913	-0.00194542	0.0623053	0.0209832	-0.0341133	0.0644137	-0.0204692	0.0299165	0.0683496	0.027832
V551	0.0504481	0.0103523	0.0396551	-0.056212	0.0237252	-0.00131934	-0.015538	-0.0101292	-0.0151226	-0.031489	-0.0248118	-0.0120993	-0.0233447	0.0487456	-0.0124068	-0.00819587	0.0295265	-0.00493386	0.00273008	0.0222428	0.132517	-0.0305426	0.0474187	-0.0327858	0.0249635	-0.000147888	0.00519614	0.00509959	-0.0234997	-0.0015205	0.0589036	0.0680573	-0.0256734	-0.0188892	0.0140966	-0.020708	0.00747014	-0.0247932	-0.0112893	0.0400617	0.0432713	0.0785222	-0.0158874	-0.0295427	0.0690089	-0.0404818	0.00612466	0.038175	0.0381887
V552	0.0473662	0.0106294	0.0509521	-0.0558604	0.0350556	-0.00738245	-0.00614233	-0.0166751	-0.0165487	-0.0229979	-0.024961	0.0109323	-0.0226241	0.0518427	-0.00220266	0.00642407	0.0217532	-0.0182007	0.0113377	0.0481985	0.103677	-0.0418861	0.0517388	-0.0484088	0.00587946	0.00332869	0.0145429	0.0221876	-0.013863	-0.0347689	0.0405424	0.0274279	-0.0210966	-0.00541217	0.0314106	-0.0166665	-0.000287111	-0.0340358	-0.0132664	0.0257571	0.0634354	0.0666538	-0.0507591	-0.0355464	0.052639	-0.0513769	-0.00636246	0.00820633	0.0491924
V553	0.0464296	0.0122699	0.0561626	-0.0530794	0.0299125	-0.00200958	-0.00211582	-0.00882795	-0.0318667	-0.0132971	-0.0212237	0.0123246	-0.0168614	0.0476526	0.00809281	0.0094872	0.0127856	-0.0299819	-0.000590304	0.0565632	0.10191	-0.0421344	0.0642293	-0.0300089	0.00762403	0.0181895	0.00895562	0.0313607	0.0166309	-0.0508708	0.00536712	-0.00707292	-0.0114571	-0.0212479	0.0125404	-0.0182073	-0.00731768	-0.0138338	0.00118875	-0.0269999	0.0622476	0.0744072	-0.0838492	-0.0147539	0.0215395	-0.0593241	-0.0121736	-0.0243201	0.0399519
V554	0.0449044	0.0167997	0.0607714	-0.0552674	0.0242827	0.000963357	-0.00830403	-0.00411306	-0.0371483	-0.0129226	-0.00626847	0.0128906	0.00366798	0.0340678	0.0243755	-0.000269376	0.019261	-0.0139021	-0.00816337	0.0685923	0.0552426	-0.0502096	0.0684828	-0.026166	0.00269017	0.0209951	-0.018921	0.0203165	0.0277287	-0.061156	-0.0253289	-0.0292655	-0.0105603	-0.0338521	-0.0101977	-0.0398387	-0.0352983	0.00406218	0.0234731	-0.0653202	0.0315344	0.0397105	-0.0862891	0.0262604	-0.00340245	-0.0645028	0.0207319	-0.00243786	0.051361
V555	0.0432042	0.0210565	0.0615074	-0.0566561	0.0141608	-0.000467106	-0.018439	-0.0122549	-0.0351527	0.00253469	0.0125404	-0.00419368	0.0155612	0.0221362	0.0362189	0.00100084	0.0285981	-0.00132415	-0.0331118	0.0698461	0.0201992	-0.0320242	0.0567477	-0.0546645	-0.000828072	0.045126	-0.0479404	0.0211332	0.0188629	-0.0692129	-0.0631501	-0.0414747	-0.0167829	-0.0482775	-0.0149122	-0.0105616	-0.0121836	0.00954686	0.0521841	-0.0749548	-0.00920958	0.0274982	-0.0338883	0.0308697	-0.00510515	-0.0656219	0.0231308	0.0126913	0.0430152
V556	0.0406892	0.0228892	0.066767	-0.0524972	0.0101991	-0.0040586	-0.0158183	-0.00212607	-0.0471661	0.00353563	0.0109519	0.000243604	0.0365238	0.00437298	0.0370482	0.0273933	0.0373656	0.0196522	-0.0623166	0.0483199	-0.00139187	-0.0201923	0.0176323	-0.0773506	0.00226234	0.0400118	-0.0564109	0.0127461	0.0169035	-0.0796697	-0.0569698	-0.0393576	-0.0419777	-0.0733784	-0.0214195	0.0135281	-0.0102987	-0.00836237	0.0653865	-0.0542434	-0.0262394	0.02157	-0.00595991	0.0223805	0.0170708	-0.0569248	0.0327786	0.0299612	0.0250353
V557	0.0416211	0.0239069	0.0620841	-0.0504916	0.00679034	-0.00259108	-0.0178838	-0.00111316	-0.0363898	0.00511674	0.00528417	-0.00477033	0.0347369	-0.0085287	0.0332318	0.0549345	0.0280977	0.0227059	-0.0813933	0.0190513	-0.000956858	0.00317422	-0.00683834	-0.0942288	0.0205849	0.0316169	-0.0465973	0.000998069	0.00879605	-0.100738	-0.0376477	-0.0219133	-0.0450315	-0.076247	-0.0456588	0.030965	-0.0320445	-0.0123356	0.0427462	-0.0349026	-0.0542461	-0.00829174	0.0385629	-0.0115528	0.037761	-0.0153771	0.0343746	0.0153311	0.0163332
V558	0.0420775	0.0200893	0.0621862	-0.0475728	0.0118788	-0.00692344	-0.0210585	0.00112651	-0.0315907	-0.00810409	0.00693319	-0.0129663	0.0123428	-0.0300781	0.0100797	0.0475625	0.00729196	0.0320835	-0.0789172	-0.00739238	-0.017179	0.02975	-0.0233117	-0.110158	0.0175889	0.0285415	-0.0270992	-0.00301672	-0.0384199	-0.0939256	-0.0112424	0.00418494	-0.0355987	-0.0907869	-0.0481631	0.0459095	-0.0531749	-0.0082748	0.0261894	-0.00345453	-0.0521204	-0.00900851	0.0837556	-0.0280692	0.017976	-0.035867	0.012703	-0.00520159	0.00452687
V559	0.0425983	0.016131	0.0636577	-0.0448784	0.0118914	-0.0037288	-0.029666	0.0114659	-0.0142709	-0.0272359	-0.000624871	-0.00906131	-3.26994e-05	-0.035207	0.00697446	0.0360582	-0.0113741	0.00621187	-0.0495366	-0.02396	-0.0146085	0.0471486	-0.0215467	-0.125345	0.0324185	0.0194655	-0.0273785	-0.00248215	-0.0583724	-0.0929736	0.0116932	0.00501637	-0.0314654	-0.0956853	-0.0588372	0.0464085	-0.0606289	-0.0256655	0.018998	0.0128776	-0.0349146	0.0160976	0.0838368	-0.026283	-0.0142346	-0.0237528	-0.00198659	-0.0294515	0.00287488
V560	0.0435246	0.012771	0.0639522	-0.044783	0.00661044	0.00766331	-0.0295239	0.00930978	-0.012879	-0.0319728	-0.00325166	-0.0139139	-0.0112978	-0.030656	0.011836	0.0200559	-0.0406767	0.00943436	-0.00398542	-0.0406523	-0.020701	0.0659322	-0.0417971	-0.117652	0.0503577	0.0225333	-0.0167446	0.0136781	-0.0550889	-0.0832705	0.0059016	0.0160789	-0.0275331	-0.0793375	-0.0450191	0.0397856	-0.0498879	-0.024801	0.0113776	0.00802456	-0.03319	0.0382	0.0763167	-0.0441599	-0.0318998	0.00150393	-0.00440845	-0.0651622	0.0148357
V561	0.0436001	0.00925626	0.0692724	-0.048951	0.0022912	0.0123873	-0.0410511	-0.00608623	-0.00834396	-0.0327941	-0.0123893	-0.0110454	-0.0251877	-0.00822749	0.0200888	0.00727389	-0.0586047	0.000613936	0.0301139	-0.0377726	0.00501374	0.077621	-0.0108358	-0.0847762	0.055852	0.015133	-0.00745203	0.0263108	-0.0457409	-0.0433693	-0.00966328	0.0162893	-0.00119417	-0.0310698	-0.0181032	0.0302512	-0.0110741	-0.0181698	0.00111541	0.0228761	-0.0196194	0.0546569	0.0320725	-0.0425796	-0.0550403	0.0247803	-0.0283575	-0.0921677	0.0158484
V562	0.0440812	0.00577464	0.0717961	-0.0474666	0.000344783	0.00886922	-0.0389538	-0.0195228	-0.00105037	-0.0360421	-0.0224336	-0.0217551	-0.0340023	0.0186746	0.0240859	-0.010721	-0.0622704	0.00267699	0.0478139	-0.022436	0.0080664	0.0659789	0.00487425	-0.0467414	0.0374702	0.0366734	0.0139529	0.0348915	-0.0275681	0.00266826	-0.0200281	0.0319898	0.0369431	0.0325503	-0.00163121	0.0194296	-0.00620469	-0.0064213	-0.0329267	0.0272957	0.0110841	0.0439537	-0.00232212	-0.0459476	-0.0694367	0.0355378	-0.00982144	-0.0764593	-0.0132587
V563	0.0445567	0.00706903	0.0728737	-0.0437228	0.00235513	0.0021728	-0.0274041	-0.0034464	-0.0058058	-0.0206881	-0.00441563	-0.0367022	-0.0253205	0.0326367	0.0140309	-0.0252381	-0.0435715	0.00651475	0.0446732	-0.0155978	0.0156359	0.0439656	0.0223385	-0.0163844	0.0197807	0.0365521	0.00216703	0.031685	0.00821429	0.0331933	-0.0236797	0.0423123	0.051647	0.0292355	-0.00809912	0.0251291	-0.00680111	0.0279528	-0.0460609	0.0325836	0.0145845	0.059289	-0.0283287	-0.0311443	-0.0869226	0.0409555	0.0201074	-0.0644595	0.0107411
V564	0.0453186	0.0104458	0.0695626	-0.0395468	0.000619836	0.00450564	-0.0286877	-0.0100803	-0.000545122	-0.0109924	0.00476363	-0.0260836	-0.0184326	0.0413175	0.0158829	-0.0250571	-0.00721453	0.000302004	0.0152731	0.00224933	0.0143533	0.0258008	0.0477439	0.00345358	0.0225366	0.0463097	-0.00448599	0.026463	0.0451565	0.0487801	-0.0139683	0.0582065	0.0680211	0.0214839	0.00233965	0.0243079	-0.0056961	0.049007	-0.0523656	0.0280639	0.0225073	0.0501212	-0.0206257	-0.00945274	-0.0904431	0.0375525	0.0441749	-0.0529343	0.0134082
V565	0.044071	0.0128674	0.0704938	-0.0371856	0.0143056	0.00111658	-0.0189587	-0.0109828	-0.00496195	0.0032169	0.022543	-0.0260381	-0.0332198	0.0347801	0.0124606	-0.00569035	0.0217714	-0.00400256	0.00907519	-0.00514219	0.0200221	0.0175431	0.0567592	0.0325011	0.0119136	0.0383077	-0.0309666	0.0221657	0.0868983	0.0621229	-0.00711383	0.0586436	0.0548336	-0.00366351	-0.0163505	0.0227553	-0.00509766	0.0727291	-0.0512461	0.0254735	0.00229375	0.00982289	-0.00758915	0.0252365	-0.0800968	0.0067064	0.0883252	-0.020502	0.0160839
V566	0.0442866	0.012056	0.0678208	-0.0412994	0.0212236	-0.00999108	-0.0290088	-0.00378868	0.00302027	0.0164829	0.0466572	-0.0142973	-0.0360976	0.0281191	0.00274161	0.0221222	0.0287074	-0.0196448	0.00295213	-0.0146029	0.0237648	-0.00797218	0.0561787	0.0420114	-0.0144342	0.0147503	-0.0661377	0.00745939	0.104865	0.0622787	-0.00782671	0.0342617	0.0465997	-0.0119679	-0.0188114	0.0414097	0.013363	0.055417	-0.0289259	0.0173585	-0.00253433	-0.00764862	-0.00962475	0.0306863	-0.0428989	-0.00518441	0.0845049	-0.0396284	0.0203199
V567	0.0439411	0.0127466	0.0711977	-0.0391021	0.0175578	-0.0109438	-0.0206153	-0.00573826	-0.000161783	0.0288079	0.0455068	-0.0095869	-0.0201961	0.00112399	0.000328984	0.0438199	0.0416486	-0.0226943	-0.00613621	-0.00495666	0.0178973	-0.0332519	0.0428809	0.0465537	-0.0290761	-0.0184204	-0.0743752	0.00887367	0.0852251	0.05692	-0.00944462	0.015687	0.0275022	-0.0167392	-0.00447121	0.0530006	0.0180916	0.0250878	-0.0174636	0.0270583	-0.0195935	-0.0286267	0.000482015	0.0416139	-0.0225706	-0.0345079	0.0490971	-0.0584855	0.0405702
V568	0.0440677	0.0121825	0.0728428	-0.0353889	0.0236688	-0.0155615	-0.0201711	-0.00772549	-0.0072879	0.0262489	0.0370091	-0.000912519	-0.0255424	-0.0257269	-0.00798853	0.061628	0.0312433	-0.0225412	0.0130648	0.00153538	0.0211072	-0.0274024	0.0375481	0.0383338	-0.033737	-0.01207	-0.0642003	0.0151603	0.0527257	0.0546506	-0.0196615	-0.0106039	0.0107841	-0.0298181	0.00982323	0.0330569	0.00162696	0.0116356	-0.00933766	0.0279484	-0.0236284	-0.0260897	0.0238506	0.0269805	0.00756468	-0.0434632	0.0465895	-0.055664	0.060306
V569	0.0424082	0.0138882	0.0790141	-0.027946	0.0241093	-0.0104276	-0.0150921	-0.0150854	-0.00788644	0.0226037	0.0248786	-0.00802092	-0.0214598	-0.049614	-0.00440404	0.0686279	0.00591288	-0.0312921	0.0237387	0.0105185	0.00805038	-0.00987759	0.01234	0.0330341	-0.0466447	-0.0123057	-0.0488052	0.020971	0.00810155	0.0244066	-0.0196768	-0.0327548	-0.0046949	-0.0110549	0.0236292	0.0329749	0.00565093	-0.014504	-0.0239138	0.0214224	-0.0408148	-0.0202744	0.0197705	0.0141377	0.0443112	-0.0425483	0.0511275	-0.0514012	0.0784718
V570	0.0424802	0.0115717	0.0812093	-0.0188395	0.016306	-0.00400445	-0.0121241	-0.0254449	-0.0173866	0.0291537	-0.0116313	-0.016434	0.00185908	-0.0632176	-8.46496e-05	0.0614504	0.00679333	-0.026481	0.0501306	0.013761	0.00308664	0.00609325	0.00779585	0.00401978	-0.0318782	-0.00223392	-0.0299996	0.0208652	-0.00702614	-0.00495321	-0.0400428	-0.0435615	-0.0125411	0.0366015	0.0256575	0.0332671	0.0122443	-0.0182815	-0.0358985	-0.00514644	-0.0366383	-0.0222639	0.021405	0.021758	0.0848513	-0.016581	0.0504932	-0.0493696	0.0619935
V571	0.0425945	0.0119942	0.0826151	-0.015934	0.00906135	0.00346	-0.0151423	-0.0132034	-0.026756	0.0233285	-0.0314158	-0.0176248	0.014157	-0.0515624	0.00462271	0.0356663	-0.0114204	-0.00799052	0.0615993	0.0184409	-0.0151058	0.0163776	0.0139141	0.0101281	-0.0203581	0.00999417	0.00560217	0.0132883	0.00546538	-0.0066093	-0.0431925	-0.0539154	-0.0191177	0.0852952	0.0440163	0.0279361	0.0264646	-0.00462307	-0.012363	-0.0367798	-0.0192182	-0.0287834	0.0278499	0.0210962	0.0971414	0.0293609	0.0756185	-0.0232506	0.0143225
V572	0.0417544	0.0119786	0.0827657	-0.0112716	0.00588162	0.00641195	-0.0134848	-0.00248213	-0.00976866	0.0154608	-0.0383567	-0.0239793	0.033071	-0.0164164	0.0176317	0.0128547	-0.00728775	0.011303	0.0588403	0.0145268	-0.0282364	0.023121	0.0157556	-0.00234137	-0.00747359	0.00905145	0.0109795	-0.00551179	-0.00286975	-0.00357582	-0.046224	-0.0347442	-0.00947875	0.112908	0.0561547	0.0651748	0.0192576	-0.0151994	0.0130219	-0.0462636	-0.0133569	-0.0224526	0.0343295	-0.0142696	0.109936	0.0504958	0.0998166	0.016457	-0.0119025
V573	0.0424179	0.0115665	0.0809201	-0.00676021	0.000176671	0.00817822	-0.0263632	0.00472268	0.00307424	0.00557182	-0.0307131	-0.030372	0.04176	0.0071794	0.0226248	-0.00376816	-0.00665985	-0.00281459	0.0315872	0.00926756	-0.0332674	0.0396196	0.0189138	-0.025543	0.0108112	0.026139	0.0130772	-0.0155009	0.00810866	0.00120127	-0.035903	-0.0180632	0.0136732	0.124604	0.040883	0.106258	0.0235209	-0.0244088	0.0320214	-0.0234345	0.00388655	-0.00947058	0.040417	-0.0489972	0.103209	0.0446825	0.087536	0.0052405	-0.0144755
V574	0.0432576	0.0122181	0.0790853	-0.000473767	0.0075804	0.0131325	-0.0282599	0.0248726	0.01103	-0.0166793	-0.0184126	-0.0172032	0.0334245	0.0199349	0.0315149	-0.0252808	0.00696593	-0.00305834	0.00770124	-0.0140629	-0.0549862	0.0421031	0.00574873	-0.0195869	0.0253803	0.0160732	-0.00459746	-0.030527	0.0209488	0.014692	-0.0130337	-0.0146717	0.0246555	0.114615	0.0119905	0.106425	-0.0220105	-0.0163778	0.0401274	-0.0220848	-0.00149744	-0.00513802	0.0526228	-0.0506922	0.0704307	0.0509918	0.0790205	0.00172939	-0.00265965
V575	0.0443667	0.0125194	0.073329	0.00165737	0.015615	0.0154709	-0.0446024	0.0261717	0.0190221	-0.0178379	0.00272962	-0.0165705	0.0267781	0.0312117	0.0434119	-0.0350936	-0.00013615	-0.0245249	-0.000677766	-0.0359576	-0.0723442	0.0480371	0.0117631	-0.025019	0.0251501	0.0363876	-0.0243136	-0.0351222	3.5293e-05	0.000637659	0.016693	-0.013262	0.0433184	0.0839745	-0.01125	0.108389	-0.0112116	-0.0225982	0.0542882	-0.0386153	-0.0147689	0.0136291	0.0556356	-0.055341	0.024321	0.00917633	0.0605494	-0.0109511	-0.00612564
V576	0.0438627	0.011355	0.0738334	0.00289389	0.013236	0.0134035	-0.0620619	0.0176856	0.00777946	-0.0212225	0.0198961	-0.0170764	0.0130066	0.0325202	0.0389165	-0.0234834	-0.0117419	-0.0417825	-0.00828942	-0.0603059	-0.0874879	0.0208474	-0.00134875	-0.0148322	-0.00479677	0.0320712	-0.0501521	-0.0291204	-0.0248547	-0.00164613	0.0274135	-0.0174234	0.0303881	0.0319608	-0.0279119	0.0727914	-0.00241087	-0.0304678	0.0683085	-0.0493153	-0.00991331	0.0405307	0.0613889	-0.0366687	-0.0155077	-0.0570049	0.0258557	-0.0226429	-0.0074105
V577	0.0423313	0.0112964	0.0739979	-0.00161603	0.0170972	0.0174406	-0.0711549	0.000424186	-0.00306979	-0.0148813	0.0386851	-0.0143317	-0.0032476	0.0263924	0.0278676	0.0134498	-0.0435839	-0.0572113	-0.00184308	-0.0829751	-0.078905	0.0193456	0.00184063	-0.0242282	-0.0231231	0.0269558	-0.0752208	-0.0105105	-0.0259663	-0.00111037	0.05221	-0.0295664	0.00398502	-0.0142341	-0.0370425	0.0124683	0.033147	-0.0477158	0.05281	-0.0307374	-0.0213915	0.0333542	0.0531349	-0.0205777	-0.0241414	-0.0617781	0.00550097	-0.0147266	0.015072
V578	0.0398234	0.00946929	0.0758448	-0.00347905	0.0203202	0.00910614	-0.0788564	-0.0276999	-0.0159305	0.00115924	0.0440769	-0.00658726	-0.0153851	0.0176281	0.00734492	0.0200559	-0.0748038	-0.0247655	0.00875334	-0.0862777	-0.0573152	0.0160516	-0.0126385	-0.0232345	-0.0500213	0.0198775	-0.0848861	0.0058916	-0.0446312	0.0131256	0.0427427	-0.0438516	0.00837739	-0.0279753	-0.036247	-0.0257012	0.0392642	-0.0548357	0.0396499	-0.0118201	-0.0342901	0.0382282	0.0564508	-0.015093	-0.0316347	-0.0688347	-0.0352861	-0.0182389	0.0150388
V579	0.0389734	0.00487884	0.0788567	-0.00033542	0.0231754	0.00407044	-0.0872399	-0.0314713	-0.0241925	0.00753797	0.0294289	0.00438275	-0.0129664	0.0111775	-0.0139854	0.0148792	-0.0725295	-0.00671511	0.03785	-0.0646413	-0.0273483	0.0263811	0.0143301	-0.028444	-0.0664886	0.00642843	-0.0768799	0.0204469	-0.0551843	-0.0110079	0.0724395	-0.0524353	0.0249158	-0.0261302	-0.022454	-0.0640163	0.0332901	-0.0436737	0.00864436	-0.00118435	0.00127035	0.0262935	0.0271176	-0.0290946	-0.044434	-0.0403082	-0.0575936	0.00176377	-0.00596723
V580	0.0411103	0.00453154	0.0792725	0.00160524	0.0230411	0.0125505	-0.0735566	-0.0158708	-0.0198077	0.0134792	0.00394803	0.00801567	-0.0154243	0.00692001	-0.0240908	0.0086616	-0.0569438	0.0183706	0.0503269	-0.0723259	-0.0202627	0.0193678	0.0157189	-0.031856	-0.0612108	0.00998669	-0.0486044	0.0298454	-0.043792	-0.0329752	0.0614612	-0.0325285	0.0148544	-0.0166699	-0.0207392	-0.0644947	0.0110174	-0.0232766	-0.0227733	-0.000178802	0.0265766	0.0213614	0.0168282	-0.0660787	-0.0339939	0.0143097	-0.05624	0.00612655	-0.0256156
V581	0.0422462	0.00491465	0.0820448	0.00251716	0.0277835	0.0135858	-0.0568438	-0.00915846	-0.0109274	0.0240487	-0.00500246	0.00305858	-0.00788323	0.0142894	-0.0319201	0.0118082	-0.0353951	0.0437968	0.048272	-0.0510668	-0.0117034	0.00615151	0.0147357	-0.0259743	-0.0421415	0.0161634	0.0136339	0.0337287	-0.0287954	-0.0350591	0.0419698	-0.0229266	0.0253796	-0.00184425	-0.013539	-0.0591523	0.00706315	0.00129642	-0.0156938	-0.0128905	0.0364567	0.0136362	-0.00317205	-0.0711168	-0.0259913	0.0656998	-0.0308307	0.0326342	-0.0117507
V582	0.0432697	0.00251013	0.0800499	0.00191108	0.0226414	0.0113378	-0.0398823	0.00450584	-0.00857527	0.0364534	-0.0120646	0.00771186	-0.0044291	0.0231337	-0.0227442	0.00983382	-0.0241347	0.0572453	0.0353812	-0.0325163	-0.0182361	-0.0043231	0.0121845	-0.0314376	-0.0253918	0.0373593	0.052035	0.0420624	-0.00876691	-0.0372648	0.0192825	-0.00715314	0.00217541	0.0317023	0.00809707	-0.0464633	-0.00931054	0.00975598	0.00738774	-0.0201679	0.0458628	-0.0100801	-0.0196323	-0.0845382	-0.0293424	0.0987557	0.0110043	0.0340843	-0.0314074
V583	0.0445029	0.00421926	0.0803131	0.00149109	0.0228518	0.0110162	-0.0213736	0.0109374	-0.00613133	0.0390035	-0.00587582	0.00253908	-0.0121886	0.0438486	-0.0103863	-0.0179676	-0.0175816	0.0784706	0.0135293	-0.0193615	-0.0359438	-0.0335579	0.00948595	-0.00687711	-0.0292558	0.0460847	0.0606699	0.0284632	0.0143988	-0.0421339	-0.00300473	-0.00345484	0.00653401	0.0412287	-0.000331073	-0.023258	-0.00837198	-0.00920052	0.000462396	-0.0116758	0.0408929	-0.0253467	-0.0467995	-0.0489126	-0.0125428	0.104613	0.0295826	0.0265096	-0.000692872
V584	0.0444569	0.00562378	0.0793446	0.00549791	0.0164645	0.0153746	-0.0222665	0.0211031	-0.0124402	0.0271594	0.000517211	0.0213384	-0.0126173	0.0581691	-0.0101357	-0.0227658	-0.00764763	0.0748991	-0.00441026	-0.0222083	-0.0582152	-0.0566113	0.0199468	0.0236499	-0.0219119	0.0517626	0.0590992	0.0220285	0.00417488	-0.0452176	-0.0141366	0.0191712	0.00101689	0.0411813	-0.00291941	0.00089838	-0.00208155	-0.0304261	0.0108693	-0.00596356	0.0340861	-0.033117	-0.0466986	-0.034556	0.00331506	0.0801205	0.0348693	-0.00765734	0.0262253
V585	0.0425749	0.00879839	0.0808321	0.0164329	0.0162802	0.022099	-0.0249424	0.00658736	-0.0151811	0.0156099	0.00267019	0.0178172	-0.0346538	0.0508579	-0.00567468	-0.0355965	0.0144191	0.0617829	0.00129096	-0.0119925	-0.0710881	-0.0603826	0.0321717	0.0563352	-0.0121177	0.0676447	0.0507004	-0.00287646	0.0115346	-0.0297137	-0.0430948	0.0392418	0.0153454	0.0369925	-0.0236114	-0.0134542	0.0135243	-0.0234981	-0.013306	0.0262826	-0.0173555	-0.0238065	-0.0284834	-0.00699312	0.00426513	0.0378236	0.0244841	0.00034237	0.0401788
V586	0.0400357	0.0108493	0.0817291	0.0226192	0.0196432	0.017368	-0.0398112	0.0129321	-0.0118065	-0.000402195	0.00019801	0.0250148	-0.0525759	0.0503119	-0.0195042	-0.041147	0.0176784	0.0285881	0.034106	-0.0069198	-0.0752136	-0.0620787	0.0559772	0.0614556	-0.0231673	0.0508315	0.0185167	-0.0360592	0.0204238	-0.0169514	-0.0411858	0.0357515	0.00952573	0.0323976	-0.0517564	-0.0243574	0.0292766	-0.0107221	-0.0382522	0.0383806	-0.0247842	-0.0109074	-0.0404685	0.01067	-0.0096218	0.0111523	0.0322692	-0.00220973	0.0400041
V587	0.037282	0.0145437	0.0812549	0.0272277	0.0266783	0.00947486	-0.0415397	0.0124019	-0.00120018	-0.00588877	-0.0137158	0.0268574	-0.0601913	0.038422	-0.00276576	-0.0357826	0.0305975	0.00935761	0.042304	0.00762157	-0.0798622	-0.0477497	0.0671269	0.0700023	-0.0292489	0.0349946	-0.0156513	-0.066957	0.0157969	-0.0150383	-0.0264112	0.0246533	-0.0111316	0.0422045	-0.0579042	-0.0361928	0.0183416	0.0154637	-0.0445075	0.0639194	-0.0482684	-0.019375	-0.0115143	0.0438915	-0.0130376	-0.000967992	0.0105411	-0.00593873	0.0229628
V588	0.0371238	0.0147211	0.0776174	0.0292452	0.0348897	0.00539678	-0.0472858	0.0139563	-0.00553118	-0.0182017	-0.0317124	0.0371612	-0.0561115	0.0402745	-0.00535396	-0.0255862	0.0255249	0.0218927	0.0629294	0.00895315	-0.0579459	-0.0359593	0.0836732	0.0534102	-0.0234977	0.0124355	-0.0422561	-0.0866483	0.0314894	0.021738	-0.0219179	-0.00807276	-0.0296464	0.0452978	-0.0624092	-0.0477694	0.0139787	0.0302012	-0.0416671	0.0532948	-0.0529957	-0.01693	-0.0037003	0.0377624	-0.030179	-0.0154059	0.0055088	-0.00617626	0.00639905
V589	0.0379088	0.0146508	0.0798756	0.0324916	0.0345008	0.00440905	-0.0471111	0.0168729	-0.00737608	-0.0264747	-0.0231111	0.0378313	-0.0429589	0.0179405	-0.00835714	-0.0209143	0.0233069	0.0164415	0.0610803	0.00788779	-0.0377188	-0.0256167	0.0774858	0.0403037	-0.0209687	-0.0293498	-0.0609102	-0.0830881	0.031983	0.0468243	-0.0221905	-0.0218605	-0.0253797	0.0375804	-0.0302519	-0.0448704	-0.00879132	0.0211668	-0.0314914	0.0284466	-0.0276696	-0.00501602	-0.00512509	0.0286128	-0.0438884	-0.020108	-0.00832207	0.0332065	6.47783e-05
V590	0.0404012	0.0128657	0.0795626	0.0347746	0.0298806	0.00482807	-0.0320136	0.0103899	-0.00779085	-0.0245671	-0.0183437	0.0255103	-0.0302956	0.00733629	-0.0241992	-0.0186164	0.0221954	0.0140247	0.0415931	0.00331404	-0.0160806	0.00858171	0.0548964	0.00990976	0.0101599	-0.0559918	-0.0628695	-0.0776198	0.0373503	0.0480303	-0.016496	-0.0298414	-0.0171695	0.0225807	-0.0202997	-0.0326145	-0.0361155	0.016605	-0.0263595	0.00600958	0.0164865	-0.00847076	0.0184322	0.019503	-0.0467115	-0.0271812	-0.0081333	0.0423322	-0.00333778
V591	0.0434234	0.0141339	0.0763577	0.0360312	0.0199384	0.0170129	-0.0226898	-0.000997836	-0.0183366	-0.0257024	0.00688612	0.0216976	-0.0240347	-0.00626102	-0.0179946	-0.0187864	0.0134225	-0.0132494	0.026407	0.0180702	-0.0134692	0.0144956	0.0274967	0.0126312	0.0357972	-0.0382819	-0.0577045	-0.0574187	0.0480827	0.040797	-0.0108403	-0.0323861	-0.0107911	0.0171068	-0.00796445	-0.0342004	-0.0476206	-0.00292575	-0.0272823	-0.00872396	0.0501814	-0.0104623	0.0328874	-0.00158142	-0.0513919	-0.0045253	-0.0307368	0.0390798	-0.0142655
V592	0.0453331	0.0120314	0.0765311	0.0355536	0.00620033	0.0281271	-0.00376053	0.00353527	-0.0258481	-0.01561	0.0206294	0.0020595	-0.00748648	-0.00929233	-0.0231153	-0.00939284	0.00594356	-0.0143619	0.00932915	0.00802679	-0.00855222	0.0110443	0.00386455	0.00261854	0.0357799	-0.0012813	-0.0267292	-0.0389523	0.0467199	0.0134347	-0.00993323	-0.0393497	-0.0199373	0.00395025	-0.0106438	-0.0124883	-0.0600333	-0.00309607	-0.0114839	-0.0310711	0.0941483	-0.00379046	0.0417111	-0.0456113	-0.0402243	-0.00852633	-0.0282887	0.0296191	-0.0535898
V593	0.0449174	0.00943786	0.0755085	0.0321223	-0.0115556	0.0299837	-0.0174381	-0.0154346	-0.0302968	-0.00628248	0.0394502	-0.0234938	0.009041	-0.031423	-0.0263133	-0.00364061	-0.00813683	-0.0487388	-0.000493163	0.00600702	-0.00820749	-0.00222548	0.00150209	-0.0196383	0.0332878	0.0388519	0.0209074	-0.025845	0.0310541	-0.0300954	-0.00324251	-0.0252519	-0.01653	-0.0121472	-0.0151464	-0.00775393	-0.056264	-0.0237062	0.0149687	-0.0218552	0.107989	-0.000169008	0.0298846	-0.0593497	-0.00525798	-0.0085169	-0.0170123	-0.0203203	-0.0653905
V594	0.0409294	0.00774608	0.0796505	0.0298814	-0.0181498	0.0350105	-0.0217871	-0.0234421	-0.0326696	0.00160096	0.0652892	-0.0340223	0.00637651	-0.032559	-0.0213496	-0.0102797	-0.00948698	-0.0511052	-0.0174775	0.011102	-0.0149986	-0.0119002	-0.0222058	-0.00873695	0.023215	0.0832454	0.0315994	-0.0110795	0.0418408	-0.0281406	-0.00411376	-0.00754394	-0.0276207	-0.0100387	-0.0149484	-0.00748913	-0.0656006	-0.00663338	-0.00328047	-0.043944	0.0944895	-0.0257099	0.0343864	-0.0341298	0.0227587	0.00611627	-0.0114911	-0.066037	-0.0545514
V595	0.0370702	0.00844865	0.0817458	0.0263744	-0.0109474	0.0288723	-0.0415741	-0.0221706	-0.0367906	0.00731628	0.0908996	-0.0243527	0.0104169	-0.0479546	-0.0107994	-0.0169079	-0.0155399	-0.067818	0.016611	0.0001553	-0.0257772	0.00903755	-0.019593	-0.0204206	-0.00329038	0.0963386	0.0371156	-0.0217384	0.042172	-0.0147891	0.00505206	0.00330887	-0.0213527	0.00332258	-0.0206312	0.00897	-0.0651329	-0.00588815	-0.0305644	-0.0265234	0.0454701	-0.032337	0.0111652	-0.00772466	0.061464	0.0125542	-0.0137171	-0.0841079	-0.040681
V596	0.0354411	0.00943782	0.0838361	0.0315247	-0.00275211	0.0228253	-0.060637	-0.0230832	-0.0316514	0.00504457	0.0860619	-0.00792347	0.020462	-0.0428751	0.0172064	0.00584391	0.00847613	-0.0511663	0.039432	0.00526655	-0.0364019	0.00661279	-0.0203639	0.00511726	-0.0293886	0.0856276	0.0332523	-0.0328099	0.0358673	0.0098822	-0.0114045	0.0164418	-0.0268321	0.0159687	-0.0184551	0.00836714	-0.0529799	0.0142387	-0.0447492	-0.0258772	-0.0032382	-0.0301692	-0.0171665	-0.00536932	0.063022	0.00212633	-0.0277661	-0.0702233	-0.025333
V597	0.0347229	0.0111846	0.0844809	0.033229	3.59634e-05	0.0200038	-0.0588853	0.00353544	-0.0201109	-0.000460409	0.0818623	0.0178162	0.0202116	-0.0447221	0.0378479	0.0229639	0.0265747	-0.0591203	0.0472318	0.010262	-0.0404892	0.0140589	-0.00490885	0.00487034	-0.0456039	0.0518998	0.0283183	-0.0394343	0.0203713	0.0384822	-0.0280398	0.0183723	-0.0392246	0.010593	-0.00941038	0.0035187	-0.03342	0.0408414	-0.0446325	0.00441662	-0.0437777	-0.0186768	-0.0424671	-0.00111487	0.0570744	-0.0097323	0.00268655	-0.0604889	-0.00270692
V598	0.0335724	0.0137497	0.0867573	0.0310263	0.0050481	0.0118845	-0.0523144	0.0152362	0.00131892	-0.00624292	0.0704597	0.024963	0.00434269	-0.0458312	0.066083	0.0392227	0.0286017	-0.0350807	0.0547094	0.0109086	-0.0467492	0.0039947	-0.0134618	0.0171298	-0.0489358	0.0283918	0.0235202	-0.0550868	0.0110049	0.0578512	-0.0422701	0.00849921	-0.0414286	0.0187995	-0.0185141	0.00313693	-0.0272018	0.0432883	-0.0111106	0.0188995	-0.0690782	0.00411685	-0.0523038	0.0165215	0.0502978	-0.000342109	0.00616544	-0.0387838	0.00867181
V599	0.0320363	0.0151996	0.0878403	0.0286729	0.0175241	0.0106947	-0.0559264	0.0273411	0.00306875	-0.00566506	0.0623019	0.027837	0.00677247	-0.0483785	0.0781874	0.0274546	0.0171399	-0.00406112	0.0634833	0.013481	-0.0376378	0.00817612	-0.036133	0.0201884	-0.0635201	-0.00351774	0.0129478	-0.054018	-0.0137778	0.0508711	-0.0363032	-0.00188317	-0.0422281	0.0206612	-0.0104241	-0.0279693	-0.0110375	0.0483891	0.0180667	0.00745192	-0.0549398	-0.00335474	-0.0593629	0.0178776	0.0402902	-0.00276653	0.0317824	-0.019703	0.00870413
V600	0.0348259	0.0171182	0.0855434	0.0314565	0.0142341	0.0150056	-0.0536719	0.0411897	0.00865872	0.000801365	0.0404982	0.0385381	0.000263474	-0.0411459	0.0745935	0.0166817	0.0132125	0.0155307	0.044659	0.010114	-0.0338235	0.0180753	-0.0457997	0.0167423	-0.0535934	-0.0157825	-0.0215212	-0.0417233	-0.0223821	0.0315333	-0.0387414	-0.00909152	-0.0535939	0.0240406	0.00939002	-0.0408909	-0.000787835	0.0394318	0.0269101	0.0165711	-0.0364087	-0.0156547	-0.0609153	0.0317053	0.018489	0.00582141	0.01959	-0.0100964	0.00925024
V601	0.0361164	0.0170764	0.0875462	0.029306	0.0175944	0.0255787	-0.0516947	0.0444484	0.0115231	0.00198349	0.0204996	0.0239317	-0.00402426	-0.0384944	0.0431649	0.00659696	0.0311363	0.0319908	0.0411906	0.00192478	-0.0297574	0.0306574	-0.0505379	0.00679779	-0.0338585	-0.00907972	-0.0370303	-0.0335345	-0.0316847	0.0073616	-0.0445712	-0.0345737	-0.0400659	0.0152818	0.00980414	-0.0338683	0.007882	0.0248875	0.036208	-0.00834798	-0.00746565	-0.0159057	-0.059786	0.0308791	-0.0216697	0.0210665	-0.0148351	-0.00711405	0.00881061
V602	0.0389305	0.0157274	0.0844913	0.02949	0.0199681	0.0329454	-0.0608965	0.0556097	0.00980753	0.00772477	0.0124858	0.00414958	-0.00522757	-0.0319336	0.00522428	-0.00218264	0.0364977	0.0103529	0.0309642	-0.0197349	-0.0247099	0.0410984	-0.042367	-0.020075	0.000803985	0.0136768	-0.045697	-0.0174563	-0.0169632	-0.000273932	-0.0517952	-0.0326413	-0.0361671	0.0167549	0.0223368	-0.0217912	0.0194416	0.0238401	0.055183	-0.0240515	0.00100006	-0.0137075	-0.0393297	0.0170045	-0.0460616	-0.000853074	-0.020927	-0.0219012	0.00036058
V603	0.0396356	0.0176137	0.0838916	0.0291051	0.0272498	0.0363218	-0.0658204	0.0591885	0.00908494	0.013123	0.00889742	-0.0116652	-0.015753	-0.014764	-0.00702133	-0.0213445	0.0484705	-0.00713159	0.0203911	-0.0150519	-0.0272826	0.0341259	-0.0280719	-0.0307318	0.0124735	0.0198516	-0.0271558	-0.00688079	-0.00282449	-0.00257271	-0.0424341	-0.0323372	-0.0122701	0.01681	0.0201502	-0.00888274	0.00970782	0.0113033	0.0527376	-0.0194803	-0.00242014	-0.00814307	-0.0152365	0.0259434	-0.0496752	0.0125671	-0.0371676	-0.0111466	0.00864428
V604	0.0397274	0.014427	0.0822096	0.0289652	0.0322645	0.0389047	-0.0674672	0.0655287	0.0110555	0.0212197	0.0177657	-0.00897887	-0.0201501	0.0117432	-0.0230934	-0.026294	0.0545827	-0.0321799	-0.00472072	-0.0241151	-0.0228318	0.0223095	-0.0349233	-0.0293689	0.007702	0.0128923	-0.00504617	0.0132623	-0.00558596	-0.0136001	-0.0225631	-0.0289394	-0.00697935	0.0115258	0.0314284	-0.000430492	0.0104841	0.0163158	0.0673869	-0.0205293	0.0103612	-0.0141848	-0.00303711	0.0228846	-0.0408729	0.0150378	-0.0376615	-0.00591122	0.0163599
V605	0.0377269	0.0143977	0.0810031	0.0312709	0.0364351	0.0337843	-0.0701493	0.0598324	0.00664155	0.0246337	0.0211118	-0.0052377	-0.0120065	0.0176829	-0.036911	-0.0351904	0.0698692	-0.0354817	-0.0161851	-0.0346898	-0.0293887	0.00221098	-0.0252899	-0.0381803	-0.00558851	0.00983777	0.0100078	0.0243465	-0.00421113	-0.0027551	-0.0120767	-0.0297439	-0.0138042	0.0180257	0.029245	0.00177942	0.0165099	0.015801	0.0630373	-0.0146939	0.0019374	-0.0325034	0.000756875	0.0323823	-0.0136905	-0.00391779	-0.0180928	0.0193946	0.0310689
[truncated: 51 more columns]
