# Supplementary material for: Spectral features of nuclear DNA in human sperm assessed by Raman Microspectroscopy: Effects of UV-irradiation and hydration
Source: PLoS One. 2018 Nov 20;13(11):e0207786. doi: 10.1371/journal.pone.0207786 (PMC6245842; doi:10.1371/journal.pone.0207786)
Supplement: S5 File — Complete set of the PC loadings associated to the Principal Component Analysis concerning the comparison of the spectra of sperm populations (control/UV exposed) evaluated in dried conditions (S5D Fig). (XLSX) [file pone.0207786.s017.xlsx]

## Sheet: Sheet1
	PC1	PC2	PC3	PC4	PC5	PC6	PC7	PC8	PC9	PC10	PC11	PC12	PC13	PC14	PC15	PC16	PC17	PC18	PC19	PC20	PC21	PC22	PC23	PC24	PC25	PC26	PC27	PC28	PC29	PC30	PC31	PC32	PC33	PC34	PC35	PC36	PC37	PC38	PC39	PC40	PC41	PC42	PC43	PC44	PC45	PC46	PC47	PC48	PC49
V1	-0.0185278	0.0353572	0.0362417	0.0590421	-0.112038	0.000147948	-0.0212424	0.00327327	-0.065747	0.0173041	-0.160606	0.0479672	0.0455712	-0.039272	-0.0643255	0.0179638	0.17449	-0.0380684	0.117147	0.0255492	-0.0138925	-0.0662375	0.0863391	-0.00399098	0.00610465	0.0255727	-0.211611	-0.0942197	-0.060263	-0.0214175	-0.0115796	-0.0597706	-0.0907008	-0.161707	-0.0339858	-0.142018	-0.0554691	-0.104541	0.0222931	-0.101364	-0.0150704	0.0199353	0.0578065	-0.0662409	0.0490071	0.097114	-0.0699519	0.0765532	0.0160388
V2	-0.0193947	0.0344372	0.0392814	0.0551848	-0.113125	-0.0129206	-0.0288041	-0.0292131	-0.0841444	-0.00751757	-0.152052	0.112676	0.0272875	0.0203578	-0.0882157	-0.0574306	0.20915	-0.0156214	0.117829	0.061956	0.0116839	-0.0553146	0.080294	-0.0636284	0.0236459	0.0101489	-0.180595	-0.0647524	0.00808927	0.0258155	-0.012541	-0.0386808	-0.0524822	-0.0980842	0.00650872	-0.0855834	-0.0471285	-0.0953816	0.011954	-0.0818056	0.0157943	0.0461208	-0.0115644	0.00276221	0.0602341	0.0520979	-0.0243055	0.0431601	-0.00987169
V3	-0.0222332	0.0283855	0.0424006	0.0532294	-0.106594	-0.0169856	-0.0326809	-0.0655317	-0.0772101	-0.0353529	-0.10686	0.14605	-0.0265968	0.113278	-0.135095	-0.0712799	0.182015	-0.053255	0.0890969	0.109135	0.00945911	-0.035546	0.068285	-0.0937416	0.0448676	-0.0273936	-0.0848326	-0.040864	0.0521775	0.0603728	-0.0273075	0.0277243	-0.0223786	-0.0509601	0.0576416	-0.0159976	0.0240592	-0.0364599	0.00264488	-0.0189111	0.0421238	0.0211097	-0.0540374	0.0117923	0.029768	-0.0208726	0.0293002	-0.0178668	0.0215337
V4	-0.0284237	0.0200373	0.045518	0.0543702	-0.0931423	-0.0278677	-0.0247867	-0.0647506	-0.0420099	-0.0109605	-0.100245	0.144206	-0.0459385	0.119494	-0.115556	-0.0717412	0.136056	-0.0756238	0.034555	0.134308	-0.023497	0.00365095	0.0560134	-0.0635706	0.0248462	-0.0446352	-0.0442249	0.0163619	0.0577616	0.0639753	-0.0169901	0.0452296	-0.00362852	0.0508781	0.0425401	0.055148	-0.00840615	0.0102033	-0.0241069	-0.0394102	-0.0023235	0.0324413	-0.119912	0.0069076	0.028141	-0.0201121	0.103776	-0.0610834	-0.0140262
V5	-0.034411	0.0138419	0.0476722	0.0509461	-0.0709534	-0.0307139	-0.0184245	-0.0483606	0.00161409	-0.00365649	-0.0545132	0.143785	-0.0558492	0.121015	-0.104427	-0.0454173	0.0836064	-0.0834823	0.00324936	0.129226	-0.0228723	-0.00222816	0.0601793	-0.00401308	0.00427874	-0.0497368	0.00180257	0.0546515	0.0451286	0.0272515	-0.00139169	0.0424548	0.00250833	0.13477	0.0575583	0.0759948	-0.0147775	0.0100156	-0.061976	0.0182801	-0.0485682	0.0208245	-0.109876	-0.0445315	0.00420767	-0.0156397	0.0534318	-0.0790619	-0.0320755
V6	-0.0398593	0.0106068	0.041821	0.0452915	-0.0530437	-0.0327098	-0.0179805	-0.0264766	0.040794	0.039957	-0.0338636	0.131293	-0.0385112	0.105971	-0.0731551	-0.0193813	0.0372033	-0.0949275	-0.00210635	0.126095	0.00117952	0.0253808	0.0399868	0.0764995	-0.0333182	-0.0532112	0.0160672	0.0755149	0.00700718	0.0304712	0.046068	0.02181	0.0251755	0.138448	0.00642329	0.040602	-0.00572537	-0.0239133	-0.0433623	0.00150482	-0.0772101	-0.00717818	-0.0726153	-0.0394187	-0.0289429	0.00267336	0.00978994	-0.0630946	-0.0326313
V7	-0.0422601	0.00879281	0.0384331	0.0388805	-0.0491081	-0.0359797	-0.012233	-0.007932	0.034454	0.0580293	-0.0113632	0.117596	-0.0353793	0.072155	-0.0292794	0.00195307	0.0208852	-0.0959258	-0.00980279	0.103084	0.0216706	0.0264696	0.0351128	0.12167	-0.0659649	-0.0755267	-0.0006013	0.102859	0.00719777	0.0100668	0.0519671	-0.00261476	0.0166404	0.102491	-0.0209005	0.022773	-0.0432557	-0.043042	-0.0317231	-0.0246363	-0.0849184	-0.0242748	0.012036	-0.0615059	-0.051055	-0.0108528	-0.0373815	-0.0408682	-0.0033639
V8	-0.0438573	0.00555196	0.0376858	0.0304356	-0.046434	-0.0425079	-0.0244523	-0.0172157	0.0434816	0.0605915	-0.0070009	0.111666	-0.0114159	0.0332584	0.0191753	0.0337088	0.00762354	-0.0837904	0.00787812	0.0866421	0.0429854	0.0099198	0.0118905	0.15586	-0.0666489	-0.0867728	-3.00293e-06	0.0812456	-0.0139578	0.0129026	0.0175985	-0.000777191	-0.000347672	0.0508438	-0.0428851	-0.00182853	-0.0598596	-0.0209936	-0.0235105	-0.0501505	-0.0523001	-0.00588653	0.0515319	-0.0455945	-0.032578	0.00849917	-0.00725658	0.000343293	0.00869519
V9	-0.0447791	0.00309609	0.0372447	0.0166255	-0.0456429	-0.0378571	-0.030988	-0.0300381	0.061986	0.0517522	0.00238467	0.0923751	0.00523357	0.00740361	0.0554993	0.0803842	-0.0126555	-0.0802322	0.00666848	0.0699118	0.0503459	-0.00400563	0.0194856	0.153216	-0.0616926	-0.094654	-0.0146375	0.0486391	-0.0146797	0.00775746	-0.0207483	-0.0309652	-0.0164301	-0.0145075	-0.065946	-0.0437587	-0.0627025	-0.0185577	-0.0161114	-0.0629532	-0.0121176	-5.44015e-05	0.093414	-0.0287645	-0.0180382	0.0182586	0.0226352	0.0428292	-0.0117494
V10	-0.0447262	0.00158699	0.0399494	0.00562867	-0.0443851	-0.0304782	-0.0482392	-0.0295922	0.0883818	0.0395684	0.00400959	0.0787033	0.017884	0.00881663	0.0681069	0.107704	-0.0289879	-0.0576966	0.00500763	0.0390513	0.0411611	-0.00825599	0.0286282	0.136132	-0.0399382	-0.0870372	-0.0046256	-0.00929033	-0.00253913	0.00605657	-0.0376837	-0.0410358	-0.0214604	-0.0721798	-0.0485014	-0.0294572	-0.0332133	-0.0221104	0.0206931	-0.0627559	0.0422551	-0.0296613	0.0625886	0.0124939	0.0144009	0.0298952	0.0491317	0.0573702	-0.0423931
V11	-0.0451792	0.00187106	0.0421662	-0.00245681	-0.033368	-0.0233829	-0.0591939	-0.0394617	0.0892973	0.0126749	-0.0126992	0.0666282	0.0400962	-0.00193621	0.0647032	0.108889	-0.031128	-0.0316222	-0.00479936	0.0157194	0.0472824	-0.000932308	0.0254846	0.105282	0.000516336	-0.0390687	0.00646678	-0.0219976	-0.0111987	0.0391631	-0.0403556	-0.0465387	-0.0190665	-0.109204	-0.00114577	-0.0526191	-0.00570076	-0.0154481	0.00512265	-0.0706429	0.111103	-0.062505	0.0245633	0.0257717	0.0125056	-0.00401041	0.0644679	0.0697133	-0.0689925
V12	-0.0450472	0.00227507	0.0466651	-0.00261493	-0.025636	-0.0191512	-0.0488016	-0.044673	0.0999989	-0.000513714	-0.0213426	0.0385749	0.0632941	-0.00254905	0.0286145	0.078329	-0.0319642	-0.00926551	-0.0255499	-0.00292267	0.0643217	0.0174667	0.0163275	0.0679849	0.0212953	-0.0146751	0.0174908	-0.040841	-0.0181299	0.0579479	-0.0533963	-0.036009	-0.00936609	-0.133296	0.0378412	-0.0736241	0.0543477	-0.0139999	0.0213884	-0.0544251	0.144963	-0.0673169	0.00677541	0.047855	-0.00966706	-0.00404531	0.0624832	0.0287923	-0.0407237
V13	-0.0458999	0.00555647	0.0484974	0.000707044	-0.0188067	-0.00827795	-0.0416338	-0.0450604	0.0890337	-0.0146685	-0.0213856	0.0229821	0.0730476	0.00742609	0.00142446	0.0303219	-0.0215708	-0.00669439	-0.0270395	-0.0143675	0.0426182	0.0278905	0.00867196	0.0144559	0.0268629	0.00447814	0.0165543	-0.0318031	-0.03038	0.0610874	-0.0297642	-0.0298157	0.028895	-0.134234	0.0728263	-0.064096	0.0738403	-0.0324042	0.00644133	-0.0746496	0.139606	-0.0745004	-0.0158418	0.0178671	-0.0170345	0.00197972	0.0414973	-0.0348159	-0.0174797
V14	-0.0457108	0.00848476	0.0494324	0.00437761	-0.00856574	-0.00236966	-0.0227865	-0.048359	0.0935041	-0.0222573	-0.0309216	0.0110705	0.076844	6.64288e-05	0.00414154	0.0109765	0.0014682	-0.00114933	-0.0217538	-0.0278853	0.0371038	0.0338252	-0.00557336	-0.0338661	0.0357877	0.0299352	0.021802	-0.0123623	-0.0443781	0.0644232	0.000439295	-0.0526749	0.0453977	-0.0922523	0.077284	-0.0566729	0.0866906	-0.0572298	0.00513125	-0.0819721	0.135134	-0.0480974	-0.0325259	0.00649256	-0.0247535	-0.020301	-0.00338458	-0.0996583	-0.00592863
V15	-0.0463249	0.0114074	0.0483744	0.0130609	-0.00628275	-0.004107	-0.000947923	-0.0416158	0.0839943	-0.0139445	-0.0291093	0.00635631	0.0743921	-0.0249951	-0.00678344	-0.0345364	0.00912807	9.67399e-05	-0.0110054	-0.0298094	0.0496596	0.0445812	-0.0136456	-0.054866	0.0401001	0.0354304	0.00373992	0.000881911	-0.0446591	0.0335465	0.0185893	-0.0707736	0.0345821	-0.0304757	0.0559514	-0.0652137	0.0784045	-0.0697552	0.0278906	-0.0839987	0.0884998	-0.0393078	-0.0463251	0.00838652	-0.0316347	-0.0346819	-0.046696	-0.0992065	0.0152064
V16	-0.0457824	0.0118614	0.0502007	0.0161515	-0.0102958	-0.00855559	0.00832171	-0.0307506	0.0857672	-0.00376456	-0.0290132	-0.00434851	0.0591995	-0.0365793	0.000355581	-0.0638516	0.0311145	0.0193042	-0.0071379	-0.0121966	0.0688518	0.0312351	-0.0356328	-0.0471597	0.0516382	0.0354441	-0.0105234	0.0237249	-0.0478121	0.0299641	0.0226967	-0.10963	0.0224335	-0.00356505	0.0313942	-0.0685594	0.0748899	-0.0391415	0.0208225	-0.106601	0.0105676	-0.0261654	-0.0192225	0.0154483	-0.0350689	-0.022082	-0.0820895	-0.0772197	0.0162548
V17	-0.0444419	0.011836	0.0540054	0.0187064	-0.0190747	-0.0222467	0.0114109	-0.0151394	0.0760862	0.00478337	-0.0238175	-0.000195629	0.0594762	-0.0491368	0.0101234	-0.0728534	0.0526749	0.0264966	-0.00845964	0.0274361	0.0783154	0.0170623	-0.0347291	-0.0359095	0.0400336	0.0217593	-0.0265551	0.0484064	-0.0288413	-0.00568334	0.0422647	-0.138746	0.0135725	0.0399714	0.00221769	-0.0488351	0.0627461	-0.0213768	0.0433767	-0.100125	-0.0549174	-0.0105848	0.0158248	0.0284252	-0.0238916	-0.016645	-0.103745	-0.0373031	0.00671162
V18	-0.0417859	0.0107095	0.0586513	0.0251762	-0.0327227	-0.0178185	0.0133812	-0.00462338	0.0580764	0.0277654	0.00198689	-0.0164403	0.0539108	-0.0464564	0.0189505	-0.087971	0.0884446	0.032707	-0.0107526	0.0585147	0.0980513	-0.00113876	-0.0402342	-0.0307887	0.0275147	-0.00388271	-0.032052	0.0474992	0.0197988	-0.0225229	0.0296471	-0.173167	-0.027784	0.0774584	-0.0173747	-0.0204227	0.0208479	-0.0241759	0.0349843	-0.0581424	-0.0746734	-0.0144039	0.034592	0.0652468	0.0163691	-0.0363505	-0.111662	-0.0223199	0.00452535
V19	-0.0374839	0.00616195	0.0625441	0.037985	-0.0641679	-0.0085057	0.0210576	-0.00811541	0.0391817	0.0365436	0.0429326	-0.0244961	0.0681446	-0.0243031	0.0307576	-0.0789574	0.11034	0.0237884	-0.0350758	0.0720898	0.104473	-0.0143405	-0.0579119	-0.0159663	0.0225233	-0.0213738	-0.0337662	0.0462715	0.0511781	-0.0431646	0.00218348	-0.158951	-0.0349108	0.0817898	-0.0208403	0.0294864	-0.0319779	-0.0300461	0.0373543	-0.0232509	-0.0485407	0.0100815	0.0418337	0.0943246	0.0705213	-0.0477638	-0.0946901	0.00606226	-0.0252903
V20	-0.0274544	0.00306238	0.0664235	0.0553866	-0.106864	-0.00575772	0.0395293	-0.0165301	0.0394742	0.0496731	0.103564	-0.0407687	0.071503	0.00171735	0.0159595	-0.0568468	0.117285	-0.00402978	-0.0822528	0.0713524	0.0937273	-0.0127321	-0.0567045	-0.0425482	0.00735013	-0.01854	0.00962289	0.0355421	0.101003	-0.0646281	-0.0227413	-0.092139	-0.0535557	0.0676347	-0.0520854	0.0488866	-0.0594254	-0.0114453	0.0282301	0.0183567	-0.0318729	0.0117232	0.0584856	0.115186	0.111731	-0.0386838	-0.0453291	0.0122312	-0.0280684
V21	-0.0152764	0.00314285	0.0673522	0.0732899	-0.124006	0.0105841	0.0430715	-0.0291549	0.0198891	0.0771464	0.138103	-0.0603642	0.117208	0.041987	0.0300504	-0.00596495	0.0588705	-0.0430161	-0.117469	0.0441501	0.0468625	0.0159223	-0.0554354	-0.0582401	-0.0133448	-0.0313802	0.0184009	-0.0312716	0.151572	-0.0553184	-0.0129798	-0.0216727	-0.034977	0.0100306	-0.0467305	0.0366221	-0.060854	-0.0101348	0.0363227	0.0270877	0.00122962	0.0100766	0.0591488	0.0761345	0.0953906	-0.00992924	0.00358453	0.01556	-0.0406251
V22	-0.00422156	0.00497377	0.063365	0.0811721	-0.124165	0.0132515	0.0588198	-0.0235466	0.0358936	0.0751631	0.146528	-0.0541554	0.146555	0.0607668	0.0490132	0.0217308	0.0186318	-0.0902642	-0.147904	0.0154323	-0.00573087	0.0324942	-0.043665	-0.0659574	-0.0247083	-0.0103068	0.0396493	-0.0486417	0.148197	-0.0504173	0.0117657	0.0447617	-0.0355346	-0.0258005	-0.0455927	-0.00311887	-0.0679249	0.0144995	0.0062227	0.0382722	0.0311277	-0.0168584	0.0236228	0.0558569	0.0714224	0.0153353	0.0118205	-0.0170107	-0.0431324
V23	0.00119433	0.010697	0.0611655	0.085844	-0.115866	-0.00297485	0.0603338	-0.0450042	0.0447932	0.0747254	0.157414	-0.0370384	0.139063	0.080103	0.0375659	0.0360067	-0.0142288	-0.104503	-0.111185	-0.03806	-0.0177707	0.0403222	-0.0308568	-0.0829582	-0.00828557	-0.00129119	0.0454048	-0.0411622	0.137278	-0.0518443	0.0630858	0.0893184	0.0277614	-0.0566026	-0.0144024	0.0051673	-0.0172471	0.0270423	-0.0076045	0.0613606	0.0135923	0.00381849	-0.0272565	-0.00258206	0.0069886	0.0295008	-0.0337335	-0.00154812	-0.0104992
V24	0.00494091	0.0144455	0.0568902	0.090004	-0.119313	-0.0266571	0.0472708	-0.0640075	0.0609205	0.0755317	0.133588	-0.00291656	0.153495	0.0423545	0.0327595	0.0343451	-0.0322022	-0.0660395	-0.0786902	-0.0670581	-0.00765862	0.0426422	-0.0502632	-0.0881688	-0.0275732	0.042936	0.0351104	-0.0130311	0.0923859	-0.0576002	0.0855589	0.0766114	0.067499	-0.0702981	-0.00324745	-0.0144374	0.009076	0.00467059	-0.0216124	0.00200221	0.00357471	0.0209017	-0.0732634	-0.033638	-0.0219228	0.0636486	-0.00254733	-0.0238105	-0.00428601
V25	0.00911111	0.0178799	0.055485	0.0925439	-0.130296	-0.0543404	0.0209146	-0.0748852	0.0657862	0.0334988	0.0775033	0.0465726	0.110526	-0.00457216	0.00407757	0.034981	-0.0193627	0.00310497	-0.0300995	-0.0856961	0.0153747	0.00879418	-0.0550014	-0.0805411	0.00706998	0.0643899	0.0468398	0.0136895	0.0817197	-0.0802756	0.0788274	0.0669131	0.0457976	-0.0814473	0.0111221	-0.0125241	0.0113096	0.0209116	-0.0444585	-0.0169335	0.00713232	0.0310128	-0.0876133	-0.0430361	-0.0518611	0.0560066	5.73692e-05	-0.0140499	0.0228516
V26	0.0120206	0.014454	0.0545002	0.0904489	-0.133649	-0.0629025	0.00695783	-0.0729619	0.107512	-0.0132807	0.00219473	0.0853924	0.0555365	-0.036967	-0.00441797	0.0475958	-0.000410201	0.0769618	0.0394583	-0.07986	0.058084	-0.0123695	-0.0587089	-0.0497014	0.000921647	0.0704908	0.0811048	0.000729025	0.0388312	-0.0725158	0.0566667	0.025154	0.0139498	-0.0719618	-0.0124798	-0.0293603	0.0418651	0.0109529	-0.0174838	-0.0241712	0.014754	0.0219904	-0.104499	-0.00321693	-0.0586106	0.0971536	0.0209086	0.000271078	-0.0159714
V27	0.00993935	0.00854083	0.0577077	0.0851093	-0.13368	-0.0607204	-0.00354002	-0.0573511	0.137056	-0.0573155	-0.043629	0.084226	-0.0176585	-0.0572765	-0.00591298	0.0276933	0.0301896	0.135227	0.0733583	-0.0727638	0.0518167	-0.0315484	-0.0378196	-0.0146625	-0.0278438	0.0628222	0.0880717	0.0175089	0.0246033	-0.0557137	-0.00298261	0.00616664	0.00785459	-0.056688	-0.0510496	0.0323962	0.0279826	-0.0164115	0.00840751	0.0051462	-0.053478	0.0103124	-0.0841797	0.0404902	-0.0842843	0.0345413	0.00175528	0.0189897	-0.0200622
V28	0.00818069	0.00117434	0.0575264	0.0842374	-0.13122	-0.0549694	0.0106217	-0.0280271	0.146092	-0.0646119	-0.0474348	0.0684421	-0.0340524	-0.054376	-0.0236391	0.0187771	0.0463136	0.161476	0.100857	-0.0704911	0.0525649	-0.074275	-0.0395041	0.0503792	-0.0497774	0.0487072	0.0738373	0.0237908	-0.00472464	-0.000772011	-0.0382307	0.0321153	-0.0219905	-0.0707972	-0.0359606	0.0520311	-0.0238073	0.0491514	0.0193728	0.0109746	-0.0624922	-0.0365135	-0.0140771	0.0257248	-0.077352	0.031743	0.0129365	0.0224265	-0.0217441
V29	0.00657242	-0.00683004	0.0576869	0.0904582	-0.130866	-0.0518879	0.0349416	-0.0049556	0.150289	-0.0663839	-0.026803	0.0385634	-0.0441409	-0.0415113	-0.048431	0.000442922	0.0432014	0.108023	0.0846682	-0.073805	0.0556714	-0.0732404	-0.00753721	0.0658713	-0.0781676	0.0222457	0.0545304	0.0122081	-0.0287891	0.039326	-0.0838063	0.0547434	-0.0512463	-0.0593195	-0.0263087	0.0129238	-0.0412981	0.0686517	-0.0255279	0.0326902	-0.00812606	-0.0278522	0.061175	-0.03574	-0.0110528	0.00121777	0.0134244	0.0152644	-0.0258783
V30	0.0060659	-0.00853807	0.0590047	0.0940176	-0.119686	-0.0363713	0.0649987	0.0309071	0.160198	-0.0492001	0.053077	0.0117264	-0.0443825	0.00365021	-0.054861	0.00015829	-0.00395792	0.0462044	0.0702007	-0.0869279	0.0503211	-0.0676643	0.0436372	0.0438369	-0.113705	-0.0165496	0.0354622	-0.0114107	-0.049097	0.0808343	-0.0618025	0.117512	-0.0455914	-0.0158231	0.0032893	-0.00572299	0.00745755	0.03148	-0.0143466	0.0395655	-0.00238823	-0.0134605	0.062908	-0.0459301	0.0577423	-0.0460355	0.0131231	0.000228505	0.0509555
V31	0.00433308	-0.0100533	0.0578489	0.0979092	-0.108318	-0.0148777	0.0707414	0.0772673	0.120324	-0.0396856	0.106693	0.0105411	-0.0366242	0.00710561	-0.00986303	-0.00931954	-0.0125708	-0.0521543	0.0696289	-0.111327	0.0408399	-0.0721211	0.068085	0.0275431	-0.0982346	-0.0183979	-0.00677035	-0.02242	-0.0762468	0.119302	-0.0115225	0.118937	-0.0111611	0.018727	-0.00648107	-0.00774515	0.0278312	-0.00200639	-0.0352062	-0.0220919	0.0156459	0.0886339	0.0636498	-0.0659677	0.0309839	-0.0865643	0.00863142	-0.0296214	0.0482532
V32	-0.00199841	-0.00783326	0.0540417	0.100461	-0.0924087	-0.000229664	0.0897623	0.085461	0.10267	-0.044057	0.119882	0.0242077	-0.0362942	-0.00616336	0.00799402	-0.0107444	-0.0511152	-0.0909329	0.0380918	-0.125675	0.0582936	-0.0427782	0.113021	0.0367867	-0.0754562	-0.0468275	-0.0310443	-0.0185252	-0.114998	0.129447	0.0378238	0.0735442	-0.00929214	0.0497295	0.0117379	-0.0376642	0.0570661	0.0111355	-0.00774274	-0.0388871	0.00938467	0.108859	0.0179315	-0.0702389	0.0204467	-0.0600833	-0.00787433	-0.021315	0.0534719
V33	-0.014964	-0.00607566	0.0582642	0.0909897	-0.0733835	0.014566	0.0926539	0.0731195	0.0732513	-0.0399456	0.11063	0.0245114	-0.0571472	-0.00697814	0.0289145	-0.033205	-0.0666377	-0.146633	0.00106506	-0.111617	0.0663656	-0.047403	0.119232	0.0199113	-0.0297456	-0.0393641	-0.0394527	-0.0599036	-0.133822	0.107456	0.0840726	0.0171008	-0.00415282	0.071212	0.0139274	-0.03426	0.0663802	0.0506892	-0.0514786	-0.0396833	-0.038104	0.0666823	-0.0289783	-0.0381296	0.050089	0.000324342	-0.00116683	0.0153966	0.0474332
V34	-0.0324659	-0.00601396	0.0620278	0.0612165	-0.0422279	0.015025	0.0820726	0.0317682	0.0454157	-0.040843	0.0818308	0.00990967	-0.0647049	-0.00973128	0.0587199	-0.0142544	-0.0547772	-0.140742	0.00756576	-0.0781086	0.0617049	-0.0364959	0.0988869	-0.000292852	0.00782987	-0.0434246	-0.0303624	-0.0607252	-0.110429	0.0642789	0.0761352	-0.0274945	0.0044678	0.100939	0.0304411	-0.0127913	0.0350971	0.0497347	-0.0594218	-0.0501526	-0.0531594	0.0403711	-0.0500837	0.00880994	0.0390375	0.0606311	0.0295788	-0.0203578	-0.0152265
V35	-0.0439032	-0.00376656	0.0547816	0.0299069	-0.0141918	0.0141391	0.0586816	-0.0167823	0.0288125	-0.0348506	0.0539603	0.00296556	-0.0573387	-0.013763	0.0487458	-0.00866193	-0.0371624	-0.104243	0.00320691	-0.0187323	0.049032	-0.0261777	0.0590807	0.00656124	0.0259522	-0.046991	0.000471301	-0.0568767	-0.0733892	0.0150354	0.0536528	-0.0400398	-0.00186581	0.0904064	0.0368667	-0.00981975	-0.000808209	0.0375098	-0.0361843	-0.0267693	-0.0434364	0.00483062	-0.0525017	0.0384263	0.0195255	0.071098	0.0446071	-0.0253444	-0.065938
V36	-0.0479587	-0.00382567	0.0481469	0.0108545	-0.00460051	0.0116371	0.0440742	-0.0454788	0.0222141	-0.028871	0.0395997	-0.0090983	-0.0566278	-0.00533848	0.044161	-0.00547838	-0.0111325	-0.0648981	-0.00428228	0.00781773	0.0327177	-0.0146004	0.0201786	-0.00457617	0.0368655	-0.0482874	0.0266596	-0.0471999	-0.0330201	-0.000679172	0.0100355	-0.0409267	0.00641036	0.0614104	0.027128	0.00726365	-0.022033	0.0278454	-0.024499	-0.0188668	-0.0185947	-0.0015368	-0.0358114	0.0350247	0.00188846	0.0614796	0.0272327	-0.01738	-0.0796938
V37	-0.0494989	-0.00459091	0.0454816	0.00101221	0.000425681	0.00496892	0.0306624	-0.0556825	0.0211396	-0.0257219	0.0305595	-0.00917907	-0.0407974	-0.00175131	0.0337824	-0.00676131	0.000207582	-0.0434927	-0.000712081	0.0290477	0.0142525	0.00193946	0.00319288	-0.00794082	0.0344059	-0.0466454	0.0301952	-0.0211476	-0.00108735	-0.00387412	0.000892184	-0.0262127	0.0127881	0.0448711	0.0115867	0.0207688	-0.0224204	0.0355877	-0.0205999	-0.021722	-0.0172442	-0.0100037	-0.0121999	0.00946929	-0.0146281	0.0343219	0.037943	0.0145509	-0.0766097
V38	-0.0498405	-0.00480244	0.0444211	-0.00652597	0.00597322	0.000460574	0.0232837	-0.0586967	0.0127436	-0.0168865	0.0275334	-0.0166919	-0.0313303	0.00588826	0.0257064	-0.00850633	0.0127069	-0.0203799	0.00533457	0.0403457	0.00313016	0.0112627	-0.00257779	-0.0130828	0.0330014	-0.053867	0.0319471	-0.00923233	0.0202365	0.00630956	-0.00704056	-0.0168164	0.0184762	0.0316914	0.0114536	0.0312648	-0.0216113	0.0368841	-0.0139719	-0.0226711	-0.0245481	-0.0172554	0.0225193	-0.0128243	-0.048675	0.0120719	0.0238256	0.0299517	-0.074784
V39	-0.0496809	-0.00496702	0.0456703	-0.00923447	0.00408082	-0.00441037	0.0244007	-0.0542548	0.0144174	-0.0143409	0.0275717	-0.0171757	-0.0108779	0.00816309	0.0237299	-0.0121886	0.0164885	-0.0118195	0.00837239	0.0505608	-0.00751981	0.00606724	-0.00715353	-0.0163098	0.0336207	-0.0495289	0.0338793	0.0036963	0.0242701	0.00551132	-0.0173399	-0.00562692	0.0179648	0.0096653	0.0063051	0.04428	-0.0173325	0.036849	-0.0084067	-0.0111426	-0.0219093	-0.0202135	0.0317879	-0.0211646	-0.0657632	-0.00657884	0.005977	0.0399908	-0.0570641
V40	-0.0491418	-0.00383889	0.0475123	-0.00916713	0.00035177	-0.0141245	0.0289165	-0.0519396	0.0157926	-0.0102873	0.0330989	-0.0197121	-0.0121623	0.00643482	0.0107948	-0.017538	0.0292539	0.00109329	0.0151675	0.0521066	-0.0199261	-0.00171029	-0.00463194	-0.0201658	0.0275205	-0.0328879	0.0335949	0.0113297	0.0281019	-0.00186358	-0.0089805	-0.000957978	0.0161153	0.00118769	0.0120691	0.0491876	-0.0052349	0.0385193	-0.0288113	0.00197244	-0.0205344	-0.0279152	0.0317302	-0.019608	-0.0874235	-0.0223373	-0.00310844	0.0619419	-0.0322605
V41	-0.0479616	-0.00256798	0.0520755	-0.00519009	-0.00499705	-0.0220202	0.0290736	-0.0474265	0.00762721	0.00478908	0.0296335	-0.00674383	-0.00821763	0.00687255	-0.00249086	-0.0224315	0.0394776	0.0149856	0.0228813	0.0534776	-0.0299699	0.00183322	0.00165684	-0.0252562	0.0287881	-0.0204045	0.0377123	0.0191144	0.0320665	-0.00281762	0.00272262	-0.0111197	0.017963	-0.0121917	-0.00146572	0.0465661	0.000593983	0.0399958	-0.0386763	-0.000771104	-0.0114923	-0.0145943	0.0422816	-0.0206795	-0.131963	-0.0387465	-0.00742747	0.0887698	-0.00368946
V42	-0.0459216	0.00177754	0.0590947	0.00316863	-0.0150567	-0.028819	0.0358603	-0.0390815	-0.000861017	0.0149745	0.0115235	0.00849397	-0.0103475	0.00402564	-0.0182489	-0.0183336	0.050886	0.00902753	0.0158812	0.0569495	-0.042276	-0.00897198	0.0125512	-0.0203668	0.0222128	-0.0113212	0.0643911	0.0132664	0.0161991	-0.0120672	0.0231182	-0.019798	0.00247106	-0.0140023	-0.0310222	0.0427785	-0.00300089	0.0572988	-0.0463011	-0.0121598	0.00608322	-0.0237883	0.0446613	0.0101403	-0.141152	-0.0635879	0.0012155	0.104656	0.0153709
V43	-0.0422225	0.00880782	0.0655652	0.01698	-0.0231092	-0.0367596	0.0356358	-0.0428695	-0.028898	0.0295079	-0.0192532	0.0297528	-0.0542258	0.00870178	-0.0399314	-0.0302042	0.0594535	-0.00373041	0.00793187	0.0260254	-0.0465143	-0.00928919	0.0435843	0.000954043	0.0122882	-0.0171702	0.0851044	-0.0056411	0.00644266	-0.0429967	0.0553926	-0.00585377	-0.0132883	0.000683156	-0.0665785	0.0325816	-0.00123129	0.0772964	-0.0340435	-0.00982004	0.0169801	-0.0330605	0.0333395	0.0413427	-0.122249	-0.0801838	0.00618795	0.131789	0.0403323
V44	-0.0386192	0.0137992	0.0699786	0.0279686	-0.0239233	-0.0405388	0.03796	-0.0491586	-0.0372874	0.0317699	-0.0415031	0.0519195	-0.0714456	0.0174713	-0.0592867	-0.0337139	0.0578182	-0.0102966	-0.0246189	-0.0194302	-0.0450865	-0.0012539	0.0279852	0.0396551	-0.000236518	-0.0304835	0.0981927	-0.00395193	-0.00847609	-0.0653936	0.059801	0.0124598	-0.0417322	0.00374153	-0.100994	0.00659897	-0.000541677	0.0714768	-0.0304128	-0.00834767	0.0342265	-0.0430486	0.0237144	0.0773935	-0.0806145	-0.0368168	0.0154911	0.086004	0.0568384
V45	-0.0374923	0.0211597	0.0672894	0.0322859	-0.0168325	-0.0485467	0.0317481	-0.037181	-0.0387955	0.031572	-0.0558428	0.0488452	-0.0745691	0.030356	-0.0704976	-0.04592	0.0371026	-0.0222598	-0.0490917	-0.0611836	-0.0740868	0.00698322	0.00299336	0.0730541	0.0241136	-0.0733419	0.0669048	0.02102	-0.0100225	-0.0870727	0.0667494	0.0252404	-0.0527467	-0.00467557	-0.101283	-0.00271041	-0.0244795	0.0583282	-0.0168501	0.0144623	0.0367019	-0.0126019	0.0118317	0.0518429	0.00644483	0.0226614	0.0223892	0.0543334	0.0562201
V46	-0.0370122	0.0259027	0.0666195	0.031522	-0.0170359	-0.0526922	0.0381172	-0.00820831	-0.0324851	0.02716	-0.0545922	0.0539982	-0.0432284	0.0425858	-0.0614259	-0.0375755	0.0169969	-0.0110119	-0.0557829	-0.07256	-0.0873042	0.0374533	-0.0185965	0.0745869	0.0432476	-0.0890343	0.0476612	0.0443298	-0.012739	-0.10514	0.0527696	0.0562742	-0.071476	0.00084963	-0.0601338	-0.0228296	-0.0458074	0.00659482	0.017814	0.00568306	0.0445718	-0.030793	0.00827225	0.0244598	0.0609981	0.0783546	0.0388455	0.0394535	0.0058822
V47	-0.0369764	0.0295071	0.0680496	0.0232135	-0.0103159	-0.0656975	0.0265837	0.0264446	-0.0128775	0.0271842	-0.0398789	0.0623509	-0.00298125	0.0364046	-0.0458053	-0.0451321	0.00335897	-0.000996463	-0.0366365	-0.0622753	-0.0879183	0.0493519	-0.0302426	0.0707521	0.0849497	-0.0777185	0.0415633	0.0672809	-0.0123888	-0.0843543	0.0156542	0.0739934	-0.051193	-0.0106666	-0.0280039	-0.0193982	-0.0120896	-0.0319564	0.0329705	0.0346899	0.0229221	-0.00646958	-0.0253693	0.0151984	0.0559006	0.0750336	0.0178634	0.0250283	-0.0448435
V48	-0.0348839	0.0331116	0.0704373	0.0138901	-0.0118861	-0.0699085	0.0168625	0.0751857	-0.0188545	0.0255484	-0.0287493	0.0857453	0.0375995	0.0380012	-0.0148753	-0.0273274	-0.00226585	0.0229231	-0.00910079	-0.0545001	-0.100075	0.0525037	-0.0412007	0.0806128	0.0941814	-0.0532282	0.012045	0.0764609	-0.0291227	-0.0522608	-0.000345953	0.0739669	-0.0415219	-0.057024	0.0111384	0.00625249	0.0210024	-0.0371701	0.0615591	0.0412787	-0.00941073	0.0103357	0.0046245	-0.0174511	0.00574548	0.0612467	0.00426263	0.0428879	-0.0541591
V49	-0.0319033	0.0358165	0.0690134	0.00818826	-0.0198717	-0.0799577	-0.00155071	0.113189	-0.0171913	0.0187382	-0.02636	0.106152	0.0500318	0.0220717	0.0119674	-0.0285904	0.00215041	0.0373085	6.57833e-05	-0.0495308	-0.106753	0.0620134	-0.0708993	0.0721177	0.13702	-0.0190746	0.00349091	0.0752671	-0.0402319	-0.0193447	-0.0426056	0.0359095	-0.0254049	-0.0745879	0.0299114	0.0269335	0.0549637	-0.0196463	0.0359202	0.0479138	-0.0131034	0.0193579	0.0414748	-0.0365322	-0.0245358	0.0289221	-0.00745441	0.0272804	-0.085589
V50	-0.0265938	0.0424711	0.0715401	0.00393968	-0.0264286	-0.0943215	0.0028517	0.137284	-0.00944513	0.0259539	-0.0148444	0.110455	0.0373812	0.0158175	0.0285192	-0.0285874	-0.0159809	0.0486675	-0.0104269	-0.0353872	-0.100145	0.0573583	-0.062928	0.0407601	0.129517	0.037098	-0.0331832	0.0275936	-0.0617785	0.00530769	-0.0459559	-0.000137828	-0.0401832	-0.0818532	0.050469	0.0531683	0.0632058	0.0105611	0.0406088	0.0761822	-0.0341345	-0.0422406	0.0343756	-0.0274835	-0.0311268	0.00176354	-0.0272298	0.00278154	-0.0555641
V51	-0.0179347	0.0536474	0.0723971	-0.00364837	-0.043046	-0.0934452	0.00527244	0.172883	-0.0124011	0.0324388	-0.0112458	0.0879791	0.0143813	0.00717833	0.0485382	-0.0184533	-0.0144583	0.010587	0.0125994	-0.0084895	-0.061234	0.0325563	-0.0781214	0.0112916	0.112403	0.0785251	-0.0565111	-0.0534374	-0.0746072	0.00904424	-0.0358157	-0.0442418	-0.0520028	-0.0800615	0.0496586	0.0623664	0.0368801	-0.0116783	0.0141886	0.0775605	-0.0153358	-0.0144925	0.0544683	0.0221118	-0.0654049	-0.00581423	-0.0112628	-0.0626579	-0.0309347
V52	-0.00778184	0.0689243	0.0639859	-0.00552909	-0.0456833	-0.0846423	0.0226796	0.181402	-0.00310324	0.0495388	-0.0073312	0.0711027	-0.0123028	-0.0148547	0.0465511	-0.00875083	-0.0330095	-0.0147504	-0.0156158	0.0430927	-0.0304914	0.0230211	-0.0635052	-0.0161526	0.0590133	0.0742294	-0.0750597	-0.0900168	-0.0663082	0.00703737	-0.045789	-0.080061	-0.0848344	-0.0472274	0.0243387	0.0194796	-0.00295073	-0.0335661	0.0349832	0.0532021	-0.00764925	0.0122494	0.0815837	0.0667228	-0.104077	0.0047747	0.0201366	-0.121537	-0.00979806
V53	0.00492083	0.0817607	0.047175	0.000599664	-0.0400369	-0.0807264	0.0323035	0.158738	0.00431548	0.040611	-0.00179992	0.0582747	-0.0382626	-0.0235686	0.0398108	0.000912995	-0.0495078	-0.0373802	-0.0779978	0.0603804	0.0127725	-0.0169853	-0.0375671	-0.0293157	0.0210008	0.0867903	-0.0875782	-0.116559	-0.0509138	0.0238006	-0.00597737	-0.0473133	-0.11676	-0.0135736	-0.0113219	-0.0029517	-0.0193619	0.00462847	0.0315171	0.0308191	0.0267001	0.0284541	0.0978968	0.0848679	-0.107211	-0.0332229	0.0267255	-0.0746002	0.00216601
V54	0.0176213	0.086864	0.0297702	0.00484051	-0.0342115	-0.0736551	0.0354026	0.123597	0.000177018	0.0374084	-0.0091313	0.0418477	-0.0227302	-0.0122629	0.0277315	0.00259859	-0.039594	-0.0312629	-0.101315	0.0517097	0.047236	-0.0233491	-0.0263966	-0.0377107	-0.0185759	0.0377349	-0.0966738	-0.0947017	-0.0064552	0.029891	-0.00101931	0.00867367	-0.095494	-0.0276945	-0.0283646	-0.00381528	-0.0312589	0.0195216	0.0113191	-0.00523189	0.0311851	0.0411777	0.0832542	0.0634067	-0.0958861	-0.0333682	0.0359235	-0.0412108	0.0120968
V55	0.0250106	0.0892052	0.0119709	0.0110802	-0.0225713	-0.0527214	0.0408607	0.0801185	-0.000194625	0.0251373	0.000202614	0.0244976	0.00922237	-0.017238	0.000840761	0.00504861	-0.0273645	-0.0300513	-0.104358	0.0497568	0.0538213	-0.0517368	-0.00435997	0.0164035	-0.0267218	0.00930445	-0.0657531	-0.0480047	-0.00866677	0.0184419	0.0068296	0.0242303	-0.0828154	-0.031606	0.00111486	0.00665611	-0.0390576	-0.00355025	0.0129606	-0.026178	0.0337512	0.0552513	0.0471946	0.023914	-0.0682312	-0.03805	0.0368474	-0.0307921	0.0296065
V56	0.0293547	0.0880186	0.00193124	0.0100177	-0.0142543	-0.0371547	0.0410485	0.0476473	-0.00885709	0.0129753	0.0110425	0.00856375	0.0307867	-0.00696684	-0.00253402	0.0105241	-0.00362249	-0.00469492	-0.0995333	0.0310367	0.0502355	-0.0723481	-0.00600276	0.0112806	-0.0183158	0.00153399	-0.0288075	0.0016848	0.000133673	0.00505544	0.000789334	0.0553165	-0.0399063	-0.0409169	0.0151038	0.0167826	-0.0285257	-0.037558	0.00898186	-0.0017907	0.0374646	0.0328844	0.022783	0.0233312	-0.0369939	-0.0225271	-0.00790531	-0.0242755	0.0139717
V57	0.0326301	0.0850531	-0.00350768	0.0160333	-0.00431768	-0.0259314	0.0332325	0.0208277	0.000779474	0.00211295	0.0186835	0.0109239	0.0503111	-0.00625414	0.00130314	0.00758365	-0.00467246	-0.00246705	-0.0642845	0.0188224	0.0243974	-0.0768754	-0.0108368	0.0229292	-0.0217712	-0.00464345	-0.000487948	0.0285413	0.00683277	0.010601	0.0236397	0.0486143	-0.0190607	-0.0430728	0.026395	0.0118284	-0.00975048	-0.0456511	-0.00225277	0.02355	0.0326819	0.0223618	-0.00110802	0.0349985	-0.0127943	-0.0182872	-0.0197097	0.00316088	0.0199663
V58	0.0333588	0.0851502	-0.00310312	0.0177131	0.00389233	-0.0197015	0.0217356	0.0036291	-0.00307941	0.00604538	0.0173818	0.0210359	0.0489261	0.00374616	-0.00419291	0.000986452	0.0031835	-0.00735179	-0.0305065	0.00206089	0.00152622	-0.0628259	-0.0125041	0.0254445	-0.0138301	-0.0315024	0.0268474	0.0331744	-0.000760606	0.00717775	0.0174289	0.0260665	0.00503297	-0.0264263	0.0328159	0.018005	-0.000799097	-0.0427396	-0.0176994	0.0309675	0.00451392	0.0129539	-0.0128343	0.0128736	-0.0067152	-0.025666	-0.0277685	0.0043375	0.0172778
V59	0.0309439	0.0883506	0.00129737	0.0147138	0.0115625	-0.0188006	0.0161904	-0.0162165	0.0036784	-0.00849951	0.0184028	0.0347874	0.0489521	0.00529499	-0.000773107	-0.00553646	-0.00415258	-0.0139148	-0.00256959	-0.00679629	-0.0127396	-0.0666894	-0.0166988	0.0332718	0.00749388	-0.0530663	0.046619	0.0342025	-0.0226216	0.0135124	0.0242451	0.0179869	0.0232179	-0.020573	0.0152142	0.033113	0.0121613	-0.0390394	-0.0118181	0.0306139	-0.0164381	0.00411645	-0.0161968	0.0193023	0.0101172	-0.0331627	-0.0286606	0.0034649	-0.00198472
V60	0.0238927	0.0954152	0.00737814	0.0122045	0.0230182	-0.0265971	0.00914431	-0.0400334	0.007228	-0.012537	0.0257028	0.0414035	0.023185	0.0174397	0.00297477	-0.0260408	-0.0146393	-0.0240725	0.0112674	-0.00359412	-0.0200667	-0.0513008	-0.04605	0.0370561	0.00646846	-0.074919	0.0627677	0.0113214	-0.0378028	0.0212034	0.0165745	2.07443e-05	0.0561641	0.00101096	0.0114236	0.0352563	0.0143791	-0.00725468	-0.0052336	0.00695298	-0.0333896	-0.00688543	-0.0145362	0.0295623	0.0313857	-0.0357704	-0.0494022	-0.0153305	-0.015349
V61	0.0080463	0.10109	0.019748	0.00275263	0.0311952	-0.0472535	0.00150854	-0.0620503	0.0195877	-0.0125601	0.0349015	0.0594675	-0.0175098	0.0241175	0.0207868	-0.0536846	-0.0341032	-0.025607	0.0169866	0.0144504	-0.021589	-0.0338219	-0.0813129	0.0360193	0.020731	-0.0900187	0.0599246	-0.00936886	-0.0437957	0.0222857	-0.0148462	-0.0360189	0.0681437	0.0276058	-0.00612253	0.0229899	9.98248e-05	-0.00209632	0.000681004	0.000329368	-0.035951	-0.00296928	-0.00625989	0.0496004	0.0570968	-0.055102	-0.0607535	-0.0631931	-0.0230647
V62	-0.0180612	0.0870627	0.0367643	-0.00888021	0.0429356	-0.0690607	0.000804012	-0.0638609	0.0327866	-0.00775891	0.0402139	0.0586065	-0.0501074	-0.00141411	0.0512319	-0.050554	-0.0467254	-0.016221	0.0155085	0.0569591	-0.0415587	-0.00415861	-0.0834473	0.014731	0.0451583	-0.0900856	0.0238649	-0.0268026	-0.0344456	0.00951613	-0.030537	-0.0486661	0.0547694	0.0609995	-0.0139534	0.00724556	-0.0327829	0.00309813	0.0426371	-0.0183159	-0.0539246	0.0403497	-0.00915125	0.0589259	0.0699802	-0.0829142	-0.0286283	-0.0916442	-0.0656916
V63	-0.0368383	0.0544257	0.0437441	-0.0149414	0.0368006	-0.0820259	0.00050434	-0.0492803	0.0328649	0.00253507	0.0393097	0.0441782	-0.0532172	-0.0195815	0.0723517	-0.0348851	-0.0594559	-0.00571587	0.00558179	0.0672728	-0.0354717	0.0122136	-0.0318727	-0.0140022	0.0303678	-0.0539948	-0.0193692	-0.0420747	-0.00498892	0.00322083	-0.027696	-0.0367284	0.0344526	0.0505931	-0.00609525	0.0141793	-0.0337572	0.00663717	0.0625528	-0.0397614	-0.0399438	0.0594709	-0.00727659	0.0394917	0.0618009	-0.0974387	0.00319106	-0.0468996	-0.0809413
V64	-0.0442558	0.0299207	0.0429358	-0.0182408	0.0320521	-0.080577	0.00329166	-0.0391309	0.0321491	0.0110773	0.0341701	0.0269584	-0.0394698	-0.033022	0.0718515	-0.00661282	-0.0505907	0.00606207	-0.00864808	0.0599323	-0.0184475	0.0149464	0.00564135	-0.00703924	0.00979417	-0.0132928	-0.0337428	-0.0455709	0.0228733	-0.00716148	-0.0319833	-0.0172565	0.0189613	0.0362777	-0.0176712	0.0066793	-0.0367537	0.0101225	0.0507901	-0.0498647	-0.0278519	0.0313234	0.0100022	0.0355622	0.0222934	-0.0998063	0.0279268	-0.0205555	-0.0804095
V65	-0.0467337	0.0173396	0.0413834	-0.0204052	0.0302786	-0.0808301	-0.00111375	-0.0290603	0.0234292	0.00657921	0.0302197	0.0188833	-0.0250673	-0.0426775	0.0703321	0.0107952	-0.0411002	0.0102725	-0.0144259	0.0412514	-0.0178142	-0.0029356	0.0264433	-0.00144632	-0.00279809	-0.00752749	-0.0367332	-0.0353114	0.0284092	-0.00445804	-0.0184238	-0.00611373	0.0151154	0.0176347	-0.0204421	0.0125733	-0.0210374	-0.00620722	0.0316606	-0.0473951	-0.0119945	0.0380216	0.0158111	0.0132434	-0.000456947	-0.0791884	0.039596	0.0106086	-0.0706107
V66	-0.0475818	0.00995339	0.0409769	-0.0215107	0.0277845	-0.0799199	-0.00669238	-0.0266505	0.014901	0.00072796	0.0265264	0.00545577	-0.0185535	-0.0417021	0.0630836	0.0209128	-0.0342844	0.0173987	-0.0227835	0.0285108	-0.0212748	-0.0086637	0.0369869	0.00628568	-0.0142229	-0.00503253	-0.0244393	-0.0315474	0.0406143	-0.00501702	-0.000824494	-0.00191259	0.00914672	0.0121028	-0.00575534	0.0180058	-0.00435691	-0.0082502	0.00340751	-0.069777	-0.00561698	0.0279166	0.0116031	0.000158594	-0.0122976	-0.0753723	0.0545723	0.029048	-0.0582033
V67	-0.04747	0.00674846	0.0429274	-0.0227429	0.0253923	-0.0829484	-0.0112618	-0.024558	0.0110788	-0.00409874	0.0324171	-0.0100024	-0.0167317	-0.0385111	0.0519448	0.0197518	-0.0286873	0.0203664	-0.0137968	0.013633	-0.0263812	-0.0201313	0.038529	0.00320471	-0.00999887	-0.0135191	-0.0109596	-0.00673156	0.0424086	-0.0164052	0.015286	-0.0028372	0.00895508	0.00206756	-0.00211936	0.0319307	0.000721318	-0.0169131	-0.015679	-0.0752518	-0.0137045	0.0164229	0.00175189	-0.0100667	-0.0125436	-0.0529386	0.060275	0.0227137	-0.0409509
V68	-0.0468642	0.00673294	0.0468165	-0.0238556	0.0275999	-0.0824317	-0.0102515	-0.0158053	-0.00299153	-0.00713823	0.03187	-0.0239641	-0.0197373	-0.0269686	0.0376868	0.0168524	-0.0252224	0.0137455	0.00067904	-0.00420189	-0.030337	-0.0258068	0.0246579	0.00966736	-0.0180045	-0.0294012	0.00308017	0.00469895	0.0423467	-0.0254777	0.0318168	-0.00968063	0.00388542	-0.00840437	0.0101478	0.0422138	0.00662706	-0.0209606	-0.0293191	-0.0815475	-0.0216838	0.0113834	-0.00674563	-0.0108287	-0.0244417	-0.0123293	0.0496959	0.0207567	-0.0244326
V69	-0.0455393	0.00901628	0.0515652	-0.0240014	0.0273761	-0.0854552	-0.00928586	-0.00925548	-0.00680319	-0.0107684	0.0268778	-0.0293058	-0.0318703	-0.015813	0.0250427	0.00797844	-0.0289736	0.0168212	0.015543	-0.0231817	-0.0405818	-0.0254409	0.00104085	0.00773234	-0.0177655	-0.0454842	0.0264616	0.0187321	0.0440311	-0.0159418	0.0320961	-0.0218718	0.00782936	0.00136155	0.0211813	0.0381167	0.0185955	-0.0477156	-0.039635	-0.0860633	-0.0149635	0.0205433	-0.00171562	0.000784153	-0.0233886	0.0323522	0.0368405	0.0158035	-0.00847145
V70	-0.0426638	0.0121902	0.0578207	-0.0232133	0.0273565	-0.101744	-0.00104291	-0.00552885	-0.00811556	0.000103006	0.0260027	-0.0241399	-0.0423444	-0.00207229	0.0179265	-0.018146	-0.0443143	0.0200393	0.0168757	-0.0393968	-0.0466581	-0.0219233	-0.0235837	-0.000816976	-0.0104821	-0.0521341	0.0361596	0.0254266	0.0506583	-0.00200087	0.0474409	-0.0306413	0.023578	0.0105727	0.0262274	0.0384908	0.0301063	-0.0441903	-0.0397142	-0.0761121	-0.0236205	0.0338766	0.000572192	0.000484907	-0.0329494	0.0785923	0.00889031	0.00735172	0.000388299
V71	-0.0389465	0.0169049	0.0631569	-0.0243865	0.0216232	-0.121475	0.00245735	-0.00856033	-0.0143705	0.00807451	0.0172372	-0.016266	-0.0502939	0.00797556	0.0100609	-0.0332827	-0.0490666	0.0294399	0.02988	-0.0449245	-0.0485145	0.00358801	-0.0416944	-0.000250142	0.00989245	-0.05836	0.0364375	0.0104412	0.0466263	0.020919	0.0529055	-0.0341618	0.0437288	-0.00690813	0.0458767	0.0422256	0.0388017	-0.0502194	-0.0349695	-0.0633079	-0.0143909	0.0688529	0.00226841	-0.00594876	-0.0383732	0.107963	-0.0251845	0.0205256	0.039744
V72	-0.0355929	0.0231028	0.0686854	-0.0233269	0.0137787	-0.135186	0.0112311	-0.0117523	-0.0102609	0.0262584	0.00854319	-0.00690076	-0.044345	0.0171357	0.00601461	-0.0281751	-0.0505584	0.0247268	0.0305434	-0.0190722	-0.0398468	0.0413918	-0.0369325	0.000924261	0.0374257	-0.0432932	0.028467	-0.00658143	0.0429413	0.0214041	0.0198732	-0.0463216	0.0641192	-0.0281347	0.0686149	0.0132039	0.0490292	-0.0618283	-0.0165438	-0.0155382	-0.00101051	0.074021	0.000928294	-0.00800388	-0.0325079	0.0987317	-0.0439147	-0.00916499	0.0570995
V73	-0.0314065	0.0279158	0.0716272	-0.0139123	0.0103586	-0.152956	0.0236859	-0.0236088	-0.00764334	0.0409362	0.0112073	-0.00950628	-0.0320347	0.0120014	0.0340003	-0.00618574	-0.0637775	0.0211321	0.014259	0.00253355	-0.0288073	0.0648099	0.00704087	0.000972312	0.0733244	-0.0163265	0.00777301	-0.0154936	0.0334289	0.0112693	-0.018395	-0.0484178	0.0779319	-0.0140384	0.08824	-0.00134484	0.0516949	-0.0649944	0.0158903	0.0480259	0.0117965	0.0806013	-0.008197	-0.0090423	-0.0304291	0.0589972	-0.0824899	-0.0208313	0.0794817
V74	-0.0251645	0.0307782	0.0750035	-0.00632346	0.00962229	-0.171518	0.0158229	-0.0216287	-0.00659634	0.0489041	-0.00655655	-0.0101071	-0.00681223	0.00513474	0.0491076	0.0424873	-0.0443651	0.0134417	0.00979117	0.016442	-0.014524	0.101191	0.0471011	-0.0208576	0.0688494	-0.000350545	0.00610624	-0.0360401	0.0597709	0.00501103	-0.041054	-0.00656502	0.0994878	-0.0344596	0.0845686	-0.0267281	0.0607522	-0.0262826	0.0112158	0.111205	0.017539	0.0825021	-0.000381356	0.00617977	-0.0246985	0.0129157	-0.0897461	0.0121607	0.0673791
V75	-0.0199986	0.0317674	0.0794071	0.0075627	0.0129671	-0.174418	0.00556353	-0.0203486	-0.0144408	0.0346556	-0.012526	-0.018585	0.0141042	-0.0128249	0.0616786	0.0951342	-0.0301927	-0.0112378	0.0215246	0.0432268	-0.0258753	0.101201	0.0980485	-0.000566343	0.0623812	-0.00558233	0.000469999	-0.0539759	0.0363066	-0.0183841	-0.0519801	0.00787991	0.0774904	-0.0711002	0.0894695	-0.0385291	0.0309884	-0.00282951	0.0116223	0.129732	-0.00311443	0.0614179	-0.0241951	-0.0264444	0.00451761	-0.0439716	-0.0592738	0.00323787	0.0674415
V76	-0.0150059	0.0316262	0.0825197	0.00971627	0.0133227	-0.177694	0.00715053	-0.0203519	-0.0312841	0.00573802	-0.00923233	-0.0409968	0.00141943	-0.0131444	0.056387	0.146894	0.00264366	-0.00102142	0.0136807	0.0353186	-0.00655894	0.061127	0.107561	-0.00918274	0.0512724	-0.0137812	-0.00834396	-0.0696622	-0.0116411	-0.0460771	-0.0609661	0.055475	0.0656456	-0.0907	0.0477836	-0.052822	0.00679845	0.0147098	-0.00357376	0.115697	-0.0470041	-0.00568638	-0.0338939	-0.0332677	0.0225371	-0.0834074	-0.0361654	-0.0083283	0.0342651
V77	-0.00906479	0.0353771	0.0842838	0.0152249	0.0220927	-0.172058	0.0132146	-0.0182069	-0.0663505	-0.0218355	0.00404536	-0.0724458	-0.0252237	-0.0117105	0.0435961	0.171762	0.0229858	0.0072697	0.0178831	0.0430981	-0.0168316	0.00803695	0.0739563	-0.0210808	0.01073	0.0147742	-0.00878477	-0.0539727	-0.0571422	-0.0313426	-0.0166621	0.0663833	0.0689324	-0.0926393	0.0288913	-0.073532	-0.0125093	0.0343997	-0.0303645	0.0468821	-0.054908	-0.0435963	-0.0412946	-0.00356398	0.0526013	-0.0763501	-0.0603146	-0.0100685	0.025039
V78	-0.00176892	0.036853	0.0838694	0.0212288	0.0179208	-0.159347	0.0307422	-0.00409999	-0.103327	-0.0433305	0.0111909	-0.0694362	-0.0644174	0.00323692	0.0293126	0.167794	0.054975	0.0101922	0.0121958	0.0861577	-0.0221677	-0.0304408	0.0156162	-0.0504225	-0.0593509	0.0359984	0.00621239	0.00197771	-0.0698842	-0.0626979	-0.0221248	0.059103	0.0619849	-0.0631432	0.017098	-0.0850531	-0.0558629	0.0432933	-0.0605942	-0.0288587	-0.0564322	-0.0568444	-0.0372462	0.0119951	0.0768658	-0.0737344	-0.0479289	-0.0829757	0.00304699
V79	0.00828294	0.0397084	0.0809047	0.0232366	0.0191454	-0.139531	0.0498987	0.0018751	-0.119765	-0.0709088	0.016606	-0.0664557	-0.093565	-0.00378634	0.00966216	0.146758	0.0644812	0.00946057	0.00804785	0.0929427	-0.0293489	-0.0767544	-0.00362577	-0.0692553	-0.0336651	0.071787	-0.0132179	0.0747861	-0.0385597	-0.0439772	0.0298638	0.0622441	0.0200928	-0.0268195	0.0167532	-0.0611671	-0.063834	0.0331666	-0.0286989	-0.0504908	-0.0182773	-0.0344767	-0.0852206	0.0634445	0.0715272	-0.063236	-0.00449167	-0.0440598	0.0112852
V80	0.0175383	0.0459668	0.0717102	0.0309193	0.0318524	-0.117287	0.0596416	0.00613517	-0.106011	-0.0712488	0.0119879	-0.0574028	-0.0877125	0.00653099	-0.00889221	0.113492	0.0580255	0.0117864	-0.0186455	0.0645947	-0.020752	-0.0604694	-0.0484327	-0.0806795	-0.0289753	0.0982025	-0.00702451	0.140552	-0.024631	0.0105195	0.0723438	0.0527839	0.00855826	0.00665246	-0.00230513	-0.0271027	-0.0327823	0.0359454	0.0222864	-0.0942359	0.025033	0.00406268	-0.0937929	0.0514871	0.0485598	-0.0312491	-0.0113187	-0.00135541	0.0259496
V81	0.0245957	0.0563976	0.0586954	0.034388	0.0305294	-0.106598	0.0657637	-0.00746479	-0.0624169	-0.0521128	0.00109839	-0.0448689	-0.0531686	0.0132326	-0.0278288	0.0582674	0.031423	0.0052255	-0.0491516	0.0376756	-0.0152	-0.0749189	-0.0805032	-0.0421487	-0.0208623	0.106573	-0.0228813	0.134595	-0.0298959	0.0913574	0.0812546	0.020725	0.0113852	0.0220133	-0.0298389	0.00509577	0.00786488	-0.0105919	0.030871	-0.0366747	0.0640171	-0.0205035	-0.0535136	0.058629	0.00176404	-0.0357017	-0.0665128	0.0248789	0.0467671
V82	0.0269701	0.0641193	0.0499385	0.0290102	0.041107	-0.0879922	0.0730023	-0.019728	-0.0322929	-0.0480291	-0.0114786	-0.0310426	-0.0309738	0.00209839	-0.0425859	0.0365036	0.0148384	0.00713182	-0.0507139	0.00460078	-0.00333123	-0.0693285	-0.0823127	-0.0196323	-0.000485656	0.0770675	-0.0165977	0.106719	-0.012367	0.128087	0.113514	-0.0160317	-0.00239959	0.0378344	-0.0568056	-0.00533211	0.0102693	-0.0254347	0.0339151	0.0319934	0.0695053	-0.0550654	-0.0150244	0.0338111	-0.0204936	-0.0579017	-0.0611186	0.0333835	0.043106
V83	0.0283886	0.0707248	0.0415171	0.0254552	0.0403865	-0.0791975	0.0618255	-0.0203204	-0.0221869	-0.0390359	-0.0296707	-0.036655	-0.00328797	-0.00463469	-0.0498988	0.0196262	0.00703138	0.00106126	-0.0388314	-0.0282658	-0.00652337	-0.0475221	-0.0695831	0.0027921	0.0190837	0.0340151	-0.0299851	0.0685098	0.00321327	0.148959	0.121265	-0.0346476	-0.00708411	0.0307136	-0.0172825	0.00169478	0.0163008	0.00492616	0.0245206	0.0433934	0.0729407	-0.0412373	-0.0015347	-0.00394595	-0.00984551	-0.081355	-0.0248765	0.0537743	0.0415094
V84	0.0279344	0.0776173	0.0340369	0.0197574	0.0404387	-0.0661944	0.0529492	-0.0246614	-0.00552276	-0.0283489	-0.0384722	-0.060615	-0.00595425	0.00403637	-0.047696	0.0378293	-0.00311591	-0.000334816	-0.0143967	-0.048724	-0.00758765	-0.00880645	-0.059712	0.032705	0.018472	-0.00807134	-0.0458127	0.0181474	0.0141767	0.122032	0.103195	-0.0456468	-0.0175736	0.0293223	0.0112733	-0.0045406	-0.0154642	0.0235546	0.0172637	0.0511507	0.0354618	-0.0607157	0.0661789	-0.0652259	0.0471051	-0.105326	0.00314677	0.0545279	0.018809
V85	0.0271604	0.0822411	0.0290803	0.015655	0.0402953	-0.0581992	0.0490933	-0.0126331	-0.00172058	-0.014166	-0.0402544	-0.0594514	-0.0084243	-0.0117138	-0.0268706	0.0540438	0.000699646	0.00802627	0.00717131	-0.0713088	-0.0040195	-0.00873031	-0.0467293	0.0423812	0.00740981	-0.0424531	-0.0522902	-0.005377	-0.000147548	0.0715409	0.07657	-0.0405308	-0.0234634	0.0297127	0.0394367	0.00708539	-0.0447	0.0114495	0.0153459	0.064446	0.00440993	-0.0559508	0.0817485	-0.0825294	0.0910991	-0.0860114	0.0211537	0.0221765	-0.0161382
V86	0.0269712	0.0842481	0.0267084	0.0100143	0.0353366	-0.0519793	0.0386691	-0.00320071	-0.00463401	-0.002984	-0.0490313	-0.0611882	-0.0121191	-0.00967563	-0.0170332	0.062793	-0.00225056	0.00871621	0.0102533	-0.0755595	-0.00327343	-0.000232804	-0.0435361	0.0532977	-0.0282859	-0.0496715	-0.0411009	-0.0539495	-0.00788136	0.0392507	0.0537104	-0.0482002	-0.0204707	0.0315007	0.0688823	-0.00275326	-0.0457094	0.0124154	0.0120208	0.0399563	-0.0252133	-0.0496542	0.0592686	-0.100875	0.117945	-0.0601388	0.0477916	-0.00913783	-0.0700662
V87	0.0281979	0.0849752	0.0222555	0.00450639	0.0263039	-0.0487402	0.0324974	0.0192415	0.00229102	-0.00649345	-0.0471114	-0.0640018	-0.00405612	3.62438e-05	-0.0117614	0.0620395	-0.0191375	0.0142905	0.0148339	-0.0557111	-0.00584141	0.00823956	-0.0348797	0.0459374	-0.0350135	-0.0403973	-0.0522171	-0.0530683	-0.0177824	-0.00385109	0.0489191	-0.0454683	-0.00481754	0.0360017	0.0606668	-0.0117396	-0.0472281	-0.00350752	0.0130743	0.0062555	-0.0383242	-0.0103748	0.0328251	-0.108407	0.152154	0.0051773	0.0622307	-0.0579638	-0.0940461
V88	0.0294782	0.0847475	0.0195391	-0.000222804	0.0283386	-0.0381229	0.0236489	0.0390147	-0.000625759	0.00138329	-0.0394616	-0.0605049	0.0128253	1.714e-05	-0.00838017	0.0509864	-0.0320778	0.00703514	0.0164568	-0.0281044	-0.00333854	0.0384151	-0.0128106	0.0404954	-0.0464387	-0.021287	-0.0534981	-0.039088	-0.0231809	-0.0519948	0.046011	-0.043974	-0.00171062	0.0187604	0.0531434	-0.0187508	-0.0533969	0.0137989	-0.00094263	-0.0282185	-0.0655487	0.0171911	0.0094791	-0.0987715	0.136437	0.039183	0.0874629	-0.0448779	-0.0911544
V89	0.0304547	0.0852132	0.0171476	-0.00127785	0.0260803	-0.029695	0.0188917	0.0471589	0.00736683	-0.00227675	-0.0298064	-0.0535516	0.0191286	0.000904122	-0.00427649	0.0460256	-0.036958	0.0118654	0.00600856	0.000181894	-0.00166921	0.0597415	0.0185728	0.0151131	-0.0366097	0.0119821	-0.0386804	-0.0239461	-0.0310347	-0.0679894	0.020131	-0.0537452	0.00103164	0.0163334	0.0238141	-0.0346893	-0.0465209	0.0100303	0.000146619	-0.0295475	-0.0540859	0.0164009	-0.0257772	-0.0639604	0.111811	0.0625986	0.100037	-0.0390628	-0.0611184
V90	0.0301467	0.0856052	0.0176207	-0.000940967	0.0244744	-0.0275968	0.0246419	0.0511393	0.0210704	-0.0001774	-0.0191188	-0.0409414	0.0304719	0.0101926	0.00545035	0.0369385	-0.0436041	0.015763	-0.0131652	0.0326821	0.00325512	0.0707732	0.026647	-0.00450878	-0.0449056	0.0253616	-0.00357116	-0.0109882	-0.0145396	-0.0670296	-0.00426952	-0.0614731	0.00105095	0.0345595	-0.00206781	-0.0394284	-0.0434192	0.0172467	-0.00251841	-0.00663075	-0.0291931	0.011781	-0.0530762	-0.0216189	0.0721918	0.0853655	0.100034	-0.0134639	-0.0128228
V91	0.0305017	0.0853627	0.0172369	0.00272886	0.0239416	-0.0270022	0.0249154	0.0434974	0.0200416	-0.00426932	-0.0159187	-0.0223316	0.0323211	0.0153981	0.00655698	0.0163901	-0.0359989	0.0362579	-0.0175072	0.0522163	-0.0102273	0.0647739	0.0276445	-0.0142478	-0.0553324	0.0152153	0.0234364	0.00403757	0.00453511	-0.0402928	-0.0246447	-0.0566387	0.0224301	0.0528315	-0.0292868	-0.0174201	-0.0400411	0.0235581	-0.0103274	0.00293623	0.00110657	0.0462789	-0.0544372	-0.00576713	0.0343375	0.115134	0.0928681	0.0530391	0.0293873
V92	0.0306399	0.0845263	0.0181169	0.00520966	0.0232412	-0.0263663	0.0199965	0.0380994	0.020914	-0.0153042	-0.0142789	-0.00241751	0.0348712	0.0193459	-0.00263086	0.00690419	-0.0235848	0.0474295	-0.0210117	0.067661	-0.0210461	0.0583999	0.0248277	-0.0118979	-0.0728519	-0.00418442	0.0475217	0.00363389	0.00976952	-0.00521642	-0.021097	-0.0248118	0.0331769	0.0513466	-0.029829	0.00790772	-0.0329839	0.0285399	-0.0409982	0.0130848	0.0253678	0.0147859	-0.0468701	-0.016664	0.011807	0.0885921	0.108959	0.106164	0.048362
V93	0.0307948	0.0830876	0.0224864	0.0116843	0.0271953	-0.0310655	0.0258063	0.0216961	0.0106551	-0.0185853	-0.00355927	0.0121311	0.0200955	0.0132894	0.00705719	-0.0138153	-0.0342309	0.0731562	-0.0130332	0.0519723	-0.0391497	0.0440997	0.0199035	-0.00828466	-0.0796328	-0.0460741	0.0410691	0.000391565	0.000849498	0.0108471	-0.0326198	-0.011285	0.0429462	0.0670545	-0.029907	0.0204272	-0.0365817	-0.0101194	-0.0331289	-0.0034093	0.0258813	-0.00221302	-0.0190407	-0.0294362	-0.0256754	0.0601226	0.0992918	0.0955478	0.0779269
V94	0.0308764	0.0804414	0.0256145	0.0161128	0.0250605	-0.0393848	0.0311058	0.000903162	-0.00477895	-0.0187575	-0.0082152	0.0300967	0.00680057	0.0183385	-0.00825176	-0.0247017	-0.0156065	0.0906827	0.0061935	0.0232526	-0.0440305	0.0491715	0.0165732	-0.00980043	-0.0940326	-0.0615732	0.0546387	-0.0240647	0.00495041	0.0419538	-0.0371215	-0.000890167	0.0496772	0.0831513	-0.0157478	0.0455226	-0.0205391	-0.0319966	-0.034243	-0.0311953	0.0509603	0.0216704	0.0362524	-0.0125937	-0.0238099	0.0420877	0.0681692	0.0587204	0.0592155
V95	0.0315615	0.0799991	0.0251601	0.0180703	0.0154527	-0.0331736	0.0356189	-0.0126308	-0.0286831	-0.0122412	-0.0149574	0.0340586	-0.00235621	0.0232054	-0.00980783	-0.021794	-0.0130339	0.0771242	0.0135168	0.0147642	-0.0502239	0.0413176	0.00392708	-0.0086295	-0.0789229	-0.0559482	0.0379464	-0.0166601	0.0224818	0.0528318	-0.0650537	-0.00354013	0.0612775	0.0839723	0.00483253	0.0462438	-0.0375219	-0.0357837	-0.0259272	-0.0475174	0.0773109	0.0338076	0.058845	-0.0291828	0.015551	0.042063	0.0434066	0.0201282	0.0234071
V96	0.0323266	0.0813591	0.019379	0.0179475	0.0062881	-0.0263034	0.0343092	-0.0267463	-0.0290706	-0.00943067	-0.0197923	0.0294716	0.00124147	0.0191438	-0.00225145	-0.020075	-0.0124043	0.0682113	0.0209315	0.0182989	-0.030584	0.0351677	-0.00609384	0.0123194	-0.0493959	-0.035984	0.0340449	-0.0205277	0.0302977	0.0495103	-0.0789011	0.0200779	0.0526932	0.0632262	0.0119581	0.0584766	-0.0311727	-0.0224238	-0.0070144	-0.0468077	0.073852	0.0548315	0.0645724	-0.0197256	0.0161431	0.0420562	0.0237486	0.000112964	-0.0202101
V97	0.0329086	0.0844058	0.0112636	0.0163424	0.00655029	-0.0149461	0.0286691	-0.0195454	-0.0245757	0.00787192	-0.0145376	0.0110103	0.019855	0.0172924	-0.00385328	-0.0125503	-0.0126183	0.0545483	0.00980503	0.0168019	-0.0187598	0.0123799	-0.00415962	0.0203886	-0.00238615	0.0020734	0.0174969	-0.0344123	0.0237489	0.0607694	-0.055722	0.0355379	0.0398139	0.0491791	0.0141067	0.0524394	-0.0222575	-0.0152017	0.0104253	-0.0402697	0.0495596	0.0574705	0.0448682	-0.0236507	0.0285867	0.0458168	-0.0195495	-0.00930053	-0.0056981
V98	0.033777	0.0849198	0.00314046	0.0135994	0.00613716	-0.00657464	0.0247917	-0.0136657	-0.00885594	0.00346162	-0.0144564	0.00463262	0.0356449	0.0119471	0.000945574	-0.0137373	-0.012415	0.0470079	0.000764103	0.0254441	0.00246695	-0.0129441	0.000271885	0.0217944	0.00573839	0.029899	0.00417203	-0.0387453	0.0110408	0.0394102	-0.0369564	0.0356346	0.0346361	0.0297356	0.00545332	0.0400802	-0.00770887	-0.016138	0.015807	-0.0300734	0.00476726	0.0445594	0.0498488	-0.0266053	0.0198918	0.0309621	-0.0442788	-0.0238289	-0.00089938
V99	0.0340889	0.0849161	-0.00367722	0.012216	0.0065193	0.000754929	0.0220669	-0.00724584	0.000361524	0.0032415	-0.00601378	-0.00307255	0.0373033	0.00907017	-0.00306986	-0.0221204	-0.00868076	0.0446578	-0.0131018	0.0320126	0.0157788	-0.0310825	0.00810148	0.0228211	0.0171203	0.0444861	-0.00360082	-0.0484175	0.0162101	0.0353571	-0.0156806	0.0308497	0.0275665	0.0193651	0.00918448	0.0194975	-0.00682004	-0.00062312	0.0107629	-0.0114581	-0.0132405	0.0289786	0.0402221	-0.0150086	0.00197001	0.0155292	-0.0434392	-0.0117606	0.012337
V100	0.0342354	0.0846428	-0.00898233	0.010456	0.00848722	0.0090191	0.0164743	-0.000983901	0.00305952	-0.00645951	-0.00661398	-0.00213149	0.0373925	0.00279934	-0.000386105	-0.0129195	0.000582644	0.0467045	-0.0227101	0.0279037	0.0270855	-0.0332874	0.0121345	0.0171375	0.0133263	0.0486174	-0.00122197	-0.0541935	0.0204082	0.0244401	-0.00230328	0.0261693	0.0204211	0.0233893	0.00906786	0.0101661	-0.00902962	0.00643743	0.0109125	-0.00682796	-0.0167127	0.0207154	0.0242022	-0.0211023	-0.00538406	0.0135039	-0.0301462	0.010859	0.029647
V101	0.0340144	0.0843401	-0.014044	0.0121727	0.00641262	0.0143569	0.00934863	-0.00439394	0.00389266	-0.0117884	-0.00608915	-0.000989692	0.0297591	-0.00662979	-0.00259317	-0.00633657	0.0065726	0.0496996	-0.027856	0.0290335	0.0270338	-0.0313441	0.0137172	0.016174	-0.000282928	0.0412107	0.00374953	-0.0533159	0.0151079	0.0197593	-0.00732099	0.0357629	0.0216764	0.0208067	0.0238084	0.00219018	-0.0026157	-0.00193927	0.0150442	-0.000662341	-0.0208855	0.0124214	0.0255038	-0.0274246	-0.0204232	0.00370534	-0.0292221	0.0294961	0.0336569
V102	0.0339846	0.0841463	-0.0149709	0.0122921	0.00779951	0.0152724	0.00970172	-0.00904653	0.00215945	-0.0182784	-0.00381281	0.00386892	0.0237171	-0.0153456	-0.00468151	0.000523757	0.00781174	0.0527856	-0.0291261	0.0265865	0.0298056	-0.0305838	0.019	0.018577	-0.0126021	0.0330514	0.0176102	-0.0531812	0.012137	0.0202982	-0.011151	0.0339236	0.0186337	0.0241706	0.0269184	-0.00744873	0.00145138	-0.00727896	0.0151079	0.00430842	-0.0126785	-0.00565423	0.0260235	-0.0277336	-0.0259316	-0.00328008	-0.0284066	0.0359643	0.0199298
V103	0.0337704	0.0846126	-0.0128091	0.0145171	0.00982096	0.0135955	0.00446651	-0.0134224	-0.00242323	-0.0198541	-0.00847114	0.0105401	0.023002	-0.0221713	0.000365505	0.00573632	0.0103237	0.0474715	-0.0277363	0.0189112	0.0256965	-0.030837	0.0314206	0.0159718	-0.015756	0.0236856	0.0196066	-0.0494181	0.0153614	0.00869088	-0.0169657	0.0304709	0.00951134	0.031282	0.0276028	-0.00964832	-0.000702143	-0.00410988	0.0211203	0.00390468	-0.00682691	0.00575988	0.0201694	-0.0197256	-0.0377835	-0.00899196	-0.0212354	0.0294925	-0.00407076
V104	0.0330609	0.0859494	-0.00921351	0.0171491	0.010836	0.012605	-0.000586456	-0.0166194	-0.00580544	-0.0269951	-0.0202804	0.00828051	0.024885	-0.0161977	0.00440135	0.00931695	0.00349396	0.037511	-0.0210016	0.00905436	0.0295938	-0.00806292	0.0372064	0.0128286	-0.0138714	0.00270122	0.0164069	-0.0551509	0.0251207	0.00432044	-0.0234334	0.0193566	-0.000175618	0.0241203	0.0195145	-0.0117231	0.00261787	-0.0108667	0.0169766	0.00900854	0.00808705	0.0177238	0.0189869	-0.0463199	-0.0259394	-0.0150469	-0.0302452	0.0287014	-0.0338058
V105	0.0311459	0.0875395	-0.00313438	0.0244808	0.0170409	0.0159795	0.00274171	-0.0164408	-0.00541415	-0.0327525	-0.0310827	0.00611314	0.0287842	-0.0191199	0.0137187	0.0130695	-0.00786585	0.027835	-0.013346	0.00725033	0.0345798	0.00640543	0.0492916	0.0124988	-0.00647458	-0.008714	0.0134668	-0.0472827	0.0377227	0.00458334	-0.0187569	0.00171181	-0.0153422	0.0176652	0.0165447	-0.00838955	-0.00903593	-0.0116641	0.00521595	0.00751389	0.0212699	0.0357486	0.0171054	-0.0576339	-0.0200281	-0.020575	-0.0318704	0.0137638	-0.068118
V106	0.0276767	0.0884045	0.00933884	0.0345295	0.022616	0.0209688	0.0103998	-0.0256146	-0.00490303	-0.0267253	-0.0419904	0.00500575	0.0296998	-0.0234859	0.0223837	0.0162482	-0.015859	0.0196683	-0.00207144	-0.000831424	0.0419497	0.0180531	0.073741	0.0149163	0.00207542	-0.00349499	0.0148717	-0.0625826	0.0459753	0.00533086	-0.0182394	-0.0183611	-0.046702	0.0143408	0.0144466	0.00684691	-0.0308769	-0.0331848	-0.00283125	0.0332589	0.0464617	0.0306706	-0.0199064	-0.0707807	0.0036444	-0.0452583	-0.0210299	0.00955577	-0.0748648
V107	0.0214922	0.0879976	0.0244189	0.046277	0.0197681	0.0258978	0.0374005	-0.0278493	0.0134532	-0.0274596	-0.0444846	-0.0229886	0.039834	-0.0155968	0.0252201	0.0156524	-0.0308992	0.0114367	-0.00413609	-0.00153558	0.0476171	0.00511032	0.0753257	0.0339656	0.0234399	0.0183709	0.00821764	-0.0719322	0.0396215	0.0178825	-0.00935575	-0.0396066	-0.0819814	-0.000178203	0.00259468	0.0238792	-0.0509721	-0.0729777	-0.0217583	0.0724941	0.0831996	0.0145578	-0.0736798	-0.065997	0.0288314	-0.046828	-0.0333135	-0.00908126	-0.0441574
V108	0.012563	0.0848915	0.0386786	0.0570894	0.0242762	0.0426122	0.058054	-0.0174946	0.0231438	-0.0280301	-0.0438741	-0.044783	0.0499038	-0.0168511	0.0306374	0.00118529	-0.0262179	-0.0131377	-0.00269322	0.00158243	0.0313882	0.000191413	0.0641413	0.07163	0.00850315	0.0189452	-0.0131961	-0.0927207	0.0288325	0.0101622	0.00562378	-0.0380924	-0.0929681	-0.0157976	0.0158231	0.0555036	-0.0742252	-0.096689	-0.0512807	0.0704746	0.0854787	-0.0177669	-0.0957246	-0.0701566	0.0497275	-0.0554889	-0.0168312	0.0319591	-0.0122954
V109	0.00551679	0.0778972	0.0478613	0.0678219	0.0240657	0.0484441	0.0670651	-0.00204042	0.0276625	-0.0369918	-0.0324038	-0.0701519	0.0543287	-0.0500456	0.0271371	-0.0384118	0.00776327	-0.0356965	-0.0151611	0.0165378	0.0416617	-0.0271748	0.0386389	0.114978	0.0162871	0.0328679	-0.0341065	-0.0985446	-0.0146969	-0.0255148	0.0213257	-0.0206437	-0.0567852	-0.00719804	0.0164937	0.0860531	-0.058045	-0.122147	-0.074962	0.0578122	0.0550575	-0.043664	-0.108786	-0.0538552	0.0387553	-0.051839	0.0237042	0.0457485	-0.00436957
V110	-0.000642561	0.0694633	0.0538002	0.0732574	0.0316414	0.0498808	0.084151	0.0134365	0.0258731	-0.0201733	0.0107031	-0.0776174	0.0643089	-0.0832171	0.0121806	-0.0662152	0.0355112	-0.0396377	-0.0231418	0.0334401	0.0447212	-0.024595	-0.00193314	0.118862	-0.00205205	0.0389486	-0.025458	-0.105186	-0.0331956	-0.0563191	0.012451	-0.00325926	-0.0191725	0.00317183	0.0610385	0.0663818	-0.0584509	-0.110128	-0.0575915	0.0363397	0.0388757	-0.090584	-0.0715556	-0.0296322	-0.0228176	-0.0384069	0.0800695	0.0363555	0.0679776
V111	-0.00550082	0.0646461	0.0562037	0.0757904	0.034291	0.054459	0.0833975	0.014691	0.00404271	-0.0205129	0.0545979	-0.0741749	0.047307	-0.0913874	-0.0118581	-0.0839858	0.0667291	-0.0175672	-0.0220372	0.0474147	0.0457754	-0.0107004	-0.0520573	0.112181	-0.0149439	0.0389299	-0.0202377	-0.0936581	-0.0663427	-0.065186	-0.0302946	-0.0109008	0.0548695	0.037099	0.0555771	-0.0132181	-0.0361815	-0.0612902	-0.0245273	-0.0104954	0.028444	-0.0467222	-0.0187521	0.0025194	-0.0655093	0.0193551	0.0920569	0.0167225	0.0657019
V112	-0.0109566	0.0594175	0.0568808	0.0740787	0.0338369	0.0656474	0.071882	-0.0112426	-0.0230739	-0.0186764	0.0824323	-0.0639565	0.031447	-0.0889973	-0.034575	-0.0822944	0.105221	-0.0215334	0.000624626	0.0725723	0.0415918	0.0192591	-0.0998116	0.0688534	-0.0247366	0.0474252	-0.0177644	-0.0566339	-0.0759944	-0.0240154	-0.0630249	-0.00966983	0.0950496	0.0376987	0.0774468	-0.0729382	-0.0229586	0.0258388	-0.0501167	-0.000198749	0.00973098	-0.0365807	0.00538442	0.00567038	-0.0660802	0.0464598	0.116239	0.0402265	0.0407488
V113	-0.0151805	0.0590256	0.0560703	0.0635374	0.0401079	0.0716902	0.0689745	-0.0300428	-0.0355401	-0.00324552	0.0927461	-0.0579765	0.000431	-0.102701	-0.0400981	-0.0592033	0.0982501	-0.0176435	0.0342439	0.0960607	0.00377271	0.0560882	-0.10094	0.0151341	-0.0143069	0.0283124	-0.0192326	-0.0164569	-0.0673623	0.0115331	-0.112747	0.0209366	0.0819704	0.0358247	0.0521603	-0.133469	-0.041655	0.0900551	-0.0344346	0.0103823	0.0107904	-0.0120948	0.0563754	-0.00265231	-0.0606875	0.0588631	0.0608537	0.0459962	0.00622314
V114	-0.0195788	0.0582694	0.0566167	0.0524791	0.0435032	0.0708677	0.0600517	-0.0413349	-0.0353193	0.00407133	0.0763834	-0.0637803	-0.00769358	-0.0944221	-0.0399832	-0.0383654	0.111568	-0.0182075	0.0759286	0.117663	-0.0314089	0.0929065	-0.0582746	-0.020315	-0.0338311	0.0189939	-0.0012868	-0.011533	-0.0630499	0.0419397	-0.0989059	0.0563652	0.0457819	0.019675	0.0459623	-0.12484	-0.0210201	0.0960037	-0.0304485	0.0252002	-0.00725558	0.0313148	0.0892988	0.00687754	-0.0539491	0.067675	-0.00893847	0.0158616	-0.024042
V115	-0.023183	0.0561529	0.0628053	0.0422317	0.0412434	0.0726156	0.0578723	-0.0400711	-0.0227524	-0.0104938	0.0458363	-0.0658823	-0.0248755	-0.0818768	-0.0146056	-0.0103438	0.0970582	-0.024696	0.106114	0.0874373	-0.0302154	0.0968669	-0.0243825	-0.0721844	-0.0249279	0.0109052	-0.0121937	-0.00939146	-0.0280953	0.0205437	-0.0930189	0.0910451	0.0203354	0.0201532	0.0216328	-0.108051	-0.0396135	0.0451269	-0.00584088	0.0510307	-0.0119895	0.0626064	0.0670974	-0.00719403	-0.0460593	0.0644646	-0.0728564	-0.00823823	-0.00992337
V116	-0.0276043	0.0511853	0.0686418	0.0340756	0.0350665	0.0739981	0.039561	-0.0430395	-0.00763604	-0.0453292	-0.00471596	-0.0447419	-0.0535774	-0.0636479	0.0238042	0.0136899	0.0653224	-0.0313968	0.0989199	0.0501868	-0.0166168	0.0966819	0.0182938	-0.0718089	-0.0199437	0.00827848	-0.0113346	0.00786871	-0.0101049	-0.0172049	-0.084199	0.0858407	-0.0181296	0.0179337	0.0145624	-0.0527702	-0.00683539	-0.021867	-0.00309448	0.0816261	-0.00863381	0.0733525	0.0220069	-0.0133248	-0.0456803	0.0683201	-0.101689	0.00950313	-0.0295182
V117	-0.0307691	0.0436575	0.0706732	0.0288632	0.0272878	0.0816905	0.0427583	-0.0129274	-0.00655956	-0.0617647	-0.0320224	-0.0222684	-0.0632791	-0.0449322	0.0287074	0.0541912	0.0441457	-0.0132018	0.0606045	0.00841544	0.00465823	0.0724466	0.0402134	-0.0647178	-0.0113635	0.0205205	0.00263503	0.0230638	0.0114318	-0.027406	-0.0511478	0.0846179	-0.0656322	0.030141	0.0509221	0.0167316	0.0111687	-0.100611	0.0123434	0.0973853	0.0244547	0.0578013	-0.0244913	0.00205856	-0.0190931	0.0864029	-0.107697	0.0127936	-0.042437
V118	-0.0318693	0.0352966	0.0702169	0.0226726	0.0240256	0.091708	0.0469017	0.00993595	-0.00337373	-0.0878373	-0.056515	0.00381087	-0.0656084	-0.0353254	0.0257684	0.0798351	-0.00399238	-0.01542	0.0383283	-0.0166744	0.0383017	0.0552257	0.0461864	-0.0477105	-0.0171483	0.0250985	0.0255009	0.0407137	0.0403696	-0.0729631	-0.0414872	0.0622623	-0.0621439	0.006266	0.0534734	0.0600345	0.0497243	-0.160415	0.0165842	0.070859	0.0565639	-0.021368	-0.00663831	0.00633003	-0.0370503	0.0727753	-0.1017	0.0250271	-0.0672755
V119	-0.0337806	0.0272845	0.0714243	0.019242	0.0188317	0.0872813	0.0577355	0.0281417	0.00313346	-0.0653299	-0.0445111	0.0173355	-0.0638537	-0.00873903	0.00717238	0.076601	-0.0365074	0.00133759	0.0315086	-0.0420947	0.0523981	0.0282107	0.0431573	-0.0146358	-0.0120108	0.0299401	0.0576319	0.0665695	0.0402649	-0.0793334	-0.0326825	0.0337502	-0.0695704	0.00928563	0.0706262	0.0515135	0.064574	-0.155375	0.0215628	0.0247188	0.0482462	-0.0668238	0.0101749	0.0519416	-0.075516	0.0623381	-0.0710773	0.0329513	-0.0878858
V120	-0.0340068	0.0231364	0.0754883	0.0182239	0.0222774	0.0763073	0.0646736	0.0467595	-0.00475043	-0.0524673	-0.0383933	0.0202165	-0.0536914	0.0167817	0.00944231	0.0625807	-0.0541885	-0.0113659	0.0346375	-0.0318494	0.0594944	-0.00229259	0.0332456	-0.0189068	0.0122859	0.0207507	0.0664859	0.0776851	0.0555156	-0.0674136	-0.0197987	-0.0159499	-0.0572982	0.0469102	0.0635672	0.0433695	0.0556274	-0.120707	0.00803617	-0.00687098	0.0539001	-0.0511015	0.0441351	0.0665873	-0.0696925	0.0382341	-0.0460365	0.0495131	-0.0664118
V121	-0.0357677	0.0166693	0.0742381	0.0221898	0.0207632	0.0697623	0.0631438	0.049211	-0.0106941	-0.0393482	-0.0324524	0.0213045	-0.0640239	0.0474078	0.00981547	0.0354194	-0.0675212	-0.0110801	0.0325018	-0.0365167	0.0745046	-0.0106219	0.0041713	-0.0547073	0.0333731	-0.000546269	0.0733556	0.0716672	0.0761012	-0.0626564	-0.00336514	-0.0502373	-0.0351597	0.0468163	0.0486622	0.00999345	0.047709	-0.0778529	0.0190495	-0.00501907	0.0276691	-0.0322275	0.0838162	0.0376353	-0.03388	0.00702573	-0.0172426	0.0508614	-0.0560359
V122	-0.0373649	0.0135321	0.0701556	0.0300351	0.0230009	0.0635842	0.0811499	0.044658	-0.0161154	-0.027258	-0.0210647	0.0157445	-0.0553777	0.0500049	0.00780951	-0.003336	-0.0732285	0.0131822	0.0404009	-0.0138263	0.0782694	0.00791017	-0.00590679	-0.0693765	0.0509348	0.00248807	0.058728	0.0609301	0.059469	-0.0257565	0.00879871	-0.074634	-0.00469912	0.0417983	0.0195938	-0.0454878	0.0556189	-0.0315302	-0.00637724	-0.0355819	0.0128904	-0.0150161	0.0639804	0.012517	-0.00297629	-0.0296742	0.0262845	0.0446857	-0.0381027
V123	-0.0386089	0.0118553	0.066945	0.0360135	0.0212192	0.059589	0.0832262	0.0325242	-0.0114991	-0.0121755	-0.00332341	0.0132426	-0.0571224	0.0591578	0.0173004	-0.0200448	-0.0755382	0.0197394	0.053295	-0.000691606	0.0504128	-0.00744432	-0.000461699	-0.0715711	0.0357	0.00852101	0.0428837	0.0421836	0.0161216	-0.020258	0.0118629	-0.0881512	0.00990937	0.0444893	-0.0301909	-0.0555396	0.0249494	0.00279014	0.0208962	-0.0312134	0.00726121	-0.00811431	0.032088	-0.0051542	0.0110335	-0.0612534	0.051235	0.0240662	-0.0110514
V124	-0.0389505	0.0130373	0.0675604	0.0390571	0.0211818	0.0487622	0.076778	0.0154655	-0.0107853	0.0132521	0.0032316	-0.011141	-0.0563961	0.0591585	0.0295269	-0.0351508	-0.062905	0.0209609	0.0455792	-0.014449	0.0314926	0.0142024	-0.0012922	-0.0762389	0.0205818	0.00519639	0.0314595	0.0169846	-0.0121373	-0.000704936	0.000479439	-0.0602636	0.00102715	0.0135759	-0.0700441	-0.0372549	0.00563684	0.00369271	0.0404823	0.00751068	0.0155097	0.015909	-0.0283694	-0.0333516	0.0272471	-0.0949067	0.00405654	0.00438762	0.0283495
V125	-0.0396638	0.0152204	0.0674817	0.0391027	0.0214427	0.0408116	0.0588502	0.00400594	-0.0111046	0.00204287	-0.00107892	-0.0238958	-0.0563701	0.0568013	0.0444608	-0.0315183	-0.0391996	0.000661375	0.0430866	-0.0330276	0.0169037	0.0250613	-0.00604257	-0.0828178	-0.00915644	-0.00955703	0.036262	0.012108	-0.028067	-0.0185869	0.000671364	-0.0457067	-0.00765731	-0.0298384	-0.102514	-0.00813224	-0.0158845	-0.00870207	0.032311	0.0290763	-0.026628	0.0194508	-0.0381066	-0.0513123	-0.00403071	-0.10894	-0.0224777	6.2739e-05	0.0567401
V126	-0.0399655	0.0159874	0.0673586	0.0368412	0.0219845	0.0348404	0.0411612	-0.00484282	-0.0265997	0.00933382	-0.0216351	-0.0204757	-0.0598337	0.0412807	0.0573626	-0.0316436	-0.00399456	-0.0098572	0.0428019	-0.0535683	0.0310919	0.0283962	-0.0116624	-0.0742518	-0.0253955	-0.0176552	0.0265728	-0.00732051	-0.0344639	-0.0553293	0.00596733	-0.0282723	-0.000840579	-0.0321911	-0.11425	0.0411865	-0.0212043	-0.0513833	0.0427082	0.0374262	-0.0594225	0.0205854	-0.0493189	-0.0516791	-0.0234018	-0.105851	-0.0161342	-0.016719	0.0550884
V127	-0.0407582	0.013013	0.0670318	0.033781	0.0214246	0.0297468	0.0314147	-0.0079876	-0.0299678	0.0179364	-0.0203144	-0.0150074	-0.0486836	0.0255155	0.0584749	-0.0202168	0.00453405	0.0037729	0.0365718	-0.0554069	0.0484958	0.0158475	-0.0173862	-0.0310543	-0.00135918	-0.00108542	0.0410601	0.0103799	-0.0256502	-0.0847431	0.00902727	-0.0303739	0.00654584	-0.0424788	-0.100081	0.0370693	-0.0695398	-0.0881168	0.0350282	0.0347701	-0.0672614	0.0275145	-0.0462497	-0.0558987	-0.0534874	-0.0935598	0.0188857	-0.0298812	0.0795519
V128	-0.0418547	0.0102752	0.0652663	0.0301967	0.0273151	0.0322026	0.0315523	0.00699289	-0.032687	0.0274043	-0.0104788	-0.00419168	-0.0358676	0.0239341	0.0371893	-0.0149262	-0.00397935	0.0181843	0.0317713	-0.0651074	0.0384231	0.00918322	-0.015051	-0.00797962	0.0142898	0.0076762	0.0371869	0.0287736	-0.0130221	-0.0850987	0.00943012	-0.0347397	0.0321	-0.0496298	-0.0652513	0.00181437	-0.1091	-0.0906449	0.0197216	-0.0157646	-0.0371728	0.0256217	-0.0321273	-0.0551777	-0.0836752	-0.0661375	0.0321081	-0.0178755	0.074265
V129	-0.0423662	0.00781779	0.0662352	0.0223167	0.0287902	0.0366869	0.0184747	0.0257478	-0.044838	0.0211047	-0.0191458	0.00208315	-0.0337168	0.00397159	0.0309699	-0.00652859	-0.00671698	0.0257748	0.0294594	-0.0384837	0.0166906	0.000269159	-0.00518547	0.0266794	0.0340087	0.00786735	0.0400988	0.0566415	-0.00853575	-0.0740995	0.0246706	-0.0332058	0.0399642	-0.0280604	-0.0442646	-0.0265313	-0.113064	-0.0558826	-0.0110994	-0.0712258	-0.0355191	0.0258359	-0.0232719	-0.0363423	-0.0443151	-0.0430399	0.00947529	0.010508	0.028921
V130	-0.0421481	0.00706283	0.0670859	0.0195556	0.0246307	0.0427418	0.0232932	0.0401599	-0.0550159	0.0290962	-0.0164475	0.0115499	-0.0292182	0.00148709	0.0141952	-0.00428413	-0.0224141	0.0549441	0.0406621	-0.0129231	-0.0156095	-0.0220285	-0.00688808	0.0603385	0.044265	0.0145699	0.0445118	0.0574895	-0.00647344	-0.0386427	0.0288073	-0.0149989	0.0230001	-0.0102095	-0.0143205	-0.0385916	-0.114228	-0.0275613	-0.0304962	-0.089174	-0.00948575	-0.0201677	0.00423439	-0.0246702	0.00308465	-0.03153	-0.00510326	0.00677837	0.00143998
V131	-0.0421231	0.0093001	0.0655365	0.0120366	0.0168883	0.0474213	0.0236762	0.0616203	-0.0635477	0.0361115	-0.0174153	0.0170534	-0.019441	-0.000217155	0.00330601	-0.000539546	-0.0376452	0.0833708	0.0315621	0.0255329	-0.0525432	-0.0251533	-0.00212929	0.0774341	0.0411186	0.00879401	0.0447978	0.024619	-0.0289758	-0.00419338	0.0104062	0.0107957	0.0241928	0.00137133	-0.00396009	-0.0474021	-0.0844777	-0.0111175	-0.0471677	-0.132458	0.0123957	-0.0319323	0.0250111	0.0109365	0.0324863	-0.00111889	-0.0673498	-0.0217473	-0.0526235
V132	-0.042051	0.0113613	0.064346	0.00779969	-0.000444258	0.0578992	0.0190043	0.0714463	-0.0685234	0.0164579	-0.0238265	0.0141897	-0.0227997	0.000842547	0.00705508	-0.00108803	-0.0329437	0.0759629	0.0352513	0.0166461	-0.0688321	-0.0472929	0.000907069	0.0843411	0.0341136	-0.00599834	0.050743	-0.0134474	-0.0304163	-0.0216568	0.00303484	0.022169	0.0506152	0.024256	0.00461555	-0.0247206	-0.0277364	0.00319931	-0.047409	-0.123881	0.00790384	-0.0379004	0.0105475	0.0128689	0.0226793	0.0198715	-0.0902913	-0.0466924	-0.0595903
V133	-0.0410102	0.0160888	0.0636774	0.00868887	-0.0109254	0.0671989	0.0127265	0.0615364	-0.0631984	-0.00944629	-0.0237425	0.0303038	-0.0219985	0.00441863	0.032493	-0.00118257	-0.039648	0.0797045	0.0210509	0.00236161	-0.0871478	-0.0599058	0.00190772	0.0777765	0.0265176	-0.0419421	0.0371007	-0.05136	-0.0218777	-0.0420574	-0.0376494	0.0302266	0.046514	0.0530972	-0.0237021	0.000647991	-0.0109265	0.0175329	-0.01015	-0.0745532	0.00935143	-0.0638829	-0.00721899	0.0342067	0.0176077	0.0398498	-0.110162	-0.0581465	-0.0511851
V134	-0.0396376	0.0244981	0.0615381	0.0110272	-0.0155963	0.08019	-0.00163823	0.0721225	-0.056385	-0.022291	-0.0250675	0.0429607	-0.0196056	0.00566886	0.0404403	0.0157443	-0.0220427	0.0605	-0.030004	-0.00478948	-0.0921134	-0.0608848	0.0229441	0.0734223	-0.00736227	-0.049236	0.0199192	-0.0641576	-0.0253763	-0.0448693	-0.0640742	0.00755821	0.0437615	0.0602169	-0.0151155	-0.00164325	0.0275061	0.0339567	0.0156367	-0.0324131	-0.0049252	-0.0716139	-0.0109656	0.0446143	0.0133276	0.0559637	-0.083613	-0.0645204	-0.0661233
V135	-0.0384787	0.0329396	0.0614622	0.0148184	-0.00973684	0.0796474	-0.00186173	0.0742637	-0.0324683	-0.031881	-0.00405709	0.0302496	-0.0327516	0.00239592	0.0294216	0.0222875	0.00162283	0.0677383	-0.0463419	-0.0199066	-0.0475741	-0.0497296	0.00538257	0.0598881	-0.058843	-0.0516078	0.000656011	-0.0705234	-0.0187416	-0.032554	-0.07651	0.0127835	0.037016	0.0741758	-0.0040425	0.00867784	0.0373913	0.0327889	0.0521438	0.0201366	0.00142571	-0.068131	-0.0263771	0.0263252	-0.0627969	0.0655019	-0.0784265	-0.111919	-0.0459553
V136	-0.0374481	0.0382262	0.0627378	0.0127187	0.000874465	0.0671955	-0.0137622	0.0621159	-0.0126071	-0.0317025	-0.000180863	0.0193848	-0.0424905	0.0163166	0.0120064	-0.00570993	0.0353717	0.0534055	-0.0512853	-0.0458916	-0.0218994	-0.0650062	-0.0248417	0.0537559	-0.0730437	-0.0600712	-0.00963812	-0.0622571	-0.00658042	0.00236628	-0.0762206	-0.017691	0.0167852	0.0846997	0.0131888	0.00148302	0.0583436	0.0564901	0.0630195	0.0825033	0.0143855	-0.0353194	-0.0535146	0.00216399	-0.120496	0.00662059	-0.0722362	-0.121787	0.00843973
V137	-0.0369238	0.0400572	0.0640941	0.0165063	0.0106209	0.0474306	-0.0115812	0.0670085	-0.0111309	-0.0275288	0.00710675	0.00354971	-0.0359032	0.0191408	-0.0298948	-0.0306856	0.0564892	0.039299	-0.0547512	-0.0482633	-0.00308691	-0.0680423	-0.012452	0.030864	-0.0844496	-0.0604351	-0.0324137	-0.0027959	0.00874999	0.0482568	-0.0555991	-0.0445011	-0.00602164	0.0896355	0.0654478	-0.00652878	0.0254889	0.090573	0.087287	0.105258	0.0424024	0.0165502	-0.0709492	-0.0104097	-0.121985	-0.0195881	-0.0242138	-0.108369	0.0428561
V138	-0.0386875	0.0366717	0.0613783	0.020698	0.0238652	0.0329472	-0.00491066	0.0668139	-0.013725	-0.0346876	0.00225545	-0.0185538	-0.0383132	0.00744723	-0.0445056	-0.0552502	0.0526338	0.0200802	-0.0712995	-0.0395457	0.014732	-0.0629911	-0.00109396	0.0214599	-0.0567855	-0.0481807	-0.0411146	0.0405349	0.0345666	0.0576183	-0.00416376	-0.0429365	-0.00311226	0.0401634	0.0849432	-0.059461	0.00958514	0.0836053	0.110785	0.0806493	0.0503588	0.0230554	-0.0550637	-0.049278	-0.0684583	-0.0283382	0.0216991	-0.077593	0.0242902
V139	-0.0406816	0.0325683	0.0589751	0.0185006	0.0233126	0.0278522	0.00954601	0.0570234	-0.0144682	-0.0215944	0.00536558	-0.0236738	-0.0240314	-0.00923137	-0.051446	-0.0713078	0.0400269	0.0428735	-0.063199	-0.0375528	0.022484	-0.0538151	0.00194731	0.0420111	-0.0298775	-0.0178631	-0.054061	0.0640887	0.0479345	0.0652476	0.0317489	-0.0583573	-0.00117151	-0.00245949	0.0817822	-0.0661628	-0.00189743	0.106035	0.112531	0.0337683	0.0463205	0.0347122	-0.0631993	-0.0490092	-0.0341182	0.0237756	0.0606176	-0.0161246	0.00776197
V140	-0.0419046	0.0289219	0.059489	0.0166271	0.0248918	0.0320969	0.015108	0.0573448	-0.0245998	0.00192763	0.00493775	-0.0239478	-0.000183102	-0.0182272	-0.0458367	-0.0607109	0.0376075	0.0403417	-0.0471222	-0.0119532	0.0152874	-0.0479151	0.00320588	0.0519456	-0.0221104	-0.0143169	-0.064495	0.0642833	0.0439757	0.0622665	0.0463024	-0.0622664	0.00364595	-0.0282368	0.0518785	-0.0429753	0.00562966	0.106082	0.0693055	0.0156519	0.0446521	0.0360206	-0.0441737	-0.044095	0.0122894	0.0586461	0.0452261	0.0585367	0.00769458
V141	-0.0429627	0.022053	0.0600153	0.0146001	0.0226756	0.0457975	0.0152891	0.0473112	-0.0388384	0.0162851	0.00823508	-0.0319835	0.0221737	-0.0108152	-0.0148628	-0.0486193	0.021554	0.0248	-0.0346047	0.000893912	-0.00459902	-0.0648781	-0.00437352	0.0539366	-0.0122426	-0.00973586	-0.0492278	0.0376698	0.0582864	0.0560434	0.0468288	-0.0446178	0.0306906	-0.0477628	0.0249223	-0.00458104	0.0145188	0.0965219	0.040397	0.0244311	0.0312748	0.016218	-0.0130332	-0.0301417	0.060323	0.106678	0.0167333	0.0831011	-0.0206099
V142	-0.0433212	0.0173146	0.0605957	0.0173187	0.0196914	0.0573595	0.0245045	0.039079	-0.0465617	0.0273031	0.018881	-0.0228137	0.0340025	-0.0077104	0.0196512	-0.0230998	0.00989205	0.0254228	-0.0246065	0.00903602	-0.00748463	-0.0403944	0.0227995	0.0380183	0.0157714	-0.0082281	-0.0467986	0.0246998	0.0672792	0.0579869	0.040266	-0.0278543	0.0308884	-0.0472691	-0.00914109	0.0117379	0.0205016	0.0501097	-0.0037568	0.0304893	-0.0144836	-0.00197166	0.0255481	0.000806036	0.0842512	0.126615	-0.0102814	0.0749745	0.00751141
V143	-0.04329	0.0131429	0.0600867	0.0163777	0.0148227	0.0697943	0.0330726	0.0304621	-0.0424649	0.0281535	0.0254911	-0.0101204	0.0355022	-0.00293653	0.0429563	0.00219225	-0.00843279	0.0142871	-0.0124883	0.011702	-0.0127646	-0.0279471	0.0359348	0.026598	0.0407628	-0.0228132	-0.0339943	0.00288894	0.0453492	0.0369332	0.0394294	-0.0385826	0.0691001	-0.0380048	-0.0574563	0.0285451	-1.64671e-06	-0.0101683	-0.0249976	0.0337425	-0.0240878	-0.0593602	0.0484043	-0.0108956	0.090943	0.119748	-0.0150263	0.0469277	0.010831
V144	-0.0428221	0.00840425	0.0584885	0.01997	0.01319	0.0787541	0.0454833	0.0181484	-0.0218179	0.0399844	0.0300671	-0.00317578	0.0270168	-0.0130978	0.0542133	0.00380189	0.0019218	0.0135367	0.00114466	0.0223836	-0.025308	-0.0153552	0.0336169	0.0219852	0.0656324	-0.00905983	-0.0300137	0.00764514	0.0246642	0.042516	0.0276628	-0.0311182	0.0811605	-0.0457812	-0.101919	0.0171218	-0.0217658	-0.0383101	-0.0135242	0.0477546	-0.0408852	-0.069709	0.0489338	-0.0109593	0.078249	0.101331	-0.00329988	0.00419449	0.00655952
V145	-0.042684	0.0042615	0.0558398	0.0253178	0.0154503	0.0853926	0.049691	0.0151503	0.0086479	0.0287872	0.0318517	-0.00560016	0.0192353	-0.00939157	0.0434232	0.0238733	0.0107015	0.0093894	0.0138742	0.0248819	-0.0291628	-0.0157397	0.0402522	0.0094619	0.0826545	-0.00978698	-0.0285251	0.0199125	0.0213485	0.0402251	0.0263177	-0.0357659	0.10446	-0.0249089	-0.118003	0.00439046	-0.0530996	-0.0320174	-0.0112512	0.065628	-0.0153453	-0.066091	0.0296535	0.00682181	0.0603528	0.0754746	-0.029482	0.00107982	0.0330458
V146	-0.0425134	0.00217329	0.0556391	0.0277845	0.0147703	0.0902123	0.047069	0.0235219	0.0161733	0.00773661	0.0332801	-0.0142902	0.0035731	-0.0116605	0.028461	0.0292368	0.014199	0.0148045	0.00253026	0.0200675	-0.0300662	-0.0249432	0.05492	-0.0236653	0.10004	-0.0186396	-0.0521019	0.0145555	-0.00253281	0.0429292	0.0474067	-0.0329696	0.0840178	-0.0225013	-0.120144	0.00701422	-0.0602622	-0.0101154	0.0136858	0.0674134	0.0028304	-0.0514521	-0.011841	0.00521836	0.0445307	0.0588757	-0.0426206	-0.0271711	0.0197627
V147	-0.0427319	-0.000276995	0.0565377	0.0291164	0.0125944	0.0885588	0.0368451	0.0229884	0.00319551	-0.00102049	0.0354438	-0.00443806	-0.0132088	-0.00857999	0.0141557	0.0322845	0.0103164	0.0356896	-0.00137191	0.0446499	-0.00277667	-0.00837088	0.085746	-0.0377967	0.106497	-0.0120244	-0.0576199	-0.00363514	-0.0186537	0.0437687	0.079281	-0.0321668	0.0234302	-0.0454523	-0.107304	0.0122431	-0.0286905	0.0196582	0.0297174	0.0537399	-0.00127591	-0.0335585	-0.03721	-0.0031123	0.0339714	0.0274499	-0.0325299	-0.0430219	0.00475559
V148	-0.0434789	-0.00193059	0.0534778	0.0283317	0.0103085	0.0883885	0.0303506	0.0261927	-0.0119633	-0.00681038	0.0247894	-0.00908336	-0.0222436	0.0112887	-0.00251582	0.0177747	0.0189325	0.0478505	-0.0211338	0.0472839	0.0191552	-0.0105274	0.0961562	-0.039481	0.0993382	-0.0111608	-0.0695235	-0.0373461	-0.0213631	0.0196547	0.0623958	-0.0265672	-0.0173705	-0.0686767	-0.0682859	0.0326981	-0.014439	0.036678	0.0259634	0.0223312	0.0234119	-0.0091508	-0.0662935	0.00157065	0.0151119	0.0105434	-0.0484243	-0.0492833	-0.0306616
V149	-0.0442732	-0.00267639	0.0522147	0.0220265	0.0114382	0.0776517	0.0191629	0.0335905	-0.0172167	-0.015268	0.0151038	-0.0198822	-0.0258345	0.00710049	-0.0269227	0.0126202	0.0136339	0.0406623	-0.0189703	0.0536047	0.0259432	-0.00516863	0.122644	-0.0472505	0.0789313	-0.00766062	-0.0579398	-0.0444478	-0.0026846	0.000571793	0.0648498	-0.0221725	-0.0460068	-0.0691916	-0.045482	0.05591	0.00196621	0.0622538	0.0408932	-0.0340058	0.00443488	0.0338519	-0.0938132	0.0198377	0.00230233	0.00690708	-0.036506	-0.0305831	-0.031438
V150	-0.0450096	-0.00520224	0.0500932	0.0215011	0.00258072	0.0713225	0.00403753	0.0363876	-0.0231736	-0.0322156	0.00982363	-0.030261	-0.0248324	0.0156915	-0.0222441	0.0120308	0.00259998	0.0383411	-0.0151703	0.0427727	0.0119849	-0.00817721	0.11903	-0.0335019	0.0395888	-0.0220637	-0.0434972	-0.0533269	0.0277283	-0.0280324	0.0728258	-0.00244742	-0.0389148	-0.0700078	-0.0222565	0.0576991	0.0136632	0.0947256	0.0648412	-0.0512491	-0.0523704	0.02891	-0.0889142	0.0117365	-0.00266749	0.00223979	0.00333815	0.0211091	-0.0346993
V151	-0.0456153	-0.00545159	0.0506347	0.0237114	0.0109243	0.0620568	-0.000686726	0.0390373	-0.0150914	-0.00856753	0.0140196	-0.0428334	-0.00365339	0.00849432	-0.0130649	0.0057188	-0.00840116	0.0443921	-0.00421864	0.0452497	-0.00155248	0.00461082	0.0786401	-0.010674	0.000674765	-0.0073015	-0.0479178	-0.048679	0.0465923	-0.0135947	0.057689	0.0235274	-0.0112408	-0.067556	-0.00557225	0.0450941	0.0279025	0.0872627	0.0770725	-0.0829689	-0.0847906	0.0483796	-0.0792297	0.0495674	-0.0166541	-0.0133189	0.0466361	0.0502611	-0.0515649
V152	-0.0457501	-0.00462663	0.0526547	0.0219928	0.018216	0.0555673	0.00444886	0.0494663	0.000467865	-0.0022595	0.0198288	-0.0350126	0.00246496	-0.00300289	-0.0162395	0.00640919	-0.00423107	0.0413089	-0.00415621	0.0305464	-0.0073105	0.00696274	0.0392931	0.0121057	-0.0144965	0.0170426	-0.0426128	-0.0349486	0.0461075	-0.00181337	0.0566181	0.05534	0.00360413	-0.0383765	-0.00513454	0.015222	0.0490689	0.0659428	0.0509841	-0.0812604	-0.107457	0.0721707	-0.0477172	0.0571946	-0.0154058	-0.0434781	0.0660489	0.0605325	-0.0565578
V153	-0.0458329	-0.00476318	0.0540131	0.0252373	0.0254615	0.0431208	0.00890502	0.0425113	0.0138937	0.0123859	0.033471	-0.0230963	-0.000357439	0.00168548	-0.00331452	-0.00485784	-0.00843191	0.0477325	0.00535926	0.0247059	-0.0356787	0.00670606	-0.0114184	0.0213322	-0.0208477	0.0222186	-0.0498932	-0.0154007	0.0255484	0.0247326	0.043225	0.0727511	0.0346601	-0.00914315	-0.0292597	-0.00246295	0.068437	0.0221416	0.0382755	-0.0442143	-0.103648	0.0609178	-0.0333502	0.0578476	-0.0163106	-0.0778698	0.0696794	0.0607709	-0.0393283
V154	-0.0460595	-0.00514151	0.0520578	0.0261776	0.0277641	0.0408174	0.0152329	0.0435947	0.0180742	0.0150244	0.0359611	-0.0101259	-0.00249527	0.000112032	0.00430167	-0.0163824	-0.0226698	0.0334353	-0.00505166	0.0199835	-0.0650221	0.00926413	-0.0231572	0.0236004	-0.0180073	0.024927	-0.0285606	0.0207357	0.0155163	0.063564	0.0336538	0.0613845	0.0614765	-0.0154557	-0.0295167	-0.0344977	0.0719533	-0.0185806	0.0349797	-0.0387806	-0.0993142	0.0252978	-0.0119875	0.0549476	0.00657187	-0.0811941	0.0894449	0.0968219	-0.0338887
V155	-0.0466418	-0.00562691	0.0476016	0.0275871	0.0305783	0.0338131	0.0201219	0.0372238	0.0256778	0.00264353	0.0257605	-0.00599288	-0.0260467	-0.0133095	0.00805567	-0.0163154	-0.0305185	0.0226054	-0.0116967	0.0138003	-0.0647137	0.0165772	-0.0260225	0.0229496	-0.0187449	0.0373203	-0.00503516	0.0501135	0.00601557	0.084871	0.0505341	0.0506096	0.0728857	-0.0216742	-0.0293737	-0.0621958	0.060043	-0.0473109	0.0310816	-0.033464	-0.0872061	-0.00880052	-0.0120026	0.0621972	0.03576	-0.0584825	0.0814619	0.077163	-0.0274567
V156	-0.0472111	-0.0070682	0.0465282	0.0233948	0.026116	0.0336816	0.0142074	0.0238385	0.0311737	-0.00835096	0.0153385	-0.00622299	-0.0522765	-0.0120345	0.0044401	-0.0287676	-0.0240889	0.0134262	-0.00286517	0.0162938	-0.0538625	0.0114314	-0.0471752	0.0290965	-0.0177233	0.0440458	0.00610627	0.0370815	0.00201062	0.0724258	0.0434967	0.0219659	0.0630356	-0.046665	-0.0222981	-0.0615691	0.0800437	-0.0729274	0.00991235	0.000892269	-0.0599737	-0.00861925	-0.0398012	0.0706737	0.0427267	-0.0238179	0.0568049	0.0611604	0.0179528
V157	-0.0475319	-0.00648785	0.0477925	0.0178347	0.0231592	0.0318253	0.00376017	0.0188403	0.0223418	-0.0230243	0.0108906	-0.0110974	-0.0612408	-0.0107344	-0.00372189	-0.0289044	-0.0136946	0.00242145	0.00919901	0.0222054	-0.0410644	0.0172433	-0.0421298	0.0233487	-0.0282703	0.0585622	0.0181928	0.0263896	0.0242312	0.0532266	0.0191477	0.000844121	0.0328795	-0.0353883	-0.00249476	-0.0400168	0.0882905	-0.0587828	-0.0152754	0.0262859	-0.0323494	-0.00630805	-0.0549806	0.0968742	0.0488143	0.0136539	0.0268022	0.0642357	0.0660144
V158	-0.0480942	-0.00671029	0.0474484	0.0140637	0.021532	0.0315554	-0.00408838	0.0181673	0.00371717	-0.0391153	-0.000408335	-0.00515707	-0.0491095	-0.00709222	-0.00159575	-0.0217171	-0.00734652	-0.0153538	0.0152601	0.0283582	-0.0228946	0.0188073	-0.0181897	0.0248114	-0.0368959	0.045572	0.0338452	-0.00435562	0.0339792	0.0227331	0.0037118	0.011494	-2.1319e-05	-0.036597	0.00862687	-0.0456936	0.0691793	-0.0649082	-0.0223709	0.0357028	-0.00965737	-0.0183461	-0.0430868	0.100395	0.049969	0.0393525	-0.00671906	0.0388494	0.0596028
V159	-0.0480581	-0.00627394	0.0492424	0.00898487	0.0142778	0.0314239	-0.00689024	0.0173728	0.00355603	-0.0481231	-0.00461919	-0.00687116	-0.0431531	0.00637441	0.00263596	-0.0118403	-0.00736487	-0.00696352	0.0266145	0.0275881	-0.00441922	0.027591	-0.00482388	0.0273333	-0.0458225	0.0239422	0.0453793	-0.0471132	0.0618354	0.00993374	-0.00755827	0.0129601	-0.0179805	-0.0172749	0.0351175	-0.0306311	0.0596694	-0.0291187	-0.0237286	0.0136221	0.0100021	-0.0469377	-0.0260395	0.0862867	0.0739577	0.0452791	-0.0223175	-0.0150853	0.0495714
V160	-0.0476461	-0.00572035	0.0514059	0.00681319	0.00961116	0.034118	-0.00803498	0.0267502	0.00234411	-0.0515528	-0.0149061	-0.0106184	-0.0306119	0.0221153	-0.00532637	0.0011718	-0.000577906	0.0054667	0.0303187	0.0265481	0.00797255	0.0404747	-0.00469491	0.0294089	-0.0397619	0.000122636	0.0428128	-0.0602787	0.0500132	-0.00297873	-0.0201464	0.00110354	-0.0200565	0.015905	0.0412665	-0.01523	0.050694	0.00407808	0.00368038	-0.0338378	0.0360708	-0.0478069	-0.00551667	0.0296886	0.0844564	0.032207	-0.0315509	-0.0299298	0.0606087
V161	-0.0475298	-0.00487208	0.0524428	0.00537858	0.00954838	0.0421645	-0.00633775	0.0331681	0.00398054	-0.0441698	-0.0243284	-0.019793	-0.0122262	0.00871623	-0.00625163	0.0215684	0.0219806	0.0135108	0.0245377	0.0139337	0.000762599	0.0255536	-0.0237323	0.0280409	-0.033291	-0.00206228	0.0400719	-0.0648532	0.0468563	-0.0177336	-0.0233445	0.0240975	-0.0149107	0.0203602	0.0341314	-0.00739134	0.0475705	0.024024	0.0193102	-0.0536831	0.0418812	-0.0575933	0.00660201	-0.00135753	0.08559	0.00635302	0.00632308	-0.0227596	0.0311102
V162	-0.0472314	-0.00404422	0.0516876	0.00810748	0.00712324	0.0522214	-0.00806066	0.0473117	0.0123217	-0.03342	-0.0258982	-0.0262113	0.0123496	0.00665466	-0.0111506	0.0356158	0.0401119	0.0190618	0.0178638	0.00791056	0.00815457	0.0135677	-0.0491737	0.0278023	-0.0180898	0.00820349	0.0215419	-0.0493765	0.0397183	-0.0188622	-0.0299872	0.0338015	-0.00134618	0.0053956	0.0388931	0.0153296	0.0380031	0.0305268	0.0262034	-0.0656403	0.0454073	-0.0471671	0.0194891	0.008388	0.0637676	-0.0184432	0.0353309	-0.0225544	0.0167531
V163	-0.0465658	-0.00218056	0.0515725	0.0127459	0.0125417	0.0644092	-0.00890727	0.059116	0.0100996	-0.0141778	-0.011925	-0.0305818	0.0153207	0.00543272	-0.0068487	0.0541607	0.0432781	0.0100715	-0.0087782	-0.00123299	0.00759748	0.0177554	-0.0471033	0.0191292	0.00314906	-0.00828791	0.007379	-0.0315946	0.0179004	0.00261586	-0.0211974	0.0323516	0.0206101	0.0162781	0.0183985	0.0544063	0.0242372	0.0157259	0.0252418	-0.075013	0.069919	-0.0402957	0.0218596	-0.00461606	0.0437523	-0.0419558	0.0328796	-0.0133599	0.026938
V164	-0.0463874	-0.000505152	0.0490111	0.0155975	0.0166465	0.0732568	-0.0166081	0.066242	-0.00552879	-0.000865462	-0.00270071	-0.0238581	0.0156388	-0.00234895	0.000541135	0.0630611	0.0384581	0.00112191	-0.0381503	-0.0134399	0.0150188	0.0161712	-0.0408966	0.00410447	0.0195318	-0.00609943	-0.0139153	-0.014836	-0.00467676	0.00959832	-0.0121195	0.0330337	0.00531456	-0.00845974	0.00180986	0.0809625	0.0172192	0.00210575	0.00551047	-0.0755114	0.0352177	-0.0271269	0.0211623	-0.0150552	0.0222625	-0.0639411	0.0431842	-0.0327972	0.012573
V165	-0.0472809	0.00184607	0.0454422	0.0149277	0.0160448	0.0709728	-0.018749	0.0594875	-0.00371978	0.0208966	-0.0134095	-0.0250507	0.0163776	0.0104952	0.00297709	0.0503864	0.0242279	-0.00740031	-0.0389583	-0.0313888	0.020748	0.0324432	-0.0371107	0.0168929	-0.000948087	0.00489097	-0.00750069	0.00130665	-0.00625473	0.0200569	-0.00594026	0.00344423	0.0135526	-0.0204102	-0.019875	0.10123	0.0204313	-0.0312593	-0.0434065	-0.0581522	0.0467654	-0.00928037	0.00763979	0.00175654	0.0117018	-0.061076	-0.00665851	-0.0153103	0.0165511
V166	-0.0481191	0.00176573	0.0417975	0.0125501	0.015481	0.0666612	-0.0272917	0.0592209	0.00829428	0.026933	-0.0107076	-0.023883	0.00458647	0.0129639	0.00237089	0.0401197	0.0129328	-0.0101471	-0.0372642	-0.0515505	0.00194539	0.0107894	-0.0374935	0.0327369	-0.0250813	0.00692928	-0.00488345	0.0105766	-0.0195332	0.032635	-0.00360972	-0.0123634	0.00962125	-0.0279233	-0.0309156	0.0852659	-0.0188578	-0.0359743	-0.0676035	-0.0183947	0.0372348	0.028149	-0.0285679	0.0257705	0.0131262	-0.0610377	-0.0297301	0.0146874	0.00567303
V167	-0.0484187	0.002083	0.0419305	0.00899169	0.0139245	0.0479741	-0.0300989	0.0492928	0.0215471	0.0336585	-0.00895215	-0.0234165	0.00484299	0.0229677	-0.00551393	0.0275503	-0.0102511	0.000750383	-0.0201293	-0.0558922	-2.05631e-05	0.0174622	-0.0385783	0.0242829	-0.0657331	0.0226228	-0.00194932	0.0111286	-0.0126016	0.0353282	0.00254809	-0.0347673	-9.36493e-05	-0.0387609	-0.0392029	0.0619349	-0.0122951	-0.0296637	-0.0817019	0.0083997	0.0161549	0.0344498	-0.0319177	0.0457206	0.0167481	-0.0575881	-0.0421772	0.0221211	0.00841864
V168	-0.0488352	-0.00174607	0.0430628	0.011197	0.0145682	0.0337725	-0.0327129	0.0294602	0.0164832	0.0262106	-0.012865	-0.0210039	0.00803717	0.0254817	0.00217192	0.0138421	-0.0206927	0.0149035	0.000512213	-0.0411648	-0.00558096	0.0236141	-0.0315146	0.0325511	-0.0757526	0.022277	-0.00476015	0.00287005	-0.00463319	0.00144332	-0.0167021	-0.0355525	-0.0231349	-0.0367887	-0.0438191	0.0254353	-0.00979883	-0.0138211	-0.0921508	0.0376904	0.00069927	0.0471431	-0.0115339	0.0645107	0.00988989	-0.0632043	-0.0443335	0.0331068	0.00501731
V169	-0.0487042	-0.00455607	0.0462861	0.00857239	0.0218675	0.0198085	-0.0293468	0.00850912	0.0317633	0.0252401	-0.00198724	-0.0209692	0.00845787	0.0179914	-0.00950029	0.0063551	-0.0298327	0.0287751	0.0173303	-0.0311701	-0.0215502	0.0180616	-0.0248513	0.0313258	-0.0615721	0.0306771	-0.017711	0.00145289	-0.00915597	-0.0307077	-0.0183722	-0.0414452	-0.0459015	0.0143857	-0.0235262	0.014253	-0.0143458	-0.0128991	-0.0904584	0.0431286	-0.00350198	0.0557249	0.00803465	0.0742901	0.0192935	-0.0546983	-0.0295793	0.03603	0.0198153
V170	-0.0484426	-0.00688547	0.0479381	0.00524819	0.02284	0.0183978	-0.0288768	-0.00296124	0.0364477	0.0124217	0.0159779	-0.00528057	0.00138879	0.0268987	-0.0209426	-0.00712696	-0.0272889	0.0367451	0.0226134	-0.022102	-0.0306533	0.0155548	-0.0161541	0.0120321	-0.0394473	0.0217093	-0.0244918	-0.0181769	-0.00412044	-0.0583095	-0.00987915	-0.0331854	-0.044382	0.0308053	-0.0107594	0.00737225	-0.0124955	-0.0070518	-0.0857429	0.0503968	-0.0185289	0.0341974	0.0533443	0.0614092	0.0567472	-0.0651135	-0.0115304	0.0632729	0.00910427
V171	-0.0486708	-0.00552806	0.0466245	0.00223683	0.0255187	0.0232298	-0.023541	-0.00224349	0.0433478	0.00841832	0.0250176	0.00676654	-0.00979062	0.0228978	-0.0299696	-0.0132574	-0.0279664	0.0432478	0.0263915	-0.0106816	-0.0345679	0.0156419	-0.0194257	0.00364979	-0.011273	0.0171896	-0.0389529	-0.025969	-0.00615421	-0.0505255	-0.0131613	-0.0155792	-0.0114107	0.0329164	0.0129466	0.0182844	0.00342488	-0.0136542	-0.0649503	0.0525438	-0.0197053	0.0221874	0.0782592	0.0327317	0.0676225	-0.057074	0.0200823	0.0871233	0.00313439
V172	-0.0487972	-0.000307548	0.0442472	-0.00278773	0.0261918	0.035182	-0.0178177	0.00433887	0.0518765	-0.00779937	0.0228649	0.01658	-0.0129576	0.0145358	-0.0555064	-0.0171513	-0.019956	0.0384988	0.0102989	-0.0192927	-0.0387161	-0.00761412	-0.0164832	-0.0163253	0.0244	0.0239406	-0.0432974	-0.0325941	0.00770629	-0.0408159	-0.00391867	-0.0172496	0.00735882	0.0329098	0.0229964	0.0399064	0.000353035	-0.00200083	-0.068942	0.0543935	-0.015563	0.010247	0.0777432	0.0098999	0.0789751	-0.0423514	0.0331752	0.106743	-0.000874727
V173	-0.0486463	0.00681012	0.0404942	-0.00435425	0.0283041	0.0428114	-0.0133427	0.0122898	0.0549764	-0.014352	0.0249434	0.0272818	-0.0209464	0.0173494	-0.0781797	-0.0146077	-0.0212112	0.0326698	-0.00396515	-0.0159119	-0.0315159	-0.0204826	-0.0211006	-0.0335735	0.0600719	0.0158023	-0.0543252	-0.0358018	0.000404206	-0.0306641	-0.00865761	-0.0124233	0.0435618	0.018854	0.0157193	0.049276	0.01316	-0.00570331	-0.0584789	0.0728845	-0.0134536	0.00495782	0.0641636	-0.00751221	0.0593418	-0.059315	0.0198385	0.0876108	0.00158324
V174	-0.0480121	0.0152149	0.0388704	-0.00918978	0.0245804	0.0521083	-0.00796756	0.0157584	0.047749	-0.014901	0.0311126	0.0403372	-0.00909212	0.019664	-0.0924003	-0.000159219	-0.0222506	0.0220292	-0.0247749	-0.0159342	-0.0281432	-0.0272146	-0.0198661	-0.0395756	0.0758685	0.00786294	-0.0575051	-0.0347771	0.00348189	-0.0104022	-0.0155667	-0.00826324	0.0565064	-0.00851078	0.00997323	0.0690165	0.00171141	-0.0125687	-0.0612935	0.0699186	-0.00611184	-0.000974065	0.0581498	-0.0450317	0.0165394	-0.0321149	0.0070363	0.0675514	0.0362715
V175	-0.0471631	0.0250726	0.0364258	-0.0135751	0.0230618	0.0521896	-0.000917159	0.0271341	0.0416048	-0.0182952	0.0173504	0.0462605	-7.67154e-05	0.02519	-0.0875291	0.017547	-0.0141406	0.0109721	-0.0336746	-0.0262956	-0.0263382	-0.0371981	-0.0178904	-0.0554121	0.0712167	0.00997316	-0.0437146	-0.0194581	0.0152204	0.0171979	-0.0214756	-0.00681552	0.0518452	-0.0335008	-0.0161597	0.0825075	-0.0271695	0.0250128	-0.0648802	0.0623256	0.0091418	-0.0150276	0.0549424	-0.0548629	0.00948569	-0.00784241	-0.0125791	0.0512858	0.0479432
V176	-0.0458766	0.0314377	0.036618	-0.017215	0.0212725	0.0488285	-5.43137e-05	0.0310043	0.0359893	-0.0177239	0.00685201	0.0459912	0.0154064	0.0416407	-0.0796758	0.0306565	-0.0169929	0.00501655	-0.0310939	-0.0388879	-0.0166705	-0.0528772	-0.0302193	-0.0716109	0.046913	0.000245261	-0.0353072	-0.0156039	0.00595953	0.0378075	-0.0178021	-0.00641394	0.0576761	-0.0621316	-0.00708428	0.0931891	-0.0465362	0.0563312	-0.0597539	0.0456154	0.0231703	0.00107622	0.0261754	-0.0470273	-0.000925932	0.00879712	-0.020167	0.0227419	0.0513553
V177	-0.0447421	0.0367051	0.0377437	-0.0198222	0.0210813	0.0320093	-0.0158332	0.0325103	0.0355587	-0.0117655	-0.00466408	0.0309929	0.0260763	0.0626929	-0.0746319	0.0282477	-0.00469352	0.0090386	-0.0128611	-0.0558634	-0.0184871	-0.0586193	-0.0511893	-0.0709144	0.0233977	-0.00282169	-0.0140036	-0.00478702	0.00412216	0.0452373	-0.0217618	-0.019289	0.0160728	-0.0697583	0.00579983	0.088318	-0.0594351	0.0821073	-0.0535398	0.0304508	0.035914	0.0341385	-0.0194262	-0.0423617	0.00467425	0.020965	-0.00784842	0.0029129	0.0571508
V178	-0.0440491	0.0408975	0.0380283	-0.0185259	0.0202901	0.0149901	-0.0278017	0.0331229	0.0226444	-0.0084625	-0.0186577	0.0207946	0.0428646	0.0565809	-0.0614433	0.0372629	-0.00184943	0.0124351	0.00843969	-0.056334	-0.0162977	-0.0659347	-0.0638775	-0.0600916	0.00149196	0.00524219	0.00708514	0.0392502	-0.0199561	0.0464911	-0.0217156	-0.039361	-0.0270101	-0.0795233	0.0253283	0.0621366	-0.0845819	0.0740713	-0.0468374	0.0212525	0.0343482	0.0676801	-0.024977	-0.0205424	-0.00776192	0.0500472	0.00870934	0.00985693	0.0534058
V179	-0.0429578	0.0426046	0.0421963	-0.0172738	0.0233172	0.00409617	-0.0471926	0.0225008	0.0200705	0.00664474	-0.0153471	0.00546036	0.0469067	0.0433979	-0.0445704	0.0302214	-0.00438793	0.0120532	0.028736	-0.0381594	0.00495128	-0.0579228	-0.0840295	-0.0646403	-0.0288368	0.0093149	0.040961	0.0535263	-0.0294262	0.0366955	-0.0400181	-0.0302673	-0.0703096	-0.0843211	0.0344331	0.0470432	-0.0728311	0.0532464	-0.0502922	0.0197813	0.0170027	0.0618213	-0.0344917	0.0294976	0.0167108	0.0515817	0.025029	0.0146071	0.0517991
V180	-0.0425339	0.0423623	0.0438413	-0.011211	0.0281585	-0.00236042	-0.0623295	0.00710303	0.0164556	0.00601546	-0.0205547	-0.0185141	0.0370865	0.0417898	-0.0307615	0.0129444	-0.0166462	0.00977217	0.0544133	-0.0109006	0.0146466	-0.0505596	-0.0857654	-0.0454156	-0.0338758	-0.00141657	0.0529296	0.0773828	-0.0175137	0.015278	-0.0400517	-0.028827	-0.0842633	-0.0532394	0.0664477	0.0497151	-0.0580669	0.0400829	-0.0574055	-0.00836055	0.0103199	0.10308	-0.0613896	0.0405682	0.0350017	0.0605923	-0.00985521	-0.00163102	0.0670342
V181	-0.0426051	0.0411282	0.0435068	-0.00588651	0.0320685	-0.00413829	-0.0745413	-0.0168141	-0.00330486	0.0149036	-0.0302457	-0.0258052	0.00795885	0.0415521	-0.0255658	-0.0224036	-0.0116626	0.0178783	0.0429778	0.0116389	0.030619	-0.0294782	-0.0932556	-0.0262731	-0.042287	-0.0113765	0.0653262	0.0710111	-0.00231903	0.00337938	-0.0548822	-0.00172425	-0.101607	-0.0235337	0.042431	0.0189542	-0.0232177	0.0283344	-0.0435046	-0.00392615	-0.00875871	0.131031	-0.0826351	0.0243667	0.068863	0.045533	-0.0118756	0.00333247	0.0581924
V182	-0.0426452	0.041225	0.04257	-0.0052661	0.0301832	-0.000952212	-0.0705638	-0.0276987	-0.0063857	0.00383802	-0.0243147	-0.0226629	0.0128423	0.0476618	-0.0393856	-0.0399988	-0.034501	0.0260268	0.0278848	0.019228	0.0549024	-0.0221755	-0.0902903	-0.0055067	-0.0595819	-0.00427386	0.0748336	0.0472949	0.00479729	-0.0267953	-0.0805205	0.0185848	-0.0813379	-0.0207792	0.041861	-0.0177227	-0.0036624	-0.0175305	-0.0424642	0.00140965	-0.00102557	0.0979895	-0.108307	0.0115694	0.0817659	0.0290434	-0.0292582	-0.00198713	-0.00995834
V183	-0.042781	0.0428782	0.0435216	-0.0034655	0.0293549	0.000668922	-0.0418705	-0.0337333	-9.86399e-05	0.0122433	-0.0313932	-0.012508	-0.000185988	0.0395424	-0.0411097	-0.059057	-0.0199791	0.0361766	0.0104226	0.0140042	0.0394515	6.73075e-05	-0.0778673	0.00515141	-0.0621913	-0.013629	0.0769856	0.0090241	0.0238488	-0.00382165	-0.0768509	0.0408446	-0.0456449	0.0020526	0.0052973	-0.08009	-0.00536281	-0.0215575	0.0139269	0.0249361	0.0188743	0.071307	-0.112975	-0.0218376	0.0793016	0.0306847	-0.0280631	0.0601389	-0.0672661
V184	-0.0410953	0.0474858	0.0452921	0.00438964	0.0325052	0.0086749	-0.0261102	-0.0434196	0.00159617	-0.00289629	-0.0241881	0.0080255	-0.00180822	0.0368012	-0.0330343	-0.0560399	-0.018764	0.0425732	-0.0489436	0.00992047	0.0442115	-0.00657362	-0.0331882	-0.0286275	-0.0665894	-0.0286632	0.0524294	-0.00789031	0.0207277	0.00321049	-0.0925678	0.0757219	-0.0048702	-0.00877557	-0.0376225	-0.124175	0.0190924	-0.00133852	0.050929	0.000679636	-0.00418468	0.0306679	-0.0971452	-0.0645005	0.0522163	0.0106651	-0.0234833	0.0364581	-0.0742223
V185	-0.0365724	0.0567465	0.0473567	0.0108425	0.0288282	-4.98982e-05	-0.00699766	-0.0693821	-0.00681627	-0.0177272	-0.0374902	0.00751172	0.016288	0.0353547	-0.00166731	-0.0459454	-0.0523686	0.0490621	-0.0868979	-0.00841927	0.0128991	0.0461004	0.00934222	-0.047413	-0.0806196	-0.0176655	0.0174727	-0.0330494	0.0169345	0.00183795	-0.0712163	0.0765872	-0.00643847	0.00858933	-0.0944474	-0.112996	0.0675448	0.0179348	0.0873134	-0.0505737	0.00760114	-0.0246542	-0.0558875	-0.0839962	0.025194	0.0449288	-0.0239919	0.00929583	-0.0224431
V186	-0.0304592	0.0672298	0.0485905	0.0170898	0.0351227	-0.00357885	0.010377	-0.0788584	-0.00991294	-0.0222451	-0.0387488	0.0248853	0.0118743	0.021977	-0.0045217	-0.0342919	-0.0574764	0.0278914	-0.0892377	-0.0373894	-0.00700925	0.0818227	0.050152	-0.0737456	-0.0643268	-0.0445693	-0.0527224	-0.0441937	0.000223014	-0.0269139	-0.00956198	0.0665748	-0.0129003	0.0262719	-0.0995455	-0.0611162	0.0738165	0.0222199	0.142134	-0.0819946	-0.01005	-0.0246931	-0.0260757	-0.0669957	0.000906252	0.0432897	-0.00805259	0.00742433	0.0306217
V187	-0.0215611	0.0800351	0.0459783	0.0142851	0.0380153	-0.00232963	0.0128859	-0.0725722	-0.00127543	-0.0173774	-0.0413578	0.0254042	0.0239198	0.035055	-0.0166724	-0.0227403	-0.0508689	-0.0135056	-0.0737822	-0.0723715	-0.0204721	0.10848	0.0318062	-0.0946402	-0.0195924	-0.0528197	-0.108334	-0.0513997	-0.00635177	-0.0514155	0.0184345	0.0617475	-0.0220496	0.0657677	-0.0701733	-0.00543223	0.113462	0.0573328	0.127824	-0.067365	-0.0116797	-0.0620765	0.025311	-0.0158166	0.0122741	0.0344509	0.00256974	0.0127771	0.00617607
V188	-0.0113218	0.0915502	0.0354029	0.0122647	0.0384875	-0.00360885	0.00994233	-0.0708986	-0.00538014	-0.0189114	-0.056972	0.0307917	0.0122544	0.0590814	-0.0438017	-0.0241513	-0.0437808	-0.0497217	-0.0479952	-0.0675016	-0.0119197	0.105835	-0.0053564	-0.102261	-0.001968	-0.0698225	-0.138086	-0.0515585	-0.00402435	-0.0473365	0.0222073	0.0424567	-0.0431828	0.0485867	-0.0774415	0.0339584	0.13747	0.0757313	0.0848682	-0.0117874	0.011064	-0.083813	0.0486428	0.0125361	-0.00386232	0.00705886	0.0145022	0.0307431	0.00650238
V189	0.000655743	0.0992509	0.0226506	0.0142611	0.0352932	-0.00327814	0.0049807	-0.0629353	-0.00509451	-0.0140193	-0.0665883	0.0211984	-0.00924411	0.0512962	-0.0684056	-0.00904792	-0.0449943	-0.0648444	-0.0352175	-0.0565509	-0.0101207	0.0663171	-0.0553194	-0.0871954	-0.0166916	-0.0608436	-0.130997	-0.00691725	-0.0265899	-0.0334884	0.0258534	0.00711155	-0.0499305	0.0724361	-0.0401076	0.0450488	0.121515	0.0549303	0.019529	0.0529817	0.0146299	-0.0926503	0.0263872	0.0343396	-0.0194286	-0.0025913	0.020433	0.0333759	0.00693295
V190	0.0128914	0.0987477	0.0086266	0.0122586	0.0275886	-0.00765662	0.0116633	-0.0553829	-0.00925372	-0.00167617	-0.0655131	0.00260873	-0.0180348	0.0563879	-0.0897597	-0.0150681	-0.0455497	-0.0642929	-0.029594	-0.0396914	-0.00385978	0.0195641	-0.076664	-0.075999	-0.0285483	-0.0494115	-0.0933014	0.0161808	-0.0175247	-0.0169496	0.0137389	-0.0461068	-0.0283663	0.0579401	-0.0421681	0.0162549	0.0824908	0.0459209	-0.0302492	0.0701105	0.029073	-0.114859	0.0369237	0.0686711	-0.0370363	0.00289027	-0.0106134	0.0190511	0.00675635
V191	0.0227252	0.0940232	-0.00354165	0.0103901	0.0233686	-0.0126668	0.00797225	-0.0426002	-0.0093361	0.0129458	-0.0520585	0.0043095	-0.0211951	0.0686915	-0.0797606	-0.00313885	-0.0464192	-0.0492743	-0.0222952	-0.0206635	0.0125172	-0.00268499	-0.094578	-0.0507971	-0.030038	-0.0431983	-0.0522788	0.0309806	-0.0193053	-0.00994225	0.0085019	-0.0504127	-0.0091035	0.0373929	-0.0148364	-0.0135955	0.0527564	0.0171203	-0.0428587	0.0609189	0.0177959	-0.0979165	0.0366717	0.0462078	-0.0234044	0.00725095	0.000890617	0.0088121	-0.0198447
V192	0.028432	0.0895084	-0.0110645	0.00671818	0.021075	-0.014658	0.00751914	-0.0349339	-0.0050464	0.0156228	-0.0494625	0.000719857	-0.0089607	0.0535154	-0.0590494	-0.000841945	-0.039631	-0.0395366	-0.0184705	-0.0199969	0.0194964	-0.0200954	-0.081207	-0.0400669	-0.0275518	-0.0339739	-0.031253	0.0295381	-0.0163573	-0.0130591	0.00908852	-0.0498316	0.00757929	0.024474	-1.58835e-06	-0.0305245	0.0342643	0.0290819	-0.0539325	0.0353481	0.0101486	-0.0743428	0.0223814	0.033079	-0.00626621	0.0349208	0.0153801	-0.0120307	-0.0287971
V193	0.0318157	0.0857359	-0.0185618	0.00430684	0.0194785	-0.0197989	0.00954296	-0.032697	0.00243416	0.0069955	-0.0346755	0.00011153	-0.00134219	0.0376564	-0.0468365	-0.00493337	-0.0330617	-0.0256042	-0.011212	-0.026815	0.0263384	-0.0285906	-0.0657018	-0.032786	-0.0152713	-0.040398	-0.0163001	0.0263943	-0.0161941	-0.0160625	0.0165238	-0.0376642	0.0214524	0.00183684	0.00462554	-0.0419072	0.0201909	0.0306723	-0.0481553	0.0158932	-6.12412e-05	-0.0403914	0.00699359	0.0205548	-0.000692871	0.036239	0.0245518	-0.017641	-0.0495098
V194	0.0334064	0.0834661	-0.0223947	0.00258369	0.0197283	-0.022424	0.011099	-0.0285841	0.00885005	0.00170784	-0.0222982	0.0019353	0.0075603	0.0231737	-0.0443763	-0.00564201	-0.0313544	-0.0155689	-0.00656517	-0.0343256	0.0276968	-0.0279361	-0.0491532	-0.0309722	-0.00366345	-0.0536822	-0.00100759	0.0197472	-0.0167316	-0.0181476	0.0154178	-0.0230872	0.027173	-0.00237801	0.0104854	-0.0399144	0.00218888	0.0298699	-0.0295993	0.00291853	-0.0129778	-0.00936928	0.0101386	0.0130463	-0.00179292	0.0310734	0.0185712	-0.0173701	-0.0490215
V195	0.0340003	0.0828589	-0.0248836	0.000481426	0.0184754	-0.0233065	0.011017	-0.0270094	0.014306	-0.0019245	-0.0196468	0.000793847	0.00964064	0.00945717	-0.0387938	-0.0039653	-0.0273948	-0.00972905	-0.00240793	-0.0364464	0.0277638	-0.0232426	-0.0249173	-0.0273883	0.000814144	-0.0519499	0.00541676	0.00985662	-0.0196555	-0.0163391	0.0177385	-0.0118358	0.026145	-0.0099627	0.00234527	-0.0248873	-0.00354258	0.0280161	-0.0145092	-0.00831446	-0.0171452	0.00455065	0.0178972	0.00351919	-0.00316124	0.0304689	0.0135487	-0.00989663	-0.0423025
V196	0.0340671	0.0826859	-0.0266371	-0.00164159	0.0176384	-0.0214565	0.0114341	-0.0275367	0.0179177	-0.00570211	-0.0172926	-0.00165399	0.0140205	0.00067225	-0.030859	-0.0074532	-0.0269103	-0.00490954	-0.00636574	-0.0330813	0.025117	-0.0196939	-0.00721638	-0.0313674	0.00054613	-0.0464946	0.00713199	0.00491203	-0.0266292	-0.0178149	0.0160402	0.00491809	0.034019	-0.0150614	-0.00223119	-0.00522578	0.00158404	0.0347883	-0.00680774	-0.0144152	-0.0263024	0.0132813	0.0244818	0.00393026	-0.00906768	0.0214438	0.0039455	0.00148778	-0.0295944
V197	0.0333587	0.0835358	-0.0278537	-0.00350331	0.0176788	-0.0198051	0.00917053	-0.0295324	0.0205892	-0.00792954	-0.0163121	-0.00655547	0.0173291	-0.00164235	-0.0218032	-0.0167826	-0.0249951	-0.00184074	-0.00510357	-0.0271625	0.0224931	-0.0232146	0.0038231	-0.0327548	-0.00208152	-0.046808	0.00223916	-0.00657389	-0.0273449	-0.0184478	0.0124159	0.0195689	0.0375614	-0.0234397	-0.00721866	0.0157392	0.00862592	0.0407826	-0.00376717	-0.0188412	-0.0304479	0.027402	0.0287132	0.00357407	-0.0114975	0.00519009	-0.0130652	-0.000197563	-0.0154371
V198	0.0323322	0.0848788	-0.0288062	-0.00511788	0.0176969	-0.0173971	0.0083075	-0.0301756	0.0198831	-0.00760414	-0.0160508	-0.00777732	0.0172308	-0.00271922	-0.01566	-0.0240936	-0.0211243	0.00133314	-0.00962759	-0.0191083	0.0189479	-0.0243678	0.0125629	-0.0248781	-0.00346411	-0.0441962	-0.00489482	-0.02066	-0.028882	-0.0159785	0.00605432	0.0303727	0.0376702	-0.0334407	-0.00311516	0.0318004	0.0110609	0.0432632	-0.00360196	-0.0181604	-0.0294641	0.038581	0.0320737	0.00456601	-0.0112344	-0.0129803	-0.0296383	-0.000171965	-0.0126459
V199	0.0311493	0.0864619	-0.0289468	-0.00606187	0.0190509	-0.0133294	0.00740369	-0.0314232	0.020978	-0.00982819	-0.0141708	-0.00891535	0.0147581	-0.00322922	-0.0113432	-0.0278807	-0.0176009	-0.00272118	-0.012067	-0.00464715	0.0189525	-0.0258725	0.0140835	-0.020733	-0.0097912	-0.0402141	-0.00467461	-0.0358511	-0.0336897	-0.0183106	-0.00437863	0.0348488	0.0350054	-0.0412665	-0.00576799	0.0378629	0.0146019	0.0419867	-0.00372991	-0.0147464	-0.0304188	0.0359805	0.0343459	0.0103226	-0.016607	-0.0251421	-0.0501908	0.00335517	-0.0107328
V200	0.029498	0.0886349	-0.0286644	-0.0061768	0.0213216	-0.008452	0.0079334	-0.0315531	0.0226199	-0.0126957	-0.0151803	-0.0148758	0.0130587	-0.00575184	-0.00571634	-0.0222534	-0.014434	-0.00599769	-0.00772734	0.00956626	0.00984939	-0.0328439	0.0214238	-0.00966333	-0.015363	-0.034874	-0.00576068	-0.044137	-0.0312823	-0.0165346	-0.00392145	0.0360353	0.0332731	-0.0439101	0.00833777	0.0375313	0.0227881	0.0440364	-0.00866923	-0.00859535	-0.0302742	0.0318969	0.0309493	0.0214386	-0.0202541	-0.0304449	-0.0807037	0.0156466	-0.0019286
V201	0.0277057	0.0911547	-0.0268783	-0.00548265	0.0226832	-0.00652719	0.00393046	-0.0352068	0.0187693	-0.0100712	-0.0168576	-0.0150676	0.00967501	-0.00533442	0.0111925	-0.0201324	-0.00300898	-0.00712767	-0.0064003	0.0234723	0.000690242	-0.0415649	0.0269203	0.00251829	-0.0266163	-0.016555	-0.00984896	-0.040252	-0.0277522	-0.0102407	-0.00158215	0.0323808	0.0269663	-0.0497598	0.00848948	0.0324235	0.0345504	0.054031	-0.00780318	-0.00578746	-0.0333247	0.0302629	0.0345158	0.027516	-0.0288359	-0.0333594	-0.0903822	0.0222955	0.00333741
V202	0.0253568	0.0943621	-0.0237282	-0.00513039	0.0255577	-0.00302717	-0.00408505	-0.0394352	0.014563	-0.00753304	-0.00621162	-0.0110733	0.0183498	-0.00799056	0.0311986	-0.00893042	0.00466467	-0.000355089	0.00306096	0.0345301	-0.0037789	-0.0420944	0.0391389	0.0147218	-0.0385785	0.00449331	-0.00862141	-0.0294818	-0.0214659	-0.0157378	0.00104917	0.0257787	0.0110936	-0.0500249	0.00926933	0.023124	0.0495077	0.0428793	-0.0162323	-0.00438236	-0.0275245	0.0245924	0.0325642	0.0213511	-0.0296941	-0.0177176	-0.0975057	0.00692201	0.0143295
V203	0.0213672	0.0983678	-0.0207737	-0.00542982	0.0319949	0.000785691	-0.0102678	-0.0436599	0.00828957	-0.00382881	0.00592962	-0.00646302	0.025723	-0.017863	0.0505336	-0.00147862	0.0214506	0.00724193	0.0234789	0.0338334	-0.0165574	-0.033009	0.0492835	0.012436	-0.0255185	0.0212785	-0.010054	-0.0100877	-0.00100485	-0.0093159	0.0212488	0.0248263	-0.0101523	-0.0392229	0.0114329	0.00931774	0.0454067	0.0544437	-0.015553	-0.0094217	-0.0129086	0.0313666	0.0345715	0.00853892	-0.0164778	0.001759	-0.0708375	0.00752225	0.0167999
V204	0.015205	0.101582	-0.017902	-0.0054066	0.0413267	0.00330193	-0.0225245	-0.0444544	0.00914641	0.00167249	0.0166489	0.000923344	0.035039	-0.0220134	0.0594848	-0.000794995	0.0427267	0.00138019	0.0458091	0.0289699	-0.0242801	-0.0286853	0.0800344	0.00353948	-0.00110486	0.0206671	-0.0134446	0.031965	0.0244496	-0.00937646	0.0422988	0.0295497	-0.0173912	-0.0336655	-0.00268802	0.00376843	0.0465501	0.0630317	-0.0121244	-0.0140903	0.00634481	0.0552222	0.0362572	-0.00864018	-0.002986	0.0208227	-0.0428789	-0.012084	0.022567
V205	0.00388491	0.102535	-0.0121408	-0.00649758	0.0495976	0.00614329	-0.0414542	-0.0581512	0.0111049	0.00574083	0.0318433	0.00166134	0.0394489	-0.02643	0.0735091	-0.0144958	0.0562976	0.00287889	0.0613586	0.0298814	-0.0562819	-0.00435636	0.104467	-0.00666129	0.018444	0.0291121	-0.00485427	0.0807692	0.0336697	-0.000600042	0.0419971	0.0516671	-0.0421136	-0.00829193	-0.0355137	0.0076823	0.0606379	0.073826	-0.00854943	-0.0129528	0.041643	0.0803668	0.0382642	-0.0218018	0.00858797	0.0430426	0.0145686	-0.0474798	0.0216737
V206	-0.0114668	0.0972352	0.00149144	-0.00998934	0.0522871	0.0104244	-0.0426121	-0.071309	0.0290067	0.0163295	0.0426837	0.00175267	0.0431211	-0.0290222	0.0689571	-0.0240564	0.0357947	0.00661415	0.0724356	0.0116896	-0.0752072	0.0190953	0.123612	-0.0342824	0.00570284	0.0355586	0.00634921	0.109684	0.0324261	0.00129713	0.0411256	0.0663449	-0.0527644	0.00737038	-0.0724383	0.0329294	0.0364417	0.0606757	0.00211811	-0.0138253	0.082464	0.0823697	0.0153058	-0.0371419	0.045089	0.0221383	0.0548854	-0.0921797	0.0419903
V207	-0.0258232	0.084061	0.0133012	-0.00869376	0.0496842	0.0241576	-0.0430621	-0.0704218	0.0389292	0.0237626	0.0420758	-0.0123975	0.0379874	-0.0149031	0.0450997	-0.0212974	0.00912002	-0.00669413	0.0661908	-0.00088186	-0.108163	0.0190893	0.101934	-0.0248993	-0.0100849	0.0598049	0.0223079	0.112327	0.0132749	0.0131827	0.0257499	0.0770036	-0.062544	0.0172382	-0.0836934	0.0577535	0.0251136	0.00644782	-0.0242832	0.0131085	0.0828027	0.0521656	0.0167364	0.0102391	0.0595408	-0.00156048	0.0741167	-0.120402	0.0469023
V208	-0.0351783	0.0696113	0.0225821	-0.0138421	0.0411764	0.0240159	-0.0410781	-0.0614048	0.0433446	0.0320705	0.0298858	-0.0264772	0.0469369	0.014339	0.0191415	-0.00795779	-0.020405	-0.0218314	0.0418987	-0.0115326	-0.110483	0.0106151	0.0585116	-0.0156838	-0.0306367	0.077807	0.00823975	0.0791406	-0.00911193	0.0330096	0.00660271	0.0528044	-0.0370908	0.00707418	-0.0760355	0.0678677	0.0382889	-0.00445764	-0.0434879	-0.00341541	0.0683142	0.0118777	-0.00129162	0.0501245	0.0467395	0.018813	0.0644543	-0.125985	0.0132842
V209	-0.0399665	0.0591946	0.0266773	-0.0145777	0.0328243	0.0202999	-0.038394	-0.0531994	0.0443952	0.0238484	0.0172797	-0.0285591	0.0468455	0.00783223	0.00530747	0.0150723	-0.0478383	-0.0240016	0.0361981	-0.0109028	-0.0918437	-0.011873	0.00730393	0.0159029	-0.0596383	0.0788117	0.00869049	0.0426815	-0.0187702	0.038352	0.00919644	0.0382091	-0.0501915	0.0299045	-0.0346834	0.064832	0.0542701	-0.028076	-0.0478372	-0.0200444	0.0148381	-0.0360804	-0.033397	0.0569411	0.040925	0.00978708	0.02752	-0.145952	-0.0415486
V210	-0.0432898	0.0510299	0.0270076	-0.0120799	0.0301577	0.0155872	-0.0210254	-0.0471958	0.0232579	0.00197705	0.00861346	-0.0344583	0.0472353	-0.0189765	-0.0135158	0.0306815	-0.058318	-0.0237754	0.0362284	-0.0197502	-0.0719717	-0.0292338	-0.00589869	0.0280034	-0.0541756	0.0606003	0.00428226	0.0110827	-0.0177256	0.0507689	0.00164179	0.013502	-0.0470697	0.0240293	-0.0124311	0.0415976	0.0563891	0.00884458	-0.0607891	-0.024718	-0.0105523	-0.056066	-0.0559078	0.0426502	0.00131963	0.0376085	-0.0413824	-0.135578	-0.0529374
V211	-0.0448777	0.0463332	0.0269126	-0.00979181	0.0253437	0.0044959	-0.0169263	-0.0299731	0.000339344	-0.0232157	0.0272789	-0.0369932	0.0326114	-0.0141322	-0.037865	0.0603356	-0.0429079	-0.0159209	0.0475421	-0.0350821	-0.0568034	-0.055311	-0.0194537	0.0267988	-0.0392728	0.052803	0.0300896	0.00922042	-0.00605118	0.0645701	0.00446419	0.00617753	-0.0654438	0.027081	-0.00984726	0.0381377	0.0256263	0.00553168	-0.0352569	-0.00905635	-0.0407235	-0.0618995	-0.0525839	0.0128242	-0.0123292	0.0268592	-0.0703003	-0.0641781	-0.0706365
V212	-0.046319	0.0404356	0.0264208	-0.0101235	0.0252739	-0.00209021	-0.0165794	-0.0232001	-0.0178134	-0.0193394	0.0247116	-0.0508939	0.0256223	-0.018532	-0.0434568	0.0690997	-0.0402852	-0.0123045	0.0536923	-0.0394887	-0.0426713	-0.0429745	-0.0103591	0.0371259	-0.0309356	0.039722	0.0487176	0.017772	-0.00843621	0.0582602	-0.00784986	0.00833634	-0.0667846	0.0388135	-0.00592272	0.0422866	-0.00351283	0.0178765	-0.0144675	0.00316531	-0.0448252	-0.0514288	-0.0511281	-0.0042281	-0.0459374	0.0375672	-0.0795258	-0.00118409	-0.0485137
V213	-0.0481425	0.0343762	0.0235958	-0.0111608	0.0260424	-0.00596954	-0.0222382	-0.0262847	-0.0293168	-0.0117551	0.023138	-0.0514723	0.0263261	-0.0252996	-0.032091	0.0491147	-0.0191749	-0.00943997	0.0617733	-0.0452899	-0.0444084	-0.0274245	0.00279825	0.0553075	-0.0176306	0.0415434	0.0380821	0.0149552	-0.0127795	0.0461735	0.0129404	-0.00697517	-0.0559394	0.00545549	-0.00845181	0.0580003	-0.03489	0.0332472	-0.0259402	-0.00731659	-0.022093	-0.0362075	-0.0416748	-0.024527	-0.067942	0.0233133	-0.0429045	0.0255523	-0.0297369
V214	-0.0499276	0.0269328	0.0209878	-0.0107268	0.0365412	-0.00516579	-0.023594	-0.0274219	-0.0214047	-0.00542717	0.0199828	-0.0416245	0.025537	-0.0211636	-0.00572768	0.0151739	-0.00977358	-0.0057267	0.0587364	-0.0344583	-0.0348262	-0.0129091	0.0108697	0.0560293	0.0100594	0.00894418	0.0329277	0.0300024	0.000427366	0.0149333	-0.00667362	-0.0176779	-0.0388198	0.00441192	-0.000228889	0.0470417	-0.0693492	0.0487643	-0.0314069	-0.000645555	0.0198851	0.0227716	-0.0158758	-0.0262947	-0.0674104	0.00815838	-0.0138014	0.0203272	0.00477693
V215	-0.0510538	0.0197901	0.0180659	-0.0144338	0.0401347	-0.000266392	-0.0198955	-0.0331519	-0.00668589	0.00978906	0.0190055	-0.036106	0.0144054	-0.0117226	0.0199556	-0.00469525	-9.44796e-05	-0.00757057	0.051695	-0.0276506	-0.0153277	-0.00404155	0.00613961	0.0485411	0.0177826	-0.00656759	0.0177502	0.0185761	-0.00213116	-0.00596922	-0.0156729	-0.0221575	-0.0272949	-0.00110154	-0.00437942	0.0428707	-0.085634	0.0365344	-0.0316582	-0.0229162	0.0538437	0.0624338	0.00933134	-0.0180376	-0.0448293	-0.000843497	0.00615201	-0.0001847	0.0138289
V216	-0.0516288	0.0124588	0.0152024	-0.0186255	0.0431181	0.0115111	-0.0199456	-0.0334956	0.00558241	0.0108766	0.0103049	-0.0283804	0.00580483	-0.00848467	0.0300559	-0.0198191	-0.00259972	-0.0155102	0.0366601	-0.0013949	-0.00572701	0.0128272	0.00247662	0.0441734	0.0181907	-0.0157921	0.0174849	0.0164992	-0.00303011	-0.0173532	-0.0273291	-0.0362348	-0.0188642	0.00540374	-0.00339552	0.0305537	-0.0849974	0.0195331	-0.0308247	-0.0189008	0.0732868	0.0791622	0.0113724	0.00771482	-0.0259928	0.00274267	-0.000209926	0.00108357	0.0127012
V217	-0.0518001	0.00841637	0.0148062	-0.0212571	0.0437702	0.0139203	-0.0211442	-0.0277341	0.0128615	0.00395718	-0.00123913	-0.0280604	0.00491659	0.00087488	0.0381161	-0.0239983	-0.0146796	-0.0231304	0.0322167	0.0152258	0.000592294	0.00264175	-0.00648293	0.0303818	0.00215394	-0.0228703	0.0193122	0.0143727	0.00499028	-0.0206072	-0.0209184	-0.0526715	-0.00998712	0.0245314	-0.00837674	0.0188293	-0.0615954	0.00124553	-0.0155398	-0.0167631	0.0726285	0.0753651	0.00888174	0.0174374	-0.02286	0.0098155	-0.0248962	0.00280539	0.031844
V218	-0.051978	0.0057993	0.0163984	-0.0236967	0.0436464	0.0144993	-0.0188118	-0.0204522	0.0110654	0.00628965	0.000786577	-0.0321105	0.00794541	-0.000859887	0.0406788	-0.0191222	-0.0130873	-0.0209097	0.0189105	0.0123008	0.0104434	-0.000797393	-0.00991933	0.0293791	-0.00745629	-0.0150137	0.0056492	0.0102969	0.0160208	-0.00846395	-0.0181386	-0.0489952	0.000215359	0.0281036	-0.00283247	0.00613914	-0.0274063	0.0035605	-0.00329679	-0.021225	0.0666309	0.0571574	0.00563723	0.0145802	-0.0110912	0.00196844	-0.0335437	0.0149622	0.0383978
V219	-0.0521959	0.00383657	0.0178756	-0.0243921	0.0406126	0.0112511	-0.0186021	-0.0133111	0.0122633	0.00508919	0.00565073	-0.0297185	0.00426999	-0.0103229	0.035252	-0.0149262	-0.0134108	-0.0164116	0.0128868	0.0110811	0.0150047	-0.0132835	-0.00872861	0.0235858	-0.0136479	-0.00902527	0.013805	0.004915	0.0268902	-0.0162783	-0.0213976	-0.0462687	0.00713797	0.0335758	-0.000340903	-0.00412726	-0.01433	0.00589769	-0.00453763	-0.0273557	0.0556833	0.0292896	0.00702505	-0.00530549	-0.00214667	-0.00826519	-0.0317638	0.00883112	0.039073
V220	-0.0524477	0.00208905	0.0177579	-0.0235313	0.0370192	0.00890921	-0.0149904	-0.00733941	0.0161595	0.00388306	0.00931221	-0.0340813	-0.00143859	-0.0211698	0.0268752	-0.0152544	-0.0079199	-0.0117657	0.0147135	0.00715369	0.0131029	-0.0203125	-0.00523863	0.0110208	-0.0101658	-0.0123611	0.00664412	0.00591286	0.0377021	-0.00862821	-0.00747132	-0.034644	0.0176468	0.0409309	0.014617	-0.0110289	-0.00257533	0.0154316	-0.0020112	-0.0261881	0.0404205	0.0231245	-0.00198527	-0.0211917	0.0103205	-0.0143124	-0.0297263	0.00482082	0.0463755
V221	-0.0527773	0.000323143	0.0168861	-0.0220672	0.0304871	0.00297682	-0.0178767	-0.00693408	0.013431	0.000266787	0.0130577	-0.035217	-0.0109781	-0.0276887	0.0190878	-0.0170619	-0.00307719	-0.0124071	0.013765	0.00237128	0.00687353	-0.0267447	0.00697237	0.0053537	-0.00349137	-0.011265	0.00219531	0.0127857	0.0414165	-0.00574953	-0.00150849	-0.0216321	0.0208846	0.0363224	0.019007	-0.00834203	0.00523744	0.0265158	0.00870534	-0.023059	0.027465	0.0148664	-0.00734128	-0.0293188	0.0185426	-0.0197902	-0.0167831	0.00432774	0.0464011
V222	-0.0529807	-0.000662651	0.0170367	-0.021281	0.0231006	-0.00364682	-0.0164577	-0.00904386	0.0102611	0.00469322	0.0189006	-0.032914	-0.0176263	-0.029685	0.0167464	-0.0108035	0.00193975	-0.00588927	0.0104008	0.00396998	0.00280939	-0.0221453	0.0172753	0.003532	-0.000370532	-0.00964378	-0.00280965	0.0131148	0.0390279	-0.0122777	-0.00224969	-0.0129736	0.0156957	0.0355065	0.0247115	-0.00405729	0.00785186	0.0191313	0.0235084	-0.0137947	0.015277	0.0198744	-0.0040539	-0.0396076	0.0253122	-0.0179469	-0.00515206	-0.010864	0.0400616
V223	-0.0530063	-0.00131161	0.0171901	-0.0210788	0.0169568	-0.00689008	-0.0151347	-0.0149506	0.00412633	0.00464462	0.0285905	-0.0318919	-0.023771	-0.0312091	0.013632	-0.00565915	0.0063825	-0.00252721	0.0107862	0.00536399	-0.00219121	-0.016489	0.0259908	0.00107268	0.00261059	-0.0044828	-0.00642999	0.00871287	0.0346688	-0.0197024	-0.000490723	-0.00271872	0.0104125	0.0323422	0.0292291	-0.00451748	0.0105729	0.00949445	0.0190784	-0.00980214	0.00879833	0.0201825	0.000724054	-0.0451992	0.0283673	-0.0215946	0.00862693	-0.0141701	0.0379347
V224	-0.0530792	-0.00108339	0.0176201	-0.0217038	0.0137736	-0.00766375	-0.0145644	-0.0161777	0.00237833	0.00347205	0.0273698	-0.0289149	-0.0233017	-0.0260406	0.0112868	0.000130775	0.00712145	-0.00673531	0.0104996	0.0050822	-0.00257298	-0.0170771	0.0269594	0.00295123	-0.00189788	0.00016337	-0.0118946	0.00465567	0.0250558	-0.0232988	0.00591179	0.00474544	0.00728616	0.0212399	0.0207233	-0.0082801	0.0196331	-0.00499104	0.0106629	-0.00289525	0.00583304	0.0112304	0.011032	-0.0421154	0.0283322	-0.0103708	0.0195312	-0.0093268	0.0448441
V225	-0.0530483	0.000589071	0.0184778	-0.022106	0.0125546	-0.009752	-0.018007	-0.0163679	-0.00276182	0.00229032	0.0269786	-0.0198873	-0.0208138	-0.0179003	0.0118474	0.00095941	0.0073157	-0.00333498	0.0109453	0.0142877	-0.00430213	-0.0155794	0.0206215	0.00186296	-0.0102696	0.0121412	-0.0205009	0.00468407	0.0129278	-0.0232015	0.0154662	0.0111451	0.0141065	0.0130819	0.0159822	-0.00959883	0.0372614	-0.021979	0.00835544	-0.000275773	-0.00110759	0.00631765	0.0228495	-0.0244332	0.0133251	0.0106014	0.0327162	-0.00648124	0.0421404
V226	-0.0526826	0.00332028	0.0200325	-0.0250522	0.0102511	-0.0126235	-0.0206079	-0.0140719	-0.00816561	0.000647484	0.0188204	-0.00525342	-0.00884007	-0.013247	0.0144916	0.00286158	0.00164705	0.000704643	0.0123384	0.0150416	0.0017287	-0.0108633	0.0187039	-0.0167799	-0.0277829	0.0306097	-0.0260513	0.00323535	8.97019e-05	-0.0241109	0.024556	0.013298	0.0239839	0.0167418	0.0044902	-0.0115189	0.0502504	-0.0353758	0.0050104	-0.0123736	-0.00091677	-0.0127941	0.0230098	-0.0175248	0.00212017	0.0310647	0.0341985	-0.000774359	0.0258118
V227	-0.0521885	0.00942636	0.0181912	-0.0266129	0.0100222	-0.0120071	-0.0270122	-0.00775201	-0.0155279	-0.00780655	0.00993321	-0.00143052	-0.00405161	-0.00759067	0.0151947	0.0124571	-0.00431119	0.00664502	0.0159668	0.0151831	0.00438183	-0.0166203	0.0190699	-0.0399054	-0.0367938	0.0404204	-0.0259245	0.00941499	-0.0147481	-0.0224457	0.0381484	0.0136547	0.0187066	0.0333239	-0.00719533	-0.0130892	0.060357	-0.0435247	0.00881999	-0.0241914	-0.00270957	-0.0331044	0.0259012	-0.0139104	-0.015023	0.0421276	0.0306322	-0.00276224	0.00442316
V228	-0.0508459	0.0185514	0.0172207	-0.0285926	0.0107776	-0.0114342	-0.0379949	0.00366316	-0.0247222	-0.0211959	0.00749878	-0.00408371	0.0140432	-0.00253836	0.0123113	0.023704	-0.00556797	-0.00033351	0.0203357	0.0147509	0.0107497	-0.0226346	0.0313642	-0.06666	-0.0346441	0.0400946	-0.030867	0.00560582	-0.042091	-0.0172305	0.0436165	0.0145941	0.0239447	0.0409994	-0.0305569	-0.0113343	0.0701805	-0.0467376	0.00678928	-0.0327273	0.000583253	-0.0567975	0.0181124	-0.00555534	-0.0451784	0.0497268	0.0369036	0.0154613	0.00251926
V229	-0.0482126	0.0313919	0.0143102	-0.0330459	0.00591244	-0.0132947	-0.0498012	0.0132443	-0.0324434	-0.0330823	0.0107077	-0.0115918	0.034643	-0.0141218	0.0036575	0.0323414	-0.00916679	-0.0105599	0.0382467	0.0080065	0.00615676	-0.0336579	0.0352925	-0.0778759	-0.0340338	0.0225717	-0.0304447	0.00215634	-0.0585533	-0.0167652	0.0477075	0.0203885	0.0280061	0.0423446	-0.0540232	0.0042735	0.072309	-0.0493752	-0.000607791	-0.0412519	0.00732253	-0.0830445	0.00919055	-0.000871694	-0.0861303	0.0252065	0.0427581	0.0371643	-0.0162995
V230	-0.0443204	0.0461164	0.00944921	-0.0314896	0.0106876	-0.00653237	-0.0606392	0.0201845	-0.0393666	-0.0414946	0.0123012	-0.0148484	0.0685943	-0.0412728	-0.00721732	0.0341657	-0.0188815	-0.0213539	0.0608974	-0.00950134	-0.0114682	-0.0436763	0.0477427	-0.0711505	-0.00584721	-0.0233083	-0.0369973	-0.0121586	-0.0521652	-0.0161569	0.0524238	0.0304034	0.0406508	0.0216144	-0.0442117	0.0120971	0.0323657	-0.0376589	-0.0332691	-0.0464367	0.0349196	-0.0869323	-0.0120167	-0.014086	-0.141592	0.011156	0.0497809	0.0324873	-0.0418805
V231	-0.0382642	0.061898	0.00381527	-0.0273683	0.00913856	0.00187944	-0.0710352	0.0345217	-0.0483615	-0.0592726	0.010605	-0.0195118	0.0786454	-0.0456664	-0.017371	0.0263143	-0.00161859	-0.0411687	0.0767136	-0.0223087	-0.0273838	-0.0654037	0.0558753	-0.0695587	0.0333694	-0.0719633	-0.0350502	-0.0289347	-0.00206294	-0.0128037	0.0634788	0.0248677	0.0486335	0.0120961	-0.032084	0.0173306	-0.0232753	-0.0273446	-0.0539751	-0.0248248	0.0611761	-0.0779444	0.000627796	-0.0375307	-0.134906	-0.0312428	0.0601962	0.0129856	-0.0602247
V232	-0.0333452	0.0735878	-0.00284142	-0.0238028	0.00214501	0.011056	-0.0718899	0.0188257	-0.0568357	-0.0632952	0.00562619	-0.0189298	0.0657052	-0.0374581	-0.00963334	0.0127815	0.0105358	-0.0529847	0.0743047	-0.0271948	-0.0209634	-0.0663162	0.0494174	-0.0527663	0.0502376	-0.0898444	-0.0263996	-0.0206421	0.032639	-0.0222192	0.0579883	0.032446	0.0192402	-0.0151855	-0.0475854	0.0100943	-0.0689356	-0.0356945	-0.0693125	0.0112723	0.0483612	-0.0291341	0.0118063	-0.0584133	-0.114173	-0.0373812	0.0874525	-0.0196867	-0.057324
V233	-0.0280871	0.0830443	-0.00687346	-0.0188189	-0.00490853	0.0245564	-0.0674357	0.0295109	-0.0715102	-0.055713	0.0033054	-0.0303527	0.0494818	-0.00911933	-0.0144456	0.0157717	0.0326305	-0.0727659	0.0487599	-0.00516426	-0.0210191	-0.06796	0.0167929	-0.0519606	0.0316852	-0.0735687	-0.0060058	-0.0303817	0.0518935	-0.0137531	0.0543611	0.0153352	0.00406381	-0.0403284	-0.0297854	0.00854685	-0.113235	-0.034761	-0.096619	0.0392426	-0.0108387	-0.000471157	0.0394844	-0.0479797	-0.0863253	-0.0313413	0.0659923	-0.0227197	-0.0447335
V234	-0.0220597	0.0893961	-0.0114081	-0.010027	-0.00845361	0.0427005	-0.0730995	0.0418304	-0.0874348	-0.0645479	-0.0150267	-0.0214315	0.0306954	0.0192037	-0.00978371	0.0391511	0.0355462	-0.0664844	-0.00185803	0.015002	-0.00793628	-0.0555893	-0.00439529	-0.0397267	-0.00606435	-0.0516303	0.0287533	-0.0194299	0.0883397	-0.027137	0.0488177	-0.0222962	-0.0103165	-0.0543659	-0.0281214	-0.0318518	-0.080909	-0.0414845	-0.0773201	0.0799143	-0.0546771	0.0498612	0.0487647	-0.0599915	-0.0540775	0.0185828	0.0210252	-0.01316	-0.0131876
V235	-0.0145965	0.0950926	-0.0117627	-0.00273917	-0.0119001	0.0398873	-0.0660459	0.0645951	-0.0987952	-0.045894	-0.0243535	-0.00534612	0.0108862	0.0492151	-0.00813549	0.0520146	0.0393425	-0.0640595	-0.0369638	-0.00737207	0.0236323	-0.030541	-0.0385493	-0.000525241	-0.0601304	0.00911095	0.0451954	0.0249032	0.0706049	-0.0621155	0.0336835	-0.0658554	-0.0154929	-0.072601	-0.0336506	-0.0528886	-0.00956445	-0.00484	-0.0432661	0.0462063	-0.0845648	0.0809272	0.0435426	-0.0740313	-0.0305123	0.0400013	0.0305306	-0.00242554	-0.00472083
V236	-0.00624985	0.096411	-0.0163396	0.00943028	-0.0229055	0.0469748	-0.0578744	0.0804038	-0.0728026	-0.00724848	-0.0278337	-0.00650895	-0.025444	0.0407089	-0.019684	0.0709127	0.0487657	-0.0515577	-0.0350866	-0.0079213	0.0311795	-0.0130887	-0.0476273	0.0486267	-0.100286	0.0605107	0.0375204	0.0632719	0.0492489	-0.0837653	0.00135924	-0.111741	0.0165859	-0.0774665	-0.022212	-0.0579894	0.0787459	0.0428482	-0.00945476	0.0165241	-0.125011	0.0761731	0.0298144	-0.0830074	0.0120235	0.0188637	0.00965285	-0.0118039	-0.0236324
V237	0.000135992	0.0968125	-0.0206454	0.0137568	-0.0293214	0.0457738	-0.0547695	0.0786668	-0.0529486	0.0217892	-0.0378042	-0.00119639	-0.0460729	0.0307369	-0.011145	0.0535151	0.0472138	-0.05904	-0.00197719	-0.0234029	0.0167648	-0.00653219	-0.024863	0.0352283	-0.120503	0.0927235	0.0448989	0.0729667	0.0251633	-0.0815526	-0.0102029	-0.13044	0.0373533	-0.0683769	-0.0344705	-0.000425752	0.110956	0.0243806	0.0184981	0.000917408	-0.100616	0.0820679	0.0060363	-0.0539071	0.0448992	-0.0279319	0.0255123	-0.00198115	-0.0232614
V238	0.00624528	0.095593	-0.0230544	0.0159274	-0.0379744	0.0492812	-0.0539862	0.0613975	-0.0288293	0.0383059	-0.00977858	-0.0140192	-0.0444767	0.0216098	0.0143135	0.0669953	0.0512448	-0.0795844	0.0208938	-0.0525105	-0.00417908	0.0155577	-0.00528587	0.0209412	-0.0920472	0.0925149	0.0102992	0.0862173	0.0142491	-0.0346431	-0.0204979	-0.129962	0.0483687	-0.0653188	-0.0318455	0.0346528	0.136746	0.0230336	0.0914259	0.000862278	-0.0652201	0.0796469	0.00983176	-0.0470363	0.0561882	-0.0387663	0.0332249	-0.0213184	-0.0427746
V239	0.00947132	0.0933352	-0.0273427	0.0183794	-0.0494955	0.0464501	-0.0556131	0.0350514	-0.0306786	0.0544021	0.00942805	-0.0126498	-0.0483917	0.013392	0.0244071	0.0692672	0.0328895	-0.0920769	0.0477383	-0.0417947	-0.0264635	0.0288264	0.0174935	0.0295753	-0.0437808	0.0776757	0.0332268	0.0630346	-0.00540428	-0.00820969	-0.0957729	-0.129151	0.0476635	-0.0702151	-0.052419	0.027709	0.116247	-0.00549597	0.0953298	-0.00131715	0.0142449	0.0423526	0.0247244	-0.0496457	0.0512118	-0.0577113	0.0379734	-0.0402293	-0.0477863
V240	0.0113807	0.0909934	-0.027852	0.026213	-0.0548687	0.0496323	-0.0426385	0.0162176	-0.0305204	0.0628915	0.0321026	-0.00773999	-0.0545251	0.0236214	0.0555114	0.0475816	0.0253008	-0.110081	0.0745389	-0.0331909	-0.0223759	0.0335164	0.0336355	0.0135201	-0.0164884	0.0392763	0.0248602	0.0559608	0.0114162	0.0473178	-0.109654	-0.124727	0.0831956	-0.0531839	-0.048384	0.035132	0.0712762	-0.000280595	0.0791149	0.000605676	0.0387731	0.0291448	0.0305649	-0.0451148	0.0162047	-0.0780339	0.0373006	-0.0411469	-0.017982
V241	0.0108908	0.088093	-0.0274174	0.0363438	-0.0576931	0.0529542	-0.0542025	0.00659926	-0.0584883	0.0250871	0.0486177	-0.00672802	-0.0389082	0.0448079	0.0629138	0.00937583	-0.0107417	-0.140354	0.0948822	-0.019451	-0.0317303	0.0421899	0.0286998	0.0316984	-0.000898966	0.00348815	0.0457326	0.0272386	0.0270773	0.0955764	-0.112869	-0.0628147	0.0934815	-0.0649976	-0.0482399	0.00467184	0.0366954	-0.0158109	0.0236514	-0.018114	0.0484918	-0.0485182	0.0329259	-0.0121423	-0.00898129	-0.069638	0.0114534	0.0224564	0.0360633
V242	0.00830588	0.0806851	-0.0218034	0.0539149	-0.0605517	0.0496709	-0.0724778	0.019664	-0.0708788	0.00121098	0.0360495	0.00406458	-0.0151527	0.0994611	0.0928075	-0.0486778	-0.0782733	-0.145218	0.0681211	-0.00382252	-0.0351614	0.0732785	0.00199635	0.0196313	0.0266528	0.00440198	0.0628722	-0.00467555	0.036007	0.143165	-0.106451	0.00107487	0.0715256	-0.0741806	-0.0241542	-0.0391871	-0.018	0.000914307	-0.0077001	0.00550797	0.0561891	-0.101975	0.041004	-0.00507895	-0.0146774	-0.0308632	0.0346293	0.0111843	0.0500365
V243	0.00276175	0.0706567	-0.0129561	0.0682886	-0.0683307	0.0300987	-0.096564	0.0307804	-0.09713	-0.0373048	0.0272987	-0.0010612	-0.0239384	0.130476	0.063819	-0.103828	-0.133426	-0.117812	-0.00748384	0.0141663	-0.032379	0.116334	0.0342794	0.0128686	0.00811958	0.0638211	0.0679732	-0.0180866	0.0590593	0.140461	-0.0380532	0.04476	0.0400756	-0.0801526	0.0305528	-0.0429208	-0.0724823	-0.00622839	-0.0613641	-0.00128879	0.00300847	-0.0832608	0.0195644	0.0433955	-0.0290423	-0.00413378	-0.0231933	-0.00142264	0.0607461
V244	-0.00566285	0.0565559	-0.0042127	0.0777575	-0.0737856	0.0106032	-0.121757	0.0416376	-0.103533	-0.102033	0.00263486	-0.0208963	-0.0151609	0.11054	0.0254888	-0.136925	-0.155768	-0.0726077	-0.104033	0.0064385	0.0161871	0.158536	0.0625374	0.0140934	0.0096809	0.0903602	0.0572408	0.0101028	0.0300203	0.07881	-0.0175146	0.0341156	-0.036751	-0.0441094	0.0365598	-0.031115	-0.114282	0.0239811	-0.0993488	-0.0018491	-0.0416303	-0.0820665	-0.0373518	0.0342473	-0.0303014	0.0193084	-0.0267543	-0.0271729	0.0748082
V245	-0.0111056	0.0451123	-0.000882768	0.0890302	-0.061195	-3.74975e-05	-0.125363	0.0481701	-0.118995	-0.127422	0.0286395	-0.0404789	0.00895536	0.0406727	-0.0140358	-0.117597	-0.140515	-0.00732937	-0.136023	-0.00604458	0.0501858	0.161946	0.104507	0.0482055	0.033659	0.0561016	-0.0226362	0.0572695	-0.0317073	-0.0124795	0.0162024	0.0227919	-0.0871467	-0.0162576	0.023109	-0.0145561	-0.0819776	0.07938	-0.0714384	-0.0358078	-0.0691944	-0.0238422	-0.0371072	0.0688054	-0.0173479	-0.00545243	-0.0036314	-0.0342161	0.100861
V246	-0.0151741	0.0360997	0.00899012	0.0946942	-0.0528407	-0.0100873	-0.122773	0.0390127	-0.139269	-0.113431	0.0573952	-0.00931734	0.0643512	-0.0530385	-0.0568752	-0.0946468	-0.108917	0.0319074	-0.0997478	-0.0217205	0.0730887	0.157756	0.0946427	0.0605482	0.0206231	0.0235278	-0.048248	0.0717168	-0.0666351	-0.0688192	0.0258617	0.0189641	-0.0633658	-0.00803882	0.0355681	0.000689936	0.00694617	0.0522638	-0.0885397	-0.056088	-0.0615797	-0.0185767	-0.0441775	0.052446	-0.0441376	-0.0265046	-0.0123951	-0.0260028	0.0567186
V247	-0.01873	0.0356343	0.00961873	0.0906305	-0.0477656	-0.00935511	-0.114547	0.023634	-0.147646	-0.0587495	0.0952199	0.0123572	0.0870288	-0.139191	-0.104954	-0.0305646	-0.0747632	0.0894807	0.00486913	-0.0696395	0.0891014	0.108138	0.0644084	0.0580995	0.0200313	-0.0462796	-0.0428142	0.0796656	-0.0129593	-0.0779445	0.050269	-0.00258181	-0.0373408	0.0292463	0.0441271	0.03657	0.0735741	0.046823	-0.068028	-0.0256236	0.0242688	0.0423561	-0.015098	0.00867898	0.00503204	-0.0645146	-0.0343231	-0.0628126	-0.0466154
V248	-0.016192	0.0415232	0.0116012	0.0914228	-0.0369354	0.0234591	-0.110769	0.00176583	-0.141399	0.0318902	0.104983	0.0405826	0.0755789	-0.162548	-0.123062	0.0117448	-0.0416334	0.0949994	0.0807379	-0.0370938	0.0862921	0.0760851	0.0446728	0.0482708	0.0329755	-0.0851259	-0.0113552	0.078509	0.00878335	-0.0483342	0.0496075	0.0177943	-0.0629496	0.037612	0.0370127	0.0259601	0.0534355	0.00180985	-0.0387223	0.0328878	0.0393643	0.0200606	0.0135268	0.025125	0.0676028	-0.0674074	-0.00425823	-0.0408542	-0.0467252
V249	-0.0105562	0.0458913	0.0169364	0.0887457	-0.0474193	0.0513386	-0.0891218	-0.0256243	-0.125734	0.130301	0.079905	0.0673786	0.0529159	-0.161803	-0.0695479	0.0481319	-0.0220496	0.0657303	0.112311	0.0122568	0.0983699	0.0688846	-0.0208152	-0.0164293	0.0367521	-0.0969862	0.0105442	0.0378207	-0.0151257	-0.0230642	0.0230313	0.0521511	-0.053477	0.0237035	0.025147	0.0511307	0.0996402	-0.0121632	0.0177934	0.0865918	-0.00118272	-0.0308891	0.0134927	-0.0320332	0.13626	-0.104622	0.0435026	-0.0210453	-0.00227788
V250	-0.00290806	0.0456449	0.0175891	0.0841875	-0.0325296	0.083068	-0.0585856	-0.0359327	-0.0773934	0.216629	0.0115492	0.088824	0.0469417	-0.13589	0.013214	0.103975	-0.0547923	0.0578238	0.128088	0.0924462	0.0829441	0.0387575	-0.0650295	-0.0611542	0.0608351	-0.080684	0.0541799	0.0164032	-0.0756445	0.0230386	0.00728004	0.0537	-0.0856588	0.0299023	0.0468422	0.00126486	0.0777221	0.00464399	-0.00498497	0.0433389	-0.0562982	-0.0601903	0.00758689	-0.028256	0.0569739	-0.0356305	0.0828583	-0.0321029	0.0795947
V251	0.00526302	0.0445251	0.00907225	0.0807209	-0.0389161	0.111772	-0.0427658	0.00858962	-0.00570341	0.228857	-0.0624706	0.043799	0.0357402	-0.0682737	0.101805	0.132159	-0.0758595	0.0302678	0.065479	0.116312	0.0596811	-0.033275	-0.0986773	-0.0977196	0.0662945	-0.101124	0.0853853	0.00409108	-0.0697061	0.0297411	0.0105939	0.0695572	-0.0344966	0.0812955	0.10311	-0.00471727	0.0422978	0.0404037	-0.0261228	0.0116709	-0.0255051	-0.0681919	-0.00360417	-0.0309612	-0.00176133	0.0216531	0.041077	0.0166468	0.10983
V252	0.0113637	0.0448848	0.000376582	0.077502	-0.0463133	0.103135	-0.052807	0.0148402	0.0304382	0.17694	-0.160053	0.000727247	0.0146427	-0.0426829	0.194144	0.0758249	-0.0910033	0.00497315	0.011476	0.104249	0.024404	-0.0854169	-0.0868032	-0.0732685	0.0458476	-0.0783761	0.0381921	0.0209262	-0.0399218	0.0146673	0.0255242	0.0696465	-0.0642129	0.0200686	0.0533653	-0.0223328	0.0284814	0.102476	0.00882001	-0.0328489	-0.0351585	-0.0786793	0.000494903	-0.000547951	-0.00468029	0.0416615	0.00786072	0.0359952	0.10596
V253	0.0141256	0.0450758	0.00313948	0.0759406	-0.0536371	0.0655133	-0.0505284	0.0333454	0.0909942	0.131949	-0.215394	-0.0766471	-0.00893471	-0.0163727	0.182077	0.0141407	-0.076596	-0.0114662	-0.0485737	0.0904613	-0.0334899	-0.0965845	-0.0339998	-0.0272849	0.04099	-0.0504142	0.00872278	0.0491921	-0.0200773	0.02435	0.0105913	0.0458848	-0.08101	0.0587934	0.105803	-0.0236843	-0.0560612	0.117919	0.0199897	-0.063144	-0.0436665	-0.0524091	-0.00466932	-0.0073423	0.000246493	-0.0189185	-0.0165254	0.054189	0.0961957
V254	0.0112776	0.0474508	-0.00160622	0.0765263	-0.0695994	0.0359876	-0.0697709	0.0167672	0.125974	0.0537008	-0.22601	-0.134337	-0.0307238	-0.0211346	0.160871	-0.0570828	-0.0537079	0.000147084	-0.0880303	0.0419702	-0.108669	-0.0978276	0.00416594	-0.0303049	0.0154694	0.00254777	-0.0528577	0.0502092	0.0272604	-0.00795817	0.0264523	0.0479053	-0.0478064	0.0508352	0.0514306	-0.0115387	-0.0348634	0.045812	-0.00943217	-0.000296629	-0.0727253	-0.0229374	0.000301303	0.0150971	0.0125176	-0.0187339	-0.0229429	0.0472745	0.0401827
V255	0.00715869	0.0490963	0.00277751	0.0776934	-0.0692525	0.00472541	-0.103813	-0.0282461	0.132664	-0.0250467	-0.202231	-0.142437	-0.00658675	-0.0332372	0.137103	-0.0805931	-0.0248148	0.028779	-0.0969909	-0.0404976	-0.104113	-0.0540441	0.0382508	-0.000396136	0.0562299	0.0793764	-0.106801	0.0904975	0.0720462	-0.00919243	-0.0228035	0.0492375	-0.00767747	0.0286086	0.00439049	-0.0188858	-0.0418656	-0.00226327	-0.0341182	-0.0108734	0.0015718	0.0454614	0.0659371	0.0441552	0.0282319	-0.017031	0.00597088	-0.00242515	-0.0120542
V256	0.00045997	0.0380142	0.00552443	0.0927897	-0.082936	-0.000467467	-0.131582	-0.0928637	0.133405	-0.056973	-0.116491	-0.12442	-0.0194115	-0.0212957	0.0567016	-0.0301008	-0.0303397	0.0747297	-0.0340483	-0.0802716	-0.0784361	-0.0426616	0.083051	0.0481541	0.0871359	0.0679059	-0.114008	0.116957	0.094541	-0.0202038	-0.130569	-0.0313379	0.015307	0.0567427	-0.00307674	-0.0432918	-0.0404995	-0.0519137	0.00844912	0.0461318	-0.00570658	0.0299541	0.0464702	0.0368634	0.0200835	-0.0355983	0.0283288	-0.0396697	-0.0227493
V257	-0.0101135	0.0295569	0.00535468	0.100455	-0.0785406	-0.00209147	-0.132764	-0.137572	0.0769141	-0.0622456	-0.0405193	-0.0697699	-0.0613545	0.00532742	-0.0274201	0.0428058	0.0016712	0.114307	0.00493665	-0.111107	-0.000127656	-0.0110256	0.0983823	0.0387032	0.0473853	0.0921379	-0.129939	0.0342778	0.0899698	-0.00647727	-0.138072	-0.0488001	0.0856291	0.0929726	-0.0378262	-0.0290347	-0.0622663	-0.0542678	-0.00623756	0.0338301	-0.084833	-0.00850487	0.0365814	0.10567	-0.0322335	-0.0356402	0.0564297	0.0129223	0.0292994
V258	-0.017493	0.016446	0.0086261	0.103365	-0.0674768	0.0172804	-0.139172	-0.151152	0.0186072	-0.0478235	0.0650196	-0.0183657	-0.0703144	0.0431567	-0.0730222	0.115294	0.000937546	0.101063	0.0162049	-0.0861012	0.0200342	-0.00101284	0.0423031	0.0431553	0.0463031	0.101118	-0.0852681	-0.016652	0.0532334	0.0050408	-0.076823	-0.0517394	0.0681829	0.128254	0.0172434	0.0151683	-0.0542036	0.0431809	0.0226765	5.78014e-05	-0.0593505	-0.010237	0.0866694	0.028575	-0.0320844	0.0444527	0.0298495	0.0219524	0.0224063
V259	-0.0259102	0.00469538	0.00992442	0.0868994	-0.0585007	0.0283367	-0.129035	-0.117828	-0.00669029	-0.0131095	0.108935	-0.0133075	-0.0646263	0.0951654	-0.108118	0.190038	-0.0140025	0.0447923	0.0131983	-0.0246103	0.00135848	0.0209528	-0.0537549	0.0499481	0.0780844	0.131215	-0.026235	-0.095138	-0.0115088	0.0272706	-0.0394496	-0.0250019	0.0302602	0.12276	-0.0114189	0.0031335	-0.0420368	0.0198913	0.0633592	-0.0507313	-0.00574149	-0.0353419	0.100296	-0.0153792	-0.0246272	0.064123	0.0114766	0.00985322	0.000440347
V260	-0.0338939	-0.00420205	0.0102577	0.0697602	-0.0487411	0.0332544	-0.120317	-0.0878123	-0.0126815	0.0213614	0.0532637	-0.00455068	-0.0606545	0.108336	-0.0969399	0.186671	-0.00748023	0.00433566	-0.0169541	0.00407558	-0.0190497	0.0160488	-0.0833007	0.055003	0.083786	0.151456	0.0165154	-0.115313	-0.0369775	-0.00339549	0.0509272	-0.0207067	0.015787	0.110546	0.0182516	-0.00328978	-0.0318061	0.0329263	0.0714558	-0.0385975	0.0321393	0.0355588	0.0384332	-0.0862303	-0.0452381	0.0816519	0.0266736	-0.0278972	0.0190865
V261	-0.0408335	-0.00749361	0.0125117	0.0485705	-0.0397332	0.0412337	-0.0977491	-0.0621052	-0.0204807	0.0175779	0.0234482	0.00913213	-0.0334041	0.0807442	-0.0421925	0.163942	0.00918044	-0.0345601	-0.0443163	0.0366382	-0.0567528	0.0155223	-0.127674	0.0510162	0.0550902	0.155432	0.0362609	-0.101154	-0.0618602	-0.0390229	0.112478	0.0266845	-0.0022697	0.0829242	0.00828475	-0.000759642	-0.0226783	-0.0299398	0.0568582	-0.0437806	0.0367708	0.0946202	0.0466874	-0.0733743	-0.050935	0.0509561	0.0350472	-0.0135382	0.0254576
V262	-0.0453307	-0.0103875	0.0121871	0.0363748	-0.0238552	0.0364113	-0.0865424	-0.0240733	-0.00602605	0.00554048	-0.0180448	0.00947451	0.0100215	0.0344598	0.00049417	0.0890695	-0.00347184	-0.054101	-0.0556923	0.0441248	-0.089023	-0.00665842	-0.117961	0.0233768	0.065011	0.104382	0.0308014	-0.0716545	-0.0587109	-0.0472576	0.152243	0.0064197	-0.000584094	0.0874406	0.0383116	-0.0173559	0.00851958	-0.0343616	0.0468885	-0.0533932	0.0371873	0.136217	0.0360322	-0.0708334	-0.0857331	0.0184236	0.0423112	0.00335802	-0.01293
V263	-0.0483216	-0.0080654	0.00655369	0.0273053	-0.0194079	0.0323984	-0.0670541	0.00975489	-0.00951729	-0.0136981	-0.0356386	-0.0114742	0.0221527	-0.002039	0.0270929	0.0272996	0.00931419	-0.0619895	-0.0655718	0.0276489	-0.107591	-0.0236772	-0.0776912	0.00536611	0.030771	0.0777879	0.0308892	-0.0255843	-0.0526199	-0.0274212	0.162232	0.0304795	-0.00528506	0.0573873	0.0654377	-0.0341	0.0520467	-0.0551534	0.0163465	-0.0195537	0.0355564	0.117345	0.072621	-0.0123211	-0.0560181	-0.0151718	0.0152262	0.023408	-0.0579075
V264	-0.0494555	-0.00442842	0.00661546	0.0195208	-0.024997	0.0209259	-0.0618796	0.0162526	-0.0064965	-0.0326529	-0.0393777	-0.0191982	0.0237007	-0.0377539	0.035754	-0.0303503	0.0114959	-0.0427153	-0.058395	0.0228397	-0.0983354	-0.030942	-0.0430777	-0.00781583	-0.00911681	0.0593793	0.0509771	-0.0103886	-0.0293085	-0.00613246	0.136414	0.053339	0.00628089	0.0346445	0.0654567	-0.0373443	0.0686492	-0.0610039	0.014419	0.0404207	0.0259417	0.0870055	0.063583	0.0101649	-0.0350937	-0.0466265	0.00580044	0.033253	-0.0968608
V265	-0.0502125	-0.00197691	0.00429782	0.0132827	-0.0307176	0.0272117	-0.0565955	0.00287733	-0.0155414	-0.0367123	-0.0326752	-0.0153647	0.023777	-0.0580387	0.0331474	-0.062102	0.0113402	-0.0130752	-0.053799	0.0114692	-0.0802326	-0.0245006	0.00872341	-0.0224143	-0.0113235	0.0316025	0.0427301	0.0113292	-0.0234464	0.00531366	0.101331	0.0408452	0.00563934	0.00587874	0.0533321	-0.0509854	0.0651487	-0.0722471	0.00637641	0.0630964	0.00411735	0.0586894	0.0757106	0.0312152	0.000492233	-0.0560113	0.0203902	0.0648266	-0.105226
V266	-0.0504326	0.000955654	0.0067806	0.00762059	-0.034431	0.030154	-0.0548729	-0.0035062	-0.0184124	-0.0316796	-0.0257958	-0.0117218	0.0301706	-0.0483115	0.0199992	-0.0762249	0.00317312	0.0187491	-0.0354991	0.0126749	-0.0388069	-0.00695363	0.027977	-0.0435769	-0.026256	0.0266047	0.0297685	0.00576429	-0.026727	0.0275942	0.0793263	0.0435977	0.0131385	-0.0187078	0.0553473	-0.0955799	0.0549848	-0.0795999	-0.0176953	0.0504654	-0.0276692	0.0330087	0.0891058	0.0423651	0.0249663	-0.0241842	0.0285465	0.0673114	-0.0889717
V267	-0.0511043	0.00496476	0.00697635	0.0018373	-0.0296922	0.0294241	-0.0606344	0.000956414	-0.0259099	-0.0212788	-0.0295958	-0.0118336	0.037231	-0.0216683	0.00359089	-0.0714927	-0.00163536	0.0421947	-0.0195074	0.0149825	0.00619629	0.000307154	0.0339419	-0.0436538	-0.0382929	0.00181915	0.0443913	-0.0162633	-0.0196965	0.0417437	0.0659467	0.00595491	0.0452592	-0.0316377	0.0228122	-0.094736	0.048838	-0.0743031	-0.0304671	0.0138985	-0.00300062	0.0232913	0.0892389	0.0318734	0.0346548	-0.00327172	0.000297786	0.0498294	-0.0536616
V268	-0.0508167	0.00756939	0.00584057	-0.000980579	-0.0208449	0.0202411	-0.0783502	0.010582	-0.0263591	0.000583229	-0.0184223	-0.023673	0.0272261	0.0195987	-0.0244476	-0.0680522	0.00269606	0.0500495	0.0033241	0.00290032	0.0320848	-0.0123614	0.0385503	-0.0304556	-0.0260897	-0.018332	0.0612794	-0.0341681	-0.0297349	0.0506461	0.0585385	-0.0183048	0.0664937	-0.0380717	-0.0382133	-0.110231	0.0182692	-0.053902	-0.0382819	-0.00706171	0.00587173	-0.0057397	0.0733047	0.0424532	0.017935	0.000273557	-0.0350351	0.069734	-0.0149711
V269	-0.049457	0.0096228	0.00613482	0.00075811	-0.0166058	-0.00171638	-0.0897295	0.0161091	-0.0227039	0.0249027	-0.000962849	-0.0364373	0.020825	0.0556316	-0.0458426	-0.0683802	0.00118526	0.0497571	0.00499511	-0.00181065	0.0232223	-0.0223231	0.038859	-0.0281886	-0.0506362	-0.052215	0.0709853	-0.0805756	-0.0518241	0.0499949	0.0476782	-0.0158909	0.0913982	-0.0414864	-0.0819992	-0.0883887	-0.00875714	-0.0349829	-0.0164242	0.000714911	0.032945	-0.0315102	0.0542458	0.0350628	0.0449645	-0.00677836	-0.0623731	0.0719106	0.0058452
V270	-0.0479326	0.0117459	0.00394269	0.00113138	-0.0127281	-0.0284452	-0.0948403	0.0207749	-0.0197702	0.0429875	-0.0152865	-0.0597439	0.0103976	0.0674107	-0.0723473	-0.0588371	-0.00654644	0.0433442	0.00732943	0.0279128	-0.0118107	-0.0223487	0.0332062	-0.000683322	-0.0474514	-0.0747627	0.0926676	-0.103007	-0.0768445	0.03534	0.0411223	-0.0326315	0.0801556	-0.046343	-0.0762385	-0.0751363	-0.0332411	-0.031145	0.024327	-0.0103518	0.0485728	-0.0147367	0.0269301	0.0402564	0.0667564	-0.00467257	-0.0862149	0.0200397	0.012799
V271	-0.0471783	0.0113802	-0.000707423	0.00646325	-0.0140737	-0.0379652	-0.0978757	0.0293462	0.00348767	0.0437449	-0.0112591	-0.0774693	0.00133993	0.070617	-0.0917967	-0.0495089	-0.0226352	0.0121297	0.0092139	0.0376301	-0.0331207	-0.0250686	0.0221778	0.0117943	-0.0435544	-0.0582739	0.122851	-0.105953	-0.106243	0.00433837	0.0498813	-0.0223837	0.0793102	-0.0249286	-0.0685326	-0.0409124	-0.0605891	-0.0396862	0.0628932	0.00812976	0.0850287	0.0191294	0.00447355	0.0354718	0.0299357	0.0200677	-0.0514988	-0.0379856	0.0163384
V272	-0.0476789	0.0120639	-0.00621741	0.00607256	-0.0200374	-0.0308083	-0.094041	0.014528	0.0086933	0.0347064	-0.0287905	-0.0907786	-0.00443162	0.0336903	-0.0632979	-0.0359325	-0.0252147	-0.0282042	-0.0101612	0.0461355	-0.036868	-0.0433885	0.0383221	0.0210923	-0.0623186	-0.0399556	0.119084	-0.0777144	-0.11078	-0.03945	0.0706699	-0.00668944	0.0499674	-0.0327021	-0.0340319	-0.0226732	-0.0475203	-0.0616345	0.116816	0.0456042	0.0872238	0.00510432	-0.0132194	0.0650865	0.0128268	0.0571129	0.0106541	-0.0683633	-0.00795005
V273	-0.0480741	0.0130141	-0.0090363	0.0118344	-0.031138	-0.0202594	-0.0700788	-0.00564041	0.0284932	0.0224321	-0.0374321	-0.0960482	-0.0226444	-0.0151623	-0.058643	-0.0223868	-0.0195571	-0.0368666	-0.00286524	0.0317555	-0.0244028	-0.0570239	0.0588072	0.00826549	-0.0540241	-0.0423112	0.102551	-0.0356771	-0.117861	-0.0443444	0.0552993	0.00621051	0.0363811	-0.0206321	0.0103421	-0.0107812	-0.0759395	-0.0698306	0.140867	0.0804725	0.063166	0.00833514	-0.0238535	0.0630058	0.00779739	0.0413959	0.0420044	-0.0690546	0.0014137
V274	-0.0475958	0.0160219	-0.0102068	0.0115039	-0.0412783	-0.00288872	-0.0515657	-0.0236138	0.0270602	0.00281568	-0.0221545	-0.0770108	-0.0531027	-0.0598655	-0.0301739	-0.0410784	-0.0315107	-0.0406687	-0.0310943	0.0130415	-0.00518705	-0.0722124	0.0703766	-0.0332629	-0.0447661	-0.0400716	0.0762623	0.0266824	-0.13985	-0.0378464	0.0389996	0.00513086	0.0332375	-0.0032447	0.0144981	0.0152075	-0.0645214	-0.0680492	0.134097	0.140082	-0.011401	0.0121351	-0.0250539	0.069853	-0.00242487	0.0660917	0.119731	-0.052081	0.0182321
V275	-0.048467	0.019107	-0.00881345	0.00894177	-0.0427684	0.00410233	-0.041725	-0.0377937	0.0108378	-0.00860728	-0.0208212	-0.0443939	-0.0486327	-0.0972434	-0.0122841	-0.0455617	-0.0290253	-0.0142479	-0.0495163	-0.00349863	0.0365555	-0.0675889	0.0296028	-0.0376922	-0.0068194	-0.0321543	0.0263705	0.0694199	-0.129969	-0.005189	0.030938	0.0206726	0.0256554	-0.00332096	0.0112199	-0.0153643	-0.0511172	-0.0683236	0.090306	0.106702	-0.0275742	-0.00434503	0.0190744	0.0219056	-0.0229238	0.0985838	0.122328	-0.0750855	0.0101147
V276	-0.0487378	0.0253065	-0.00750712	-0.000119816	-0.0373239	0.0146357	-0.0363341	-0.0439713	0.00258685	-0.00166365	-0.0136342	-0.00807426	-0.0320177	-0.087233	-0.00436965	-0.0549655	-0.0419239	0.00310331	-0.0428201	-0.0106182	0.072454	-0.0536126	-0.00449311	-0.0694507	0.0245165	-0.0419476	0.0146147	0.104556	-0.0864157	0.0235175	0.0146179	-0.00821816	0.0499958	-0.00813875	0.0068759	-0.00716535	-0.0493667	-0.0892762	0.0557687	0.0631574	-0.0255947	-0.0337635	0.0104973	-0.0495486	-0.00976249	0.0500679	0.0942842	-0.0735587	0.0101932
V277	-0.0480214	0.0332987	-0.00751939	-0.0104936	-0.0300431	0.0110879	-0.0292551	-0.0239862	0.00253722	0.0118423	-0.0214788	0.0114649	-0.0161613	-0.0602782	-0.0222255	-0.046151	-0.0420812	0.0283101	-0.0395346	-0.0190692	0.0804185	-0.0324321	-0.0369696	-0.0895137	0.0129411	-0.0256113	-0.010568	0.0943045	-0.0461931	0.0209176	-0.00116807	-0.00996558	0.0904397	0.00141925	-0.0283927	-0.0091334	-0.0550848	-0.122241	0.0246642	-0.00184436	-0.0538525	-0.0392438	-0.00296859	-0.0803475	-0.00902093	0.0265883	0.0398171	-0.0662701	0.0319247
V278	-0.0473971	0.0376735	-0.0114046	-0.0160973	-0.0255475	0.00815918	-0.0285071	0.000480685	-0.00444474	0.029021	-0.0228927	0.00691391	0.0052292	-0.0477792	-0.0260023	-0.0351142	-0.037116	0.0413362	-0.0395989	-0.0289136	0.0819846	-0.0159774	-0.0540714	-0.0957559	-0.0220324	-0.0131092	-0.0177599	0.0676908	-0.013922	-0.00983305	0.00185737	-0.0160828	0.0792378	0.00592465	-0.0214319	-0.0122264	-0.0386813	-0.103027	-0.020768	-0.0559616	-0.0452603	-0.0139383	-0.00504294	-0.121963	-0.00906507	0.00468044	-0.00290079	-0.0770035	0.0232869
V279	-0.046507	0.0416911	-0.01268	-0.0204489	-0.0174772	0.00150202	-0.034879	0.0300796	0.00382542	0.0432991	-0.0021585	0.00459782	0.0289931	-0.0271344	-0.0410507	-0.0330727	-0.0368665	0.0421272	-0.0229299	-0.0242188	0.0478762	-0.00757389	-0.0703019	-0.0907464	-0.0376391	-0.00830761	-0.0155861	0.0110625	0.0496973	-0.0132397	0.0129165	-0.0241833	0.0588426	0.00163549	-0.0525957	-0.00687565	-0.0398216	-0.0681886	-0.0270102	-0.0956336	-0.0522561	-0.0128613	0.00171224	-0.108247	-0.0391655	-0.0518381	-0.0541731	-0.0593552	0.00251346
V280	-0.0467569	0.0393129	-0.0164636	-0.0174183	-0.0138525	-0.000987481	-0.0479481	0.0575026	0.000107934	0.0332151	0.00737291	-0.0187151	0.0330326	-0.0246122	-0.0422147	-0.0189402	-0.0265373	0.0400348	-0.0143602	-0.0232579	0.0242583	-0.0159101	-0.0464945	-0.0660272	-0.0584277	-0.0142826	-0.00654736	-0.0260734	0.0688738	-0.0251924	0.016847	-0.0259118	0.0522373	-0.00536694	-0.024198	-0.0198291	-0.0247974	-0.0188615	-0.0145875	-0.113122	-0.0365665	-0.0288821	-0.0104963	-0.11361	-0.0496702	-0.0663158	-0.10259	-0.0414769	-0.0410508
V281	-0.0480587	0.0317197	-0.016394	-0.0166221	-0.0182265	-0.000596138	-0.0496268	0.0737384	-0.00865615	0.0242842	0.024219	-0.0329666	0.0243785	-0.0219436	-0.0192018	0.00213645	-0.0150907	0.0334737	0.0064671	-0.0224704	-0.0027577	-0.018319	-0.0276108	-0.0472273	-0.0823619	-0.00986455	0.0219628	-0.0540169	0.0856993	-0.0409296	0.000974961	0.0195119	0.0209594	0.00568482	-0.0164117	-0.0164068	-0.0215718	0.0256774	0.0094854	-0.077701	-0.00560244	-0.0672844	-0.00365304	-0.0554819	-0.0266189	-0.0761566	-0.100536	-0.0259833	-0.0635384
V282	-0.0493475	0.0232442	-0.0135299	-0.0163915	-0.0198503	-0.0016666	-0.0509143	0.0753891	-0.0095429	0.0212338	0.0279201	-0.0316381	0.0193477	-0.027185	-0.0162435	0.00973514	-0.00636742	0.0264546	0.0046613	-0.0082373	-0.0136509	-0.0348788	0.0021119	-0.0435619	-0.0806949	-0.00609538	0.0453461	-0.0636504	0.0866758	-0.0430427	0.00894261	0.0375035	-0.00109254	0.0225606	0.00231772	-0.0277008	-0.0227877	0.0495323	0.0256976	-0.053738	0.00826271	-0.0647882	-0.0245288	-0.018077	-0.0287236	-0.0650125	-0.0794977	-0.0101629	-0.0709994
V283	-0.0507115	0.0136004	-0.0106568	-0.0184284	-0.0200281	0.00429842	-0.0523418	0.0687179	-0.0125299	0.00938692	0.0289827	-0.0193639	0.0254763	-0.0247624	-0.00228783	0.0271461	0.000244601	0.00671232	0.00972145	0.00185126	-0.00500276	-0.050072	0.0212941	-0.0292605	-0.0638416	-0.00571195	0.0554856	-0.0203912	0.0677642	-0.0156108	-0.0140798	0.0450932	-0.0220924	0.0258558	0.0327284	-0.0455743	-0.0341047	0.0699119	0.0236501	-0.0024141	0.0323186	-0.0677548	-0.022534	0.0127445	-0.0275717	-0.0369008	-0.0393592	0.00671711	-0.0603583
V284	-0.051326	0.00577119	-0.00415229	-0.0187459	-0.018863	0.00665808	-0.0536053	0.0508277	-0.0155492	-0.00521682	0.0166587	-0.00099641	0.0201827	-0.0323864	0.0164237	0.0355415	0.0112015	-0.00979055	0.00942386	0.000949165	0.0169914	-0.0639089	0.0175668	-0.0305349	-0.0333183	0.00844204	0.0571806	0.0151689	0.0435438	0.00915125	-0.0400969	0.0442408	-0.00853773	0.0449868	0.0283087	-0.0548482	-0.0337448	0.0859843	0.016801	0.0462655	0.0409403	-0.0863061	-0.0354654	0.0342138	-0.00657457	-0.048862	-0.00519648	0.032638	-0.0431788
V285	-0.0517568	-0.00112052	-0.000582677	-0.017883	-0.0140101	0.00657087	-0.0546469	0.0297852	-0.0160873	-0.0132309	0.0016474	0.0254317	0.00445268	-0.0304289	0.0241174	0.0266261	0.0108607	-0.0174966	-0.00721881	0.00619189	0.0224811	-0.0634105	0.0251882	-0.0186785	0.00233341	-0.0099767	0.0548476	0.0436103	0.00886811	0.0336385	-0.0748014	0.0269142	0.00743426	0.0338494	0.0149114	-0.0364569	-0.0263948	0.0803189	0.0262463	0.0632444	0.0335362	-0.091968	-0.0524958	0.0197748	-0.00382251	-0.0752887	0.0135599	0.0527413	-0.0410886
V286	-0.051997	-0.00477497	0.00364759	-0.0191238	-0.0104737	-7.47883e-05	-0.0476824	0.00797484	-0.000384066	-0.0164199	0.00142544	0.0361241	-0.00611828	-0.0163799	0.0265845	0.012341	0.00722779	-0.0308473	-0.00691423	-0.00465488	0.0284814	-0.0448785	0.0248244	-0.0365652	0.029491	-0.0177962	0.0285601	0.0463381	-0.0223709	0.0361195	-0.0962952	0.0230502	0.0238644	0.0146387	0.0123792	-0.00249739	-0.0217417	0.0564347	0.0196661	0.0771776	0.0385446	-0.0735512	-0.0484746	-0.0136623	-0.0052055	-0.0714229	0.0175654	0.0580617	-0.0400395
V287	-0.0523005	-0.00510892	0.00375904	-0.019014	-0.00683204	0.00133872	-0.042934	-0.00172818	0.0082	-0.0122218	-0.00949974	0.039698	-0.00948484	-0.00412344	0.012866	-0.000811586	-3.56985e-05	-0.0344009	-0.0215401	0.0153929	0.0205183	-0.0121788	0.0164199	-0.0403728	0.0302632	-0.0226039	0.0174743	0.0425504	-0.0394721	0.0400213	-0.0964055	0.0137163	0.0271091	-0.00493369	0.0191918	0.0351425	-0.0185284	0.023459	0.0386913	0.0522639	0.0390465	-0.0245672	-0.0525711	-0.0306438	0.00732147	-0.0624418	0.0185853	0.0386389	-0.0246691
V288	-0.0526878	-0.00419355	0.000992558	-0.0180202	-0.00451174	0.013719	-0.0357723	0.00178932	0.0213981	-0.0150503	-0.0132697	0.0222245	-0.00795878	0.003436	0.00310645	-0.00423474	-0.00452527	-0.0394216	-0.0138007	0.012428	0.00848546	0.00213699	0.00354208	-0.0483881	0.0521973	-0.0152914	0.000726978	0.0283244	-0.0519225	0.0285639	-0.0734357	0.0105625	0.0251282	-0.0250252	0.0177558	0.0448514	-0.0139214	-0.000284289	0.0516367	0.0227556	0.0343752	0.00220621	-0.0562775	-0.0428393	-0.00150711	-0.0553583	0.00990061	0.00110363	-0.00392558
V289	-0.0528221	-0.00428767	-0.00246772	-0.0175498	-0.003748	0.0191072	-0.0331045	0.00815098	0.0237504	-0.0118377	-0.00923244	0.00593341	-0.000745925	0.0151912	-0.0022369	0.00612273	-0.00938699	-0.0402838	-0.0119754	0.0114232	-0.0109411	0.00955197	-0.00118014	-0.046001	0.0447362	-0.0162666	-0.0152226	-0.0139698	-0.0468083	0.0159715	-0.0516469	0.00976063	0.0241397	-0.0164577	0.00153739	0.0565241	-0.00568667	-0.0172926	0.0682293	0.00389955	0.044418	0.0280085	-0.0521895	-0.0466474	-0.0147525	-0.0578987	0.0272999	-0.00367731	0.00838513
V290	-0.0528959	-0.00312929	-0.00574005	-0.0169194	-0.00394961	0.0185711	-0.0299204	0.0137292	0.0218447	-0.0126163	-0.00932431	-0.00745865	-0.00614947	0.00889921	-0.00979664	0.0142293	-0.00169	-0.0359174	-0.010959	0.011847	-0.0290638	0.0101936	0.00111282	-0.0325412	0.0464119	-0.0135612	-0.0346073	-0.0374926	-0.0353142	-0.00365005	-0.0270175	0.0139874	0.0167624	-0.0148932	-0.00813763	0.063693	0.0095653	-0.0226903	0.0620818	0.0001266	0.0397027	0.0510596	-0.0603677	-0.0280794	-0.00442676	-0.0601279	0.0230868	-0.00329174	0.0138987
V291	-0.0531207	-0.00358737	-0.0058351	-0.0134831	-0.00053406	0.0115342	-0.0254578	0.0211944	0.0240916	-0.0125256	-0.00284096	-0.00928212	-0.00693922	0.00359582	-0.0206659	0.00781601	0.00181843	-0.0277764	0.0045549	0.0060853	-0.0436038	0.00036033	-0.0111922	-0.0159903	0.0403731	-0.00108489	-0.0303947	-0.0553994	-0.0295462	-0.0103346	-0.0160148	0.0249927	0.00455664	-0.00484778	-0.0260048	0.0593138	0.0102982	-0.0082131	0.0411999	0.0205432	0.0348316	0.0626543	-0.0453278	0.00235677	-0.00428531	-0.0568121	0.0160693	8.7843e-05	0.0231319
V292	-0.0533428	-0.00486629	-0.00475652	-0.0149159	0.00216863	0.00568042	-0.0240669	0.0212417	0.0215621	-0.0136754	-0.00180552	-0.00704098	0.00295716	-0.00487273	-0.0215852	0.0152283	-0.000237387	-0.022955	0.0141541	-0.00209599	-0.0400351	-0.0151809	-0.0131512	0.00280465	0.03513	-0.00169978	-0.0253706	-0.0490136	-0.0307119	-0.0155732	0.00572161	0.0277519	-0.0124838	0.00226075	-0.0273738	0.0383571	0.0113307	-0.00389412	0.036224	0.0241334	0.0309323	0.0476396	-0.0214853	0.00757985	-0.0169129	-0.0395635	0.0214433	0.0017515	0.0173412
V293	-0.0535362	-0.00573228	-0.00298512	-0.0141145	0.00358616	-0.000200897	-0.0231208	0.0218395	0.015691	-0.00998228	-0.00291268	0.0032807	0.00701903	-0.00782167	-0.0279883	0.0209606	0.00402157	-0.0193784	0.0258259	-0.0083456	-0.0314315	-0.0269791	-0.0150237	0.00781386	0.0206705	-0.00381334	-0.0188842	-0.0371275	-0.0269448	-0.0174343	0.0124202	0.0334831	-0.0122741	0.00406972	-0.0263348	0.0282756	0.0103104	0.0112633	0.0232396	0.0239857	0.0171024	0.0100976	-0.00174036	0.00844723	-0.0159103	-0.0293565	-0.000755802	0.00864502	0.0294289
V294	-0.0536933	-0.00667452	-0.00105845	-0.0149075	0.00171803	-0.00352689	-0.0218739	0.0215498	0.0184188	-0.00765861	-0.00184529	0.0111503	0.00651491	-0.00333569	-0.0212622	0.0239003	0.00467181	-0.009852	0.0220936	-0.00892677	-0.0245296	-0.0296603	-0.0108274	-0.00149072	0.00152653	0.00222692	-0.00925508	-0.0178347	-0.0278954	-0.016123	-0.00124774	0.0266636	-0.00149423	0.018253	-0.0273159	0.0293118	0.0101648	0.00703109	0.0135972	0.0125615	0.00134129	-0.00894595	0.0165789	-0.000126798	-0.00256701	-0.034015	-0.0108611	0.00708961	0.0367923
V295	-0.0536367	-0.00773429	0.00129838	-0.0161229	0.000668662	-0.00644676	-0.0183623	0.0231789	0.0159835	-0.00440476	-0.00624688	0.0161097	0.0114931	-0.010268	-0.0123274	0.0237415	0.00590463	-0.00383681	0.0142894	-0.0178431	-0.0130642	-0.0298002	0.00124988	0.00195048	-0.00411173	0.0051336	-0.0109223	-0.00386657	-0.0342275	-0.0236907	-0.0236096	0.0232747	-0.0152178	0.0184171	-0.0261506	0.0107681	0.018005	0.00812591	0.00642791	0.00526873	0.00250608	-0.00563299	0.0288392	-0.0216828	-0.00197961	-0.0150723	-0.026849	0.010988	0.0454293
V296	-0.0536459	-0.00864434	0.00269681	-0.0185675	-0.00182523	-0.00359913	-0.0190418	0.0159905	0.0174898	-0.00259724	-0.00857023	0.0179222	0.0101864	-0.00771753	-0.000205136	0.0205233	0.00179611	0.0025339	0.00389464	-0.0164995	-0.0100155	-0.0192224	0.0105907	-0.00272491	-0.0117446	0.00422333	-0.00517908	-0.00622487	-0.0214978	-0.0177681	-0.0333612	0.0132529	-0.0187112	0.0222251	-0.00901794	-0.00248367	0.0270894	0.0144396	0.0023115	-0.00979651	0.00354882	-0.00906574	0.0285866	-0.0424336	-0.00162297	-0.0143285	-0.0369404	0.0219548	0.0309224
V297	-0.0535205	-0.0100209	0.00513408	-0.0193632	-0.00214565	0.000700301	-0.0213403	0.0100259	0.0205951	-0.00336599	-0.00500102	0.0130592	0.00739722	-0.00380869	0.00758988	0.0161208	-0.00473162	-0.00233754	-0.000633335	-0.00847461	-0.00766261	-0.0100585	0.0172272	0.00259004	0.000184862	-0.000237113	-0.00306383	-0.0151964	-0.0134896	-0.01358	-0.0504523	0.0048851	-0.012732	0.0269422	-0.00774229	-0.00591972	0.0322256	0.0203935	0.00625439	-0.0122973	0.0050006	-0.000937693	0.0124115	-0.0458144	-0.00261295	0.0103117	-0.0466904	0.0339608	0.0252517
V298	-0.0533674	-0.0114179	0.006897	-0.0205933	-0.00109127	0.00342606	-0.020724	0.00978511	0.0203844	0.0016456	-0.000502778	0.0073275	0.000472482	0.00123548	0.0138385	0.0181312	-0.00953238	-0.00664107	-0.00230757	-0.00924604	-0.000606523	-0.00249288	0.0195992	0.00631853	0.00315201	-0.00285572	0.000516806	-0.0174296	-0.00985831	-0.00799366	-0.0483819	0.00264557	-0.0112036	0.0334947	0.00802733	0.000463568	0.0323636	0.0182717	-0.00848002	-0.0120456	0.0169267	0.0168672	-0.0133072	-0.0391843	-0.0102457	0.0302572	-0.0451523	0.0237648	0.0130513
V299	-0.0532001	-0.0122164	0.00758326	-0.022678	-0.000743485	0.00364545	-0.0176011	0.00597889	0.0228079	0.00311876	0.0061364	0.00337245	-0.00131653	0.00863835	0.013468	0.0169827	-0.0147104	-0.0125273	-0.00311309	-0.00539804	-0.00491169	-0.000215773	0.0104563	0.0102179	0.012858	-0.00932604	0.00105726	-0.0234439	-0.00262162	-0.00170042	-0.0418541	-0.000320127	-0.0141411	0.0350757	0.0105627	0.00276761	0.0279727	0.0220599	-0.00171668	-0.0066086	0.0252993	0.0417799	-0.0319048	-0.0237705	-0.0160829	0.0379251	-0.0305707	0.0095707	0.00454496
V300	-0.0533167	-0.0125395	0.00572839	-0.0233773	0.0013752	0.00309754	-0.0168134	-0.000941913	0.0186795	0.000721277	0.00957765	0.001747	-0.00239826	0.00675742	0.00965013	0.013726	-0.0114052	-0.0146453	-0.007968	-0.00175933	-0.00432021	-0.000338028	-0.000121278	0.00880817	0.0247776	-0.0139695	-0.00181173	-0.0205594	0.00350014	0.00803038	-0.0285539	-0.00689503	-0.00425979	0.0367423	0.00910529	-0.00548115	0.017124	0.011757	-0.00326114	-0.00157276	0.0295336	0.057657	-0.0351311	-0.0197414	-0.0235675	0.0213569	-0.023523	0.00375351	-0.00364608
V301	-0.0533805	-0.0124071	0.005099	-0.0236448	0.00071638	0.00025659	-0.0182771	-0.00330501	0.0134574	-0.00407703	0.0145355	0.00216977	-0.00366529	0.00471407	0.00546453	0.0148025	-0.0105639	-0.0172023	-0.00574669	-0.00431789	-0.00615306	-0.00015038	-0.00747492	0.0128977	0.027477	-0.0155315	-0.00196877	-0.0213369	0.00809802	0.0134077	-0.0276303	-0.00938349	0.00323451	0.0342216	-0.000592934	-0.00723371	0.0138047	0.00493248	0.00242081	-0.00200213	0.032092	0.0470891	-0.0277812	-0.0177506	-0.0154995	0.00533026	-0.0225221	0.0126674	-2.37141e-05
V302	-0.0534787	-0.0117174	0.00461383	-0.0238092	0.00017174	-0.00247345	-0.0179605	-0.0027729	0.00908496	-0.00529674	0.0139203	0.00410094	-0.00669902	0.00262101	0.00492591	0.00939437	-0.00636395	-0.0192123	-0.0107309	-0.0074236	-0.00565459	-0.00233202	-0.0128661	0.0113719	0.0203598	-0.0122942	-0.000819329	-0.0256729	0.0122193	0.0152815	-0.0233698	-0.0096029	0.0117576	0.0291307	-0.0118863	-0.00397335	0.0100985	-0.000867025	0.00142284	-0.00245858	0.0325198	0.0356544	-0.0186609	-0.0126701	-0.00230496	-0.0177016	-0.0142371	0.0146149	-0.000112101
V303	-0.0535214	-0.0107317	0.00327666	-0.0240528	-0.00102706	-0.00761457	-0.0201301	-0.000199514	0.00703559	-0.00461703	0.0156531	0.00689351	-0.0119238	0.000921982	0.00259771	0.00415509	-0.00232256	-0.0196849	-0.0143519	-0.00353706	-0.0069797	-0.00272197	-0.0149575	0.0086592	0.00319915	-0.0114648	-0.00137738	-0.01729	0.012183	0.0111204	-0.0217369	-0.000530055	0.0156018	0.0185039	-0.0140983	0.00441527	0.00992444	-0.00341107	0.00805036	0.000382897	0.0282596	0.0206236	-0.00690948	-0.0201185	0.0086793	-0.0285441	-0.0129594	0.00963212	0.000423932
V304	-0.0534876	-0.00939875	0.00215044	-0.0253132	-0.00268145	-0.0105615	-0.0206856	0.00276849	0.00638119	-0.00643879	0.0199705	0.00588414	-0.0101006	-0.00848271	0.00177197	0.000435441	-0.00232641	-0.0176627	-0.0171254	-0.00234161	-0.00380348	-0.00180963	-0.0140771	-0.00278065	-0.00573425	-0.00495778	-0.000832222	-0.0060211	0.00856471	0.00718251	-0.0186003	0.00512328	0.0108791	0.0204049	-0.0201089	-0.00109809	0.0182338	-0.00534523	0.00879805	-0.0080894	0.023333	-0.00264749	0.000141342	-0.0169063	0.0148043	-0.0357688	-0.00463798	0.0160976	0.00305289
V305	-0.0535318	-0.00808879	0.00119774	-0.0242198	-0.00541883	-0.00938984	-0.0243087	0.00768137	0.00624308	-0.0055585	0.0184174	0.00305429	-0.0121251	-0.01407	0.000598648	7.98101e-06	-0.00341442	-0.00650714	-0.02291	0.00543311	-0.00289472	-0.00739675	-0.00996879	-0.00429686	-0.01637	-0.00459372	-3.90561e-05	0.00316503	0.00856953	0.00989429	-0.0180718	0.00346089	0.00295009	0.0229146	-0.02163	-0.00807017	0.0321963	-0.00460312	0.0095854	-0.0169361	0.00965367	-0.0211696	-0.00450705	-0.0108187	0.0175665	-0.03774	-0.0059291	0.0115213	0.0159158
V306	-0.0535306	-0.00684969	0.000748419	-0.0244295	-0.00556703	-0.00978744	-0.0269319	0.0115357	0.00766223	-0.0074054	0.0167155	-0.000580236	-0.0121863	-0.0122973	0.0102912	0.00214451	-0.00508123	-0.00723567	-0.0273355	0.007306	-0.00160006	-0.0108115	-0.0037301	-0.013642	-0.0146921	-0.00710423	-0.0120923	0.0025331	0.00881701	0.00271234	-0.0186062	0.000635855	-0.00505463	0.0206271	-0.0117494	0.000350392	0.0311351	-0.00524126	-0.000457224	-0.0185963	0.00785284	-0.0261264	-0.0103885	-0.0186538	0.0101993	-0.0248898	-0.0145746	0.00769309	0.0178248
V307	-0.0534361	-0.00602098	0.000581608	-0.0246968	-0.00351516	-0.00965661	-0.0307784	0.0139944	0.0111026	-0.00473142	0.0121607	0.00277945	-0.00428789	-0.0125399	0.0123041	0.00531737	-0.00690756	-0.00366257	-0.031212	0.0219385	-0.00343134	-0.00423999	0.00563195	-0.011914	-0.0239167	-0.000276331	-0.0195525	-0.00923864	0.00953821	-0.000476289	-0.0144728	1.50717e-05	-0.0173162	0.0270145	-0.00132325	0.00252504	0.0212599	-0.0068092	-0.00739064	-0.0213046	0.00381747	-0.0234444	-0.0304593	-0.0108771	0.012838	-0.0182426	-0.01227	0.00460858	0.0195483
V308	-0.053425	-0.00381332	0.000182252	-0.024854	0.00113422	-0.00400349	-0.0295113	0.0173218	0.0179969	0.00136743	0.010906	-0.00430198	0.00233995	-0.0147068	0.00500365	-0.00305314	-0.00825875	-0.00301667	-0.0192498	0.0337767	-0.00489133	0.0015543	0.00674931	-0.0153774	-0.0268197	0.00659891	-0.0270879	-0.0154707	0.00517422	-0.000292004	-0.000842729	0.00159147	-0.0271564	0.0186784	0.00823392	0.00209703	0.0109172	-0.00991714	-0.0244952	-0.0129955	-0.00320787	-0.0135765	-0.0396792	0.00692478	0.0147311	-0.00125216	-0.0144536	0.00102851	0.0123125
V309	-0.0533623	-0.00251475	-0.000155751	-0.0244312	0.00415187	0.00246321	-0.0274681	0.0177392	0.0190889	0.00834825	0.0065123	-0.0023252	0.0155801	-0.0103039	-0.00122809	0.000662036	-0.0102018	-0.00295553	-0.00475587	0.0394877	-0.00819724	0.00398893	-0.00232495	-0.00847004	-0.0371039	-0.00757326	-0.0235169	-0.0343219	-0.000251892	-0.0013877	0.00638039	0.00271506	-0.0304601	0.014201	0.0107369	2.42001e-05	-0.00620478	-0.0157004	-0.0256308	-0.00250081	-0.0141586	-0.00175031	-0.0256797	0.00758797	0.0119298	0.0113107	-0.00840726	0.000611609	0.00799803
V310	-0.053427	-0.00148256	-0.00114076	-0.0220544	0.00574092	0.00755431	-0.0258334	0.015822	0.0182924	0.00683634	0.00920586	0.00511963	0.0241465	-0.00567237	-0.00519255	0.011345	-0.00736774	-0.00370827	-0.00186426	0.0454809	-0.00144488	0.0149313	-0.00504847	-0.0124911	-0.0323176	-0.0166831	-0.0163832	-0.0362897	-0.0105536	-0.00614776	0.0107849	0.0108448	-0.0195328	0.00846314	0.00136567	0.00373981	-0.0237272	-0.029905	-0.0101403	0.000580733	-0.0304054	0.0120801	-0.0051226	0.00271117	0.0060118	0.0157661	-0.00687384	-0.000471441	0.0106706
V311	-0.0534922	-0.000447644	-0.00147842	-0.0191018	0.00394966	0.00917398	-0.0248711	0.016434	0.0143996	0.0103748	0.00807662	0.0177018	0.0246192	0.000486823	-0.000390829	0.00641849	0.00288915	0.000217369	-0.00261015	0.0431795	-0.00131718	0.0259588	-0.00578554	-0.0131463	-0.0374668	-0.0220881	-0.00487956	-0.0343462	-0.010222	-0.0130689	0.00169855	0.021906	0.00275579	0.00805125	-0.0189439	0.0156561	-0.0344005	-0.0383316	-0.00972575	0.0157652	-0.0369162	0.0271194	0.0219004	-0.00824571	0.00212172	0.0148616	-0.0145187	-0.00550983	0.0101084
V312	-0.0534126	8.43143e-05	-0.00208882	-0.0183363	-0.000125811	0.00715647	-0.0223538	0.0157805	0.0156053	0.0110647	0.0120099	0.0264207	0.0240516	-0.000782155	0.0017661	0.00237403	0.0123466	0.00956664	-0.00818455	0.0317603	0.00528348	0.0258264	0.000922906	-0.0158316	-0.0316461	-0.0256304	0.00650304	-0.024152	-0.0228271	-0.0165699	-0.0134291	0.0276019	0.0197763	0.0075653	-0.0212957	0.0137935	-0.0427443	-0.0538375	0.00472188	0.0291945	-0.0377655	0.032566	0.0390254	-0.0258329	-0.000264024	-0.000210739	-0.0212922	-0.00313909	-0.00430531
V313	-0.053437	0.00109139	-0.00455673	-0.0173131	-0.00459338	0.0061441	-0.0186148	0.0119393	0.0164059	0.00853307	0.0202411	0.0220016	0.013761	-0.00560197	0.00598251	0.00268163	0.0167133	0.0132415	-0.0156694	0.0164555	0.00718078	0.0183079	0.0072274	-0.0173836	-0.0266969	-0.0238938	0.000135951	-0.0129843	-0.0278932	-0.0251736	-0.0159177	0.0427617	0.0280141	-0.000550029	-0.0113428	0.00694922	-0.0393989	-0.0402344	0.0252482	0.0539349	-0.0387134	0.0309462	0.0479691	-0.0276478	-0.0112027	0.0117302	-0.0212026	0.0136915	0.000990288
V314	-0.0533887	0.00137255	-0.00600204	-0.0186161	-0.0083298	0.00612832	-0.0159096	0.00838123	0.0210348	3.05588e-05	0.0305606	0.0118229	-0.00106931	-0.00261117	0.011379	0.0146016	0.0184553	0.0123637	-0.0253882	0.00182666	0.00737673	0.0126715	0.00605074	-0.0182514	-0.0263922	-0.0163992	-0.0119153	0.00114676	-0.0230457	-0.037995	-0.0247177	0.0392869	0.0389386	-0.00976461	0.00440246	0.0045523	-0.0266695	-0.0198297	0.0227807	0.0566421	-0.0375	0.0100301	0.0429496	-0.0262151	-0.00469253	0.0163316	-0.0130025	0.0192114	-0.00744616
V315	-0.0532501	0.00274807	-0.00776409	-0.0188051	-0.00797849	0.00373056	-0.0119481	0.0107157	0.0281405	-0.00326846	0.0361129	0.00769808	-0.0177917	-0.00864683	0.00699135	0.0178276	0.017351	0.00379715	-0.0253093	-0.0184722	0.0154715	-0.0066567	0.00576434	-0.00665105	-0.0162218	-0.00890975	-0.0199947	0.0202624	-0.0304114	-0.0444808	-0.0131524	0.0290308	0.0468557	-0.0249175	0.0129903	-0.00447158	-0.0151484	0.0135746	0.00683732	0.0729631	-0.030654	-0.000431633	0.0264888	-0.0131134	-0.0301047	0.0237339	-0.000456827	0.0185459	0.0165658
V316	-0.0527067	0.00494549	-0.0105353	-0.020635	-0.00669239	0.00254014	-0.00846086	0.00822912	0.0361769	-0.0111598	0.0352182	0.00345099	-0.0343027	-0.00716469	0.00172552	0.023285	0.0196658	0.0114528	-0.0245228	-0.0335945	-0.00618256	-0.0141925	-0.0147455	0.00139361	-0.021067	-0.0034973	-0.0344607	0.0261696	-0.0297077	-0.03904	0.0107106	0.0190624	0.0370616	-0.0287682	0.0329881	-0.0179089	-0.00957487	0.0461443	-0.0218429	0.0602889	-0.0126335	-0.0221283	0.0284038	-0.0082605	-0.046431	0.016878	-0.0100347	0.0205208	0.0195262
V317	-0.0523334	0.00853684	-0.0147543	-0.0195293	-0.00507455	0.00356559	-0.00800891	0.00775661	0.0400861	-0.0161459	0.0243327	-0.00226212	-0.0294049	-0.0104053	-0.0041436	0.0181968	0.0179422	0.00659483	-0.0214185	-0.0348205	-0.0313558	-0.00546507	-0.023963	0.00778239	-0.0182958	-0.0097611	-0.0445295	0.0230893	-0.0317689	-0.0413791	0.022037	0.0055325	0.0393921	-0.0398605	0.0391008	-0.0298787	-0.00176499	0.058559	-0.0283415	0.021637	-0.00508631	-0.0315219	0.0255541	-0.00105099	-0.0418859	0.0176942	-0.0200092	0.0226186	0.0332474
V318	-0.0518415	0.0140363	-0.0172951	-0.0185952	-0.00261844	0.0094736	-0.00681544	0.00914295	0.0348119	0.000686463	0.0151158	0.00918662	-0.0211226	-0.011351	-0.0151531	0.0122809	0.0190521	0.0107655	-0.0140479	-0.0471544	-0.0523517	0.0048884	-0.0206808	0.0138433	-0.0157151	-0.00221065	-0.0518447	0.010462	-0.0151957	-0.0256639	0.0379147	0.00587216	0.0343798	-0.0330377	0.0253167	-0.0393291	-0.00594247	0.0425605	-0.0743221	-0.0112758	0.00778492	-0.0335856	0.0150266	0.0136737	-0.031281	0.00812079	-0.0360035	0.0327981	0.0508016
V319	-0.0518632	0.0160453	-0.018281	-0.016605	-0.00474971	0.0207199	-0.0115474	0.00376491	0.029641	0.0135072	0.00263751	0.0066742	-0.00555708	-0.0190302	-0.00978713	0.00349738	0.0231666	-0.00372691	-0.0116488	-0.0261965	-0.0620458	0.00908011	-0.0282314	0.0348987	-0.0244194	0.00292247	-0.0483222	-0.0159459	-0.0293694	-0.0260521	0.00407554	0.00160267	0.0263851	-0.0363312	0.0135762	-0.0229419	0.00388756	0.0365263	-0.061886	-0.022805	0.0243018	-0.0369033	-0.00463956	0.0185485	0.0220483	0.012812	-0.0183925	0.0223083	0.0570591
V320	-0.0517481	0.0156034	-0.0201177	-0.0159693	-0.00149215	0.0268979	-0.0101119	-0.0105445	0.0266138	0.0236376	-0.0129769	0.00304214	0.00882721	-0.032741	0.00267263	-0.0117514	0.0252169	-0.00676583	-0.0220965	-0.00852409	-0.0545025	0.041745	-0.0318686	0.0259386	-0.0194889	-0.00108281	-0.0357369	-0.031169	-0.0169066	-0.0176218	-0.0151971	0.0168986	0.00694264	-0.0171688	-0.00204235	-0.0121805	0.00983816	0.0216077	-0.0562689	-0.0177933	0.0337809	-0.00789607	-0.0105062	0.0288948	0.0507225	-0.0173001	0.00158332	0.0204498	0.0671028
V321	-0.0516917	0.0147571	-0.0206316	-0.0159002	-0.00718324	0.0264236	-0.013425	-0.0206309	0.0216497	0.00709326	-0.0215008	-0.00628711	0.00574646	-0.0396158	0.00496632	-0.0266235	0.0314958	-0.0142592	-0.0340618	0.0166169	-0.0530292	0.0495157	-0.0363052	0.0228388	-0.0248766	-0.00723755	-0.0183247	-0.0365343	-0.013776	-0.0172552	-0.0358392	0.0338647	-0.00614423	-0.0182184	-0.0104812	0.0047522	0.0202148	0.0106385	-0.0228193	-0.0213914	0.0181136	-0.00492997	-0.020611	0.0208699	0.0569524	-0.0252487	-0.00147772	0.0194406	0.056436
V322	-0.0519477	0.0147792	-0.0180961	-0.0151533	-0.00709711	0.0312547	-0.0121944	-0.0284166	0.0189133	0.00464666	-0.0236065	-0.00716108	-0.00197385	-0.0305494	0.0135898	-0.0404764	0.0346636	-0.0146515	-0.0342465	0.0233013	-0.0333758	0.0512837	-0.025061	0.0193203	-0.0335099	-0.0176547	-0.00448796	-0.0221684	-0.0105915	-0.00389858	-0.0430997	0.00318873	-0.011232	-0.0351576	-0.0148582	0.0200025	0.045155	0.00321459	0.00321649	-0.0224225	0.0154286	0.0177775	-0.0348218	0.0166721	0.0136589	-0.0231701	-0.00220963	0.0167154	0.0478679
V323	-0.0519845	0.0146627	-0.0170561	-0.0112298	-0.00677189	0.0292401	-0.0159932	-0.0360815	0.0162125	0.011587	-0.0211177	0.000548286	-0.0158712	-0.0101981	0.0292426	-0.0475422	0.0505566	-0.0159115	-0.0292638	0.0121843	-0.0208133	0.0359509	-0.0276813	0.0218974	-0.0331313	-0.0150906	-0.00687676	0.00658582	-0.00968564	0.0074924	-0.0329751	-0.00625966	-0.0012906	-0.0495729	0.00713552	0.0380034	0.0526455	0.0112866	0.0241017	0.000199346	0.00649813	0.0350371	-0.0523295	-0.0138722	-0.00575306	-0.0180457	0.00198015	0.00884719	0.0299105
V324	-0.0517688	0.0163449	-0.0196157	-0.0118486	-0.00269097	0.0287121	-0.0149812	-0.0396232	0.0166055	0.00289846	-0.0103527	0.00247825	-0.0220696	-0.000624967	0.0346293	-0.0464923	0.0521906	-0.0239055	-0.0108262	0.0197629	-0.0142493	0.0194898	-0.0286724	0.0221633	-0.0200612	-0.00475696	-0.0139668	0.0251607	-0.0144813	0.0200123	-0.0082488	-0.00985946	-0.00355936	-0.0552268	0.0238161	0.0465138	0.0531104	0.0204669	0.0217531	-0.00348524	0.0112349	0.032052	-0.0506092	-0.0128194	-0.0126008	-0.0445966	0.02055	0.0180784	0.0239274
V325	-0.0512456	0.0195535	-0.0229358	-0.0110748	-0.000806263	0.0296563	-0.0140443	-0.0395217	0.0186908	0.000224405	-0.000557246	0.00506321	-0.0281776	0.00511419	0.0285625	-0.0358989	0.045485	-0.0213395	0.0103389	0.02412	0.000425856	0.01026	-0.0280291	0.0331087	-0.0209918	0.0149045	-0.0107906	0.0375667	-0.0036067	0.0259737	0.0139975	-0.0278569	0.00572238	-0.0416987	0.0370695	0.0361675	0.0568605	0.0252228	0.00920189	-0.00495364	0.0123228	0.0206488	-0.0422162	-0.00268487	-0.0159348	-0.0622558	0.0332726	0.0437028	0.0240648
V326	-0.050425	0.0249738	-0.0264245	-0.0123101	0.00464876	0.0273417	-0.0101277	-0.0367473	0.016156	-0.00594257	0.0108594	0.0188909	-0.032965	0.00369957	0.0242243	-0.0302671	0.0351827	-0.0256938	0.0256363	0.0288616	0.00975765	0.00984072	-0.0287016	0.0399612	-0.00311134	0.0171009	-0.0205155	0.0417743	0.00140382	0.00495983	0.0142376	-0.0227837	0.0179752	-0.0364282	0.0382807	0.0335302	0.0431392	0.0298298	0.0140118	0.00591736	0.0104302	0.0265929	-0.0256464	-0.0141709	-0.0173245	-0.0788263	0.0228838	0.0567132	0.0264951
V327	-0.0499165	0.0293643	-0.0269282	-0.0140617	0.00731524	0.0254256	-0.00409647	-0.0335666	0.0198255	-0.00840374	0.0239459	0.0399592	-0.0187199	-0.000278786	0.0292618	-0.0152698	0.025051	-0.0160502	0.0245559	0.0306497	0.00519114	0.0171798	-0.0215213	0.0480868	0.00497012	0.0247986	-0.012299	0.032683	-0.0114496	-0.0153961	0.0158719	-0.0183588	0.0281637	-0.020319	0.0200858	0.0262592	0.0178	0.0310005	0.0303645	0.000791069	-0.00239555	0.0240567	-0.0164892	-0.0116544	0.00487729	-0.0822629	0.00817281	0.0408214	0.0407319
V328	-0.0493473	0.0329414	-0.0269297	-0.0159026	0.0117558	0.0224017	-0.00314645	-0.0255404	0.0200259	-0.00537791	0.0309857	0.045842	-0.0112549	-0.0164357	0.0218012	-0.00904675	0.0189338	-0.0136233	0.0178965	0.0320233	0.0132187	0.0210084	-0.0072871	0.041265	0.0266149	0.0307822	-0.00793169	0.0276141	-0.0188348	-0.0263885	0.0119663	-0.00855954	0.031086	-0.00783952	0.00196045	0.0248726	-0.0107772	0.0285082	0.0344048	-0.0195159	0.00400267	0.0232004	-0.00805151	-0.00462764	0.00144004	-0.0765375	-0.00946454	0.0125547	0.0445699
V329	-0.0492743	0.0340041	-0.0255796	-0.0199192	0.0120816	0.0222225	-0.00871408	-0.0195767	0.0204513	0.0019692	0.0335447	0.0414773	-0.00225594	-0.0239355	0.0120509	-0.00783169	0.0104654	-0.00671413	0.00241838	0.0303476	0.014797	0.0226244	0.0032745	0.0419998	0.0275397	0.0155774	-0.0124162	0.00461732	-0.0128655	-0.0262452	-0.00338467	-0.00198996	0.0266593	-0.00835497	-0.010082	0.0234238	-0.0302189	0.0224619	0.0433536	-0.0404329	-0.00555224	0.0149066	0.00997636	-0.000874426	0.00844596	-0.0487124	-0.0184418	-0.00717259	0.0457629
V330	-0.0494442	0.0324853	-0.0234278	-0.0232152	0.0107401	0.0188391	-0.0111541	-0.0203224	0.0251375	0.00419496	0.0422925	0.0357074	0.00287583	-0.0286295	0.00181994	0.00893055	0.0113543	0.00569977	-0.0200918	0.0347685	0.0145849	0.0205394	0.00861195	0.0275634	0.0270434	0.00631354	-0.0193621	-0.00876018	-0.00567004	-0.0218402	-0.02106	0.00898056	0.00122273	-0.00992742	-0.00953152	0.0034171	-0.0467398	0.0155443	0.0618842	-0.0397346	-0.0132207	0.00847634	0.0216099	0.012506	0.0165764	-0.0314238	-0.0125554	-0.0266061	0.0521511
V331	-0.0500218	0.0306775	-0.020371	-0.0235935	0.0135941	0.014874	-0.0132809	-0.0191333	0.0227839	0.000405902	0.0425564	0.0283235	-0.00179956	-0.0268333	0.0031063	0.00741537	0.00584093	0.00990815	-0.0346526	0.0314053	0.0119893	0.0120857	0.00128533	0.016084	0.0151822	0.00233067	-0.0314431	-0.012829	0.00653255	-0.0206683	-0.0188233	0.017142	-0.0106855	-0.0176743	-0.0180464	-0.000881935	-0.0502868	0.00738505	0.0565897	-0.0248107	-0.0201393	0.0116627	0.034135	0.0112618	0.0123448	-0.0143704	-0.0193733	-0.04574	0.0672743
V332	-0.0506091	0.0287326	-0.0161701	-0.0249902	0.0165583	0.0133769	-0.0185443	-0.0166694	0.0166516	-0.00143033	0.0401928	0.0253005	-0.00458933	-0.0221491	0.00361431	0.00550875	0.0150041	-0.000173805	-0.0439126	0.0159202	0.00692512	-0.00536878	-0.00670379	0.0100885	0.000127704	-0.00605486	-0.0315653	-0.0161348	0.00673212	-0.0105371	-0.00967658	-0.00368321	-0.00938545	-0.0278721	-0.0177279	-0.00406786	-0.0439185	0.0140733	0.0296363	-0.0221767	-0.0200628	-0.00262811	0.0346929	0.01686	0.00907329	-0.00965941	-0.0258397	-0.0503991	0.0656827
V333	-0.0510414	0.026838	-0.0150667	-0.0234408	0.0151924	0.0130439	-0.022951	-0.0199154	0.0172179	-0.00677517	0.0347812	0.0176734	-0.00654986	-0.0148477	0.00812481	-0.00121683	0.0178541	0.00315647	-0.041087	0.00269367	-0.0068222	-0.0217507	-0.0201632	0.00621302	-0.00565517	-0.01339	-0.0232148	-0.0154604	0.00450896	0.00353503	0.0143157	-0.0147676	-0.00921438	-0.0223727	-0.0191066	-0.00159359	-0.0292361	0.0215019	0.0115645	-0.006818	-0.0117359	-0.0115737	0.0431151	0.0124098	-0.00403462	0.00361481	-0.024779	-0.0535171	0.0588712
V334	-0.0511466	0.0263936	-0.0142719	-0.0231148	0.0145553	0.0135248	-0.0227544	-0.0244139	0.0154136	-0.0126651	0.031925	0.0149653	-0.000867829	-0.00254774	0.00923398	-0.00384602	0.0231959	0.000227793	-0.0334024	-0.0123515	-0.0160794	-0.0289082	-0.0246092	-0.00891952	-0.0193888	-0.0128768	-0.0242471	-0.0114351	0.0110987	0.00701379	0.0216411	-0.0261215	-0.00152263	-0.022127	-0.0079188	-0.00204732	-0.00564679	0.0156242	-0.0137459	-0.0049222	-0.0133392	-0.0129617	0.0400995	-0.00642425	-0.00144873	0.0155152	-0.0405056	-0.048942	0.0461796
V335	-0.0512634	0.0258095	-0.014889	-0.0195282	0.0142357	0.0162369	-0.0196168	-0.0318252	0.0114854	-0.0137155	0.0344391	0.0181496	0.000296119	-0.00221758	0.0086388	-0.00816787	0.0244888	-0.00423293	-0.0239198	-0.0229668	-0.00517243	-0.0364128	-0.0179829	-0.00970402	-0.0124468	-0.0129053	-0.0202807	-0.00721581	0.00844525	0.00873314	0.0241138	-0.0290899	0.0118739	-0.00969917	0.0105321	0.000191474	0.00779826	0.0162519	-0.0304763	0.00690949	-0.0136163	-0.015735	0.0262339	-0.0166018	0.00660261	0.0282349	-0.0430313	-0.0298157	0.0371776
V336	-0.0512801	0.0254411	-0.0149511	-0.0189843	0.0117641	0.0199371	-0.0109422	-0.0400419	0.0154325	-0.0107215	0.0359703	0.00862867	-0.0014506	-0.00025304	0.00737647	-0.00457604	0.0276913	-0.00817296	-0.0208518	-0.0272468	-0.00255961	-0.0334271	-0.0123884	-0.0125898	-0.00535077	-0.00301869	-0.0238499	-0.0201426	0.00184116	-0.00578305	0.0162872	-0.0253483	0.00925432	0.011091	0.0232215	0.0019244	0.0221906	0.0142521	-0.0527559	0.0208128	-0.0127877	-0.0254356	0.0172522	-0.0209841	0.0184863	0.0322698	-0.0385184	-0.0156638	0.0222972
V337	-0.0512311	0.0257109	-0.0155904	-0.0201206	0.0118286	0.0177953	-0.00181681	-0.0433549	0.0227469	-0.0112182	0.0307027	-0.00212443	0.000647634	-0.00902258	0.00679416	-0.00777949	0.0229098	-0.0149817	-0.020543	-0.00979931	0.00610441	-0.0126366	-0.00898911	-0.0141286	0.00262607	0.00644727	-0.0147951	-0.0283956	-0.0175287	-0.0195426	-0.00251518	-0.0141332	0.00262226	0.0183958	0.0385247	0.00696575	0.0186942	0.0113352	-0.0548726	0.0228731	-0.0255198	-0.027477	0.00911762	-0.01508	0.0209611	0.0333617	-0.0163533	-0.026051	0.0141837
V338	-0.0511801	0.0264718	-0.0160739	-0.0218101	0.010552	0.016772	0.00327508	-0.0411923	0.0268267	-0.0180627	0.0272872	-0.00845747	0.000744849	-0.0128279	0.000770135	-0.00927457	0.016128	-0.0152093	-0.0183789	-0.00726655	0.00541105	0.000914405	0.00138411	-0.0194065	0.00816345	0.0082379	-0.00637473	-0.0335534	-0.0235702	-0.0240852	-0.0121636	-0.00089682	-0.00790518	0.00789494	0.0377652	0.00300109	0.0102721	-0.0104006	-0.0587187	0.0181336	-0.0402897	-0.0179277	-0.000107974	-0.00792641	0.00801654	0.033778	-0.000330662	-0.034371	0.00251648
V339	-0.0512963	0.0251332	-0.0165083	-0.021677	0.00713772	0.0191385	0.00216871	-0.0429019	0.0258972	-0.0160367	0.0206799	-0.0105193	-0.0055746	-0.0107901	-0.00917527	-0.0200426	0.01306	-0.015121	-0.00858425	0.00816227	-0.00134454	0.00512557	-0.00453873	-0.0109787	0.00520299	0.0110949	0.00130855	-0.033102	-0.0391444	-0.0185673	-0.0332855	-0.00175587	-0.000791331	-0.00882427	0.037152	0.00611266	0.0154811	-0.0225033	-0.043361	0.0111346	-0.0624193	-0.0138281	-0.011396	-0.00660937	-0.00376279	0.0292722	0.0205603	-0.0446632	-0.0196826
V340	-0.0517416	0.0226542	-0.0159734	-0.020119	0.00971518	0.0190158	0.0036741	-0.0397676	0.0248652	-0.00620093	0.0119529	-0.0086739	-0.00392211	-0.00471288	-0.0148233	-0.0259885	0.013151	-0.0091212	-0.00227064	0.00705611	-0.00411458	0.00802791	-0.00586758	-0.00726423	0.00794583	0.00543749	0.00249918	-0.011141	-0.0369944	-0.00397032	-0.0331256	0.00651266	-0.0194517	-0.0208786	0.0338636	0.00725948	0.023227	-0.0132119	-0.0396409	0.00284005	-0.0750173	0.0013624	-0.000980636	-0.00212307	-0.0126952	0.0234827	0.0310996	-0.0394332	-0.0289376
V341	-0.0522589	0.0182071	-0.0155981	-0.0198802	0.00768475	0.0146458	0.00212468	-0.0400432	0.0216011	-0.0130064	0.00226541	-0.00624678	-0.00372764	-0.00469702	-0.0180526	-0.0322881	0.0128591	-0.0192323	7.54023e-05	0.00889673	-0.00925507	-0.000726164	-0.0147758	0.00732968	0.00696196	0.00133702	0.00514192	0.00994699	-0.0235099	0.00238179	-0.0245881	0.0137596	-0.0239363	-0.0199135	0.0254413	0.0129168	0.00954602	0.0103237	-0.0325447	0.00286047	-0.0704505	0.00592984	0.0108703	-0.00588894	-0.0126058	0.0186815	0.0296784	-0.0183244	-0.0359016
V342	-0.0528739	0.0127914	-0.0141716	-0.0182268	0.00739171	0.0103884	0.00137186	-0.0385995	0.0213178	-0.0152557	-0.000781663	-0.00345546	-0.00180158	-0.00387871	-0.0206496	-0.033761	0.00494165	-0.022079	0.00687626	0.0120235	-0.00777901	0.000181499	-0.015732	0.00657121	0.00704465	-0.00181185	0.00158041	0.0196406	-0.0108603	0.0064115	-0.00063784	0.00543887	-0.0247793	-0.0188481	0.022878	0.0125145	0.0082307	0.0287471	-0.0234675	0.00407636	-0.0531653	0.00717955	0.0189426	-0.00488013	-0.0205915	0.00137161	0.00356864	-0.00256689	-0.0297316
V343	-0.0532927	0.00828633	-0.0115498	-0.0166824	0.0092024	0.00573338	0.000924168	-0.0368495	0.018948	-0.018522	0.00030963	0.000600177	0.00162926	-0.00841451	-0.0152899	-0.0293855	0.00461771	-0.0255436	0.00162214	0.00563299	-0.000113331	-0.0039639	-0.0107687	0.0097586	0.0101434	-0.00542777	-0.00738047	0.0226012	0.00107561	0.00101778	0.0181339	0.0075685	-0.027382	-0.0184479	0.0276595	0.00137658	0.0082183	0.0373186	-0.00902113	0.0090387	-0.0335643	0.0124426	0.0150146	-0.0144469	-0.0211734	0.00827815	-0.0299726	0.00686125	-0.0294069
V344	-0.0534445	0.00437057	-0.00913029	-0.0173059	0.00950749	0.00474811	0.00195194	-0.0336641	0.0223951	-0.0202042	0.00371428	-0.00291938	0.00439001	-0.0115956	-0.0109954	-0.0264158	0.00363947	-0.0275223	-0.00137604	0.00236023	0.00398878	-0.00524127	-0.00185421	0.00480192	0.0150326	-0.0143238	-0.00747586	0.0298244	0.0028624	-0.00899576	0.0326788	0.0122005	-0.0270948	-0.0251043	0.0201567	-0.000165723	0.0115581	0.0489506	0.0015142	0.0108643	-0.0112981	0.0176524	0.0139042	-0.0243139	-0.0108671	0.00300036	-0.0593294	-0.000281864	-0.00169952
V345	-0.0535323	0.000996905	-0.00734683	-0.0176025	0.00849887	0.00485481	0.0013949	-0.0331412	0.0296595	-0.0166281	0.0060924	-0.0128084	0.00558277	-0.00600628	-0.00639641	-0.0230364	0.00381244	-0.0235168	-0.00649821	-0.00117065	0.0106713	-0.00280047	0.00820994	-0.0012775	0.0227957	-0.0255339	-0.00305844	0.0303924	0.00793278	-0.00515223	0.0395502	0.00275263	-0.0218191	-0.0205304	0.0179538	0.00984587	0.0175962	0.0492504	0.0024232	0.00396031	0.00164074	0.0188546	0.011088	-0.0267734	-0.0081955	0.0161007	-0.0677973	-0.00178219	0.0079521
V346	-0.0535284	-0.00143905	-0.00596965	-0.0194834	0.00872529	0.00434301	0.000552292	-0.0283335	0.0353623	-0.0130869	0.00741487	-0.0201378	0.0012921	-0.0036958	-0.00915164	-0.0192531	0.00246027	-0.0183833	-0.00850828	0.00441221	0.0122414	0.00430311	0.0149255	-0.00601727	0.0352413	-0.0333284	-0.00867318	0.022259	0.00591423	-0.00292334	0.0306486	0.0105988	-0.0157524	-0.020605	0.0143558	0.0130562	0.0139317	0.0394156	-0.00356294	-0.00710769	0.01029	0.017841	0.013928	-0.0324958	-0.0130591	0.0207277	-0.0677078	-0.0098546	0.0127847
V347	-0.053547	-0.00257165	-0.00435009	-0.0224018	0.00683547	0.00198725	0.00137516	-0.0266512	0.0363923	-0.00861898	0.0105339	-0.0217618	-0.00178812	0.000443526	-0.0058098	-0.0170171	0.00119569	-0.0116912	-0.00412014	0.00601448	0.0121998	0.00856327	0.0159631	-0.00863403	0.0344808	-0.0324803	-0.00862217	0.0133466	0.00184878	0.00116865	0.0220449	0.015177	-0.0119447	-0.0199888	0.0116601	0.0149902	0.013973	0.0228492	-0.00995885	-0.00115183	0.00264093	0.0111801	0.0091071	-0.0308061	-0.00593576	0.0231781	-0.0597527	-0.0137978	0.0111429
V348	-0.0535483	-0.00275494	-0.00412344	-0.0237825	0.00792875	-0.00340966	0.00393023	-0.0216475	0.0379177	-0.00591436	0.00865772	-0.0199013	-0.00978427	-0.00139431	-0.00540773	-0.0176059	0.00312322	-0.0100133	0.000966063	0.00618966	0.015475	0.00397074	0.0167954	-0.01481	0.035641	-0.0271858	-0.00910721	0.0103848	-0.00451304	0.0037236	0.022645	0.0149264	-0.00821006	-0.0212493	0.00810047	0.0156658	0.00441202	0.0143663	-0.0276108	0.0135262	-0.00398297	0.00119266	0.00182262	-0.0228447	-0.00306475	0.0121255	-0.0519943	-0.025313	0.0121707
V349	-0.0534554	-0.00268697	-0.00433063	-0.0257769	0.00796894	-0.00507643	0.0017474	-0.0149438	0.0374753	-0.00667199	0.00521606	-0.0197413	-0.0134736	-0.004749	0.00209804	-0.0180122	0.00327244	-0.00942339	0.00834811	-0.000252714	0.0202221	0.00216454	0.011224	-0.0131512	0.0338582	-0.0194239	-0.017883	0.00586297	-0.00814124	0.00783347	0.0250043	0.00754541	0.00213577	-0.0251244	-0.00458745	0.021642	0.00360819	0.00219878	-0.0379462	0.0120196	-0.0178307	-0.013715	0.00708381	-0.0206622	-0.00387235	0.0127174	-0.0426529	-0.0261111	0.00836767
V350	-0.0533077	-0.00305899	-0.00502651	-0.0284149	0.00608524	-0.00599303	-0.00151943	-0.00614653	0.0360054	-0.00980992	-0.00089345	-0.013661	-0.00964954	-0.0142875	0.00623151	-0.0123228	0.00742306	-0.0104052	0.015153	-0.00371087	0.0190378	-0.00383498	0.00820147	-0.00998197	0.0318606	-0.0137654	-0.0198797	0.00572418	-0.0144195	0.00969808	0.0256353	-0.0012278	0.000445324	-0.0211646	-0.0125975	0.0194353	-0.0022101	-0.00390858	-0.0463993	0.00944851	-0.0231899	-0.0185297	0.00929379	-0.0168222	-0.00810693	0.0174703	-0.0201373	-0.021132	-0.00205521
V351	-0.0532027	-0.00291158	-0.0063657	-0.0295953	0.00359862	-0.00845065	-0.00590638	0.00274379	0.0317307	-0.0125728	-0.00305871	-0.00521296	0.000749769	-0.0254043	0.00659468	-0.00963142	0.00374671	-0.00430948	0.0195011	-0.00214202	0.0185059	-0.00773307	0.00806997	-0.0040732	0.0247384	-0.00875881	-0.0169135	0.0114678	-0.0178957	0.0142163	0.0208615	-0.00349184	-0.00562383	-0.0105376	-0.0223078	0.0177385	-0.0139649	-0.012266	-0.0324762	0.0132252	-0.0353106	-0.0210715	0.00883834	-0.025179	-0.00876202	0.0220903	-0.00875798	-0.00780756	0.0014615
V352	-0.0531098	-0.0025609	-0.00661003	-0.0295358	0.00101056	-0.00900914	-0.00910559	0.00976139	0.0236078	-0.0152892	-0.00237912	0.0023843	0.00927918	-0.0353217	0.00904323	0.00278844	0.00379861	-0.00438323	0.021224	-0.00499214	0.0186536	-0.00649522	0.00887891	0.00594296	0.0161908	-0.00591512	-0.0287493	0.0159991	-0.0112641	0.0116834	0.018283	-0.00988626	-0.000646108	-0.00159082	-0.0208819	0.019661	-0.0218247	-0.0141401	-0.0234342	0.00457912	-0.0377586	-0.0267485	-0.00504425	-0.0334257	-0.0117943	0.027658	-0.00345253	0.00941123	0.000369691
V353	-0.053049	-0.00331931	-0.00737929	-0.0281294	-0.00251396	-0.0114676	-0.0118267	0.0149889	0.021741	-0.0184088	-0.000615665	0.00533892	0.0167429	-0.0403438	0.0139433	0.0146671	0.000176338	-0.00590891	0.0155584	-0.00359739	0.0137151	-0.00214663	0.0110711	0.0116397	0.00384776	-0.00694609	-0.0341157	0.0245632	-0.00793031	0.0101924	0.0250043	-0.00889728	-0.00783814	0.0151506	-0.0238892	0.0231989	-0.0254132	-0.00136048	-0.00912141	0.00476908	-0.0221242	-0.0279289	-0.0156131	-0.0324598	-0.0122294	0.0295671	0.0130701	0.0286844	0.0043819
V354	-0.0528832	-0.00234662	-0.00842201	-0.0281116	-0.00548255	-0.0141822	-0.0138044	0.0199878	0.0232784	-0.0225127	3.99515e-05	0.00312708	0.0196859	-0.0424413	0.0151968	0.0272274	-0.00168799	-0.0129149	0.00474741	0.00238867	0.00562938	0.00392272	0.00968658	0.0136114	-0.00863399	-0.000134435	-0.0315591	0.0274677	-0.00170922	0.0105222	0.0237738	-0.00990341	-0.0134532	0.0137152	-0.0228269	0.0213818	-0.0219728	0.00645844	0.00609341	-0.00378866	-0.0103617	-0.0251333	-0.0222323	-0.0373312	-0.017702	0.0214503	0.0256721	0.0326898	0.00987767
V355	-0.0528917	-0.00131505	-0.0106979	-0.02485	-0.00927677	-0.0168717	-0.0188878	0.0134286	0.0197077	-0.0272234	0.0134383	-0.00304332	0.0128231	-0.0426086	0.0170504	0.0266486	-0.000738896	-0.0148854	-0.00459036	0.00787862	-0.00329089	0.0010954	0.000538386	0.00980909	-0.0108409	-0.00537466	-0.0233378	0.0221675	0.00835043	0.0217419	0.0154444	-0.0172199	-0.0190833	0.00215146	-0.0111967	0.0206488	-0.0166746	0.0106427	0.0102173	0.00884389	-0.00602624	-0.0184586	-0.0336557	-0.0452049	-0.0141987	0.0173363	0.0303554	0.0352966	0.0174518
V356	-0.0529473	0.000401161	-0.0133585	-0.0202975	-0.0128711	-0.0173316	-0.0202909	0.00282764	0.0156055	-0.0258987	0.024106	-0.00984084	0.00891908	-0.0312831	0.0105333	0.0235534	0.00182753	-0.0101935	-0.0199128	0.00510595	-0.0173373	-0.00153072	-0.00835377	0.00106303	-0.0173639	-0.00841605	-0.0185333	-0.00619579	0.0157769	0.0150948	0.00973887	-0.0185345	-0.017791	-0.0117704	-0.00280427	0.0129797	0.000113937	0.00323871	0.00343927	0.00601865	0.00125815	-0.00794365	-0.047714	-0.062626	-0.0107508	0.0168751	0.029576	0.0467472	0.0251182
V357	-0.0529291	0.00159136	-0.0158754	-0.0167827	-0.0131927	-0.0173053	-0.0161004	-0.0115421	0.0158628	-0.0178509	0.0306215	-0.0131594	0.00413603	-0.0216363	0.00580873	0.0043431	-0.000775379	0.00387687	-0.0329816	0.00790362	-0.025283	0.00872212	-0.0126943	-0.0166715	-0.00898183	-0.00385024	-0.00202955	-0.0260396	0.0128939	0.0221453	-0.00513527	-0.016457	-0.0149625	-0.00515618	-0.00165483	0.00115438	0.00851704	0.0173475	-0.00863007	-0.00218344	-0.00482488	4.65461e-05	-0.0450975	-0.0620887	0.0052995	0.0114741	0.0210836	0.059146	0.0270853
V358	-0.0528573	0.00284475	-0.0159151	-0.0152554	-0.0109728	-0.0197076	-0.0154762	-0.0168165	0.0128434	-0.0150006	0.026274	-0.0187544	-0.00202311	-0.0125286	0.000268667	-0.01179	-0.000290425	0.00404098	-0.0531277	-0.0128349	-0.0235121	0.00643261	-0.0164744	-0.0317044	0.018151	-0.00616227	0.00941922	-0.0302336	0.00725433	0.0203861	-0.0112398	-0.00811013	-0.0102331	-0.0113368	-0.0045906	-0.00982067	0.0185576	0.036666	-0.0134561	-0.00869642	-0.0135283	-0.00316301	-0.0387838	-0.0493462	0.013662	0.00820551	0.00579402	0.0650877	0.0165564
V359	-0.0526437	0.00365275	-0.0171947	-0.0143142	-0.0111439	-0.0188443	-0.0140651	-0.0240814	0.0121432	-0.00987169	0.0235431	-0.0188913	-0.011785	-0.00771719	0.00107761	-0.0153574	-0.00358392	0.0138655	-0.0564977	-0.0273291	-0.0126872	0.0118313	-0.0234295	-0.0453393	0.0396089	-0.00293283	0.0172023	-0.0373858	0.003389	0.0201134	-0.0164359	0.0014466	-0.00401782	-0.0116936	-0.0211475	-0.0266409	0.0209096	0.0236698	-0.0103372	-0.00830063	-0.00638157	-0.0159222	-0.0474899	-0.0552246	0.0153379	0.00108988	-0.00440343	0.0656704	0.0219291
V360	-0.0528373	0.00443024	-0.0175763	-0.0148053	-0.0041194	-0.0171538	-0.0124128	-0.0213059	0.00631126	-0.00502642	0.0142116	-0.0201088	-0.0143784	-0.014539	0.000752277	-0.00673494	0.00238719	0.0150928	-0.0459958	-0.0273411	0.00788324	0.00518511	-0.0220229	-0.0478814	0.0541255	0.000458239	0.011591	-0.0343836	-0.0108518	0.0122596	-0.0157962	0.0240129	-0.0183969	-0.0127025	-0.0139266	-0.0378716	0.0122549	0.0125283	-0.015519	-0.00753326	0.00272366	-0.0208371	-0.0290324	-0.0286604	0.0251272	-0.000121696	-0.0182369	0.0538064	0.0146166
V361	-0.0529196	0.00512368	-0.01667	-0.0164759	8.28624e-05	-0.0197781	-0.0110095	-0.017259	0.00399434	-0.0066705	0.00135887	-0.0217898	-0.0164761	-0.0259387	0.00479966	0.00114549	0.00698545	-0.00109053	-0.0289121	-0.0309661	0.0305885	-0.00875236	-0.0204774	-0.0312779	0.0532995	-0.0102713	0.00538381	-0.016327	-0.0151929	-0.00985085	-0.0184738	0.0238753	-0.021475	-0.00742241	-0.0286818	-0.036449	-0.00166838	0.0152202	-0.0125425	0.00172552	0.0116262	-0.0064888	-0.00949635	-0.0141756	0.0241086	0.0115565	-0.0432505	0.0362337	0.00529922
V362	-0.0529779	0.00405426	-0.0151066	-0.0184719	-0.000100634	-0.019331	-0.0144254	-0.00792648	0.00874476	-0.00104006	-0.00572609	-0.0289916	-0.00761541	-0.0217595	0.00256761	-0.00334248	0.00212224	-0.0110855	0.000210291	-0.0204967	0.0261224	-0.00430741	-0.0306576	-0.0195901	0.0392193	-0.00847734	0.0076506	0.00540966	-0.0254768	-0.0175308	-0.0257944	0.0225891	-0.0186589	-0.00107499	-0.0303611	-0.0169765	-0.0242586	0.0331213	-0.00978423	0.0126536	0.0112481	0.00455879	-0.00774843	-0.00823451	0.0244581	0.0215515	-0.0306665	0.0195818	-0.0118964
V363	-0.0529256	0.00259875	-0.013765	-0.0191006	-0.00241615	-0.0225049	-0.0166855	-0.00187041	0.010791	-0.00283679	-0.00533695	-0.0305824	-0.000808053	-0.0155894	0.000320677	-0.00441843	-0.00563657	-0.0182421	0.0242918	-0.00658751	0.0158869	-0.0101741	-0.0401072	-0.00796901	0.0311187	-0.014761	0.00555208	0.00740665	-0.025797	-0.0154649	-0.03152	0.0189183	-0.0149482	0.00650856	-0.0143584	0.0122009	-0.0319948	0.0405378	-0.00602225	0.0107489	0.00986083	0.0216919	-0.00403321	-0.00449874	0.0238962	0.0345021	-0.025527	0.0154728	-0.0465456
V364	-0.0530122	0.000957467	-0.0110643	-0.019782	-0.00554602	-0.0254781	-0.0180883	0.00274617	0.00807549	-0.00835994	-0.00110926	-0.0234372	-0.000962879	-0.0139694	0.00229874	-0.00901702	-0.0158638	-0.0296258	0.0358381	-0.00172199	0.00246572	-0.0135054	-0.033386	-0.00713604	0.0177264	-0.0159806	0.00682219	0.0065235	-0.0234806	-0.0123567	-0.0192771	0.022767	-0.0168087	0.0113819	-0.00324489	0.0300735	-0.0282547	0.053719	-0.00450653	0.0143952	0.0140374	0.0310066	0.00392675	-0.00613937	0.039453	0.0324127	-0.0185171	0.0105703	-0.0474964
V365	-0.0530219	-0.00161554	-0.00936325	-0.0200446	-0.00731884	-0.031835	-0.0193804	0.00218246	0.00989846	-0.0166941	0.00250502	-0.0154548	0.00374169	-0.015398	0.00246917	-0.0118617	-0.0222866	-0.0305816	0.0378368	0.000896881	0.00706084	-0.0182067	-0.0313143	-0.00825682	0.0091707	-0.00857636	0.00720262	0.0071098	-0.0111455	-0.0117427	-0.0101061	0.0194526	-0.00477767	0.0135268	0.0163071	0.0360177	-0.0178117	0.0629487	-0.00675524	0.0157729	0.00688071	0.0301812	0.00511133	0.000812352	0.0462372	0.034079	-0.0179218	0.0116175	-0.0391984
V366	-0.0530247	-0.00316154	-0.00747786	-0.0218768	-0.00715239	-0.0378145	-0.0238263	0.00899441	0.0131271	-0.0177078	0.00849789	-0.00824765	-0.000251776	-0.0182105	-0.00277073	-0.0123657	-0.0216975	-0.0260082	0.024412	0.00299645	0.00496851	-0.0211839	-0.0246479	-0.0157609	0.00606408	0.00377243	-0.00224524	-0.00227927	0.00271168	-0.013929	0.00311005	0.0155406	-0.00671146	0.0053149	0.0220792	0.0244662	-0.00874121	0.0651113	-0.0141733	0.00301821	-0.00109971	0.0292054	0.0187576	0.00735571	0.0479717	0.0304976	-0.00781274	0.01098	-0.0248914
V367	-0.0529298	-0.0045445	-0.00602669	-0.0238162	-0.00587311	-0.043084	-0.0296121	0.0126117	0.00376098	-0.0174488	0.0121289	0.00432697	-0.00422483	-0.0278575	-0.000479784	-0.00427532	-0.0207812	-0.021809	0.0162977	0.00183004	0.0137521	-0.021615	-0.0238721	-0.0127292	0.00858571	0.00594495	-0.00195448	-0.0131447	0.00573878	-0.0154576	0.00413858	0.0132749	-0.0107657	-0.000401801	0.0191133	0.00765189	-0.00679282	0.0485358	-0.0107778	0.000412818	-0.00363764	0.0265956	0.0263662	0.00920905	0.0357245	0.0255711	0.00275674	0.0247375	-0.00904316
V368	-0.0527711	-0.0056139	-0.00501052	-0.0243944	-0.00512304	-0.046176	-0.033876	0.0193813	-0.0021254	-0.0122549	0.0152822	0.0117754	-0.000268388	-0.0350851	-0.00380589	-0.00196485	-0.0202833	-0.0172002	-0.000263984	-0.000179386	0.0141129	-0.0183082	-0.0144468	-0.0124425	0.00984287	0.00357013	0.00208609	-0.020749	0.00834461	-0.0214062	-0.00102239	0.00744792	-0.0106057	0.00203145	0.0186101	-0.0120044	-0.0150939	0.0335242	-0.0145832	-0.00438617	-0.0011504	0.0252097	0.0168129	0.0150122	0.0313319	0.0141675	-0.000792721	0.0319235	0.0082412
V369	-0.0525682	-0.0057462	-0.00446653	-0.0259897	-0.00622552	-0.0479254	-0.0381713	0.0244619	-0.00461169	-0.00773552	0.0172052	0.0144527	-0.0016368	-0.0381201	-0.00536074	0.00318186	-0.0204954	-0.0092776	-0.00291512	-0.00667035	0.0150515	-0.00850985	-0.010706	-0.00899867	0.00492605	0.00474309	-0.00242338	-0.0234416	0.0176359	-0.0281658	-0.0120783	0.00980212	-0.00220548	-0.000391198	0.00714479	-0.0174191	-0.0155657	0.0156685	-0.00888437	-0.0106672	0.00470428	0.00551325	0.00757292	0.00804824	0.0248822	-0.00391648	-0.000489921	0.0391405	0.0178389
V370	-0.0523615	-0.00655571	-0.00570332	-0.0264995	-0.00620258	-0.0490468	-0.0403267	0.0298604	-0.00365557	-0.00838225	0.0151072	0.0162066	-0.00583286	-0.041772	-0.0105575	0.0138272	-0.0179615	-0.0107118	-0.00503128	-0.0104564	0.0153314	-0.00163127	-0.0128907	-0.00631635	0.00110136	0.00359158	-0.00700576	-0.0156203	0.020719	-0.0329608	-0.0186383	0.0233777	-0.00449084	0.00394836	0.00343139	-0.0146538	-0.0187676	-0.00121051	-0.012957	-0.00319591	0.0104326	-0.00653515	0.00066286	0.00238424	0.0134668	-0.026432	0.0015713	0.0362507	0.0227737
V371	-0.0520931	-0.00640203	-0.00806748	-0.0267797	-0.00560386	-0.0503394	-0.0411802	0.0379862	-0.00102398	-0.00764	0.0144275	0.0169437	-0.00503408	-0.0419532	-0.0198602	0.0175409	-0.0184304	-0.0142895	-0.00535016	-0.00795919	0.0182717	0.00559473	-0.0120284	-0.00908312	-0.0141887	-0.000852602	-0.00970142	-0.00419438	0.0154035	-0.0291643	-0.0330968	0.0268557	-0.0136691	0.00228287	-0.00116539	-0.0125154	-0.0278252	-0.00349935	-0.00577214	0.00260359	0.0108417	-0.0177465	0.00587115	0.00438686	0.00478045	-0.045704	0.00276568	0.0305535	0.0296281
V372	-0.0519251	-0.00432535	-0.0109511	-0.0262167	-0.00850046	-0.0484584	-0.0399111	0.0418523	0.00128641	-0.00430806	0.0182211	0.0166327	-0.00687125	-0.0425307	-0.0278718	0.021457	-0.0174394	-0.0125115	1.63786e-05	-0.00137301	0.0175142	0.00776809	-0.0121481	-0.00666741	-0.0299633	-0.00313522	-0.0184468	-0.00667372	0.0168899	-0.0324343	-0.0416883	0.0236634	-0.0216482	-0.00744288	0.00575397	-0.00533436	-0.0394361	-0.014834	-0.00429451	0.0139545	-0.00853746	-0.0347025	0.00833423	-0.00244792	-0.00229059	-0.0441907	0.00465718	0.0207166	0.0176971
V373	-0.0519129	-0.00318805	-0.0147575	-0.0228643	-0.0140325	-0.045134	-0.035478	0.0414897	0.00135288	-0.00336089	0.0238457	0.0158103	-0.0013288	-0.0376521	-0.0319569	0.0164807	-0.0247484	-0.00873375	0.0110903	0.00939569	0.0125575	0.0133066	-0.0126283	-0.0112187	-0.0464732	-0.00222542	-0.027166	-0.00586047	0.0196871	-0.0292264	-0.0376441	0.0183028	-0.0344588	-0.00358969	0.00361349	0.0023248	-0.059297	-0.0178209	-0.00303552	0.0149373	-0.0254158	-0.0314329	0.00608506	0.0017085	-0.00761071	-0.0250375	0.0140805	0.0253446	0.00236372
V374	-0.0516806	-0.000498928	-0.0188834	-0.0197356	-0.0193812	-0.0425314	-0.0356364	0.042976	0.0058934	-0.00461189	0.0287927	0.0214275	0.0110769	-0.029004	-0.0339493	0.00680846	-0.0389385	0.00847769	0.0171298	0.0126431	0.00791168	0.0206914	-0.0175159	-0.0103113	-0.0470541	0.00427669	-0.0216447	-0.0121553	0.0165935	-0.014508	-0.0349319	0.0178848	-0.039126	0.00538401	-0.00283591	0.0135698	-0.0638617	-0.00279865	0.0177234	0.00141917	-0.0433582	-0.0364192	0.00371535	-0.00549135	-0.00611639	-0.011842	0.0266586	0.0395255	-0.016516
V375	-0.0513524	0.00255516	-0.0229972	-0.0175748	-0.0268963	-0.0393159	-0.0336431	0.0411763	0.00113316	0.000516598	0.0254187	0.0280097	0.0136812	-0.0261087	-0.0210732	-0.00714192	-0.0502697	0.0232393	0.027756	0.0108937	0.00289806	0.0250068	-0.0148745	-0.0182805	-0.0312108	-0.00131384	-0.0211572	-0.00184132	0.0208017	0.0137868	-0.029514	0.0039947	-0.0528915	0.0124123	-0.00161073	0.0206985	-0.0465683	0.0241563	0.0282193	0.00115623	-0.0788525	-0.0226963	0.00948431	0.00147235	0.000400025	0.00110428	0.0236858	0.0295784	-0.0305041
V376	-0.0506421	0.00665841	-0.028558	-0.0147311	-0.0328197	-0.0343896	-0.0322041	0.0427603	-0.00719406	-0.00487802	0.0171968	0.0369875	0.0210985	-0.0125026	-0.00453071	0.000784789	-0.0515711	0.0391679	0.0322575	0.0145673	0.00878295	0.027178	-0.016914	-0.0251827	-0.0219233	4.48801e-05	-0.015052	-0.00842814	0.0311899	0.0377029	0.00287378	-0.00355023	-0.0553393	0.0174066	-0.0123843	0.0236051	-0.0289546	0.0217126	0.0484129	-0.0151355	-0.0835551	-0.0238795	0.0143298	-0.000591832	-0.0152738	0.0211521	0.0302733	0.0281656	-0.0278172
V377	-0.0492692	0.0115984	-0.0364945	-0.0114619	-0.0373063	-0.0327428	-0.0277776	0.0468644	-0.015919	0.00441313	0.00860709	0.0420023	0.0170166	-0.00921893	0.00672278	0.00451107	-0.0305774	0.0568426	0.0405926	0.0239568	0.0219371	0.0200819	0.00890388	-0.0365034	-0.0219104	0.0122863	-0.0161259	-0.0240234	0.0516523	0.0507086	0.0292339	-0.0233313	-0.0511342	0.0439597	-0.0202306	0.0257007	-0.0323208	0.012701	0.0355752	-0.0207451	-0.0536188	-0.00868531	0.0206366	0.0081201	-0.00863028	0.0253176	0.00770197	0.0170378	-0.0153968
V378	-0.0475113	0.0176976	-0.0429923	-0.0102542	-0.0408068	-0.0358032	-0.0315141	0.0528721	-0.0253036	0.0113548	-0.0093192	0.0262005	0.0116103	-0.00571725	0.0194983	-0.0035884	0.0118779	0.0425822	0.0363717	0.0268108	0.0313948	-0.00276289	0.0165742	-0.0355214	-0.0242053	0.0386661	-0.0107212	-0.0350002	0.0417858	0.0520505	0.0659893	-0.0345717	-0.0292626	0.0424717	-0.01478	0.0267856	-0.00442744	0.0128419	-0.000429676	-0.00719946	-0.018673	-0.00477112	0.0250105	0.0405792	0.0110739	0.0324024	-0.0514175	0.00632686	-0.0349571
V379	-0.044033	0.022797	-0.0530245	-0.00490603	-0.0624159	-0.0380274	-0.0291555	0.0598158	-0.0111375	0.0111667	0.00431675	0.00406508	-0.00958626	0.0257603	0.0357776	-0.00610654	0.0454927	0.0463061	0.022728	0.0171473	0.0354717	-0.0275757	0.0170275	-0.0482468	-0.0340492	0.0432482	-0.00118444	-0.022972	0.0394513	0.0479596	0.0555992	-0.0314607	0.00833857	0.055469	-0.0151013	0.019158	0.00259914	0.0133571	-0.0145202	0.0146383	-0.00303222	-0.0266787	-0.000220691	0.0344636	0.00432665	0.0364185	-0.0974052	-0.00799412	-0.0347272
V380	-0.0395134	0.0276346	-0.0631443	-0.00422469	-0.0789504	-0.0347949	-0.0232249	0.0670037	0.00417373	0.0121328	0.0230887	-0.0218259	-0.0171264	0.0377887	0.0358645	-0.0108078	0.0578919	0.0390614	0.0184769	0.0379191	0.0168972	-0.0291115	0.0315518	-0.0643285	-0.0553661	0.0583542	-0.00166293	0.00141941	0.0103551	0.0507494	0.0267702	0.00863833	0.0395725	0.0651489	0.00260124	0.0391813	0.0107605	0.00686437	-0.0482624	0.0298841	0.0248549	-0.0295023	0.0161907	0.0235335	0.0113138	0.0250721	-0.0596584	0.00594581	-0.0519591
V381	-0.0359753	0.0292289	-0.0690783	-0.00399959	-0.0882858	-0.0244433	0.000771904	0.0642926	0.0300563	-0.00250104	0.0416989	-0.0288817	-0.0283173	0.0507527	0.0525503	0.0100293	0.053346	0.0382039	0.0212116	0.0288766	0.0150756	-0.0269841	0.0260372	-0.0902524	-0.0403171	0.0315126	-0.00561231	0.0179426	-0.0312615	0.0338456	0.014742	0.0352109	0.069131	0.0815021	-0.0238232	0.0427032	0.0291233	-0.0297889	-0.0746597	0.0597951	0.0558048	-0.0326863	0.0110753	0.0260137	0.0254763	-0.00272899	-0.064822	0.00971827	-0.0554841
V382	-0.0338472	0.0321728	-0.0721766	-0.00443169	-0.0872172	-0.0171351	0.0208851	0.0659841	0.0407055	-0.0127917	0.040473	-0.0481308	-0.0238154	0.0456996	0.0462644	0.0144831	0.0407116	0.0480803	0.0194882	0.0300658	0.00429949	0.0078325	-0.0055379	-0.108261	-0.0382212	0.0313014	-0.0276741	0.0412155	-0.0996034	0.0296768	-0.00455713	0.044645	0.03676	0.0770924	-0.0377481	-0.00199588	-0.00192836	-0.0608758	-0.0960483	0.0441922	0.0417424	-0.019848	-0.00308298	0.0202353	0.00857923	-0.00754149	0.000546523	0.0131171	-0.0597907
V383	-0.0307315	0.0362888	-0.0768705	-0.00234208	-0.086458	-0.0163036	0.0395709	0.0579033	0.0519605	-0.00550072	0.0349866	-0.063651	-0.0192074	0.0360538	0.0065686	0.00516691	0.0132392	0.0654262	0.0361996	0.0202604	0.00790452	0.0367029	-0.0433318	-0.107018	-0.0321167	0.0282105	-0.0410276	0.0469708	-0.129075	0.0306057	-0.02702	0.026465	0.00729007	0.0432687	-0.0285726	-0.0225806	-0.0086018	-0.0451156	-0.0943436	0.0127433	0.0145959	0.0333166	-0.0209956	-0.0137806	0.000593082	-0.0117975	0.00574574	0.0391047	-0.0528825
V384	-0.0286779	0.0441808	-0.0795827	-0.00188201	-0.0742981	-0.00895282	0.0405833	0.0370856	0.029934	0.00500397	0.0299701	-0.0674602	-0.0372744	0.0311025	-0.00773662	-0.0193966	-0.00300188	0.0437701	0.0477449	0.00503979	0.0110623	0.0517772	-0.0647975	-0.0855406	0.0267838	0.0116983	-0.0262298	0.0216194	-0.137492	0.0356989	-0.0243574	-0.00458027	-0.0509542	-0.00782299	-0.0504685	-0.0574745	-0.0125926	-0.0139909	-0.0634915	-0.0147695	0.0254262	0.0749283	-0.0423044	-0.0238088	-0.0104868	-0.0241282	0.0399806	0.071963	-0.0571319
V385	-0.0263712	0.0497761	-0.0807583	0.00429134	-0.0681819	-0.00730292	0.0380675	0.00965094	0.0165369	0.00608188	0.00981533	-0.0711817	-0.0432599	0.00580537	-0.0264496	-0.0373971	-0.0196375	0.0461182	0.0382407	0.0129332	0.0127435	0.0628862	-0.0888221	-0.033499	0.0804125	0.0131025	-0.00495487	-0.0208821	-0.1171	0.0275629	-0.044497	-0.010421	-0.0636593	-0.00957686	-0.0633675	-0.0575032	-0.0177148	0.0100842	-0.0453977	-0.0365404	0.0192671	0.0766072	-0.09172	-0.0130695	0.00286138	-0.0332688	0.0129471	0.0868318	-0.0724819
V386	-0.0226724	0.0565497	-0.0814194	0.0052326	-0.0645272	0.00153342	0.0213841	-0.00244532	-0.00570599	0.00752351	0.00719075	-0.0760667	-0.0483667	-0.0156523	-0.0639674	-0.0428867	-0.0167432	0.026342	0.0220054	0.00460122	-0.0162707	0.0723382	-0.0831454	0.000450074	0.109884	0.0283025	0.0172043	-0.0717802	-0.0716708	0.0198578	-0.0405902	-0.00507884	-0.0787561	0.00903306	-0.0454848	-0.0175709	0.00624831	0.00947274	-0.0249808	-0.0925202	0.020383	0.053819	-0.118441	-0.0280207	0.0363687	-0.0473568	-0.00434571	0.0645719	-0.0682998
V387	-0.0215071	0.0609767	-0.0814646	0.00305132	-0.0585113	-0.00343722	0.0188153	-0.00859031	-0.0258061	0.00149653	-0.00458476	-0.0582162	-0.0448035	-0.0411063	-0.0784561	-0.00933733	-0.00664711	0.0188655	-0.0100715	-0.00960778	-0.0126029	0.0517717	-0.0731196	0.0170626	0.120746	0.0213441	0.0329665	-0.0668919	-0.0569447	0.0132618	-0.0509555	0.0260935	-0.0727453	0.0153579	-0.0580699	0.0332883	-0.000231968	-0.000393909	0.032272	-0.0842384	0.0022057	0.0142246	-0.0860209	-0.0370261	0.0518751	-0.0523025	-0.016205	0.0502476	-0.0448779
V388	-0.0217744	0.0625213	-0.0804532	0.00236373	-0.0523696	-0.00341746	0.0125123	-0.0153551	-0.0280053	-0.00817076	-0.0143993	-0.0501735	-0.0309142	-0.0508216	-0.0836692	0.00634953	0.0204785	0.0117444	-0.0635496	-0.00181684	-0.00880324	0.0334467	-0.0526011	0.0240606	0.104023	0.0123989	0.0548098	-0.0530108	-0.0514561	0.0298411	-0.055876	0.048912	-0.0452505	0.0456405	-0.049669	0.0660586	0.00123545	-0.00429274	0.0437798	-0.0637916	-0.0105572	-0.0141814	-0.0547851	0.00400696	0.0669016	-0.0555246	-0.0528594	0.0290537	-0.0273201
V389	-0.0225855	0.0660396	-0.0769487	-0.00329744	-0.0498818	-0.0061371	0.0113183	-0.0151269	-0.0231583	-0.0135047	-0.012154	-0.03091	-0.0312464	-0.0437444	-0.0602595	0.0189711	0.0410715	0.00802428	-0.102532	0.0010979	0.00501519	0.0259575	-0.0229049	0.0205128	0.052807	0.0108037	0.0599977	-0.0212045	-0.0203995	0.0274179	-0.0473752	0.071708	0.00962336	0.0125458	-0.0372909	0.105914	-0.0100474	-0.0296171	0.0665422	-0.0380876	-0.0108282	-0.0383841	-0.0367659	0.0354123	0.0804236	-0.0407327	-0.0654404	0.0437006	-0.0324603
V390	-0.0228529	0.0682825	-0.0747487	-0.00762899	-0.0458313	-0.0140114	-0.000287235	-0.014402	-0.00414692	-0.0138479	-0.00108206	-0.00880611	-0.037154	-0.0413634	-0.0470895	0.0230739	0.0476703	0.00498986	-0.103223	0.00783839	0.0230741	0.00270738	-0.00263408	0.0238098	0.0248477	0.0175685	0.0426796	0.00941611	-0.0110657	0.0397303	-0.0284351	0.0900612	0.0310252	0.00901777	0.00181204	0.110822	-0.0341664	-0.0401974	0.0686754	0.00460273	-0.0359681	-0.0572485	-0.0362603	0.0344895	0.0499667	-0.0160558	-0.0499016	0.0514415	-0.0567222
V391	-0.0232405	0.0714969	-0.0739427	-0.0124274	-0.0346485	-0.0202621	-0.00329565	-0.00842199	0.01221	-0.0116803	0.0128357	0.0147293	-0.0289697	-0.0268947	-0.0157205	0.021602	0.0336383	0.0202779	-0.0708049	-0.00333252	0.0254453	0.00193936	0.0172163	0.0176097	0.00434545	-0.00556581	0.0222467	0.0320513	0.00240223	0.0497963	-0.015534	0.0751072	0.0492013	-0.000231099	-0.00718751	0.0816208	-0.0336314	-0.0315929	0.0839661	0.00396492	-0.0385997	-0.0198581	-0.0300638	0.0310752	0.0121872	0.000457196	-0.017315	0.0682129	-0.055098
V392	-0.0223547	0.0750321	-0.0722571	-0.0169814	-0.0215902	-0.0312442	-0.000936455	-0.00229507	0.0178679	0.00745955	0.02581	0.0278027	-0.0173152	-0.0241808	-0.000906306	0.0157181	0.0157747	0.0341749	-0.0367955	-0.00797009	0.034578	0.0108264	0.0230296	0.0211055	-0.0163485	-0.021209	0.0055668	0.0303855	-5.46922e-05	0.0641289	0.00697794	0.0440499	0.0532629	-0.00528437	-0.0179531	0.0492663	-0.02842	-0.026047	0.0926549	0.0370488	-0.0246594	-0.0105844	-0.0277878	0.0273299	-0.0249149	0.0119827	0.00357932	0.078522	-0.0376349
V393	-0.0212652	0.0764665	-0.0713164	-0.0202899	-0.0131322	-0.0360479	0.0102945	0.00544755	0.0202254	0.0140581	0.0223396	0.0253612	-0.00783459	-0.0304185	0.00799295	0.00716283	-0.0214	0.0306779	0.00411871	0.00536953	0.038315	0.0273047	0.0346733	0.0277793	-0.0140698	-0.0242591	-0.00973157	0.0379721	0.00465694	0.0627489	0.0259839	0.0154513	0.053568	-0.00718412	-0.026606	0.0347451	-0.0439842	-0.0216392	0.0937987	0.0362896	-0.0210534	0.0210983	-0.0259028	0.0334188	-0.0470444	0.0245265	0.0298059	0.0846906	-0.0361549
V394	-0.0189763	0.0782337	-0.0724241	-0.0204971	-0.00841042	-0.0322764	0.00721645	0.0164115	0.0214374	0.0212525	0.0248596	0.0185435	0.0035206	-0.023126	0.00668721	-0.0123095	-0.0377791	0.0393031	0.0327306	0.00883901	0.0269433	0.0353622	0.0346791	0.0214725	-0.00884896	-0.0055665	-0.00145211	0.0172929	0.0234285	0.0614029	0.0467162	-0.00444029	0.0267767	-0.000881128	-0.00842762	0.0258496	-0.0512843	-0.0327873	0.105518	0.024782	0.0016464	0.0382749	-0.0188527	0.0221785	-0.0547811	0.0279169	0.0442984	0.0943318	-0.0219802
V395	-0.0164486	0.0812891	-0.0724824	-0.0204153	-0.00805512	-0.0283001	0.00879545	0.0149853	0.0116895	0.0259273	0.0191046	0.00404131	-0.00300664	-0.031191	0.0161693	-0.0359966	-0.0388602	0.0314307	0.0567987	0.0118495	0.0217731	0.0254131	0.0455065	0.0271685	-0.0051182	0.00176599	-0.00748912	0.00249168	0.0182697	0.0196032	0.043333	-0.00683829	0.00958589	-0.0132249	0.0161036	0.0259088	-0.0301731	-0.0208811	0.097824	0.0310373	0.0141393	0.0498268	-0.0144867	0.0175647	-0.025725	0.033978	0.0372661	0.0823819	0.00549984
V396	-0.0145967	0.0834363	-0.0729041	-0.0186253	-0.0124051	-0.0154305	0.00600595	0.0130416	0.0106947	0.0186429	0.0246537	-0.00562652	0.000328035	-0.0263252	0.0252073	-0.0372404	-0.0323937	0.0295645	0.0745603	0.00839943	0.00956948	0.0203476	0.0394147	0.015829	-0.0110099	0.0101883	-0.00735884	-0.0205668	0.0236082	-0.0130406	0.05001	0.000513176	0.00624083	-0.0126876	0.0201446	0.0391697	-0.00779745	-0.00944414	0.083268	0.041291	0.0349805	0.04176	-0.0136149	0.0322792	-0.0130063	0.0249408	0.0180094	0.0656977	0.00247021
V397	-0.0138944	0.0831257	-0.0748376	-0.0146607	-0.0188025	-0.00201624	0.00588414	0.0142003	0.00424778	0.00674168	0.024017	-0.00275487	-0.00766334	-0.0250319	0.0335643	-0.0291449	-0.0166059	0.0113091	0.0751611	0.00608947	0.0103315	0.0124929	0.03478	0.0168792	-0.00581163	0.00877361	-0.0118287	-0.0308171	0.0284807	-0.0488444	0.0434619	0.00167804	0.00664313	0.00664915	0.0270767	0.0430336	0.017958	0.010353	0.0792717	0.0449295	0.0307316	0.0440028	-0.014368	0.0350885	0.0035226	0.0135675	0.0052062	0.0385625	0.00733854
V398	-0.016476	0.0811683	-0.0739938	-0.0168988	-0.0188443	0.0121532	0.00989189	0.00914943	0.00232095	-0.00540752	0.01249	-0.00131548	-0.0178633	-0.0259848	0.0415238	-0.00418222	0.0026715	-0.0010997	0.0773054	0.00431749	0.013798	0.00754185	0.0170484	0.00825195	-0.00204977	0.00837102	-0.017756	-0.0383045	0.0242308	-0.0629725	0.0627176	-0.00573116	-0.000949326	0.00459874	0.0138929	0.0532304	0.0414561	0.00475868	0.0414094	0.0543085	0.0279478	0.0505436	-0.00531094	0.0528327	0.0328208	0.00726271	-0.0186449	0.017366	-0.0106935
V399	-0.0206163	0.0767007	-0.0738666	-0.0152442	-0.0188421	0.0243926	0.0205167	0.00357251	0.019254	-0.00612847	0.00959567	0.00353035	-0.0292144	0.0023993	0.0332897	0.00827088	0.0324753	-0.00962908	0.0642892	-0.00983634	0.0222909	-0.00338472	-0.00374021	-0.00494434	0.00941143	0.00307147	-0.0133478	-0.0316902	0.0146374	-0.0677336	0.0733337	-0.0134444	0.00662503	0.00175318	0.00927354	0.0361338	0.0210026	-0.00553166	0.00745855	0.0602416	0.0245806	0.0420077	-0.0179069	0.0667412	0.0335063	0.0358446	-0.0618512	-0.00294729	-0.0234943
V400	-0.0264765	0.070384	-0.071351	-0.0157089	-0.0107515	0.0308533	0.0230383	-0.00686176	0.0316412	-0.000158623	0.0185738	0.00601818	-0.0384401	0.0105594	0.0131028	0.0238093	0.0488129	-0.0222361	0.0410267	-0.0120663	0.0127885	-0.000404676	-0.0107006	0.00256543	0.0188703	0.0109365	-0.0189916	0.00130122	0.00123973	-0.0617247	0.0887934	0.00555437	-0.00309326	-0.00740851	0.0115196	0.00930523	-0.0114253	-0.00717949	-0.0191697	0.0527635	0.00767815	0.0203526	0.0198119	0.0734437	0.0353618	0.0215189	-0.0450269	-0.029181	-0.0322104
V401	-0.0308023	0.0631242	-0.0667088	-0.0205295	0.00105956	0.0354582	0.026256	-0.0130468	0.058064	0.00439102	0.0354023	0.0218657	-0.0312452	0.0238638	-0.0068105	0.0372265	0.0574549	-0.0280413	0.0273811	-0.0287135	0.0090031	0.00901302	-0.00407399	0.0108675	0.0384348	0.00848497	-0.0187603	0.0289836	-0.00547235	-0.0554216	0.0931098	0.0177084	0.00746284	-0.00843821	0.00598254	-0.0376633	-0.00907097	-0.00354811	-0.0181968	0.0375659	0.0186947	-0.0177194	0.00496628	0.0906711	0.0405374	0.0066576	-0.0160979	-0.0175993	-0.0218225
V402	-0.0329323	0.0594554	-0.0639109	-0.0221498	0.0137922	0.0252881	0.0252441	-0.013502	0.0601944	0.00317398	0.0432059	0.034221	-0.0213496	0.0307713	-0.0258565	0.0313233	0.0540967	-0.0291892	0.0200826	-0.0267473	0.00604977	0.0230624	0.00174853	0.0262744	0.0610353	0.0108774	-0.00373924	0.0412327	-0.0117058	-0.0378514	0.0722951	0.0113818	-0.00247969	-0.0105689	0.00320919	-0.0860022	-0.0364131	-0.00844866	-0.0147944	0.0122564	0.0428238	-0.0437357	-0.0069333	0.101667	0.0315849	-0.000572119	0.0260457	-0.0101564	-0.0254495
V403	-0.0334354	0.0594699	-0.0622623	-0.0238283	0.0172228	0.0203883	0.0275944	-0.0161838	0.0613456	0.00681939	0.0495814	0.0395405	-0.0122299	0.0232433	-0.0343382	0.0331469	0.0453612	-0.0289253	0.00869752	-0.026124	-0.00426954	0.03155	0.00689837	0.03193	0.0605119	0.00580436	0.000958507	0.0408597	-0.00994979	-0.0330122	0.0564507	0.00646454	-0.0102423	-0.00239751	0.0146554	-0.0772674	-0.0500227	-0.00934224	-0.00540139	-0.0189295	0.0536939	-0.0508557	-0.00750789	0.104777	0.0432917	-0.00717129	0.0332984	-0.0117982	-0.00796476
V404	-0.0316289	0.0624799	-0.064077	-0.0263876	0.0182213	0.0161875	0.0284131	-0.0104464	0.0488803	-0.00281552	0.0536877	0.0437018	-0.00562202	0.00345386	-0.0256689	0.0401629	0.0462351	-0.036378	0.00426353	-0.0259231	-0.0134643	0.0341401	0.0110531	0.0321369	0.0683946	-0.00301735	0.0102725	0.0470028	-0.0232217	-0.0378004	0.0415121	-0.00221952	-0.0100499	0.00251853	0.023008	-0.0791644	-0.0389167	-0.00858344	0.00489014	-0.0337963	0.0475587	-0.0486783	0.00361835	0.0845151	0.0345956	-0.0110595	0.0373634	-0.00283272	-0.00107089
V405	-0.0289321	0.0687435	-0.0652218	-0.0272032	0.0107053	0.0147846	0.0327436	-0.00335156	0.0411468	-0.0124123	0.0450463	0.04167	-0.0139434	-0.000512093	-0.0123641	0.0356139	0.0497825	-0.0268503	-0.00635665	-0.0260855	-0.0184048	0.0289367	0.0101846	0.0328374	0.041762	0.00509503	0.0305733	0.043416	-0.0278199	-0.0431301	0.0264386	0.000637573	-0.0162263	0.00322889	0.0156406	-0.066167	-0.0221	-0.00668023	0.0178145	-0.0375367	0.0222204	-0.0432611	0.0259911	0.072101	0.0257954	-0.0188732	0.0273471	0.0109254	0.0102827
V406	-0.0243569	0.0754816	-0.0670822	-0.0268501	0.00557651	0.0207231	0.0300904	0.00494586	0.0351469	-0.0203754	0.0413924	0.0323592	-0.0243993	-0.000540656	-0.0061746	0.0255902	0.052787	-0.0235704	-0.00721416	-0.0121799	-0.0148585	0.0248638	0.00177163	0.0345893	0.0142747	0.0053909	0.0414699	0.028177	-0.0208301	-0.0366278	0.0225704	0.00419479	-0.0136536	-0.00250212	0.027069	-0.0492328	0.0133583	-0.010759	0.0100921	-0.036209	0.00975784	-0.0282891	0.0276823	0.0592551	0.0268076	-0.0305067	0.0119968	0.00927035	0.0173498
V407	-0.0184156	0.0811393	-0.0695151	-0.026959	-0.00411386	0.0235002	0.0266149	0.0116237	0.0350011	-0.015948	0.0428242	0.033464	-0.0250747	0.00835338	-0.00691169	0.0193208	0.0469626	-0.0174299	-0.00358473	-0.00619403	-0.00092518	0.00856102	-0.000315696	0.0320858	-0.0131782	0.00174293	0.0375117	0.0172914	-0.013335	-0.0416492	0.0104842	-0.00312228	-0.0152053	-0.0175391	0.0227611	-0.0313457	0.0307218	-0.0135918	0.0083098	-0.027735	-0.0200098	-0.0165311	0.027471	0.0341657	0.0113593	-0.0222065	0.000144785	0.00290482	0.0174701
V408	-0.0134711	0.0854645	-0.0700135	-0.0244143	-0.00753839	0.0273795	0.0253483	0.0203567	0.0321846	-0.0101619	0.0415044	0.0323822	-0.0246735	0.0175001	-0.00860379	0.00233902	0.0424405	-0.00445544	0.00997512	-0.00712687	0.00760543	-0.0157623	-0.00334063	0.0362338	-0.0226347	-0.00171342	0.0218927	-0.00174495	-0.00537756	-0.036579	0.00144578	-0.0117155	-0.00834123	-0.0277098	0.0148262	-0.0237225	0.0423798	-0.00348014	-0.00714957	-0.0190846	-0.0221925	-0.013261	0.0165411	0.0233392	0.00732657	-0.00527505	-0.0082095	-0.014618	0.0152657
V409	-0.00954482	0.0880564	-0.0700294	-0.0241921	-0.00755198	0.0259306	0.0291194	0.0249713	0.0309529	-0.00234479	0.0348565	0.0332783	-0.0162559	0.0251074	-0.00398625	-0.00159924	0.0299057	0.0122344	0.00838343	-0.0037471	0.0120824	-0.0238772	-0.00669874	0.0347103	-0.0196638	-0.00934961	0.015565	-0.00864972	0.011845	-0.0338145	-0.00290129	-0.024611	0.00781467	-0.0333799	0.00245903	-0.0109197	0.0382638	0.00689891	-0.0122435	-0.00899273	-0.0115547	0.00543836	0.00367069	0.0193393	0.0113271	0.0141921	-0.0103458	-0.0276472	0.0241981
V410	-0.006836	0.0891786	-0.0703817	-0.0230766	-0.00777602	0.0226036	0.0329866	0.0250594	0.0310378	0.00799488	0.0327372	0.0294606	-0.00712485	0.0276532	-0.0126748	-0.00829713	0.0174807	0.0236407	-0.000351291	0.00284572	0.0130506	-0.0318423	-0.0121051	0.032515	-0.00792953	-0.00165158	0.00984361	-0.00757064	0.0208494	-0.0240616	-0.0105604	-0.0298452	0.0214206	-0.0298398	0.00364346	-0.000157262	0.021435	0.0119507	-0.0160944	0.00636308	-0.0032865	-0.0103253	-0.00519328	0.0283382	0.00930467	0.024943	0.00456222	-0.0483238	0.0143633
V411	-0.00594699	0.0893487	-0.0703472	-0.0231146	-0.00404195	0.023822	0.0366015	0.028556	0.0333792	0.00863744	0.0261674	0.0294809	-0.00145129	0.0255554	-0.00948297	-0.0134333	0.0080082	0.0287188	-0.0072742	0.00318096	0.00642814	-0.0341753	-0.0079561	0.0318197	0.00297382	0.00467308	0.00381176	-0.0084555	0.0405501	-0.0222558	-0.0199338	-0.0199757	0.0184647	-0.0254418	0.00377172	-0.0054529	0.0148419	0.00679104	-0.0223915	0.00215497	-0.00241402	-0.0111068	0.000149409	0.0324258	0.014114	0.0147899	0.0223845	-0.0669451	0.012375
V412	-0.00670314	0.0890742	-0.0701453	-0.0241808	0.000866699	0.0258709	0.0381058	0.0306949	0.0261161	0.00721783	0.0192999	0.0376898	-0.00206551	0.0241415	-0.00753063	-0.00590842	0.0109598	0.0295676	-0.0151949	-0.0108072	0.000205424	-0.0337965	-0.000627809	0.0220312	0.00117188	0.0138119	0.00920756	-0.00830882	0.0585985	-0.0145994	-0.0216274	-0.0105035	0.00504573	-0.0127225	0.00526994	-0.011447	-0.000350016	-0.000939993	-0.0219562	-0.00854057	0.0260685	-0.020389	-0.00187967	0.036051	0.0129481	0.0146455	0.0390196	-0.0557693	0.0118486
V413	-0.00827356	0.088305	-0.0708957	-0.0244904	0.00217907	0.0229741	0.0403715	0.0343227	0.0251501	0.0069249	0.0155705	0.0372823	-0.00683478	0.0207082	-0.00665657	0.00463269	0.0062637	0.023014	-0.0145842	-0.0266264	-0.00452006	-0.0231808	0.00930987	0.0129373	3.99007e-05	0.0133616	0.0119696	-0.00185337	0.0630915	-0.0184384	-0.0233526	0.000483152	0.00128086	0.00149616	0.00724813	-0.0252501	-0.00288479	0.00301592	-0.0160461	-0.0219156	0.0363499	-0.0236294	-0.02214	0.0319768	0.00307121	0.00848938	0.0452595	-0.0302232	0.00948359
V414	-0.00947281	0.0865081	-0.071869	-0.0255005	0.00218644	0.0236267	0.0412613	0.0438745	0.0216271	0.00807116	0.0160853	0.040273	-0.0103216	0.0203046	-0.000886645	0.0112312	0.00722798	0.0135826	-0.0214115	-0.0396749	-0.000563907	-0.0217988	0.0216137	0.00248637	0.00791691	0.0122729	0.0163229	0.00949577	0.0640286	-0.0106969	-0.0175989	-0.000389774	-0.0162705	0.0222872	0.0214878	-0.0429273	-0.00674149	0.0027638	-0.0106782	-0.0451763	0.0385966	-0.0100806	-0.029762	0.0234938	-0.00843202	-0.00091369	0.0407312	-0.00520526	0.00760243
V415	-0.0111604	0.0847379	-0.0724982	-0.0276704	0.000600382	0.0217208	0.0453194	0.0456424	0.0136341	0.0119641	0.0133891	0.0369356	-0.0236396	0.0190952	0.0043935	0.00683665	0.00425218	-0.000799675	-0.021254	-0.0371896	0.0172361	-0.0235012	0.0359226	-0.00122735	0.0214474	0.00931132	0.0337501	0.0174914	0.0382825	-0.00408922	-0.00871834	0.00918114	-0.0228671	0.016412	0.0202644	-0.0564444	0.0042376	0.0104821	-0.00284104	-0.0647717	0.0144053	0.00481642	-0.0231631	-0.0066396	-0.0267231	0.00671973	0.0210343	0.0146686	0.0171805
V416	-0.0112374	0.0843452	-0.0710029	-0.0315711	-0.0032059	0.0160673	0.0445467	0.0475864	0.0190334	0.0260719	0.025211	0.023898	-0.0348194	0.0211881	0.00540116	0.00886706	0.0077122	-0.00565415	-0.00611599	-0.0450796	0.0142297	-0.022989	0.0436	-0.0185836	0.0276948	0.00868779	0.0413833	0.0126955	0.0188056	0.00484367	0.00196121	0.0181802	-0.0224628	0.0152825	0.0098074	-0.0604703	0.00531022	0.0107049	-0.0170542	-0.0711278	-0.0178205	0.0119148	-0.0103232	-0.0263877	-0.0385947	0.00535979	0.000533411	0.0309124	0.0128753
V417	-0.00960488	0.0844743	-0.0713435	-0.030007	-0.00645545	0.0161227	0.0407751	0.0489958	0.0256678	0.0339487	0.0362381	0.0179341	-0.036932	0.0294625	0.013727	0.00148168	0.0129948	-0.00157915	-0.00555919	-0.0301917	0.00643574	-0.0199998	0.0400144	-0.0196725	0.0324733	0.00440285	0.0558962	0.0171737	0.000547952	-0.00174282	0.00714426	0.0243083	-0.0186006	0.0199189	-0.000766059	-0.0719791	0.00937506	-0.0164317	-0.00975695	-0.0636332	-0.0476926	0.00269277	0.00286185	-0.0471885	-0.0429931	0.0149185	-0.0158728	0.0274555	0.0437301
V418	-0.00776897	0.0852335	-0.0708187	-0.0308024	-0.00564044	0.0114518	0.0319347	0.0409996	0.0270233	0.0339098	0.0472521	0.0241522	-0.0336039	0.037135	0.0194762	-0.000375788	0.0181258	0.00956999	0.001584	-0.0187473	0.00188331	-0.00822538	0.0422714	-0.0166105	0.04503	-0.00528766	0.0462516	0.0102016	-0.00278106	-0.0132524	0.00944245	0.0258015	-0.0176923	0.0173716	-0.0115918	-0.0703628	0.0156351	-0.028216	-0.0139409	-0.0606069	-0.0889387	-0.00220083	0.0161486	-0.0571376	-0.0225913	0.00245619	-0.00808537	0.0343426	0.0600031
V419	-0.00531199	0.0870419	-0.0705666	-0.027481	-0.00378882	0.00169615	0.0292219	0.0310052	0.0266962	0.0309225	0.04417	0.0312581	-0.019292	0.0403333	0.0123867	-0.0157254	0.0162614	0.024021	0.00867982	-0.0112782	0.0095429	-0.0130077	0.040113	-0.00345345	0.0627463	-0.0148652	0.045565	-0.00754498	-0.000687364	-0.0263439	-0.00694211	0.00777968	-0.0019687	0.00784808	-0.0154014	-0.0579054	0.0325258	-0.0343011	-0.0354225	-0.0394732	-0.0820754	-0.00549083	-0.0177913	-0.0574992	-0.0118967	0.00248892	-0.0222964	0.034332	0.081141
V420	-0.00530979	0.0881192	-0.0706871	-0.0224685	-0.00174989	-0.00576733	0.024419	0.0131279	0.0134721	0.0229688	0.0383166	0.0280848	-0.011199	0.040222	0.0193491	-0.0145614	0.0175128	0.0297476	0.00638074	-0.00169691	0.0112549	-0.0192602	0.0287367	0.023518	0.0943854	-0.00537085	0.0353273	-0.0130479	0.00772324	-0.025042	-0.0143188	-0.0170891	-0.00605197	0.0105875	-0.00288687	-0.0336982	0.0217884	-0.0512528	-0.0623042	-0.0125197	-0.0713464	-0.0213148	-0.0482073	-0.0297431	0.00127175	0.00644733	-0.0270191	0.0111063	0.0868339
V421	-0.00801168	0.0871264	-0.0719557	-0.0206124	-0.0007551	-0.0141661	0.0247102	-0.00200112	0.00421358	0.0170581	0.022998	0.0237327	-0.0156902	0.0291539	0.0245614	-0.00554221	0.0226761	0.0289826	0.00271418	0.00855327	0.00238513	-0.0154882	0.0167978	0.0349124	0.0937287	0.00322928	0.0191542	-0.0243373	0.0277097	-0.0323944	-0.0189163	-0.0254916	-0.0166575	0.0346453	0.0090942	-0.0175807	0.0216709	-0.056446	-0.0672704	-0.00331903	-0.0648415	-0.0369552	-0.0615933	0.00784018	0.00632521	0.00389675	-0.028825	0.0117143	0.0907315
V422	-0.014297	0.0829155	-0.0733824	-0.0176634	0.00311052	-0.0225943	0.0279606	-0.0136298	-0.0115968	-0.00279574	0.00564104	0.0262693	-0.019333	0.0192127	0.0366638	0.00281664	0.0218002	0.0266597	0.00465444	0.017478	0.000744768	-0.0130239	0.00784911	0.0465735	0.0879816	0.0195179	0.017508	-0.0221929	0.0351631	-0.025267	-0.0211259	-0.0157599	-0.0184368	0.0533606	0.00684913	-0.016004	0.0180048	-0.0616868	-0.0713484	-0.0100109	-0.0336047	-0.0444183	-0.0557485	0.0216274	-0.0138482	0.000743802	-0.013586	0.0161145	0.0649252
V423	-0.0247167	0.0745943	-0.0690895	-0.0167133	0.00707305	-0.0225293	0.0351205	-0.0214429	-0.0197696	-0.019019	0.00112396	0.0144093	-0.0138149	0.0222299	0.0457276	0.0156769	0.00782857	0.015827	0.00636225	0.0139628	0.00839041	-0.0255849	0.00563744	0.0568603	0.0729286	0.0291408	0.00714645	-0.0220607	0.0444953	-0.00929949	-0.0149607	-0.0153159	-0.0194044	0.0443688	0.0137034	-0.0187294	0.0217486	-0.0519338	-0.0461094	-0.0370682	0.0106742	-0.0470911	-0.0439424	0.048113	-0.0371371	0.00563816	-0.00228146	0.0085165	0.0597709
V424	-0.0359435	0.0590478	-0.0599922	-0.0177303	0.0125571	-0.0244036	0.0327538	-0.030749	-0.0207351	-0.0250363	0.0013716	0.00508816	0.00441205	0.0117563	0.0480983	0.018014	-0.00381829	-0.00416552	0.00824565	0.0188688	0.0280743	-0.0274379	0.00696527	0.0554654	0.0727858	0.0265212	-0.0025961	-0.0133025	0.0324531	-0.000306181	-0.0104431	-0.0111008	-0.00542376	0.0290281	0.0205966	-0.012421	0.0266566	-0.0258939	-0.0324466	-0.0364266	0.044035	-0.0449449	-0.0601062	0.0497281	-0.039763	0.0302243	0.00193003	0.0150275	0.019496
V425	-0.0451859	0.0406682	-0.0452431	-0.0174248	0.0122003	-0.0242875	0.0284787	-0.0320059	-0.0227513	-0.0190537	0.00604417	-0.00745618	0.0169634	0.0117378	0.0490278	0.0165298	-0.00258298	-0.00831307	0.0125635	-0.00908858	0.0370195	-0.0305425	0.0188589	0.0313643	0.0545888	0.0160256	-0.00911108	-0.00576422	0.0192129	0.00641636	-0.0102348	-0.00528941	-0.00560104	0.00413971	0.0208537	-0.00688176	0.0182584	0.00100234	0.00164755	-0.0429711	0.0493514	-0.0298369	-0.032766	0.0369098	-0.0385329	0.0398566	0.0148383	0.0187646	-0.00967631
V426	-0.05003	0.024738	-0.0308992	-0.0172689	0.0136954	-0.0265543	0.0203997	-0.0298184	-0.0203804	-0.00620756	0.00629648	-0.0250297	0.0228773	0.00701085	0.0513431	0.00207173	0.0100032	-0.00956867	0.0112652	-0.0214739	0.0339373	-0.0242285	0.020537	0.00336489	0.0364603	-0.000629377	-0.0176558	-0.00306199	0.00290313	0.00326264	-0.012508	-0.000607592	0.00161118	-0.00615069	0.0228165	-0.00728942	0.016631	0.0335672	0.0192722	-0.0461161	0.0560723	-0.0040985	-0.0221982	0.0119106	-0.0235451	0.0426357	0.0123067	0.0113556	-0.0195894
V427	-0.052111	0.0126838	-0.019562	-0.0211974	0.0109251	-0.0300517	0.0111828	-0.032271	-0.0119042	0.00470195	0.0075348	-0.0307276	0.0217734	0.000670213	0.0463405	-0.00595294	0.0213706	-0.00543974	0.00622932	-0.0197531	0.0318956	-0.0139527	0.0256458	-0.0133377	0.0129159	-0.00471705	-0.00657059	-0.00255164	-0.00138741	0.00385764	-0.023702	-0.00243605	0.00290682	-0.0139183	0.0164536	-0.00630209	0.0200349	0.0423135	0.0240998	-0.0305845	0.0336827	0.000695524	-0.00489044	-0.00308127	-0.00339619	0.0320193	0.0244242	0.0005525	-0.0281291
V428	-0.0528825	0.0051218	-0.011652	-0.022426	0.00714978	-0.0331752	0.00596499	-0.0272588	-0.0121102	0.00930648	0.00850511	-0.0309909	0.0117466	-0.00551577	0.0418499	-0.0087353	0.0301614	0.00157756	0.00158826	-0.0214042	0.0250732	-0.00984488	0.0261811	-0.0251143	-0.00824066	-0.006536	-0.000163031	-0.00275928	0.00778168	0.00608974	-0.0316003	0.00866393	-0.00718782	-0.017443	0.00742437	-0.00905283	0.0250037	0.0333174	0.024229	-0.0167131	0.0216205	-0.00799364	0.0159144	-0.0138847	0.00846752	0.0250437	0.0310073	-0.00613566	-0.0338141
V429	-0.053031	0.000791091	-0.00782481	-0.0226534	0.00245724	-0.038747	0.00212929	-0.0197645	-0.0143116	0.00944703	0.00438475	-0.0303186	0.00193756	-0.0116765	0.0345516	-0.00443317	0.0277193	0.00459747	-0.00153894	-0.0199098	0.0226964	-0.00730845	0.0256125	-0.0264057	-0.0244968	-0.00306452	0.00735363	0.000676427	0.0220427	0.00434187	-0.0361271	0.0129373	-0.0158323	-0.00896785	0.0102956	-0.00783984	0.0299566	0.0282494	0.0260278	-0.00441982	0.0152432	-0.0196941	0.025442	-0.0210522	0.0245472	0.0140095	0.0306808	-0.00232925	-0.0337791
V430	-0.052933	-0.00231825	-0.00683352	-0.0227816	-0.00339705	-0.0458499	0.00110716	-0.010815	-0.0153742	0.0111049	0.00366602	-0.0276628	-0.00251447	-0.00750399	0.0241305	-0.0012981	0.0271278	0.00771395	0.00166731	-0.013289	0.0158718	-0.00880171	0.0305197	-0.0300367	-0.0312824	0.00237215	0.0131025	0.00763165	0.0331445	0.00910209	-0.0310789	0.00859679	-0.0309328	0.00122127	0.0134079	-0.0037431	0.0230224	0.014629	0.0261135	0.00555834	0.0158245	-0.0234079	0.0290468	-0.0293491	0.0265173	0.0140482	0.0324985	0.0102968	-0.0247526
V431	-0.0526747	-0.00514889	-0.0069087	-0.0206563	-0.00777655	-0.0559507	0.00346316	0.000896481	-0.0141737	0.0123933	0.00167011	-0.0356738	-0.00812865	-0.0091827	0.0169295	-0.00348478	0.0237558	-0.000599387	0.0044538	-0.000969904	0.0183759	-0.0110906	0.0335427	-0.0235751	-0.022159	0.0158977	0.00941641	0.0142972	0.0377136	0.0160461	-0.0358591	0.00503357	-0.0448814	0.0142252	0.00947463	-0.0110467	0.0270213	0.00628325	0.0196055	0.0109195	0.0194837	-0.0268954	0.0275692	-0.0205307	0.0205704	0.000668449	0.0293331	0.0050914	-0.00419041
V432	-0.0521305	-0.00728458	-0.00819986	-0.0208342	-0.0131441	-0.0648622	0.00646457	0.0096538	-0.0152568	0.00989956	-0.00584645	-0.0320043	-0.011779	-0.0103752	0.0123877	-0.0056801	0.0203183	-0.00590725	0.00401066	0.00881375	0.020336	-0.0196122	0.0386687	-0.0153541	-0.0127943	0.0283568	0.0136151	0.0176926	0.0506372	0.034444	-0.029094	-0.00308354	-0.056921	0.0313245	0.00638753	-0.0127203	0.0258723	0.00745538	0.00473584	0.00406423	0.0226426	-0.0297288	0.026016	-0.0224713	0.00760355	-0.00848319	0.0211537	0.00297737	0.0063525
V433	-0.0513418	-0.00927724	-0.0108089	-0.0175551	-0.0185612	-0.0767359	0.00480478	0.017852	-0.0198062	0.010708	-0.00853999	-0.0288441	-0.010518	-0.00869387	0.0135254	-0.012857	0.0141974	-0.00762907	0.0259307	0.0178607	0.0137761	-0.017426	0.0261777	-0.0143916	-0.00722943	0.0397777	0.0226075	0.0179281	0.0623616	0.0524102	-0.0198246	-0.0182513	-0.0653377	0.0543229	-0.0086045	-0.0234749	0.0166839	0.00290563	0.00490329	-0.00234342	0.0135452	-0.0259477	0.0110618	-0.0196408	-0.0144834	-0.000239365	0.00848464	0.00424602	0.0198699
V434	-0.0503336	-0.0119916	-0.0142187	-0.0150409	-0.0225651	-0.0840967	0.00171742	0.0287099	-0.0185465	0.00961382	-0.00892205	-0.0223576	3.63485e-05	-0.00201383	0.0314622	-0.00575625	0.0165214	-0.0104022	0.0427406	0.0219851	0.00798992	-0.014586	0.0193467	-0.00878418	-0.00580433	0.0427913	0.0105931	0.015682	0.0823371	0.0556015	0.00450569	-0.0381709	-0.0677972	0.0815574	-0.0156568	-0.0395604	0.010027	-0.00484078	-0.000908773	-0.0102082	0.0150452	-0.027349	-0.0062325	-0.0171865	-0.0134931	0.00727537	0.0195084	0.00337	0.0288753
V435	-0.0497273	-0.0150356	-0.0203463	-0.00959051	-0.0257556	-0.0812276	-0.0020144	0.0291083	-0.0215148	0.00243525	-0.0103965	-0.00940672	0.0145331	0.00941413	0.0423004	-0.0135837	0.0179335	-0.0126192	0.054523	0.0269953	0.0162794	-0.0128028	0.00492685	0.00788136	0.00685903	0.0427452	0.00689809	0.00650759	0.0880524	0.040869	0.0408985	-0.063435	-0.0560834	0.0810269	-0.0279709	-0.0444125	-0.00110079	-0.000875223	0.00269058	-0.00860857	0.03085	-0.0199978	-0.0257405	-0.0369667	-0.0201887	0.0167198	0.016528	-0.00642491	0.0186927
V436	-0.0496035	-0.0171511	-0.0231673	-0.00367807	-0.0269811	-0.0713784	-0.00190589	0.0173626	-0.0274959	0.00331002	0.00614976	-0.00643697	0.019477	0.0151709	0.0529873	-0.0165274	0.0222106	-0.0183821	0.0519842	0.000391347	0.0244452	-0.00688083	0.00436542	0.00886183	0.0142191	0.0467701	-0.00263988	-0.0304276	0.0842618	0.0123072	0.0594201	-0.0705047	-0.0389426	0.0742732	-0.0232125	-0.0404014	-0.00905467	0.0320904	0.000950797	0.0251591	0.0439751	-0.0115716	-0.0613821	-0.0516644	-0.00387997	0.00389847	0.0418989	0.00111519	-0.0200058
V437	-0.0496043	-0.0179044	-0.0259621	0.00386615	-0.03159	-0.0543903	-0.00279862	0.00251298	-0.0322518	0.00822128	0.00801973	-0.020588	0.0143539	0.0189908	0.0513363	-0.0278558	0.0242993	-0.0128925	0.0434337	-0.0193919	0.030562	0.00198297	-0.0103236	0.0100858	0.0119855	0.0381139	0.0177998	-0.0441459	0.0676137	-0.00688494	0.0588996	-0.0804131	-0.0245424	0.0674881	-0.00926126	-0.0357551	-0.00106642	0.0369842	0.0242586	0.0586463	0.0665928	-0.0147423	-0.0798804	-0.0469018	0.0193107	0.0240706	0.0309328	0.00897246	-0.0152231
V438	-0.0496642	-0.0177778	-0.027315	0.00909569	-0.0355598	-0.0472579	-0.000619084	-0.00821082	-0.0360916	0.00902709	0.0183191	-0.0259918	-0.00169367	0.0211956	0.0461516	-0.0377923	0.0283813	-0.0200642	0.0332386	-0.0308888	0.0276315	0.0179096	-0.0148364	0.00611338	0.00419542	0.0264318	0.0282456	-0.0472701	0.0482453	-0.0202542	0.0306122	-0.0678465	-0.0205377	0.0644081	0.0131896	-0.0410199	-0.0175905	0.0393249	0.0483351	0.0702458	0.0542498	-0.0283998	-0.0480602	-0.0273489	0.0458105	0.0345075	0.0292604	0.0267747	-0.00998481
V439	-0.0500121	-0.017616	-0.0260483	0.0117883	-0.0387642	-0.0482468	0.00789588	-0.00664093	-0.0414742	-0.00129341	0.0126524	-0.0115571	-0.0172689	0.00608391	0.0346508	-0.048166	0.0107719	-0.015461	0.0295234	-0.0299406	0.0230347	0.016778	-0.0154292	-0.00395222	-0.0154813	0.0166914	0.0442552	-0.0436232	0.0238823	-0.0347491	0.0137304	-0.0533618	-0.00290027	0.0509274	0.0223673	-0.0259517	-0.00872596	0.027934	0.0632569	0.0808791	0.0501902	-0.0196377	-0.00234251	-0.0142575	0.0554529	0.00865977	0.00997969	0.0112765	0.00556428
V440	-0.0504291	-0.0171629	-0.0227657	0.0141575	-0.0376613	-0.0503062	0.0158954	0.0016576	-0.0369561	-0.0193954	0.0179756	0.000288298	-0.0119758	0.00314654	0.0295859	-0.0465242	-0.0129928	-0.00397015	0.0247848	-0.0406039	0.0257941	0.011707	-0.000802565	-0.0106884	0.00280506	0.0175502	0.0312405	-0.0231023	0.010703	-0.0215637	0.0145839	-0.051778	0.00717415	0.0418273	0.0298089	-0.000272674	-0.00807853	0.00387909	0.0648694	0.0710388	0.053116	-0.0135282	0.0317981	-0.0105928	0.0539726	0.013193	-0.0108103	-0.00918338	0.0332842
V441	-0.0503413	-0.017598	-0.0207721	0.0143048	-0.0363733	-0.0576263	0.0148063	0.0229687	-0.0330223	-0.0266609	0.0118367	-0.000749541	0.00110463	0.00306736	0.0154129	-0.0395605	-0.0306619	0.00107235	0.0307446	-0.0438566	0.0151029	0.0125793	0.0054285	-0.0210597	0.0173842	0.0138598	0.0171388	-0.0210182	0.00404419	-0.00631382	0.00342789	-0.0537357	0.00503238	0.0597963	0.0294639	0.0140966	0.00463991	-0.00313657	0.0685456	0.0453016	0.0402152	-0.00553569	0.0500549	0.0153575	0.0618928	0.0216422	-0.0317521	-0.00462487	0.0530187
V442	-0.0500051	-0.0176796	-0.0232044	0.0150226	-0.0337644	-0.0646728	0.00579223	0.0340845	-0.0251959	-0.0281291	-0.00438176	-0.00186008	0.00953043	0.00362919	0.00382494	-0.040544	-0.0306829	0.00110817	0.0355253	-0.0290949	0.00601223	0.0160077	0.0050363	-0.0295204	0.024226	0.0139226	0.0106626	-0.00531262	-0.0242047	-0.00488687	0.00393944	-0.0332239	-0.00770493	0.0766654	0.0157753	0.0269498	5.86289e-05	-0.0301548	0.0398124	0.0224442	0.0468134	0.00369184	0.0639315	0.0164303	0.0609819	0.018937	-0.039869	0.0115765	0.066116
V443	-0.049264	-0.019784	-0.0253636	0.0150669	-0.0343842	-0.0654251	-0.00134148	0.0472503	-0.0241699	-0.0265122	-0.015069	-0.00719846	0.016005	0.016492	0.00153414	-0.0377445	-0.0197846	0.0125422	0.0418053	-0.0312658	-0.012556	0.000593051	0.0118183	-0.0344615	0.0253056	-0.00458011	-0.0268849	0.00900053	-0.0415825	-0.010294	-0.00130214	-0.0340131	-0.0221713	0.084995	0.0180952	0.0305335	0.0183772	-0.0465653	0.0260897	-0.00904112	0.0388954	0.0189342	0.0586707	0.0100993	0.0595655	0.0109769	-0.0274804	0.00580594	0.0755924
V444	-0.0483707	-0.0224472	-0.0305319	0.0119322	-0.0359374	-0.0678068	-0.0169019	0.0516624	-0.0151154	-0.013701	-0.0299145	0.000259758	0.0182884	0.0197411	-0.00292693	-0.0429412	-0.0107996	0.0120626	0.0391457	0.00440033	-0.0196522	-0.00927412	0.0107513	-0.0158764	0.0112251	-0.0101942	-0.0347215	0.00254522	-0.0489182	-0.0206624	-0.00428388	-0.0312228	-0.00618307	0.0815957	0.0210816	0.0245802	0.0363948	-0.0467094	-0.025848	-0.00627757	0.0376494	-0.00378912	0.0013544	-0.00776225	0.0596057	0.0242628	-0.0215226	0.0136782	0.0901255
V445	-0.0470557	-0.0248054	-0.0373478	0.00857367	-0.048934	-0.0575034	-0.0235481	0.0512258	-0.0132037	-0.00419342	-0.0240235	-0.00366706	0.0128273	0.0321613	-0.000679995	-0.0169742	-0.0193772	0.0166383	0.024013	0.0299481	-0.035107	-0.0200977	0.0192261	-0.00388807	-0.0153638	-0.014934	-0.0561413	0.00951592	-0.0318488	-0.027225	-0.00759451	-0.0413911	0.00844073	0.0556152	0.0329778	0.0220028	0.069507	-0.0425591	-0.0734114	0.00327179	0.026898	-0.0327401	-0.0321347	-0.0202016	0.062147	0.033848	0.0150388	0.0324413	0.0537822
V446	-0.044444	-0.0261264	-0.0451468	0.0102661	-0.067021	-0.0499146	-0.0194293	0.031677	-0.0182626	0.0163462	-0.00741665	-0.0161881	-5.99771e-06	0.0489742	0.00686333	0.003248	-0.0146358	0.0075426	-0.0108541	0.0552547	-0.0378919	-0.0444777	0.0227109	0.00927697	-0.0378296	-0.0299823	-0.0696649	-0.00329617	-0.0239023	-0.0721726	-0.0079895	-0.0585859	0.0155004	0.0380842	0.0284381	0.0284524	0.0878905	-0.0201446	-0.089262	0.0364516	0.0252509	-0.0587866	-0.0607797	-0.0633706	0.0277335	0.0424737	0.0289533	0.0581422	0.00689059
V447	-0.0420001	-0.0277448	-0.0471095	0.0137655	-0.0832078	-0.0297059	-0.0107282	0.010173	-0.015559	0.0227488	0.0148286	-0.0396102	-0.0128632	0.0593574	0.0145994	0.012452	-0.00260799	-0.00988628	-0.050448	0.0770178	-0.0375417	-0.0552674	0.0344962	0.0506157	-0.0530943	-0.0149652	-0.0458473	-0.0218367	-0.0276605	-0.0843727	-0.0187903	-0.0771329	0.0210001	-2.65113e-05	0.032831	0.0524814	0.117911	0.00497366	-0.0998341	0.0806467	0.0263628	-0.0867851	-0.0914626	-0.0877665	0.0233004	0.0194203	-0.00161989	0.0451175	-0.0430784
V448	-0.0403689	-0.0291913	-0.0465328	0.0228078	-0.0922965	-0.020474	0.00979563	-0.00652286	-0.0252369	0.0219442	0.0354764	-0.0470537	-0.0440883	0.0565743	0.0161581	0.00793915	0.0200538	-0.022267	-0.0779762	0.0865408	-0.0466121	-0.053101	0.0556739	0.0694253	-0.0459861	0.00471798	-0.0153924	-0.0155254	-0.0540383	-0.0596585	-0.0229647	-0.0703886	-0.0108247	-0.0269333	0.0296045	0.0409347	0.121562	0.0105039	-0.0806489	0.0821339	-0.0145644	-0.0727245	-0.0717744	-0.0898544	-0.00261022	0.00136584	-0.0200237	0.0318695	-0.0489167
V449	-0.0400238	-0.0261452	-0.0464488	0.0348475	-0.0932279	-0.0193399	0.0431258	-0.0342389	-0.0432042	0.00879352	0.0390379	-0.046029	-0.0588519	0.0233209	0.0269324	-0.0114317	0.019746	-0.0239392	-0.0747135	0.0743167	-0.0335715	-0.0488673	0.0270948	0.0777917	-0.0472896	0.0121938	0.0371788	-0.0182823	-0.0417088	-0.0449277	-0.0163458	-0.0472504	-0.0453104	-0.0329031	0.0164725	0.0155452	0.101806	0.0316578	-0.0169056	0.0755715	-0.0217257	-0.0627929	-0.0290426	-0.0879665	-0.0208727	0.00708329	-0.0510789	0.0287566	-0.024607
V450	-0.0397653	-0.0233344	-0.0443911	0.0427315	-0.0903214	-0.0224087	0.0550548	-0.0417571	-0.0719649	-0.011889	0.0452704	-0.024923	-0.0478035	-0.000675559	0.04689	-0.0361133	0.00586189	-0.000235226	-0.0485203	0.0391758	-0.034771	-0.0312019	0.00840984	0.0625021	-0.0528518	0.0136361	0.0794198	0.00481154	-0.0309901	-0.0136351	0.0113496	-0.0159535	-0.0841471	-0.02525	0.0180068	0.025013	0.062589	0.00631649	0.030158	0.0399547	-0.0554807	-0.0151622	0.0447079	-0.119879	-0.0385989	0.0149357	-0.0765125	0.0186545	0.0237801
V451	-0.0398457	-0.0206291	-0.0425241	0.0497274	-0.0795621	-0.028932	0.0684475	-0.0330224	-0.0913996	-0.0471177	0.0370559	-0.0102026	-0.0326016	-0.0258976	0.0594252	-0.0488486	0.0104521	0.0058069	-0.0002193	-0.00263865	-0.0259465	-0.0139138	-0.0368389	0.0270742	-0.039769	0.0308293	0.0743346	0.0260729	-0.0248217	-0.002456	0.0310472	0.0102738	-0.0830282	-0.024657	-0.00605375	0.0245415	-0.00252269	-0.015385	0.0549511	0.0025505	-0.0273315	-0.0114742	0.104798	-0.076545	-0.018923	-0.00561164	-0.0590955	-0.0185036	0.0595456
V452	-0.0389407	-0.0192795	-0.0432705	0.0551252	-0.0732138	-0.0253275	0.0729934	-0.0126486	-0.0911653	-0.0686496	0.0249819	-4.90029e-06	-0.0276589	-0.0555723	0.0626563	-0.0670042	0.0159461	0.0155594	0.013371	-0.0195048	-0.0374445	-0.00291652	-0.0558284	0.0101837	-0.0269442	0.0395961	0.0488687	0.022052	-0.00731005	-0.0157776	0.0305166	0.0388104	-0.0725475	-0.0275806	-0.00298262	0.0344953	-0.0251598	0.0164108	0.0399634	-0.049399	0.0414119	-0.0133394	0.126188	-0.0791168	0.00243777	-0.00348243	-0.0164857	-0.0428372	0.047905
V453	-0.0372204	-0.0170785	-0.0451076	0.0586465	-0.0669545	-0.0229986	0.0751963	-0.00144236	-0.0936531	-0.089334	0.0257988	0.00152354	-0.0307254	-0.0583864	0.0657827	-0.0914257	0.0137846	0.01082	0.0282954	-0.0237402	-0.0409042	-0.0124971	-0.0786521	-0.0162297	0.00319579	0.0347063	0.0294541	0.0266239	-0.00350299	-0.0317729	-0.00664298	0.0462187	-0.0393914	-0.030275	-0.0226014	0.0472082	-0.0500877	0.0411372	0.0238003	-0.0691261	0.104376	-0.00625239	0.135498	-0.0674123	0.0167161	0.00413935	0.03241	-0.066964	-0.00135891
V454	-0.0360887	-0.0172626	-0.0469241	0.0628667	-0.067527	-0.0165783	0.0748291	0.0135467	-0.0905072	-0.0782208	0.0121814	-0.0132592	-0.0357023	-0.0598748	0.0855199	-0.0777632	0.0213139	0.0193118	0.0256148	-0.0203975	-0.0625504	-0.00113248	-0.0752379	-0.032899	0.0180746	0.0188948	-0.00672671	0.0288668	0.011436	-0.0326214	-0.0338663	0.0570049	0.00830912	-0.034693	-0.043115	0.0597939	-0.0222698	0.0701636	-0.00751201	-0.0783735	0.100748	-0.0223042	0.101406	-0.0408313	0.0493575	0.0315741	0.0876621	-0.0523064	0.0067833
V455	-0.0347327	-0.0162274	-0.0489403	0.0613266	-0.0865909	-0.019035	0.0623	0.0326491	-0.0957717	-0.0701191	-0.013226	-0.0111875	-0.0344861	-0.0448863	0.091066	-0.0675826	0.0273795	0.0232488	0.0181576	-0.0102334	-0.0707524	-0.0150331	-0.0909683	-0.0269671	0.0257724	-0.0315675	-0.0217562	0.0464259	0.00575937	-0.0294967	-0.0556361	0.0309075	0.0713443	-0.0443453	-0.0568246	0.0687189	0.0188747	0.0531826	-0.0216627	-0.0792052	0.0569364	-0.0209698	0.055105	-0.0150243	0.0611378	0.076631	0.0809804	-0.0548203	0.00242469
V456	-0.0342866	-0.0186376	-0.0510146	0.0555343	-0.0977958	-0.0138931	0.0677076	0.0507768	-0.0819401	-0.0587404	-0.0141512	-0.0110487	-0.0271729	-0.0481277	0.092615	-0.0251759	0.01873	0.0307282	-0.0254806	-0.0153033	-0.0716559	-0.0277544	-0.0494511	-0.0136244	0.0180811	-0.0719741	-0.052775	0.0452704	-0.0165776	-0.0408567	-0.0879403	0.001286	0.107438	-0.0316703	-0.0664185	0.0560787	0.02959	0.0213699	-0.061669	-0.0105684	0.0378426	0.0272441	-0.0047557	0.0534948	0.0296835	0.0798949	0.0915103	-0.0502551	-0.0199734
V457	-0.0356384	-0.0197144	-0.0523626	0.0460919	-0.102513	-0.0146318	0.0648965	0.0467284	-0.0675679	-0.0209528	-0.029229	-0.00853651	-0.0230004	-0.0526251	0.0765972	0.0431346	0.00311847	0.0460446	-0.0514205	-0.0119794	-0.0535935	0.0121861	-0.0128321	-0.0140053	-0.000108319	-0.100932	-0.0599317	0.0249624	-0.0145349	-0.0469354	-0.0737783	-0.010101	0.119253	-0.00762545	-0.0580822	0.0752099	0.0474099	-0.0113037	-0.0724363	-0.00576754	0.00667352	0.0873781	-0.0392699	0.0906875	-0.0351407	0.0555966	0.0510809	-0.0538852	-0.047908
V458	-0.033724	-0.0202916	-0.0587179	0.0395326	-0.10466	-0.00167479	0.059461	0.0392327	-0.0401374	-0.0125823	-0.0421861	-0.0170037	0.0133999	-0.0527577	0.0314323	0.1217	-0.00205638	0.0535927	-0.0557165	-0.0121206	-0.0408648	0.044168	0.00932426	0.00839111	-0.0451195	-0.154088	-0.0695377	0.00816293	0.00676697	-0.0433987	-0.0769032	-0.0440425	0.0936018	0.0247204	-0.0370527	0.0352764	0.0405933	-0.00398211	-0.0912251	-0.0384111	0.018961	0.0830638	-0.0300308	0.0917522	-0.0507164	0.0105862	0.0168775	-0.0356364	-0.0455096
V459	-0.0325139	-0.0178692	-0.0660844	0.0389132	-0.0910259	0.00625404	0.0541037	0.0229801	-0.0229286	-0.0164285	-0.0622689	-0.0414529	0.031083	-0.0451886	-0.0147126	0.162697	-0.00390317	0.0474893	-0.0520334	-0.00354126	-0.0272282	0.058598	0.0117295	0.0377199	-0.0790689	-0.158966	-0.0484484	-0.0200149	-0.0106112	-0.0105151	-0.0120084	-0.0369133	0.0330144	0.0101354	-0.0243622	-0.018423	0.0509821	-0.0218493	-0.0539459	-0.0283909	0.0627255	0.089152	-0.00830435	0.111067	-0.0547466	-0.0450171	-0.0125952	0.0166469	0.0215318
V460	-0.0311017	-0.0140736	-0.0743615	0.0400051	-0.0785682	0.0293439	0.0607162	-0.0118889	-0.00201967	-0.023094	-0.0621257	-0.0451136	0.0216088	-0.0286081	-0.051474	0.143817	-0.0319767	0.0378208	-0.026101	0.0293939	-0.021773	0.0648215	0.024543	0.0404008	-0.105199	-0.144135	-0.0359392	-0.00252703	-0.00424867	-0.0153176	0.0594719	-0.0180538	-0.00311516	-0.0268425	0.00671979	-0.0275881	0.0242478	-0.0269505	0.00788266	-0.0397159	0.0868941	0.0658539	0.00833338	0.0768014	-0.0315066	-0.0248815	-0.0301145	0.0192158	0.111558
V461	-0.0303849	-0.0132728	-0.0771149	0.042516	-0.0691074	0.0418968	0.0610967	-0.0193171	0.0016107	-0.0340549	-0.0485695	-0.0184356	0.00450559	-0.0149109	-0.0702979	0.105816	-0.0616387	0.0438501	0.043777	0.0411605	-0.0618172	0.0598832	0.0139813	0.00717043	-0.108374	-0.13071	-0.0278868	-0.0140332	0.0401962	0.00438363	0.101914	-0.0163278	0.00528374	-0.0280928	0.0440401	-0.0128921	0.0122767	-0.0118369	0.0286905	-0.0415642	0.0761669	0.0408069	0.0116006	0.0495742	0.00571149	-0.0388479	-0.0534929	0.0147286	0.155049
V462	-0.0286348	-0.0128863	-0.0792483	0.047072	-0.0683221	0.0444219	0.0608025	-0.0167208	0.0124823	-0.0259337	-0.0246147	-0.0056989	-0.0118009	-0.0119359	-0.0852687	0.0565791	-0.097703	0.02421	0.0838077	0.0639056	-0.0822865	0.0511615	-0.00462714	-0.00532314	-0.110108	-0.0752922	-0.038851	-0.00219233	0.0936828	0.0134644	0.0994244	-0.0103499	0.0327354	-0.0374115	0.0710939	0.00566527	-0.0387276	0.0195585	0.0412724	-0.026403	0.0761259	-0.00441827	0.0345979	0.0155995	0.0118722	-0.0371036	-0.0660234	0.0219377	0.133613
V463	-0.0279619	-0.0130325	-0.0790349	0.0464989	-0.074718	0.0475032	0.0711207	-0.0192276	0.00447002	-0.0181934	0.006609	0.0111529	-0.0221174	-0.00811314	-0.0785942	0.0201348	-0.115486	0.0295467	0.1035	0.068078	-0.08646	0.018735	-0.0305921	-0.0435039	-0.0379321	-0.0245058	-0.0632662	0.0173568	0.122348	0.0237156	0.0861556	-0.00803841	0.0293587	-0.0468765	0.100951	0.019991	-0.0622019	0.0219397	0.0421552	0.0231591	0.0508732	-0.014753	0.0217335	-0.0087047	0.0245928	-0.0320393	-0.0574195	-0.00185208	0.0563977
V464	-0.0291839	-0.014952	-0.0754886	0.0495407	-0.0765165	0.0463429	0.0630507	-0.0140369	-0.00182393	-0.019342	0.00674316	0.0308832	-0.0217656	0.00327879	-0.0778756	-0.00784007	-0.123516	0.0419507	0.0976537	0.0630319	-0.0776408	-0.0260241	-0.0383225	-0.0163878	0.0345678	0.0011368	-0.0369106	0.0283052	0.109703	0.0496448	0.0581986	-0.0137031	0.0568793	-0.0501005	0.105971	-0.0108329	-0.0411691	0.0378465	0.0442331	0.0602952	0.0111609	-0.0347287	-0.00533979	-0.00830373	0.021758	-0.0359792	-0.0472352	-0.0246794	-0.00872547
V465	-0.0318357	-0.0160465	-0.0689596	0.051669	-0.074158	0.0480024	0.0587106	-0.000654966	-0.0162543	-0.00195711	0.0106351	0.0252803	-0.00102975	0.010441	-0.0612727	-0.00664871	-0.124684	0.0445044	0.0852037	0.0345343	-0.0871184	-0.0564624	-0.0508478	0.0250856	0.0852429	0.00971355	-0.0194631	0.0176833	0.0666146	0.0688102	0.0237788	-0.00769876	0.0823783	-0.029625	0.0951059	-0.0492557	0.00289339	0.0317539	0.0654583	0.0526743	-0.0473352	-0.0140042	-0.0759628	-0.00364008	0.0313853	-0.00649076	-0.0304517	-0.0452565	-0.056771
V466	-0.035977	-0.0185902	-0.0624258	0.0498451	-0.0634474	0.0393696	0.0692555	-0.0119686	-0.0338016	0.00897105	0.00100048	0.017594	0.00991668	0.0189323	-0.0265126	0.019752	-0.0979285	0.0141532	0.0705855	-0.0242856	-0.0531338	-0.0611539	-0.0476683	0.0112523	0.113189	-0.000189149	-0.0313308	-0.00703936	0.0414888	0.0485781	0.0120303	0.00881675	0.106624	-0.0105423	0.0310029	-0.0867352	-0.00637205	0.0224079	0.0532911	0.0671223	-0.0777675	0.0282356	-0.0800109	-0.0117757	0.0182515	0.0164674	0.00639676	0.0021678	-0.0359772
V467	-0.0403465	-0.0199959	-0.0529496	0.0434022	-0.0493336	0.0322414	0.0677859	-0.0305425	-0.0335589	-0.00674995	-0.0236357	-0.0105789	0.0230737	0.0153542	0.0122018	0.0493034	-0.0697145	-0.00930415	0.0362628	-0.0793496	0.00751052	-0.0522302	-0.0421553	0.00263242	0.0979781	-0.0236118	-0.0183349	-0.0141318	0.0167295	-0.0155945	0.0183297	0.00753246	0.0967908	0.0220015	0.00571583	-0.106473	-0.0145603	0.00574717	0.00942429	0.0567933	-0.0470582	0.0506873	-0.113542	-0.00322663	-0.0339018	0.0164244	-0.00224481	0.00401161	0.0226666
V468	-0.0439101	-0.020377	-0.0442667	0.0377187	-0.034398	0.0187089	0.0546445	-0.0277067	-0.0445823	-0.0160393	-0.0409676	-0.0396362	0.0185212	0.00469393	0.0235075	0.0561756	-0.0346335	-0.0202661	-0.00687193	-0.10077	0.0158523	-0.00922763	-0.0223608	0.00969691	0.0828479	-0.0366063	-0.0231778	0.0228849	-0.0200002	-0.0315215	-0.0249229	-0.0272006	0.0772995	0.0466943	0.0179833	-0.101331	-0.0267832	0.0134719	-0.0167169	0.00807379	-0.0396197	0.0811584	-0.114408	0.0381049	-0.0459117	-0.0264474	-0.00132468	-0.0223024	0.0264574
V469	-0.0458196	-0.0199314	-0.0414989	0.0337112	-0.0220863	0.0115641	0.0512727	-0.0354057	-0.0403882	-0.0206551	-0.0632043	-0.0429109	0.0131254	-0.00771464	0.0153984	0.0474604	-0.00393716	-0.0232507	-0.0350518	-0.0756451	0.0236514	0.0145498	-0.0297082	0.0213751	0.0175799	-0.0424429	-0.0334105	0.00137411	-0.0323802	-0.0513656	-0.0230376	-0.0559845	0.0299313	0.0382208	-0.000185406	-0.0777424	-0.0484536	0.0405364	-0.0289217	-0.000992947	0.0230969	0.0631659	-0.0846927	0.0274199	-0.0347881	-0.0414316	-0.0131687	-0.0179014	0.0273813
V470	-0.0482352	-0.0174455	-0.0377012	0.0262255	-0.0180421	0.0068314	0.0486288	-0.0404267	-0.0247934	-0.0147912	-0.0594848	-0.0383715	0.0140401	-0.00561869	0.0129342	0.0405486	0.00129591	-0.0187974	-0.0326271	-0.0384891	0.00935349	0.0259559	-0.0239625	0.0235381	-0.0218973	-0.0401675	-0.0184955	-0.00166136	-0.0303621	-0.0357711	-0.0141485	-0.0700501	-0.0132084	0.0336648	-0.00814001	-0.0327103	-0.0497975	0.0353855	-0.0482704	-0.0148478	0.0400181	0.0697871	-0.0328682	0.00282389	-0.0254031	-0.0340556	-0.0173723	-0.0133687	0.0113914
V471	-0.0498302	-0.0175693	-0.0325193	0.0182579	-0.0150728	-0.000661727	0.0414895	-0.0501437	-0.0284047	-0.0171997	-0.0506314	-0.0323155	0.0168805	-0.00124982	0.0109002	0.0259235	0.00315736	-0.0250059	-0.0085158	-0.0151967	0.0225205	0.0100493	-0.0247964	0.029771	-0.0204182	-0.0312215	-0.00543168	0.0127587	-0.0350241	-0.00385371	0.00530657	-0.0782325	-0.0281165	0.0103705	-0.00746104	0.00444608	-0.0417352	0.031352	-0.0405749	0.00262964	0.0171497	0.0406318	0.0068961	0.0194455	-0.016703	-0.0195819	-0.0435764	-0.00787958	-0.00176885
V472	-0.0511897	-0.0175161	-0.0280582	0.0120148	-0.0147121	-0.00565066	0.0287323	-0.0480784	-0.0283236	-0.00873776	-0.0372599	-0.0147378	0.0155438	-0.00719566	0.00115844	0.00074978	0.000367544	-0.0130677	0.0146185	0.00716869	0.00899196	-9.28689e-05	-0.0259433	0.0273706	-0.0175728	-0.0106229	0.00316053	0.00917083	-0.0307986	0.0274704	0.00893299	-0.0527758	-0.0493552	-0.00647539	0.00721536	0.0167971	-0.0390448	0.025698	-0.0296607	0.00619179	-0.0014027	0.0117687	0.00934787	0.0239293	-0.0187844	0.0146797	-0.0476772	0.00569864	-0.0228079
V473	-0.052146	-0.0160203	-0.0217572	0.00604819	-0.00999636	-0.00813433	0.0227871	-0.043887	-0.0283885	-0.000632614	-0.0167358	-0.00424059	0.0192189	0.00407783	0.00337963	-0.0166933	-0.00433066	-0.0151847	0.0255449	0.00450513	0.0139955	-0.0128441	-0.0293958	0.0122181	-0.0150498	-0.014427	0.0134564	0.012671	-0.0365645	0.0450614	-0.00912982	-0.0310819	-0.0496912	-0.0203302	0.020456	0.00457526	-0.0272396	0.0145804	-0.0214439	0.0172217	0.00280112	0.0132396	0.0343477	0.026053	-0.00570043	0.00846988	-0.0349392	-0.0135084	-0.0415956
V474	-0.0525336	-0.0155668	-0.0173283	0.00224755	-0.00384075	-0.0111143	0.0215987	-0.0471188	-0.0250461	-0.00247761	-0.00289003	-0.00572114	0.0259945	-0.00205302	-0.00300446	-0.00878057	-0.0091466	-0.0181868	0.0313038	-0.0100705	0.0243491	-0.0148135	-0.023998	0.0171052	-0.00456507	-0.0108741	0.0115382	0.0173254	-0.044536	0.042153	-0.0122979	-0.0214127	-0.0440501	-0.0311799	0.0227346	-0.00279253	-0.0201598	0.0175007	-0.0154987	-0.000648203	0.0126946	-0.00100826	0.0334779	0.0203443	-0.00664937	0.0108865	-0.0259067	-0.0106692	-0.0470398
V475	-0.0528673	-0.0140088	-0.01166	-0.00133043	0.00352107	-0.014318	0.0210456	-0.0526988	-0.0200405	-0.00547482	-0.00200782	-0.00451227	0.0328684	0.000452491	-0.00135646	-0.00653039	-0.00476734	-0.0227017	0.0269801	-0.0192894	0.0287279	-0.011338	-0.0291699	0.012891	0.00450614	-0.0112575	0.0107095	0.0126665	-0.0475062	0.0414376	-0.00938913	-0.012553	-0.0323507	-0.0308602	0.020929	-0.00204721	-0.00355979	0.0201462	-0.000327558	-0.0132966	0.019012	-0.00270466	0.0290095	0.0166533	0.00663626	0.00630397	-0.0092069	-0.0210102	-0.0381283
V476	-0.0529893	-0.0125145	-0.00851067	-0.00408666	0.00836312	-0.014003	0.0198782	-0.0546138	-0.0135848	-0.0130675	-0.00340701	-0.00934908	0.0311651	-0.00164989	0.0024484	-0.00410242	-0.00524697	-0.0267265	0.0120027	-0.0336559	0.0366264	-0.0152705	-0.0229636	0.0139208	0.0178913	-0.0100846	0.00885079	0.00835558	-0.0398954	0.026755	-0.00371518	-0.00479323	-0.0326076	-0.0437844	0.0157602	-0.00171124	0.00503483	0.0194052	0.00296561	-0.019167	0.0245919	-0.000505544	0.0288568	0.0246994	0.0233932	0.0190915	0.00129839	-0.029041	-0.0246148
V477	-0.0530882	-0.010995	-0.00589745	-0.00640747	0.0130902	-0.0164205	0.0203786	-0.0522392	-0.00900415	-0.0140544	-0.00646351	-0.0153646	0.0206774	-0.00667795	0.00949638	0.00130601	-0.00462912	-0.0342013	-0.00226218	-0.0339015	0.0440659	-0.0072439	-0.0115118	0.0134612	0.0249564	-0.00835888	0.00266297	0.00584997	-0.0358322	0.0152508	0.00352075	0.00509559	-0.0273561	-0.050055	0.0149356	0.0091803	0.014174	0.0171788	0.00686592	-0.0326068	0.0291703	0.00175391	0.0193486	0.0216705	0.0210996	0.0435683	0.0037368	-0.0300171	-0.0169407
V478	-0.0531996	-0.0100258	-0.00496904	-0.0087258	0.0123669	-0.0170267	0.0194548	-0.0515247	-0.00324381	-0.0170809	-0.0111315	-0.0180642	0.0114657	-0.00833903	0.00960839	-0.000348308	0.00336659	-0.0358105	-0.00833343	-0.0301601	0.036924	0.00020431	-0.0113173	0.0163335	0.0210347	-0.0157786	-0.00256193	0.00840244	-0.022075	0.00422644	0.00277253	0.00833953	-0.0216302	-0.0496812	0.0195167	0.0159595	0.0130625	0.023249	0.00554656	-0.0418297	0.0240352	4.61882e-06	0.0145951	0.010784	0.0239741	0.0490416	0.00728568	-0.0358917	-0.0184665
V479	-0.0534284	-0.00880434	-0.00373529	-0.00989967	0.0119197	-0.0194601	0.0190342	-0.0474227	-0.00358526	-0.0179367	-0.0108907	-0.0203691	0.00450592	-0.012941	0.00431866	0.00257683	0.010337	-0.0334148	-0.0145489	-0.0237355	0.0307135	0.00449359	-0.00843312	0.0122263	0.0157258	-0.0121056	-0.00760361	0.00307947	2.37169e-06	-0.000718371	0.00474886	0.0105327	-0.0217645	-0.0426896	0.0258	0.0240849	0.0131411	0.0169991	-0.00112065	-0.0302129	0.00706001	-0.00279805	0.0200454	0.00645197	0.0226016	0.0350755	0.00528492	-0.0321414	-0.0144452
V480	-0.0534753	-0.00861176	-0.0046359	-0.0104662	0.0098381	-0.0201001	0.0221868	-0.0448507	-0.00533002	-0.0139303	-0.0128851	-0.0217773	0.00594349	-0.0144181	0.00419773	0.00989805	0.0103945	-0.0265836	-0.0209318	-0.0114698	0.0246189	0.00368525	-0.00900559	0.0113267	0.00638054	-0.00529476	-0.0131286	0.0100209	0.0158327	-0.00207133	0.00385442	0.0134925	-0.0172956	-0.0360118	0.0250155	0.0239508	0.00566417	0.0151906	-0.00272371	-0.0203942	-0.0126861	-0.0153585	0.0296261	0.00902387	0.0169511	0.0300728	0.0127095	-0.0349418	-0.0209672
V481	-0.0534302	-0.009057	-0.00610866	-0.0112401	0.00688321	-0.0207764	0.0228433	-0.0437822	-0.00659091	-0.0132188	-0.011494	-0.0186226	0.00834557	-0.0109677	0.00145237	0.0168254	0.010413	-0.0176992	-0.0216255	0.0064702	0.0134744	-0.000262625	-0.00747147	0.00696685	-0.000675076	-0.0050871	-0.00406217	0.0111097	0.026515	0.00225876	0.00906993	0.0147378	-0.0207499	-0.033787	0.0242204	0.0146371	-0.00383635	0.00888482	0.00145129	-0.00734176	-0.030722	-0.0332834	0.0326049	0.00353776	0.0206898	0.0216236	0.0224937	-0.0375768	-0.0214255
V482	-0.0533859	-0.00941363	-0.00824031	-0.00930329	0.00547908	-0.0199367	0.0248805	-0.0392314	-0.00549343	-0.00566303	-0.00743093	-0.0195366	0.0138061	0.00275686	-0.0042772	0.0217123	0.00805247	-0.0077224	-0.0189274	0.0177942	-0.00114243	0.000372573	-0.00426801	0.00485218	-0.0228124	-0.00655899	-0.00586369	0.00386964	0.0306568	0.00904941	0.00824028	0.0162104	-0.0129606	-0.0232674	0.0162581	0.0149365	-0.0145392	0.00156903	0.00992601	-0.000594064	-0.0433432	-0.0513406	0.0320796	-0.00647504	0.021556	-0.000703383	0.0291826	-0.0377034	-0.013734
V483	-0.0530425	-0.0109888	-0.0115632	-0.0051259	0.0070807	-0.0141277	0.0350112	-0.0357594	-0.00671522	0.00837297	0.00153325	-0.0185112	0.0225826	0.00625186	-0.0037385	0.0260899	0.00609608	-0.0037187	-0.00462237	0.0220668	-0.00741539	0.00944797	-0.00839792	-0.0197904	-0.0281342	-0.00374042	-0.0110707	-0.00171031	0.0294004	0.00852457	0.00413813	0.0204822	-0.00107199	-0.0122685	0.0165531	0.0157174	-0.0301307	-0.0152652	0.0086055	0.0119864	-0.0415593	-0.0635565	0.0227166	-0.0110884	0.0180044	-0.0280125	0.034081	-0.0461189	0.00375375
V484	-0.0524583	-0.0122391	-0.0147992	0.000641782	0.00584146	-0.00708185	0.0467968	-0.0342509	-0.00729468	0.00554321	0.000622219	-0.0218282	0.0279804	0.0163594	-0.00970217	0.025002	-0.00440276	-0.00425376	0.0132344	0.0294239	-0.00606808	0.026121	-0.00541253	-0.0428616	-0.0397387	0.00317395	-0.0195887	0.0143885	0.0222874	0.00293152	-0.00505717	0.0145022	0.00827146	-0.00330459	0.00736918	0.0239655	-0.0414261	-0.0426956	0.00154598	0.012481	-0.035469	-0.0579067	0.0135557	-0.00579054	-0.00254678	-0.04692	0.0401279	-0.0673641	0.0300466
V485	-0.0517548	-0.0112851	-0.0178477	0.00643968	0.0052885	-0.00360998	0.0575066	-0.0332701	-0.00415675	0.00664031	-0.00622638	-0.0318634	0.0267308	0.0220193	-0.0230116	0.0172048	-0.0111111	0.00400029	0.0184812	0.0361769	-0.00733439	0.0261102	-0.00261664	-0.0413833	-0.0459129	0.0115282	-0.018925	0.0163232	0.0121514	-0.014295	-0.00984951	0.00641746	0.00990429	0.00322324	0.0188401	0.0413344	-0.0291732	-0.0641076	0.00107962	0.0107027	-0.0279934	-0.0473663	-0.00890092	0.00271978	-0.0182112	-0.0768821	0.0388828	-0.104669	0.0579488
V486	-0.0512398	-0.0115488	-0.0213185	0.0108627	0.00448522	-0.000894932	0.0631399	-0.0362891	0.00456603	0.00682144	-0.0141048	-0.0360805	0.02182	0.0265702	-0.0332882	0.00358136	-0.0130449	0.0129916	0.00703836	0.0404495	-0.00625238	0.0272743	-0.0096731	-0.0356307	-0.0357739	0.0237848	-0.0148271	-0.00102086	0.00757333	-0.0011155	-0.0128164	-0.00376931	0.0139745	0.00777101	0.0276519	0.0510154	-0.0124571	-0.0644839	-0.00134402	-0.00196384	-0.0248375	-0.012678	0.0152262	-0.000660737	-0.0251843	-0.0855089	0.0435661	-0.11213	0.0583488
V487	-0.0506459	-0.0104789	-0.0246445	0.011339	-0.00129412	0.00309175	0.0688456	-0.0475452	0.0182511	-0.00182336	-0.0313972	-0.03131	0.0214375	0.0172301	-0.0369747	-0.00897841	-0.00908762	0.0206573	-0.000236759	0.0400524	0.00074907	0.0335443	-0.0131348	-0.0310594	-0.0403335	0.0197704	0.00166137	-0.0284681	0.00683267	-0.00809142	0.00802496	0.00516979	0.020525	-0.00247412	0.0374923	0.0472141	0.0220316	-0.0743775	-0.0171965	-0.00987947	-0.0302453	0.00945729	0.0317621	-0.00253795	-0.0385008	-0.0698343	0.0428107	-0.107548	0.07079
V488	-0.0506579	-0.00760508	-0.025577	0.0079383	-0.00340625	0.00399569	0.0634845	-0.0586776	0.0193205	-0.00800931	-0.0357533	-0.0254715	0.0281885	0.0123711	-0.0303977	-0.0307985	-0.00857552	0.0229206	0.00543358	0.0368829	-0.00579701	0.0300047	-0.0109603	-0.0117019	-0.0116539	0.0141137	0.0165567	-0.0385602	0.00938132	0.00310807	0.00478829	-0.00449587	0.0120512	-0.00306341	0.0619375	0.04675	0.049643	-0.0534164	-0.0382003	-0.0140392	-0.0511047	0.0392036	0.0473762	0.00600925	-0.0566958	-0.0266949	0.0471847	-0.0933829	0.040901
V489	-0.0506662	-0.00804774	-0.0251509	0.0077557	0.000222021	0.00487225	0.0475632	-0.0656535	0.0138506	-0.00686953	-0.0461501	-0.0210286	0.0320495	0.0139311	-0.0203053	-0.0413663	0.00418847	0.0391232	-0.0100868	0.0210708	-0.0126751	0.0354633	-0.00716757	0.0135255	-0.00981084	-0.00105011	0.0141489	-0.0585608	0.0166331	0.0330943	-0.00756267	-0.0230586	-0.00409293	-0.0159161	0.070019	0.0209621	0.0677774	-0.0136833	-0.0454767	0.00569437	-0.0645549	0.0394937	0.0409942	-0.00518316	-0.069085	-0.0111911	0.0466581	-0.0629033	0.0212368
V490	-0.0504543	-0.00709632	-0.0257919	0.00859058	-0.00102589	0.00655926	0.0385151	-0.0625963	0.0168401	0.00151496	-0.0441402	-0.00876741	0.0446874	0.027368	0.00149899	-0.0305132	0.012702	0.055718	-0.0183035	0.00480041	-0.0553973	0.0411335	-0.00137436	0.00430561	-0.03202	-0.0225249	0.0173838	-0.0682306	0.0256186	0.0430703	-0.0127039	-0.0291008	-0.00678432	-0.0137063	0.0650335	-0.00252949	0.0607905	-0.00483243	-0.0462403	0.0224344	-0.0993014	0.0341119	0.0500804	-0.0256362	-0.0445902	-0.0262686	0.057408	-0.0228614	-0.0126811
V491	-0.0500794	-0.00663505	-0.0268175	0.00748916	0.00224186	0.010181	0.0393015	-0.0718494	0.00999753	0.00234693	-0.0467703	-0.0135128	0.0644864	0.0493081	0.0211881	-0.0152643	0.00531292	0.0490734	-0.0197497	-0.00851758	-0.0566972	0.0373401	-0.00473222	0.0155261	-0.0335374	-0.0383601	0.0392126	-0.055178	-0.00528962	0.046148	-0.0127929	-0.0647006	-0.00153874	-0.0253442	0.0442157	-0.010294	0.045128	0.0186542	-0.0494709	0.0375005	-0.0963745	0.0166442	0.0393434	-0.0326768	-0.00994533	-0.029355	0.0409002	-0.00349701	-0.0424492
V492	-0.0493411	-0.00786775	-0.0319966	0.0106707	0.00500176	0.0147183	0.0449116	-0.0777234	0.00569983	-0.0113572	-0.0551622	-0.00271741	0.076712	0.0432242	0.0263512	0.0123782	-0.0070232	0.0344676	-0.0130496	-0.0126507	-0.0643837	0.0307227	0.00527544	0.0304551	-0.0255506	-0.0202523	0.0340687	-0.0315052	-0.0391828	0.0360582	0.0103912	-0.0595097	-0.0118736	-0.0300606	0.00901619	0.00298339	0.0135559	0.0292703	-0.0369451	0.020684	-0.0793695	-0.0195959	0.0128441	-0.0340209	0.0174092	-0.0167577	0.0103853	0.0184013	-0.0761973
V493	-0.0487752	-0.00603366	-0.0348985	0.0138203	0.00671477	0.0168859	0.0553956	-0.0728686	0.00384653	-0.00644689	-0.0625239	0.00160489	0.0689447	0.0352509	0.0335856	0.0234199	-0.0141396	-0.000363147	-0.0145184	-0.0237212	-0.0601534	0.020996	0.00907855	0.0146634	-0.0324929	0.00241471	0.0489035	-0.00483188	-0.0579957	0.0288065	0.00719193	-0.0339121	-0.021677	-0.0356964	-0.0172029	0.0223932	-0.0257704	0.0163831	-0.0145183	0.0446367	-0.0719729	-0.0202633	0.0166287	-0.0151726	0.0544802	-0.0401831	-0.0113413	0.00828912	-0.0651633
V494	-0.0483543	-0.00532484	-0.0380121	0.0150601	-0.000703177	0.0264431	0.0653212	-0.0666695	0.000833127	-0.0183345	-0.0594212	-0.00141091	0.0495722	0.0306712	0.0275003	0.0539042	-0.0288499	-0.0213388	-0.0272232	-0.0232964	-0.0275861	0.00896846	0.0195299	0.00272172	-0.0372602	0.00426231	0.0375049	0.0317168	-0.0647961	-0.00511154	-0.00489125	-0.0289601	-0.0379031	-0.0475625	-0.0328266	0.0395698	-0.0553029	0.000924697	0.0169916	0.0179293	-0.0451586	-0.0263762	0.011763	-0.0322763	0.0584832	-0.00471798	-0.0476208	0.0174568	-0.0430784
V495	-0.0483832	-0.00397533	-0.0390654	0.0125894	-0.0022972	0.0290073	0.0722816	-0.0508139	0.00522345	-0.0329759	-0.0616299	-0.00324023	0.0297102	0.0291726	8.84145e-05	0.0609123	-0.0148669	-0.0441402	-0.0308183	0.0107992	-0.029593	0.0160504	0.0132684	-0.00483763	-0.0556676	0.0177152	0.0118302	0.05628	-0.0546888	-0.00954253	-0.00994216	-0.0110268	-0.0465639	-0.0386646	-0.0499266	0.0529196	-0.0543271	-0.0149278	0.0321341	-0.00878001	0.000251982	-0.0220854	-0.0085316	-0.0392258	0.0299318	0.00495947	-0.0432979	0.0146751	-0.00656116
V496	-0.0488359	-0.00299329	-0.0381686	0.00988862	-0.00925455	0.0331175	0.0709994	-0.0414127	0.002878	-0.0437899	-0.0488718	-0.00103277	0.0109767	0.0243018	-0.0216961	0.0533784	-0.0187543	-0.035327	-0.0312037	0.0233597	-0.0338882	0.00991502	0.00818146	0.00232024	-0.0641323	0.0309862	0.00936699	0.0590508	-0.0248477	-0.0179765	-0.0181754	0.0108314	-0.0328079	-0.0347873	-0.0470515	0.0395581	-0.0388688	-0.0281316	0.052421	-0.0218939	-0.0118253	-0.0311591	-0.00493738	-0.0255704	-0.00106446	-0.00118808	-0.0313041	0.0108294	0.00790315
V497	-0.049649	-0.00177457	-0.0361018	0.00322032	-0.0136335	0.0258078	0.0686039	-0.0277017	-0.000699762	-0.0471868	-0.0448894	-0.000407274	0.00617371	0.0109063	-0.0150658	0.0523489	-0.0182706	-0.0208473	-0.0292037	0.0353619	-0.0142115	0.0113077	0.00844565	-0.00466322	-0.0669781	0.0396526	-0.0100722	0.0584671	0.00041279	0.00336605	-0.015825	0.0263911	-0.0162744	-0.024212	-0.0415147	0.0338845	-0.0206997	-0.0384636	0.0564454	-0.0342264	-0.0116962	-0.0468361	-0.00641324	-0.0240832	-0.0158692	0.0151889	-0.0219961	0.0110417	0.00333229
V498	-0.0502883	-0.00343993	-0.0333542	-0.00278346	-0.0122517	0.0199829	0.063043	-0.0214569	0.00782494	-0.0387806	-0.0363832	0.00220331	0.0223862	0.01813	-0.00137676	0.0286895	-0.0170033	0.00143057	-0.0312154	0.0396259	-0.00295037	0.0181549	-0.00123976	-0.00737053	-0.051494	0.0224772	-0.0371316	0.0596044	0.00475567	0.0321877	-0.0228389	0.0309418	-0.00219701	-0.0245988	-0.0351718	0.0244168	-0.0518038	-0.0191186	0.0632694	-0.0543258	0.00542339	-0.0455455	-0.000862845	-0.0449243	-0.0193689	0.0419335	-0.00760472	0.00771295	-0.0284053
V499	-0.051208	-0.00350234	-0.0294247	-0.00671675	-0.00689241	0.0205121	0.0508942	-0.00721832	0.00477743	-0.0142494	-0.0151474	0.00903373	0.0349873	0.0240293	-0.00240802	0.00493134	-0.0194931	0.0162826	-0.0191154	0.0288834	-0.00156912	0.0236281	-0.00531589	-0.0110401	-0.031455	0.00282562	-0.0588411	0.0354293	0.0184327	0.059824	-0.0260212	0.0194183	0.00782255	-0.0234746	0.00147831	0.0304635	-0.0550236	-0.00788557	0.0470456	-0.0560879	0.0114451	-0.0375576	-0.0103167	-0.0595109	-0.0216516	0.0434863	-0.00424882	0.0121361	-0.047177
V500	-0.0511077	-0.00349551	-0.0282663	-0.00460546	0.00625091	0.0237334	0.051221	0.00407977	0.00167071	0.0129008	-0.000911123	0.00979599	0.0458797	0.0307788	0.00127109	-0.0141885	-0.0287158	0.0229748	-0.00503515	0.00905357	0.00217628	0.0455327	-0.0230276	-0.00951582	-0.0178486	-0.00408688	-0.0714041	0.0189397	0.0129155	0.076025	-0.0441512	0.000920487	0.0418327	-0.0108939	0.0201756	0.0400061	-0.0535153	-0.00963154	0.0314528	-0.0494639	0.0306249	-0.0211335	-0.0119864	-0.0461247	-0.0495749	0.0269328	-0.0149289	0.00769541	-0.0540185
V501	-0.0507138	-0.00586724	-0.0291599	-0.00250127	0.0107135	0.0248499	0.0529319	0.0107747	0.0105246	0.027555	-0.00191432	0.00830626	0.0467668	0.0388197	0.00672402	-0.0127485	-0.0330612	0.0200725	0.00307491	-0.00650194	-0.00556429	0.0664058	-0.0198085	-0.00778337	-0.0158546	0.000950691	-0.0612753	0.0238401	0.0171183	0.0617037	-0.0509444	-0.0158474	0.0458512	-0.0150115	0.0284238	0.0180338	-0.0672297	-0.0238595	0.0318345	-0.0283306	0.0340086	-0.00995039	-0.0111399	-0.0262598	-0.0439174	0.0346532	-0.0124944	-0.00713112	-0.0690173
V502	-0.0507319	-0.00623021	-0.028296	-0.00165817	0.0129051	0.0187574	0.0545196	0.0215726	0.0189368	0.0377262	-0.00328348	0.0047857	0.0354995	0.0544574	-0.00538041	-0.0133233	-0.0405235	0.0127657	-0.00351656	0.00473367	-0.00341188	0.0713076	-0.010773	0.00198798	-0.0218917	0.00869111	-0.0460023	0.0134967	0.0131988	0.0585938	-0.0363885	-0.0249387	0.0303958	-0.0357616	0.0272692	0.00587887	-0.0571738	-0.00893154	0.0441479	-0.016321	0.031573	0.00219786	0.000122296	-0.0291072	-0.0444998	0.0258426	-0.0144848	-0.0166291	-0.0869295
V503	-0.0506112	-0.00769156	-0.0303624	0.00565161	0.0151461	0.0130944	0.0564335	0.0219611	0.019645	0.0443394	-0.0169901	-0.00245544	0.0151752	0.037941	-0.026899	-0.00715592	-0.0377873	0.00349513	-0.00820734	0.0119999	-0.00680261	0.0637139	-0.00816784	0.00562629	-0.0166487	0.0179213	-0.00269063	0.000509622	-0.00622303	0.0365393	-0.0193622	-0.0315895	0.00764086	-0.0257153	0.0414705	-0.0117432	-0.0348169	0.0212656	0.0501367	0.00834147	0.0424808	0.0128538	0.00273127	-0.0025774	-0.0575501	-0.00248026	-0.0254476	-0.0193128	-0.091928
V504	-0.0503068	-0.00766947	-0.0319523	0.0119112	0.0127695	0.0135966	0.0564175	0.025687	0.013118	0.0335434	-0.0286327	0.00131731	0.00146204	0.014014	-0.0331503	-0.000864323	-0.0274635	0.0023885	-0.0110689	0.0304665	-0.00605562	0.0810991	0.00304424	-0.0122525	-0.0348405	0.0146651	0.0229163	0.00810079	-0.0131833	0.00928592	-0.00705507	-0.0449234	-0.0234554	-0.0119159	0.0275835	-0.0386614	-0.0180121	0.0311914	0.0565305	0.0197478	0.042333	0.0188883	0.0267679	-0.00230387	-0.0578993	0.00329589	-0.00565671	-0.0016915	-0.0714826
V505	-0.0500282	-0.00696447	-0.0316431	0.0157872	0.0142914	0.0193641	0.0601533	0.019261	0.00372492	0.0169028	-0.0357993	-0.000255735	-0.00925502	-0.00412506	-0.0328739	0.00361098	-0.0196397	-0.000235449	-0.00202028	0.0429084	-0.00166246	0.0819275	0.0170671	-0.0212964	-0.0429973	0.0139375	0.0341174	0.0193427	-0.00652301	-0.0227694	0.000520196	-0.0440341	-0.0392006	-0.0100343	0.023996	-0.0481856	-0.0242822	0.0433846	0.0366274	0.0535866	0.0396866	0.0215065	0.0314053	0.0134094	-0.0694142	-0.0161096	0.0105658	-0.0140268	-0.05021
V506	-0.0505227	-0.00898099	-0.0283072	0.0174637	0.0151592	0.0227373	0.0579441	0.005011	-0.000690502	0.00721711	-0.0297751	0.000535627	-0.0188663	-0.0053669	-0.0199526	0.010515	-0.0190853	0.00845086	-0.0146424	0.0386729	0.0123847	0.0581287	0.0281128	-0.0101693	-0.0227048	0.0150772	0.0367761	0.0268218	0.0119208	-0.0252905	0.0070503	-0.0375138	-0.0583061	0.00445339	0.0445917	-0.0544508	-0.0409573	0.0438924	0.0159472	0.0540435	0.0242444	0.0300333	0.0259457	0.0121642	-0.0823165	-0.0391229	0.0310643	-0.012485	-0.0544106
V507	-0.0508849	-0.0118048	-0.0253332	0.0165876	0.0103897	0.0252116	0.0551962	0.00159379	-0.00540505	0.00141184	-0.0218988	-0.00990371	-0.0200253	-0.00788727	-0.00878644	0.0158996	-0.0102185	0.0262011	-0.0228018	0.0276265	0.0112241	0.0498542	0.0297498	-0.0111126	-0.0292562	0.0104243	0.0408377	0.0312667	0.0308313	-0.00961012	0.0119364	-0.00745252	-0.0554634	-0.00170246	0.0561934	-0.0734564	-0.0217513	0.035902	0.0133988	0.0452613	-0.0128101	0.0320492	0.00067095	0.0239539	-0.0655426	-0.0593232	0.0464333	-0.0151207	-0.0501296
V508	-0.0514422	-0.0125012	-0.0238694	0.0116208	0.0119041	0.0252475	0.0469198	-0.00180872	-0.0132837	-0.00405712	-0.0121651	0.00593732	-0.0155809	-0.00246164	0.0100519	0.0130324	-0.0184401	0.0202111	-0.0181638	0.0155296	0.0230031	0.0340852	0.0271077	0.00165542	0.00618193	0.0219087	0.024974	0.0326059	0.035716	0.0143097	0.0359845	0.0287116	-0.0325633	-0.0123427	0.0583748	-0.0728693	-0.0135534	0.0213129	-0.00824981	0.0180144	-0.0263415	0.0356327	-0.00583865	0.0129564	-0.0514319	-0.045709	0.0350345	-0.0203637	-0.0750345
V509	-0.0517267	-0.0127864	-0.0213712	0.0072641	0.0139776	0.0260484	0.04254	-0.0127936	-0.00857789	-0.0118033	-0.0202686	0.017669	-0.0105067	0.0143596	0.0227714	-0.00558784	-0.0202223	0.0236315	-0.0292187	0.000516926	0.0308378	0.0210599	0.0198454	0.0182677	0.0301283	0.024179	0.0178077	0.0208603	0.00889861	0.0461331	0.0378675	0.0413122	-0.00810288	-0.0228759	0.0343298	-0.0581472	-0.0123798	-0.0023907	-0.0345573	-0.0103374	-0.0207115	0.0479608	-0.00982022	-0.0159361	-0.0234821	-0.0263958	0.006116	-0.0461063	-0.0558274
V510	-0.0518013	-0.0125107	-0.0209403	0.00381609	0.0123741	0.0201578	0.0347695	-0.0193343	-0.00442823	-0.00622401	-0.0235775	0.0378089	-0.00692146	0.029791	0.0302339	-0.00925813	-0.00429182	0.020505	-0.0399626	-0.00383533	0.0174279	0.0205648	0.0273245	0.0117126	0.0282605	0.0210593	0.0023682	0.0116889	0.005516	0.0521139	0.0430402	0.0762434	0.0122845	0.000163492	-0.000704005	-0.0298365	-0.0184296	-0.0244302	-0.0236406	0.000133968	-0.0481264	0.0544119	0.0116095	-0.0290082	0.00665908	-0.00628651	-0.0267387	-0.0319853	-0.039959
V511	-0.0517703	-0.0126408	-0.0207872	-0.00227271	0.0122161	0.0165103	0.0286544	-0.0219789	0.00155539	-0.000500476	-0.0308482	0.0372366	-0.00922919	0.0483081	0.0213113	-0.0105832	0.00994461	0.0148103	-0.0488895	0.000576792	0.00523237	0.0233465	0.0204584	0.0198681	0.019432	0.0258334	0.00410401	0.000224453	-0.00457248	0.0517071	0.0297638	0.0725673	0.0116336	0.00531474	-0.0243221	-0.0240748	-0.0260632	-0.0367496	-0.0170883	0.00810135	-0.036735	0.0513721	0.0249217	-0.0359594	0.0221173	0.000975998	-0.0517471	-0.0332412	-0.0303769
V512	-0.0517039	-0.0125729	-0.0207279	-0.00312437	0.0157244	0.0131958	0.0222288	-0.0175769	0.0116633	0.000154372	-0.0367415	0.0417356	-0.00894194	0.0531331	0.00459917	-0.0119069	0.0110893	0.0226907	-0.0474717	0.00758244	-0.0139492	0.0275083	0.0154024	0.0385332	0.00792854	0.0370734	0.000335392	-0.0176137	-0.0120825	0.0472043	0.0364545	0.0584453	0.00130931	0.0197203	-0.0334599	-0.0235004	-0.00706132	-0.0308624	-0.0314277	0.0121793	-0.0204895	0.0327896	0.0400337	-0.0495916	0.0346751	0.00165208	-0.0671686	-0.0415065	-0.011727
V513	-0.051876	-0.0111063	-0.0198341	-0.00440749	0.0201102	0.0061837	0.0217846	-0.005603	0.0174241	0.00600425	-0.0387737	0.0382284	-0.0123361	0.0317653	-0.0138511	-0.0246752	0.0142021	0.0181333	-0.0265478	0.00999339	-0.0285371	0.037819	0.0176357	0.042284	-0.01189	0.0512998	0.0127038	-0.0385957	-0.00926722	0.0337074	0.0398793	0.0524319	1.34538e-05	0.0314407	-0.0356719	-0.0222031	-0.00587804	-0.0260099	-0.033713	0.0253619	-0.0332837	0.0134184	0.0468379	-0.0345938	0.031317	-0.0129321	-0.0638867	-0.0396624	-0.0245035
V514	-0.0522595	-0.0101581	-0.0182808	-0.0059553	0.0196853	0.0065478	0.0247873	-0.00300758	0.0168343	0.00521004	-0.0376297	0.0297013	-0.0132011	0.022817	-0.0117525	-0.0292122	0.00337045	0.0184563	-0.00164378	0.00413017	-0.0316148	0.045167	0.0188499	0.0310864	-0.0199175	0.039436	0.0122615	-0.0372992	-0.00817416	0.018658	0.0345752	0.0480374	-0.0132952	0.0393187	-0.0123125	-0.0268132	-0.00355881	-0.0247306	-0.0327317	0.0400775	-0.0377229	-0.00397752	0.0513335	-0.0463816	0.0439709	-0.0131593	-0.0430333	-0.0285227	-0.027508
V515	-0.0527185	-0.00878132	-0.0160699	-0.0085426	0.0229694	0.00567957	0.0275411	0.00205182	0.0167434	0.0034712	-0.0291989	0.0248554	-0.00232862	0.00726406	-0.00519196	-0.0245212	-0.00341107	0.0105093	0.0123182	-0.000194552	-0.0202119	0.0405455	0.0166669	0.0142688	-0.00543628	0.0392836	0.00241417	-0.0250072	-0.00803343	0.00493908	0.0285399	0.0458601	-0.0229274	0.0322513	0.00331666	-0.0193414	-0.00458249	-0.0113199	-0.0455257	0.0494897	-0.0218663	-0.00678462	0.0299672	-0.0476615	0.0562612	-0.0206185	-0.0258286	-0.028156	-0.0205305
V516	-0.0530117	-0.00866743	-0.0145116	-0.00923188	0.0267494	0.0115081	0.032809	0.010748	0.0101587	-0.000943726	-0.0119887	0.0227236	0.00220528	0.00157935	0.00232085	-0.0138991	-0.00878915	-0.00165275	0.014485	-0.00727505	-0.0117437	0.0297541	0.00837058	0.0103888	-0.00010576	0.0310856	-0.0137305	-0.00500542	-0.0017625	-0.00359563	0.0165124	0.0566418	-0.0155772	0.0200022	0.0277688	-0.0195925	-0.0155297	0.00515591	-0.0335552	0.038318	-0.0278749	-0.00903209	0.019758	-0.0384692	0.044623	-0.0225518	0.00168744	-0.0173352	-0.000859012
V517	-0.0529004	-0.00794624	-0.014619	-0.0127175	0.0269379	0.0137009	0.0349462	0.0176352	0.00318299	-0.00153569	-0.00629647	0.0211379	0.00312946	0.00321107	0.00665848	0.000494359	-0.0100717	-0.00249856	0.00727347	-0.0142192	-0.000854649	0.0229601	0.00536279	0.018848	0.00763372	0.022749	-0.0224365	0.00713509	0.0100631	0.000269432	0.0125501	0.0723786	-0.0206031	-0.00275589	0.0450522	-0.0166236	0.00201303	-0.000234505	-0.0165193	0.0143256	-0.0272974	-0.00570551	0.00497176	-0.0331743	0.042059	-0.0211519	0.0133947	-0.00266327	0.0199284
V518	-0.0526389	-0.00858309	-0.0150047	-0.0168894	0.0263705	0.0164881	0.0388808	0.022795	0.00145789	-0.00492715	-0.00382353	0.0171058	-0.000568494	0.00908817	0.0133818	0.0205519	-0.00625709	-0.00376854	-0.00926864	-0.0094712	0.0113065	0.0169334	0.00455704	0.0170801	0.0134211	0.0123299	-0.0281344	0.0197859	0.017102	0.00490783	0.00611787	0.0752911	-0.0191852	-0.0145999	0.0396536	-0.000732314	0.000725113	-0.00718726	0.00465053	-0.00505495	-0.0210509	0.00627181	-0.00704398	-0.0253996	0.0461551	-0.0056519	0.0180973	-0.011848	0.0272322
V519	-0.0524383	-0.00894883	-0.0154566	-0.0193886	0.0239822	0.0155158	0.0350402	0.0313175	-0.00655673	0.00250926	-0.00610626	0.0281136	-0.00385534	0.0117997	0.0134668	0.0383271	-0.000836362	-0.00383855	-0.0252028	-0.00558041	0.0157175	0.00888061	0.0107393	0.0178467	0.0185466	0.0109513	-0.0372382	0.0260711	0.0182679	0.00422269	0.000354424	0.0668986	-0.024259	-0.0146625	0.0260559	0.00490108	-0.00462225	-0.00939639	0.0166678	-0.0141148	-0.0200872	0.0233324	-0.0242335	-0.0191053	0.039469	0.0223378	0.0247215	-0.0211524	0.0184728
V520	-0.0524012	-0.00875414	-0.0149726	-0.0197613	0.0225637	0.0187595	0.0325012	0.0363953	-0.013076	0.00533289	-0.0115849	0.0348287	-0.00338839	0.0125579	0.0102152	0.0387072	0.0078058	-0.000311997	-0.0297851	0.00626844	0.0219662	0.00515005	0.00838773	0.0188094	0.00965821	0.0170059	-0.0403182	0.0255353	0.00503929	0.0140693	-0.00476881	0.0511909	-0.0273754	-0.00782953	0.00370536	0.013248	-0.00407179	-0.0190251	0.0154936	-0.0154589	-0.0265839	0.0288503	-0.0307215	-0.00983555	0.0261492	0.0393563	0.0190164	-0.0257509	0.0218759
V521	-0.0521712	-0.00954073	-0.0153263	-0.0202098	0.0223	0.0199507	0.0328566	0.0440961	-0.0122305	0.00830016	-0.0182383	0.0311468	0.000640949	0.0159844	0.0082492	0.04541	0.0115889	0.00709429	-0.0347072	0.00819901	0.0172625	0.00689923	0.0155635	0.0184777	-0.00554446	0.0192154	-0.0380474	0.0220955	0.00215005	0.0034613	-0.0092265	0.0422827	-0.0330768	0.00846225	-0.0135121	0.00603648	-0.0161637	-0.0216347	0.0128631	-0.0175655	-0.0231324	0.0321852	-0.0241647	-0.00923063	0.0215638	0.0512969	0.0244019	-0.0247719	0.0289436
V522	-0.0522828	-0.009245	-0.0146304	-0.0219277	0.0236219	0.0177276	0.031933	0.0453779	-0.006854	0.0138262	-0.0149912	0.0257945	0.00147815	0.0182343	0.00334605	0.0393594	0.0152112	0.00957437	-0.0343163	0.0140076	0.0208352	0.00507284	0.00996608	0.0143262	-0.00940728	0.0183367	-0.0345609	0.0116926	0.00475102	0.00197648	-0.00494876	0.0340799	-0.0279322	0.0143209	-0.01742	-0.00185046	-0.0293666	-0.016074	0.00364894	-0.00246784	-0.0181783	0.0248196	-0.0150832	-0.000674667	0.0123149	0.0483569	0.0267116	-0.0266942	0.0330813
V523	-0.0524472	-0.00947905	-0.0138995	-0.0215109	0.0243542	0.0141637	0.0284658	0.0473013	0.00555387	0.0190099	-0.017063	0.0175462	0.00189589	0.0190251	-0.00706803	0.0307168	0.0121647	0.00261444	-0.0250145	0.00481143	0.0260116	-0.0013263	0.00550404	0.0136766	-0.0102196	0.0236352	-0.0282888	-0.00115815	0.00827722	-0.00220229	-0.00740394	0.0315287	-0.0270231	0.0315621	-0.00626552	-0.00642192	-0.0296176	-0.0157757	-0.00314091	0.017701	-0.0105424	0.025464	-0.0151025	0.0175833	-0.00440607	0.0325409	0.00917188	-0.038356	0.0370225
V524	-0.0525568	-0.00913813	-0.0130792	-0.020555	0.0242499	0.0105357	0.0248135	0.049412	0.0134806	0.0199361	-0.0160084	0.0104188	0.00290132	0.0180614	-0.0104981	0.0245144	0.00503038	-0.000175304	-0.0169521	-0.00228135	0.0244503	-0.00500591	0.00150767	0.0113803	-0.0150863	0.0226401	-0.0188423	-0.0143538	0.0228424	-0.0170331	-0.0103749	0.0364759	-0.0241961	0.0404862	-0.00183249	-0.00882473	-0.0316643	-0.0126482	-0.00287458	0.0360087	0.00136778	0.0208858	-0.016696	0.0282482	-0.0192726	0.0233113	0.0118209	-0.0320669	0.0445267
V525	-0.0526405	-0.00877431	-0.0126021	-0.0203769	0.024908	0.00605067	0.0200818	0.0489607	0.0221642	0.0165518	-0.0126071	0.0140907	-1.14322e-05	0.0160385	-0.0131016	0.0193119	0.0052583	0.00513859	-0.0104371	-0.00990074	0.0221294	-9.7417e-05	-0.00152076	0.00405646	-0.0163274	0.0189943	-0.00914718	-0.0127645	0.0291665	-0.0249768	-0.00875354	0.0431124	-0.0124948	0.0312543	0.0085804	-0.01563	-0.0284187	-0.00819279	0.00485151	0.054269	0.0042357	0.0166785	-0.0219642	0.0308921	-0.0192776	0.00798854	0.0203103	-0.0369569	0.0483097
V526	-0.052692	-0.00819017	-0.011428	-0.0197365	0.0253489	0.00383822	0.0189435	0.046475	0.0252714	0.0154692	-0.00927162	0.0290603	-0.00509926	0.0185692	-0.0109581	0.0214488	0.00010226	0.0107158	-0.0145219	-0.0123262	0.0185317	0.000530828	-0.000233637	0.00017343	-0.00941156	0.014444	-0.00685666	-0.0122984	0.0314077	-0.0347788	-0.0116132	0.0526228	0.000251811	0.0281985	0.013478	-0.0106181	-0.0293047	-0.00555302	0.0174148	0.0566701	0.0104777	0.0127564	-0.0183732	0.0221958	-0.0210097	0.00180387	0.0197152	-0.0376047	0.0437946
V527	-0.0527775	-0.0080788	-0.0108621	-0.0200018	0.023123	0.000275502	0.018253	0.0398033	0.028694	0.0134043	-0.00811366	0.0295032	-0.0128517	0.021881	-0.010882	0.0254678	0.00478858	0.0179344	-0.0193611	-0.0107505	0.0121771	-0.00148257	0.00021932	-0.00125685	-0.0160111	0.00817131	-0.0026563	-0.00873567	0.0375507	-0.0395247	-0.0123671	0.0592601	0.010921	0.0274725	0.0112923	-0.00562868	-0.0266491	-0.00406791	0.0271823	0.0512815	0.00899225	0.00176894	-0.00812763	0.0135876	-0.00217819	-0.000129438	0.018791	-0.0404317	0.0406938
V528	-0.0527643	-0.0080324	-0.0104385	-0.02161	0.021364	-0.00584825	0.013773	0.041069	0.0270267	0.0104244	-0.0044755	0.0353158	-0.0203526	0.0191855	-0.0143897	0.0321028	0.00737078	0.0219478	-0.0251963	-0.0089185	0.0113367	-0.0030378	-0.00092371	0.00366237	-0.0139507	0.00946914	0.000912625	-0.00370591	0.0401692	-0.0273141	-0.0118395	0.05556	0.0061854	0.022088	0.00783636	-0.0107617	-0.0151158	-0.00128463	0.0321648	0.0418197	0.0021069	-0.00622421	0.00498975	0.011887	0.0148057	-0.00265491	0.0256867	-0.0378866	0.0341575
V529	-0.0528473	-0.00788358	-0.00922138	-0.0214019	0.0190402	-0.00873657	0.0141261	0.0405444	0.0240793	0.00982772	-0.00560253	0.0380102	-0.0234132	0.0129164	-0.0169017	0.0337713	0.00643507	0.0260811	-0.0255687	-0.0130136	0.00796581	-0.0120099	0.000201672	0.0157451	-0.0173045	0.00727426	0.00792658	-0.0063787	0.0284175	-0.0161796	-0.0184036	0.0341286	-0.00104736	0.0154583	0.00430459	-0.0193706	-0.00238577	-0.00319808	0.0257149	0.0235799	-0.00512826	-0.00468991	0.0141558	0.0198557	0.0316073	-0.00339272	0.0323373	-0.0412997	0.0356606
V530	-0.0528472	-0.00757922	-0.00768165	-0.0225752	0.0180283	-0.0121126	0.0131319	0.0399554	0.0170417	0.0114168	-0.0101461	0.0381105	-0.0238934	0.00600425	-0.0172513	0.0307333	-0.000293452	0.0318823	-0.016933	-0.0196987	0.0106587	-0.0117267	0.00449371	0.0132505	-0.0231849	0.00274195	0.0129491	-0.0119625	0.025594	-0.0021104	-0.0145098	0.0262318	-0.0075397	0.0135251	-0.00360435	-0.0246648	-0.0021182	-0.00351045	0.00600972	0.00919952	-0.0159171	0.00756011	0.0200937	0.0258726	0.04228	0.00469192	0.0333149	-0.0397801	0.0302978
V531	-0.0526596	-0.00751841	-0.00707217	-0.0246662	0.0218119	-0.0162512	0.00961579	0.0421178	0.0133858	0.011821	-0.017554	0.0327529	-0.0214119	0.00267353	-0.0176219	0.0261823	-0.000561671	0.0312053	-0.00346985	-0.0163625	0.00665339	-0.00606371	0.0105474	0.0124541	-0.0271852	0.00324605	0.0120518	-0.0153594	0.0207964	0.0152318	-0.0133619	0.0257352	-0.0185075	0.00827775	-0.00709056	-0.0411052	0.00525596	-0.00911806	-0.00200783	-0.0100609	-0.0212303	0.0217228	0.0269386	0.0350261	0.0444118	0.0132396	0.0386522	-0.0347924	0.0130515
V532	-0.0525594	-0.00848677	-0.0056631	-0.0245499	0.025277	-0.0180164	0.00569908	0.0417471	0.00894144	0.0132249	-0.0233427	0.0286443	-0.0116176	0.00464149	-0.0132273	0.0173291	-0.00257132	0.0360849	0.00358848	-0.0230259	0.0142936	-0.0126759	0.0128565	0.0134969	-0.0201914	0.00901247	0.0125111	-0.0210712	0.0241001	0.0310064	-0.0074213	0.022546	-0.0219253	0.00444396	-0.00625893	-0.0524418	0.0118199	0.00269418	-0.0179484	-0.0164607	-0.0137921	0.0338912	0.0320532	0.0354056	0.0442826	0.0153725	0.0350295	-0.029012	0.0156857
V533	-0.0524972	-0.0089127	-0.00523567	-0.0233706	0.0294876	-0.0215845	0.0039952	0.0462143	0.00900791	0.0144313	-0.0231535	0.0247817	0.00453326	0.000962202	-0.0155012	0.00747005	-0.000310116	0.032127	0.00618703	-0.0305043	0.0232997	-0.015322	0.0140288	0.00908636	-0.0084927	0.00953008	0.0107347	-0.0212496	0.0266758	0.0340896	-0.00828616	0.0244752	-0.0150262	-0.00295784	-0.00556422	-0.0523326	0.00534826	0.0161452	-0.0164495	-0.0216892	-0.0146837	0.0454999	0.0291412	0.0422694	0.0348484	0.00736911	0.0252791	-0.0082625	0.0236829
V534	-0.0524173	-0.00998356	-0.00545244	-0.0225379	0.0283295	-0.0239126	0.00257348	0.0457786	0.00818045	0.0113738	-0.0281702	0.0224883	0.0149924	0.00760709	-0.00685194	0.00317288	0.00187172	0.0264418	0.00765855	-0.0428453	0.0238749	-0.0118666	0.00920669	-0.000786042	-0.00567266	0.000996483	0.00197041	-0.0176628	0.0388622	0.0284582	0.00251044	0.0360257	-0.0153545	-0.00195123	0.000928418	-0.0481934	-0.00346531	0.0117518	-0.00970024	-0.0171023	-0.0137578	0.0456837	0.0299432	0.0317324	0.0177887	0.00214636	0.0270603	0.0106676	0.0365212
V535	-0.0524188	-0.0103362	-0.00529706	-0.0220446	0.0269831	-0.0247899	0.0052457	0.0424232	0.0106928	0.00960667	-0.0318815	0.0215454	0.0196615	0.00613155	-0.00887427	-0.00200282	0.000991314	0.0240539	0.00732136	-0.0499842	0.0298133	-0.00991949	0.0140533	-0.00643697	0.00337145	-0.00187395	0.00657316	-0.0201717	0.0423964	0.0153273	0.00588032	0.0315265	-0.0133639	0.00196609	-0.0082583	-0.0311802	-0.012327	0.00763633	-0.0141819	0.004149	0.000577129	0.0422832	0.0163496	0.0250942	0.0123471	-0.00144806	0.022766	0.0180098	0.040771
V536	-0.0526867	-0.0104746	-0.00580005	-0.0209949	0.0248921	-0.0237647	0.00835666	0.0353473	0.0110762	0.00508183	-0.0274065	0.0252239	0.0168709	0.00543731	-0.0114024	-0.0092905	0.00337846	0.0132692	0.00100098	-0.0503827	0.0273142	-0.0040056	0.00853032	-0.0231715	0.002579	-0.00410479	0.00586895	-0.00954408	0.0357919	0.00135253	0.000991246	0.0225653	0.0010041	0.00762555	-0.0101978	-0.0178566	-0.0340799	0.00378434	-0.00977207	0.0139338	0.00380039	0.036252	0.00425268	0.0219819	0.00654832	-0.00329814	0.0324921	0.0101264	0.0304376
V537	-0.0528236	-0.0104866	-0.00581256	-0.0207961	0.0206048	-0.0244977	0.0112483	0.026399	0.00953347	0.00655241	-0.0248274	0.0279386	0.0160632	0.00521256	-0.017103	-0.0110388	0.00193307	0.0106584	-0.00646448	-0.0533778	0.0267186	0.00386975	0.00737502	-0.02888	-0.0039424	0.000648915	0.0043411	-0.00791016	0.0230282	-0.0113275	2.59037e-05	0.0170771	0.00472649	0.0115004	-0.0129282	-0.015949	-0.0451591	-0.0124239	-0.0115597	0.0214062	0.00414106	0.0274359	0.00256963	0.00986248	0.0113525	-0.000267757	0.0351524	0.000605241	0.0205224
V538	-0.0529349	-0.0108283	-0.00528631	-0.0221276	0.0185174	-0.0254875	0.0130237	0.0230527	0.00752997	0.00960441	-0.0217052	0.0169612	0.0190056	0.00443555	-0.0198687	-0.0080079	-0.00297401	0.00626412	-0.0128414	-0.0436248	0.0265251	0.0062047	-0.000262859	-0.0332755	-0.00775348	0.00635823	0.0051481	-0.0098411	0.00243318	-0.000454341	-0.000493021	0.0155881	0.0110596	0.00150612	-0.0122537	-0.015379	-0.0405916	-0.0193746	-0.0173563	0.0110514	-0.00359648	0.00633248	0.00278139	0.0101359	0.0175244	0.00299382	0.0409954	-0.0137784	0.0083128
V539	-0.0529053	-0.0101194	-0.00511811	-0.0237911	0.018905	-0.0311315	0.0115707	0.0181563	0.00206211	0.0141926	-0.0154681	0.0141163	0.020017	0.00589768	-0.0196628	0.00115145	-0.0147191	-0.00714579	-0.00906771	-0.029908	0.0277517	0.00361125	0.000433451	-0.0327803	-0.00642791	0.0060824	-0.000231949	-0.0145055	-0.00182999	0.00467409	-0.000155889	0.0132378	0.0148591	-0.0100306	0.00469655	-0.0184076	-0.0327847	-0.0183662	-0.0284135	0.00258939	-5.19241e-06	-0.00947406	0.000747175	0.00512757	0.0172539	0.00711988	0.035388	-0.0358903	-0.0102567
V540	-0.0527744	-0.00886264	-0.00319275	-0.0237838	0.021757	-0.0373759	0.00739733	0.0117734	0.00170194	0.0172396	-0.0122712	0.0110943	0.0215685	0.00899542	-0.0166702	-0.00308434	-0.0132144	-0.0163498	0.00797909	-0.0171822	0.0374094	-0.00802625	-0.0123973	-0.0317565	-0.0107176	0.0169192	-0.0083935	-0.0185199	-0.00432376	0.0238773	-0.00442012	0.00996914	0.0163627	-0.0158493	0.0158661	-0.027112	-0.0152056	-0.0146045	-0.0495066	0.0103258	-0.00317723	-0.0300552	-0.0114756	0.0178437	0.0162404	0.00852741	0.0147132	-0.0452991	-0.0173177
V541	-0.0526545	-0.00915206	-0.00252713	-0.021886	0.024844	-0.0394887	0.00640008	0.00925996	0.00167031	0.0177031	-0.0199521	0.00675926	0.0235213	0.0182781	-0.00946377	-0.003108	-0.0151786	-0.0190777	0.0161383	-0.00741018	0.0393421	-0.0109366	-0.0133361	-0.0189861	-0.0201425	0.0248464	-0.0130163	-0.0183206	0.000798482	0.0236826	-0.0201807	0.0170857	0.0129144	-0.0317301	0.0222199	-0.0390939	0.00065027	-0.00355446	-0.0535303	-0.0026201	-0.00039648	-0.0397789	-0.00648016	0.0178989	0.0279197	0.00174019	0.0131738	-0.0406321	-0.0282249
V542	-0.0527709	-0.00964637	-0.00295764	-0.0165225	0.0280115	-0.0367435	0.00926293	0.00693018	-0.00472619	0.019309	-0.0223853	0.00563354	0.0213369	0.0263966	-0.00791972	-0.00511791	-0.00896307	-0.00870532	0.0219775	0.00173815	0.0353064	-0.0100732	-0.0172853	-0.0118595	-0.0266055	0.0326941	-0.0108487	-0.0117884	0.0103481	0.021963	-0.0271885	0.0280223	0.0187493	-0.0448137	0.0277893	-0.0485517	0.00812363	0.00723462	-0.0423133	-0.0103829	-0.00653132	-0.046646	-0.004986	0.0233174	0.0298134	-0.00477347	0.0292271	-0.03704	-0.0205201
V543	-0.052741	-0.00974987	-0.00384322	-0.0128089	0.0306566	-0.0345533	0.0106415	0.0063363	-0.00666064	0.0149176	-0.0237102	0.00519939	0.0153955	0.0301015	-0.00542305	-0.00299393	0.003584	-0.00445183	0.0198345	-0.00302283	0.0373285	-0.00866418	-0.0221301	-0.0159424	-0.0231485	0.0434587	-0.01763	-0.00288745	0.0155826	0.0169264	-0.0337636	0.0348207	0.0282389	-0.0423338	0.038714	-0.0495834	0.027882	0.0133859	-0.0210471	-0.0073239	-0.0191602	-0.0609572	0.00596214	0.0229731	0.0310112	-0.0188102	0.0298893	-0.0365127	-0.00667095
V544	-0.0528199	-0.010499	-0.00524864	-0.00616131	0.0323431	-0.0259863	0.0152025	0.0061684	-0.0180144	0.00978305	-0.0218836	-0.00321358	0.00896938	0.0293468	0.00111975	0.00484015	0.013351	-0.00435915	0.000860032	0.00197454	0.0380734	-0.00399232	-0.0246788	-0.0210206	-0.018112	0.0467231	-0.0186587	0.000948513	0.0284445	-0.00784314	-0.0479137	0.0364351	0.0397445	-0.0347064	0.0256235	-0.0373505	0.0317306	0.020496	-0.00661286	6.60501e-05	-0.0225508	-0.0650262	0.0262843	0.0232316	0.0128924	-0.0186828	0.0370165	-0.0109258	0.0150857
V545	-0.0528849	-0.0114702	-0.00815785	-0.00102669	0.0302276	-0.0191281	0.0110844	-0.00117466	-0.0222119	-0.00249443	-0.0205992	-0.0104148	0.00507693	0.0241764	0.000995644	0.00575773	0.0307857	-0.00473539	-0.00926368	0.00369785	0.0352016	0.00324121	-0.0226927	-0.0177272	-0.0131771	0.0303215	-0.0109434	0.0125455	0.021888	-0.0234835	-0.0463131	0.0278019	0.0420823	-0.0297186	0.0149261	-0.024851	0.0271017	0.00847743	0.00870112	0.0123698	-0.0263718	-0.058199	0.025155	0.0207264	0.00840237	-0.0320582	0.0537266	0.00722364	0.0383292
V546	-0.0528651	-0.0107648	-0.00954595	0.00254003	0.0235256	-0.0163474	0.00896945	-0.00456577	-0.0293228	-0.00718944	-0.0142404	-0.00931909	0.0064044	0.0133475	-0.0101904	0.00975372	0.0337144	-0.0112204	-0.0239969	0.000222951	0.0316139	0.0071359	-0.017233	-0.00249745	-0.00838947	0.0138352	-0.00225426	0.0140608	-0.00692622	-0.0244683	-0.0548713	0.00817292	0.0282765	-0.0340493	-0.0019792	-0.00962521	0.0296752	0.0144101	0.0224203	0.0380371	-0.0410124	-0.0479888	0.0217936	0.0468486	-0.0113475	-0.0321393	0.0660896	0.0210168	0.0576092
V547	-0.0526683	-0.0109321	-0.0117436	0.00543091	0.023691	-0.0161489	0.00868055	-0.0204539	-0.0391374	-0.00919237	-0.0161839	-0.0129822	0.0136671	0.00107482	-0.0199606	0.0127185	0.0288491	-0.00837313	-0.0256487	-0.0071397	0.0298637	0.00796673	-0.00643724	0.00675604	-0.00978086	0.00463116	0.00236089	0.0104068	-0.0187276	-0.0204097	-0.0445093	-0.00405796	0.0274611	-0.0282084	0.00359088	0.00438139	0.0136185	0.0247395	0.0122155	0.0336968	-0.0354095	-0.037981	0.0225741	0.069207	-0.0255094	-0.0228844	0.0490219	0.0244562	0.0491212
V548	-0.0524011	-0.0109757	-0.0136025	0.00561733	0.0282095	-0.0179822	0.00362363	-0.029008	-0.048537	-0.0184096	-0.0204975	-0.0139419	0.0162535	-0.00381682	-0.0341961	0.0103012	0.00764388	-0.000421229	-0.0245548	-0.00260037	0.0298109	0.00430015	0.0175361	0.0253188	-0.00353076	0.00551334	0.00992853	0.0188614	-0.0278055	-0.00203728	-0.0214298	-0.0219209	0.0235913	-0.0292735	0.0107042	0.00685039	-0.00396508	0.0365682	-0.00349524	0.0218568	-0.0522427	-0.0199953	0.0432238	0.0864308	-0.0213782	-0.0151557	0.0334608	0.00749326	0.0191992
V549	-0.051483	-0.0101905	-0.0150768	0.00917259	0.0346028	-0.0187823	0.00597981	-0.0362903	-0.0528507	-0.0155223	-0.0244489	0.000414857	0.0281919	-0.0242853	-0.0490667	0.0125461	-0.0140541	0.00506689	-0.023876	0.00822059	0.0302686	-0.0153503	0.0517242	0.0568485	0.00410727	0.00231545	0.0143329	0.0222899	-0.0345245	0.0130152	-0.00158042	-0.0443361	0.0284787	-0.0371069	0.0276881	0.000782583	-0.0056361	0.0610402	0.00509578	0.01657	-0.0629639	-0.0203845	0.0600204	0.0791596	-0.0147227	-0.00942623	0.0169026	-0.00398971	-0.00286126
V550	-0.0504725	-0.0112754	-0.0162069	0.0149458	0.035609	-0.0226919	0.00477682	-0.0402033	-0.0511781	-0.00912046	-0.0289668	0.0278292	0.0570677	-0.0371668	-0.0354423	0.0103508	-0.0391025	0.0121981	-0.0115425	0.000903611	0.0394825	-0.0314159	0.072065	0.0703098	0.0120804	0.0134275	0.0169488	0.0428824	-0.0197047	0.017606	0.0177375	-0.0552734	0.0373226	-0.0328849	0.0308418	0.00165964	-0.0304398	0.0744583	0.00305644	0.0154243	-0.0560771	-0.0282796	0.0455932	0.056783	-0.00693886	-0.0112309	0.000192604	-0.0154228	-0.0154241
V551	-0.049691	-0.0117715	-0.018702	0.020905	0.0361454	-0.0341787	0.0130053	-0.0404799	-0.0402026	-0.00268086	-0.0423778	0.0440599	0.0626994	-0.0469608	-0.0232397	0.00787764	-0.0475887	0.0177122	-0.00365402	-0.0152537	0.0263426	-0.0255307	0.0825559	0.0731342	0.00566503	0.0228745	0.0169161	0.051368	-0.0212959	0.00173351	0.034368	-0.0415425	0.0354361	-0.0265165	0.0397208	-0.0033376	-0.0387952	0.0450045	0.0209533	0.009334	-0.0387894	-0.0424127	0.0276933	-0.00211146	-0.00667227	-0.013634	-0.0223352	-0.000169539	-0.00774876
V552	-0.0490838	-0.0135036	-0.0183836	0.0262511	0.0390219	-0.0339553	0.0340226	-0.0501052	-0.0347584	0.00631929	-0.0535506	0.040227	0.0421252	-0.0375725	0.00572076	0.002492	-0.0482728	0.0334834	0.0119559	-0.024179	0.0374788	-0.0184868	0.0767284	0.0694566	-0.00120096	0.0405747	0.0214347	0.0364725	-0.0250291	-0.0193683	0.0394146	-0.036261	0.0255869	-0.00655487	0.0164533	-0.00542504	-0.00962836	0.0204852	0.0143603	0.00226383	-0.0087061	-0.0485321	0.0188521	-0.0586558	-0.00522052	0.00277269	-0.0224343	0.0232725	0.025302
V553	-0.0490357	-0.0124249	-0.0189782	0.0329018	0.040821	-0.0307831	0.0464267	-0.0475261	-0.0312261	0.00643147	-0.0470449	0.0200888	0.0220408	-0.0246317	2.10936e-05	-0.00888781	-0.0289709	0.0417159	-0.00226886	-0.0177846	0.0431773	0.0113592	0.0567587	0.0504952	-0.0120083	0.0603219	0.0303904	0.0235262	-0.0417328	-0.0219303	0.00939756	-0.0273533	0.0154891	0.00562189	-0.0167324	0.0276448	0.0326712	-0.010215	0.029225	-0.00103545	-0.0121396	-0.0427789	0.00811906	-0.0750574	0.0258436	0.0160971	0.00262986	0.0451777	0.0644559
V554	-0.048232	-0.0135419	-0.0227007	0.0384581	0.0370316	-0.0273024	0.0462434	-0.0432711	-0.0405308	0.0179474	-0.0403216	0.00786942	0.0284899	-0.00609805	0.0136187	0.00406689	-0.00514457	0.042378	-0.0325796	-0.0238507	0.0646948	0.0245633	0.0127943	0.0293537	-0.023777	0.0740205	0.0204066	0.00836411	-0.0464756	-0.00204041	0.00629174	-0.0120035	0.00668477	0.0043768	-0.0236355	0.042801	0.0507494	-0.0435981	0.0469648	-0.000925485	-0.00647144	-0.0470929	0.0188004	-0.0771712	0.0267981	0.0565689	0.0326351	0.0516921	0.0671271
V555	-0.0467378	-0.0154946	-0.0238797	0.0436409	0.0431205	-0.0258567	0.039998	-0.0179511	-0.0597429	0.0362198	-0.0405396	-0.0221345	0.0447949	-0.00647746	0.0219595	0.0340542	0.00918753	0.0341159	-0.0450695	-0.0223825	0.0940629	0.0286016	-0.0158943	0.0266153	-0.0182805	0.0693722	0.0145722	-0.0123625	-0.043831	0.042353	0.00218815	0.0095319	-0.00419388	0.0234102	-0.065611	0.0600623	0.0574991	-0.050678	0.0146588	0.0263501	-0.0134361	-0.0237432	0.00964405	-0.0354181	0.0122075	0.0799825	0.0170315	0.0611113	0.0707092
V556	-0.0446942	-0.0176787	-0.0273797	0.0470296	0.0510498	-0.0249893	0.0198647	0.000212651	-0.0751146	0.0451312	-0.029006	-0.0241419	0.0722279	-0.00511359	0.0228627	0.0412948	0.0124496	0.0139793	-0.0383113	0.0165878	0.11439	0.0422689	-0.036151	0.0243945	-0.0116041	0.0610841	-0.00680399	-0.00373845	-0.0304035	0.105167	-0.00584402	0.0266625	0.00779986	0.00599124	-0.0867364	0.0755106	0.0829691	-0.0465294	-0.020805	0.0167989	-0.0224817	0.0105911	-0.0172826	-0.00266192	-0.0282246	0.08183	0.0247583	0.0518925	0.0279327
V557	-0.0434042	-0.0186079	-0.0293001	0.0470547	0.0531212	-0.0355925	0.0108856	0.0115313	-0.0815092	0.0507676	-0.0238149	-0.029346	0.089246	0.000286269	0.0141363	0.0597727	0.0123737	-0.0047203	0.00148861	0.0331246	0.112175	0.0226706	-0.0381499	0.0432285	-0.0145154	0.0280941	-0.0257465	0.00469875	0.0053916	0.144431	0.00273699	0.0346455	0.000548777	0.0354733	-0.0991243	0.0626009	0.0723905	-0.023528	-0.0665411	0.0569693	-0.0104008	0.0689205	-0.0222051	0.0446131	-0.0355221	0.0620642	-0.0126276	0.0327934	-0.0125424
V558	-0.0405851	-0.0171528	-0.0323832	0.0554471	0.0537453	-0.0426288	0.00515133	0.0228054	-0.0626879	0.0571055	-0.0518144	-0.0414757	0.101886	0.000989439	-0.00429963	0.0410284	0.0156882	-0.0448059	0.0316508	0.0316024	0.103181	0.00330257	-0.0691477	0.0704256	0.0071931	0.0231156	-0.0266999	0.00741389	0.0212617	0.160417	-0.0129809	0.0568473	0.0275872	0.0477326	-0.153736	0.0117292	0.0687047	0.012832	-0.0584778	0.0485369	-0.00581703	0.0937519	-0.0178832	0.0726522	-0.0455246	0.0301232	-0.0178492	0.0151868	-0.0339122
V559	-0.0390655	-0.0175986	-0.0367365	0.0631622	0.0461133	-0.040722	0.0154793	0.0311292	-0.0475696	0.0299798	-0.077992	-0.0402838	0.0940671	-0.000174646	-0.0292125	0.0309852	-0.00337006	-0.0889201	0.0558116	-0.000314948	0.0757944	-0.0293155	-0.0468734	0.0940639	0.0300265	0.00740942	-0.01247	-0.000152522	0.0471077	0.119679	-0.0192897	0.06794	0.0361672	0.0616485	-0.161114	-0.0220544	0.0453351	0.0223564	-0.0343705	0.0454587	-0.0175314	0.0768613	0.0384146	0.0848532	-0.024553	-0.0115319	-0.0100389	-0.0386028	-0.0388812
V560	-0.0375093	-0.0160875	-0.0393018	0.0663888	0.0343145	-0.0374342	0.020199	0.0375481	-0.0437403	0.0029226	-0.0952104	-0.0385114	0.0830325	-0.0214478	-0.0377342	0.023988	-0.020889	-0.129828	0.0676183	-0.0508274	0.0534947	-0.0672638	-0.0166024	0.0737966	0.066176	-0.0045298	0.0135218	-0.016016	0.0778891	0.051822	-0.0261163	0.0633147	0.0352877	0.08648	-0.134479	-0.0526132	0.0530142	0.0535082	0.0181468	0.0285537	-0.0573312	0.0575368	0.0334665	0.0556477	-0.04429	0.00261927	-0.0194586	-0.0537074	7.81492e-05
V561	-0.0372146	-0.0117799	-0.0409786	0.0660416	0.0296999	-0.0335053	0.0393724	0.0204915	-0.0334577	-0.0156873	-0.117388	-0.0351047	0.0578677	-0.045231	-0.0231121	-0.00279475	-0.0199346	-0.152376	0.0724645	-0.0666729	0.0437749	-0.0675797	-0.017769	0.0265527	0.0712941	-0.0158576	0.0332852	-0.0493106	0.0907367	-0.0405871	-0.0530371	0.06872	0.0469953	0.0589319	-0.103001	-0.0334982	0.0306714	0.0489837	0.0271672	0.0275249	-0.0507195	0.0416137	0.0342917	0.0340158	-0.0180414	-0.0379627	-0.0225126	-0.0377141	0.014649
V562	-0.0368876	-0.0122079	-0.039872	0.0744821	0.0265946	-0.00616429	0.0435155	0.00185295	-0.034301	0.00527133	-0.122692	-0.00892149	0.0203114	-0.0250503	-0.0242296	-0.0373689	-0.00151599	-0.137113	0.0706296	-0.0817777	0.027292	-0.0492512	0.0102184	0.00149431	0.0284483	-0.0233589	0.0692228	-0.114479	0.0980152	-0.0953326	-0.046755	0.0703172	0.0225441	0.0267742	-0.0662529	0.00346354	0.0130398	0.00897695	0.048395	-0.0167065	-0.0222861	0.042953	0.0173666	0.0189039	0.00379403	-0.0337441	0.0140256	0.0193169	0.020558
V563	-0.0363608	-0.00943979	-0.0362496	0.0784411	0.0291947	0.0012613	0.0349818	-0.0239358	-0.0497026	0.00740633	-0.116184	-0.0119268	-0.0121648	0.0275523	-0.0057847	-0.0720482	0.00986027	-0.0876075	0.0864031	-0.0995906	0.01243	-0.109618	0.020266	-0.0255611	0.00948323	0.000667516	0.0839747	-0.154209	0.0462763	-0.0660148	-0.0225204	0.0529886	0.00758395	0.00234028	0.0113339	0.0696699	0.0208059	-0.0239328	0.0396726	-0.037093	-0.0221228	-0.00737271	0.00167732	0.0602807	0.0083334	-0.0372639	0.0604296	0.0289105	-0.00543482
V564	-0.0349702	-0.00946187	-0.0311408	0.081313	0.039149	0.00592941	0.0366221	-0.0405205	-0.0856317	0.0546854	-0.0447997	-0.0120479	-0.0435291	0.0853092	0.0202789	-0.0500306	0.0111198	-0.0190257	0.0211166	-0.109068	0.0536521	-0.109938	0.0289453	-0.0882878	-0.0177475	0.0537255	0.0687452	-0.168619	0.00403664	-0.0254528	-0.0147566	0.0210313	-0.00146552	-0.0559079	0.119102	0.130354	0.0271274	-0.00178394	-0.0121893	-0.0681239	-0.0605595	-0.0206507	0.0185331	0.0965668	-0.00721992	-0.0030813	0.0827039	0.0442858	-0.0052165
V565	-0.0310975	-0.0130716	-0.0331695	0.0819559	0.052735	0.0223732	0.0110185	-0.055554	-0.123575	0.0644149	0.00981266	-0.000742034	-0.0694433	0.142413	0.0436261	-0.0156453	0.0142121	0.0714063	-0.0196228	-0.0920907	0.0859874	-0.101216	0.0527054	-0.0902008	-0.0110403	0.00919948	0.0345783	-0.0933384	-0.0198797	0.00069694	-0.00221379	0.00583437	0.00596839	-0.0426564	0.183867	0.130203	-0.0265062	-0.0172262	-0.0220974	-0.0875264	-0.00702982	0.0366661	0.0515953	0.0572565	0.0357984	-0.0261675	0.0536105	0.0244097	-0.0327382
V566	-0.0282818	-0.0137342	-0.0371341	0.0817822	0.0609591	0.0233485	-0.0138942	-0.0550772	-0.112801	0.0986363	0.0522444	0.00697775	-0.0959611	0.152426	0.0568624	0.0299657	0.0237262	0.11462	-0.0996671	-0.0328178	0.0967811	-0.0893133	0.0740949	-0.044732	0.00523278	-0.0307277	-0.00687001	0.000607744	-0.0482666	0.0355017	0.0119747	0.00767717	-0.00501035	-0.0517834	0.136788	0.0715626	-0.0228587	-0.00617879	-0.0222727	-0.054836	0.0217579	0.0585648	0.0598955	0.0301547	0.0368078	-0.0108202	0.0526502	0.0245458	-0.0516356
V567	-0.0257988	-0.0169699	-0.042345	0.0865545	0.0764548	0.0120627	-0.022113	-0.0546659	-0.0791962	0.110676	0.0765037	0.0147469	-0.0578011	0.126346	0.056543	0.0442833	0.0139528	0.128175	-0.116311	-0.00352518	0.073676	-0.084563	0.0745222	-0.0354113	0.00893182	-0.0392133	-0.0256549	0.0561113	-0.0540859	0.0519211	-6.34544e-05	0.0106975	-0.0231417	-0.0247859	0.0619223	0.0200646	8.92535e-05	-0.0182585	-0.015489	0.00810081	0.0879299	0.0729809	0.0543139	0.0261144	0.00432186	-0.0149624	0.011363	0.0201961	-0.0540128
V568	-0.0243696	-0.0220501	-0.0457152	0.090476	0.0821241	-0.000548065	-0.0215751	-0.0537234	-0.0631544	0.0919791	0.0846692	0.0290646	-0.0267135	0.120966	0.0365736	0.0295814	0.00640196	0.0966715	-0.109555	0.0316328	0.0387224	-0.0655722	0.0738024	-0.0270956	0.0317676	-0.0390385	-0.0303307	0.0899425	-0.038254	-0.00923626	-0.0647355	0.00639941	-0.0361545	0.0122926	-0.0262212	-0.0464071	-0.00441427	-0.0136882	-0.0270632	0.0346325	0.134103	0.0764189	0.0505443	0.00814106	-0.0259608	-0.0176932	-0.0328812	-0.00684879	-0.0512807
V569	-0.0259133	-0.0227911	-0.0451111	0.0949885	0.0735923	-0.00770762	0.0115395	-0.0530556	-0.0427777	0.0594552	0.0880377	0.0286435	0.00503003	0.0834689	-0.00760144	0.0158225	-0.0177161	0.0936203	-0.0700991	0.0138086	-0.0385797	-0.105211	0.0688442	-0.0364103	0.0497951	-0.0563961	-0.0171711	0.0605222	-0.0511961	-0.049245	-0.0876213	-0.0108379	-0.0648241	0.0197067	-0.062112	-0.11251	0.0337045	-0.0309735	-0.0241734	0.0561786	0.108171	0.0580587	0.0493265	-0.0512423	-0.0354674	-0.0466098	-0.0317873	-0.00192834	0.0082565
V570	-0.0240695	-0.0202538	-0.0455667	0.096872	0.0669753	-0.0125933	0.0360763	-0.0368622	-0.0035224	0.0282271	0.102858	0.0310897	0.0703475	0.0416494	-0.0381464	0.00477675	-0.0497767	0.07462	-0.0340162	0.029552	-0.122628	-0.130252	0.0617576	-0.0146428	0.0494301	-0.0126988	-0.00432087	0.0446852	-0.0487351	-0.0437346	-0.108253	-0.0311266	-0.122131	0.0228582	-0.0969964	-0.14714	0.0933673	-0.0218779	-0.00957606	0.039213	0.0442844	0.0301367	0.0227742	-0.0607898	-0.015973	-0.0516089	0.029869	-0.0186283	0.017677
V571	-0.0222718	-0.016836	-0.0449179	0.100191	0.0507834	-0.0123828	0.0660759	-0.0112595	-0.00141035	0.0213836	0.0879801	0.0349605	0.130669	-0.00617797	-0.0612704	-0.0038186	-0.0513055	0.0423179	-0.0278306	0.00947054	-0.170837	-0.14454	0.0420686	-0.0300997	0.0204033	0.032113	-0.0122518	-0.00386839	-0.0106884	-0.0490117	-0.115088	-0.039176	-0.11034	0.00669291	-0.0722587	-0.129491	0.038859	-0.0598118	0.0128252	0.01995	-0.0123611	-0.0288315	-0.00579476	-0.0445701	0.0123168	-0.0485737	0.0508464	-0.0273523	0.0034711
V572	-0.0192907	-0.0166649	-0.0391454	0.102668	0.0593726	-0.0196044	0.0825768	-0.00313838	-0.00601603	0.0486114	0.0719421	0.0484708	0.17925	-0.0193201	-0.0742496	-0.0292749	-0.0525436	-0.00726884	0.0100521	0.00469534	-0.173872	-0.139637	0.048318	-0.0261106	-0.0163856	0.0530814	0.0147502	-0.00717314	-0.000295143	-0.0359684	-0.0844348	-0.0591829	-0.0901811	0.0159083	-0.0229222	-0.0840528	0.00323438	-0.0274531	0.0374196	-0.0137906	-0.0141303	-0.0313993	-0.0257952	0.00120449	-0.0127318	-0.00764577	0.0100013	0.0188785	0.00552518
V573	-0.0169963	-0.0144556	-0.0308026	0.107596	0.0685168	-0.0341576	0.0575747	0.0259676	0.0145462	0.103328	0.0461106	0.0469252	0.177493	-0.0204464	-0.0817394	-0.06884	-0.0318274	-0.0309763	0.0592234	0.00251683	-0.175591	-0.0553076	0.0651734	-0.0370562	-0.0777143	0.0871061	0.00893184	0.0230868	-0.0349106	-0.0374379	-0.0490483	-0.0801506	-0.0117498	0.053228	0.0136749	0.0266965	-0.0353888	-0.0203503	0.047656	-0.0499095	-0.0523764	-0.00869199	-0.0772468	0.0673608	-0.0675942	-0.0152093	-0.0105089	0.0653253	0.00280847
V574	-0.0138821	-0.015362	-0.0291145	0.110185	0.0638208	-0.0504296	0.0326232	0.0560982	0.0223001	0.158915	0.0426307	8.71794e-05	0.13186	0.00830323	-0.0581748	-0.0649991	0.0031101	-0.0586442	0.0964683	-0.033345	-0.114271	0.00715766	0.077719	-0.0250908	-0.0792453	0.10671	-0.0441614	0.05465	-0.0791167	-0.0495183	-0.0285955	-0.0242791	0.0488519	0.0407675	0.122068	0.104325	-0.0547534	-0.0124229	0.0698248	-0.0681974	-0.0222791	-0.0182234	-0.0717543	0.080157	-0.0102682	0.00815734	-0.00804063	0.0452827	-0.0475908
V575	-0.0105011	-0.0123203	-0.0282919	0.111022	0.0706978	-0.0489872	-0.0151096	0.0712028	0.0218463	0.190648	0.00600423	-0.0667096	0.0691957	0.0607202	-0.00244402	-0.0469021	0.0851735	-0.0706231	0.0984626	-0.102767	-0.0616795	0.0290566	0.0490493	0.007721	-0.0672378	0.0567213	-0.084505	0.0729838	-0.0982278	-0.0532287	-0.013033	0.0408966	0.0948311	0.0459389	0.114319	0.0649425	-0.0710636	-0.00457472	0.0442348	-0.072308	-0.0232791	-0.056761	-0.0537935	0.0331439	-0.0116983	0.0036636	-0.0955895	0.0229969	-0.0189788
V576	-0.00912287	-0.0113087	-0.0317907	0.111395	0.0673988	-0.0537368	-0.0370616	0.0565551	0.0277849	0.190315	0.0176796	-0.0934669	-0.00436739	0.0794598	0.0209097	-0.0442888	0.104344	-0.0459336	0.0654195	-0.148453	0.0110308	0.0718751	0.00149364	0.0413555	-0.0374206	-0.00487427	-0.115864	0.0596081	-0.0343354	-0.0575243	0.0121203	0.0968462	0.0803297	0.0107129	0.079699	0.0102248	-0.0426639	-0.0131743	0.037687	-0.0667352	0.015415	-0.0527223	-0.00207615	-0.0480011	-0.0366073	0.0141514	-0.0887739	0.034488	-0.0145391
V577	-0.0105999	-0.0128263	-0.0415543	0.107568	0.0693702	-0.0554963	-0.0600269	0.0477749	0.0189431	0.155769	0.0345957	-0.107744	-0.072354	0.0729997	0.0136349	-0.0476682	0.111501	-0.0136017	0.0158105	-0.113086	0.0287162	0.0795489	-0.0311548	0.0761066	0.000681913	-0.0729337	-0.118231	0.0413505	0.0167648	-0.0555083	0.0266414	0.103026	-0.00195352	-0.0112057	0.0476981	-0.0349126	-0.0350221	-0.00834831	0.0323744	-0.0171755	0.00753609	-0.0696752	0.00859529	-0.0494019	-0.0610518	-0.00091289	-0.042738	0.0379212	-0.0290183
V578	-0.0128615	-0.00798304	-0.0489626	0.105535	0.074278	-0.0446487	-0.0700321	0.0125149	0.0424971	0.117496	0.00540476	-0.0955068	-0.112172	0.0353747	0.0325797	-0.0524981	0.104752	0.0223512	0.0244399	-0.0659025	0.0231556	0.0887569	-0.0792112	0.0851359	-0.00772991	-0.0983324	-0.0885067	0.0293423	0.0726859	-0.0275661	0.049325	0.095573	-0.0321755	-0.0357518	0.00122248	-0.0396346	0.0134492	-0.0446961	-0.0145999	0.0208726	0.0441038	-0.0539168	-0.0419792	-0.0778655	-0.0752201	-0.00768221	-0.051171	-0.0355577	-0.0123299
V579	-0.0126306	-0.00819707	-0.0517932	0.105573	0.0828922	-0.032854	-0.0582001	-0.0132677	0.0426602	0.0660148	0.0226888	-0.0667531	-0.134609	0.0148881	0.036658	-0.0673023	0.0645837	0.068975	0.040674	-0.0105916	0.0169896	0.047921	-0.110043	0.0948557	-0.0273579	-0.0970972	-0.0615022	-0.0375577	0.113028	0.0111296	0.0727404	0.0880931	-0.0615405	-0.0715311	-0.0533802	-0.0304134	0.0132027	-0.0753114	-0.0307784	0.0605124	0.0483911	-0.0839317	-0.0274194	-0.00934171	-0.0682914	-0.014138	0.0514416	-0.082463	-0.0771719
V580	-0.0120825	-0.00580715	-0.0520588	0.109133	0.0736192	-0.0289597	-0.0577933	-0.035079	0.0344326	0.0442456	0.039203	-0.0415664	-0.151146	-0.0173948	0.0093315	-0.0626649	0.00432772	0.122219	0.0510885	0.0234581	-0.0345031	-0.00457524	-0.0698156	0.0710354	-0.0316657	-0.0542584	-0.0200271	-0.0886347	0.100733	0.0548679	0.0745317	0.00430709	-0.0864045	-0.0812603	-0.108903	-0.0186622	0.0473754	-0.0745192	-0.0479812	0.0355107	0.00257615	-0.0661894	-0.0597313	0.0142181	-0.0551575	0.00337563	0.0613504	-0.0842049	-0.0545222
V581	-0.0126091	-0.00485591	-0.0512292	0.113496	0.0776671	-0.0289361	-0.0427525	-0.032371	0.0313899	0.0576057	0.0271292	-0.010122	-0.140433	-0.045666	0.000911626	-0.0546681	-0.0366977	0.111551	0.0624827	0.0512434	-0.0156992	-0.0377067	-0.0471848	0.00917717	-0.0397136	0.0102741	-0.0268767	-0.101392	0.0510045	0.0354168	0.0578945	-0.0564311	-0.046061	-0.105938	-0.098701	0.0275498	0.0331926	0.0331398	-0.0643776	0.0336325	0.00237783	-0.0345253	-0.0538574	-0.0141491	-0.0556213	0.0276536	0.0518047	-0.123319	-0.00333806
V582	-0.0135209	-0.00688867	-0.0499768	0.111641	0.0768441	-0.0371093	-0.016458	-0.024876	0.0545698	0.0804722	0.000178218	0.0457136	-0.14982	-0.0796996	-0.020757	-0.0336688	-0.0830756	0.0395693	0.0262312	0.0672622	0.0304344	-0.0170262	0.00460253	-0.0128035	-0.0158898	0.0940906	-0.0133657	-0.110858	0.0161433	-0.0228036	0.0542061	-0.0592316	0.00468324	-0.103466	-0.113154	0.051017	-0.0118239	0.0850645	-0.0219694	0.014598	0.0204603	-0.0101527	-0.0316733	-0.0174535	-0.00803364	0.0543708	0.00589589	-0.0716126	0.0126876
V583	-0.0113952	-0.00967818	-0.048172	0.105791	0.0731704	-0.044327	0.00296968	0.00456596	0.0741846	0.100539	-0.0501825	0.0483108	-0.157104	-0.103033	-0.0623664	-0.0211327	-0.111693	-0.0131467	-0.0125435	0.0987588	0.0564452	0.0107713	0.054729	-0.0190004	-0.0102342	0.126617	0.00454348	-0.0453491	-0.0281323	-0.0587032	0.00478284	-0.0398866	0.032019	-0.0700957	-0.107171	0.0382509	0.0114347	0.112383	-0.0261322	-0.00991822	0.0671935	-0.00124619	-0.00437844	-0.00072392	0.0165226	0.0552875	-0.0258017	7.41257e-05	-0.0149533
V584	-0.00994164	-0.0132578	-0.0465112	0.103192	0.0705679	-0.0347681	0.0273775	0.0351251	0.102914	0.101763	-0.059298	0.0468344	-0.120812	-0.118304	-0.0925258	-0.013434	-0.104769	-0.0717086	-0.0553406	0.109037	0.0658211	0.039938	0.0671804	-0.0480143	0.00300933	0.144187	0.0275435	0.0110127	-0.0131501	-0.0785212	-0.0026706	-0.0439596	0.0647695	-0.0226116	-0.0514593	0.0257095	-0.0273433	0.0936494	-0.0633906	-0.00449477	0.0714672	-0.0159192	0.0128349	0.0164554	0.00980668	0.062949	-0.0369927	0.00682194	-0.0670094
V585	-0.0107131	-0.0182557	-0.044066	0.1098	0.0625793	-0.028663	0.0226342	0.0632531	0.0940408	0.056319	-0.0797774	0.0467815	-0.0997455	-0.0984791	-0.120672	-0.0123491	-0.0594611	-0.0993092	-0.0761411	0.0617317	0.0421799	0.0597664	0.070925	-0.0840647	-0.00445403	0.0734362	0.0638348	0.0405755	0.037124	-0.0680545	-0.0277362	-0.0284611	0.102208	0.012105	-0.028722	0.0351379	-0.00611016	0.0508767	-0.0789263	0.0153091	0.076956	0.0276546	0.0807209	-0.047883	0.0546889	0.0192808	-0.0545668	-0.0129805	-0.0449272
V586	-0.0108286	-0.0162207	-0.0416162	0.112999	0.0658698	-0.0239111	0.0117248	0.0886569	0.0749536	0.0275628	-0.0741494	0.0407133	-0.064432	-0.116334	-0.122991	0.0163963	0.0232929	-0.0835742	-0.105033	0.00504311	0.0036938	0.0516761	0.0750124	-0.071553	0.0463706	0.012512	0.0971816	0.035652	0.0708492	-0.0190402	-0.0241777	-0.0198883	0.113436	0.0207336	0.0395112	-0.00896357	0.031637	0.0475673	-0.124105	-0.0481234	0.0769043	0.0183121	0.0525883	-0.116465	0.0272808	-0.00148649	-0.0250575	-0.00612997	-0.0540994
V587	-0.0094419	-0.0122023	-0.047286	0.110408	0.0669477	-0.0305859	-0.00987836	0.0991685	0.0734818	0.0046577	-0.0798717	0.0200398	-0.00232652	-0.13059	-0.0846453	0.0365079	0.110773	-0.0237874	-0.107815	-0.0304699	-0.0615448	0.0244446	0.0568748	-0.0496289	0.0659079	-0.0145966	0.134417	0.036094	0.0629164	0.0543255	0.0291317	-0.0382152	0.0613489	0.0108055	0.067631	0.0086386	0.044602	0.0039971	-0.122931	-0.0522574	0.0362186	0.0164738	0.0254082	-0.0867981	0.0252061	-0.0311605	0.0273411	-0.0103762	-0.0394144
V588	-0.00851887	-0.0109653	-0.0528983	0.11147	0.0687924	-0.0283369	-0.0301296	0.0868604	0.0434817	-0.0389028	-0.0534344	0.0101388	0.0343049	-0.11419	-0.0189251	0.0475281	0.158789	0.0113728	-0.108896	-0.0321789	-0.063694	0.0392643	0.0337788	-0.0256617	0.0899989	-0.0116281	0.145671	-0.0114198	0.0543797	0.0857933	0.0265108	-0.0401243	0.0403661	0.0120477	0.0382512	0.034521	0.00335087	-0.00336493	-0.0644327	-0.0081057	0.0152588	-0.0084218	-0.0371333	-0.0441586	0.0415161	-0.0425177	0.0347549	-0.0253168	-0.0177793
V589	-0.00776115	-0.0103612	-0.050057	0.110573	0.0724015	-0.0199147	-0.0372699	0.0701953	0.0341447	-0.0798818	-0.0440904	0.0584358	0.0796983	-0.0527488	0.057634	0.0380982	0.204703	0.0571183	-0.0697581	-0.0233152	-0.0623104	0.0816454	0.00851286	-0.030761	0.0680441	-0.0358165	0.140152	-0.030411	-0.000976607	0.0719254	0.0496621	-0.0351855	0.0343136	0.0464915	-0.00456672	0.0220378	-0.0425008	0.0220824	0.0138294	0.0339555	0.0101881	-0.0424243	-0.03046	-0.0216426	0.0318805	-0.0291271	0.0564504	-0.0524567	0.0478917
V590	-0.00347289	-0.0113421	-0.0457354	0.10362	0.0841104	-0.0155735	-0.0651824	0.061288	0.0438809	-0.11058	-0.0409895	0.0966057	0.121361	0.0363087	0.0991825	0.0141093	0.168626	0.111812	-0.0131425	-9.03853e-05	-0.0311256	0.111223	0.00209393	-0.034679	-0.00863104	-0.0359174	0.139649	-0.0252854	-0.0706001	0.0402786	0.0839206	-0.0613195	0.0368963	0.053707	-0.0253296	0.0288704	-0.0207011	0.0855278	0.0743185	0.0446752	-0.0168021	-0.0217812	-0.0568351	0.0144066	-0.0343965	-0.0244486	0.0275965	-0.028216	0.043274
V591	-0.000634753	-0.0162353	-0.0446804	0.100559	0.0787579	-0.0129386	-0.0603365	0.0590314	0.0624892	-0.15016	-0.0334931	0.0803827	0.126753	0.117545	0.134921	0.0153865	0.098696	0.133905	0.0575291	-0.000941548	0.0265214	0.0944575	-0.0138868	-0.036997	-0.00854172	-0.00255466	0.0494451	-0.0274254	-0.0976221	-0.0337013	0.0741114	-0.0418883	0.0546539	0.0328217	-0.0143741	0.041371	-0.00688278	0.106923	0.0315267	0.0381465	-0.0262204	-0.0432322	-0.0345329	0.0149357	-0.00284269	-0.0166093	-0.0160381	-0.0308941	-0.00447691
V592	0.00245953	-0.0227724	-0.0428704	0.0961484	0.0722467	-0.008952	-0.0426961	0.0538244	0.0743052	-0.180104	-0.0160945	0.036963	0.124059	0.189202	0.125263	0.00947817	0.0259472	0.0835575	0.107055	0.0396247	0.0794516	0.0402804	-0.0223002	-0.0120401	-0.0187444	-0.00642154	0.0111485	-0.00140315	-0.0835994	-0.0924968	0.0387469	0.00718613	0.029385	0.00740057	-0.0318768	-0.0055473	0.0194234	0.123174	0.0208132	0.0119056	0.0028131	-0.00929885	0.0299106	-0.00761564	0.0512362	-0.0132323	-0.0165452	-0.0544676	-0.00915473
V593	0.00407803	-0.0225699	-0.0448156	0.0964291	0.075589	-0.0228164	-0.0286631	0.0579462	0.0944951	-0.174449	-0.0174782	-0.00797113	0.0952109	0.184708	0.0668718	-0.0212273	-0.0413087	0.0268016	0.124137	0.127499	0.0972706	-0.0130792	-0.0446831	0.0330502	0.0369954	-0.00272359	-0.0438467	0.0187125	-0.0513492	-0.118891	0.0213593	0.0523137	0.0200405	-0.0305633	-0.0336658	-0.011072	0.0130056	0.0551296	0.00315936	0.00687931	0.0125939	0.00807106	0.0547619	-0.043845	-0.0155749	-0.0132051	-0.00421852	0.0348231	0.00373765
V594	0.00278266	-0.0234681	-0.0439554	0.0972177	0.0722026	-0.0426142	-0.00623509	0.0839398	0.102873	-0.165504	0.0154043	-0.0749119	0.0400578	0.146776	-0.00996932	-0.00843009	-0.092578	-0.0288144	0.0830535	0.177293	0.107008	-0.026011	-0.0344553	0.0259657	0.0827731	-0.0184568	-0.0424696	0.0635599	-0.0043677	-0.132881	-0.0132125	0.0483758	0.00785087	-0.0351255	-0.00370977	0.0155883	0.0282887	0.0186976	0.00696706	-1.45902e-05	0.0220806	0.00673919	0.0473517	-0.0335541	0.00205424	-0.0145219	0.0457408	0.0505611	-0.0202992
V595	0.000672173	-0.0217637	-0.0479544	0.099694	0.0669502	-0.0382309	-0.0199065	0.0906783	0.102447	-0.157368	0.0402909	-0.125597	0.0200794	0.107126	-0.0714462	0.0194367	-0.0663343	-0.053949	0.0382097	0.180913	0.0619279	-0.0437295	-0.0388277	0.0322606	0.0853261	-0.0643894	0.013493	0.0637218	0.0162718	-0.0460662	-0.0148537	0.0408336	-0.0115546	-0.0460771	0.00734262	0.0305333	0.0459182	-0.0442033	0.0532611	-0.0287962	-0.00112861	-0.0296358	0.0328827	-0.0329386	0.00204871	-0.0089151	0.0378821	0.0185955	-0.033955
V596	0.00191912	-0.0165851	-0.0462158	0.105729	0.0640649	-0.0428592	-0.0252155	0.104927	0.097118	-0.0919733	0.068988	-0.171181	0.00266077	0.0592948	-0.104465	0.061794	-0.0307276	-0.032303	0.0089126	0.107397	-0.011355	-0.0230768	-0.015562	0.00374951	0.0651393	-0.133023	0.0612164	0.0479958	0.048195	0.0195606	-0.0337572	-0.00745282	-0.0619067	-0.0365605	0.0185325	0.0171836	0.0624029	-0.10832	0.0636691	-0.0647731	-0.0584305	-0.00339562	0.0462657	-0.00229502	0.00359437	0.0471001	-0.00499123	-0.0190526	-0.0137816
V597	0.000681528	-0.0117536	-0.0472261	0.111387	0.0628321	-0.0372466	-0.0347435	0.0834097	0.0613679	-0.0733736	0.0979995	-0.149094	-0.0226423	0.0100437	-0.0972253	0.0626244	0.0156908	-0.0408487	-0.0041021	0.0419903	-0.0412757	-0.0108598	0.0206941	-0.0533649	0.0723861	-0.143152	0.0467559	0.0129423	0.044108	0.0674368	-0.0616533	-0.0652944	-0.111696	-0.0363424	0.0293246	0.0320908	0.0332206	-0.0945397	0.0568217	-0.0771645	-0.11798	-0.00834616	0.046727	0.0205704	0.00658932	0.10921	0.0186184	0.000302184	0.0431841
V598	-0.00130184	-0.00514403	-0.0493783	0.116247	0.0743505	-0.0296134	-0.0411276	0.0489577	0.0479663	-0.0530622	0.0633132	-0.0890875	-0.0502535	-0.0437004	-0.0331642	0.0728166	0.0608071	-0.0474425	-0.000683391	-0.0446077	-0.0896378	0.0414847	0.0307912	-0.115316	0.0529812	-0.135847	0.0317642	-0.000347094	0.0256379	0.11161	-0.065402	-0.0976755	-0.129108	-0.0469071	0.0261135	0.0162424	0.0193248	-0.0374635	0.0492128	-0.0678738	-0.127771	0.025424	0.0192886	0.006804	-0.0163877	0.0980122	-0.0564931	0.0110401	0.0801453
V599	-0.00112383	-0.0056027	-0.049381	0.118331	0.0878367	-0.0152614	-0.0498452	0.00908607	0.0162895	-0.0466542	0.0471613	0.0264667	-0.0752849	-0.0655197	0.0519723	0.0829459	0.0686305	-0.0932468	-0.0120007	-0.0886723	-0.0746648	0.0451527	0.0194915	-0.11431	-0.0105205	-0.0696971	0.0189101	-0.056218	-0.0177496	0.0895056	-0.0303782	-0.0817577	-0.111806	-0.0305651	0.00972268	0.00536093	-0.0503462	0.000413356	0.0701448	0.0155675	-0.110664	-0.0212804	0.0247275	0.0720741	-0.0173805	0.0906344	-0.0423156	0.0339502	0.0385335
V600	-0.000408097	-0.00574983	-0.0520318	0.112982	0.0910806	0.00302887	-0.0379513	-0.0253107	-0.00435849	-0.0415634	0.0440719	0.133595	-0.0762714	-0.0584615	0.1012	0.0650626	0.0149944	-0.0722246	-0.00904378	-0.0834908	-0.0656184	0.0662779	-0.0214009	-0.103433	-0.0657845	-0.0129288	-0.0136061	-0.0603388	-0.0246871	0.074584	-0.0279989	-0.0704146	-0.0953828	-0.00419377	0.00517918	-0.0568772	-0.113764	-0.0223993	-0.0211713	0.017034	-0.0573514	-0.0489657	-0.0157059	0.0832267	0.0053782	0.0302119	-0.041568	0.0491096	-0.014875
V601	-0.000770785	-0.010568	-0.0519008	0.107573	0.0895087	0.0181302	-0.0479571	-0.0359077	-0.0146851	-0.0645882	0.0286948	0.185574	-0.0596937	-0.0478813	0.124159	0.0424671	-0.0202903	-0.0500845	0.0107033	-0.0445174	-0.0555609	0.0633305	-0.0715987	-0.0878386	-0.115905	-0.0257293	-0.0644395	-0.034341	-0.0111878	0.0399773	0.0266134	-0.0550737	-0.0707193	0.0173753	0.0205705	-0.0672381	-0.0716043	-0.0603571	-0.0495462	0.0331218	-0.0155636	0.00219077	-0.043892	0.0365297	0.0180784	-0.0141076	-0.0155872	0.0627883	-0.0559372
V602	-0.00281064	-0.0153411	-0.0492815	0.102417	0.0881758	0.0199636	-0.0474792	-0.0480679	-0.0285003	-0.10848	0.0330083	0.194426	-0.0310544	-0.0580175	0.144385	0.0129395	-0.0502651	-0.0619166	0.00090574	-0.0321626	-0.0529078	-0.0113091	-0.0972461	-0.0595311	-0.0959026	-0.00554191	-0.106575	-0.016443	0.0414158	-0.0219392	0.0397442	-0.0212488	0.0230901	0.0205155	-0.00198554	-0.0377301	-0.0546466	-0.0709084	-0.0263976	-0.0179234	0.0437626	0.0359199	-0.0551704	-0.0224798	0.0576182	-0.0194393	-0.00549792	0.0739811	-0.054087
V603	-0.00397407	-0.0155854	-0.0435262	0.107702	0.0946831	-0.000549711	-0.0591521	-0.0401587	-0.0478843	-0.121789	0.0236445	0.17041	-0.0123799	-0.0748049	0.0882858	-0.0180377	-0.0598976	-0.067952	-0.0212479	0.0089219	-0.00360661	-0.0884131	-0.107442	0.00949942	-0.0901121	0.00889332	-0.0924282	-0.000828569	0.03346	-0.0234936	0.00998296	0.0202025	0.0711613	-0.00353308	0.0120016	-0.00807907	0.00808027	-0.0487496	0.0121421	-0.0181764	0.0496967	0.0329888	-0.0555469	-0.05117	0.0465248	-0.0106979	-0.0441475	0.0732443	-0.0168203
V604	-0.00468122	-0.0151176	-0.042648	0.110485	0.0955755	-0.0170873	-0.0682502	-0.0224085	-0.0387917	-0.10197	0.0533136	0.133157	0.0172065	-0.0876219	0.0231766	-0.0355257	-0.039397	-0.064985	-0.0682198	0.0473321	0.0518917	-0.144328	-0.111599	0.0527888	-0.0258445	0.0146866	-0.0553418	-0.00183068	0.0371883	-0.0390719	-0.0314003	0.0416658	0.07834	-0.0292685	0.0537776	0.0305838	0.0122103	-0.0681651	0.0204759	-0.00607212	0.0334604	0.0279554	-0.0635826	0.00124471	0.0276301	0.0298115	-0.073118	0.0295035	0.0212256
V605	-0.00423466	-0.0191578	-0.0432981	0.109058	0.0907652	-0.0341326	-0.0802522	-0.0201707	-0.0320466	-0.0784485	0.0650683	0.0929348	0.0213593	-0.0779996	-0.0194819	-0.0571976	-0.0110325	-0.0567988	-0.109447	0.0594877	0.0504777	-0.13495	-0.0949927	0.0591404	-0.0193512	-0.00390026	-0.0270797	0.0106326	0.0127345	-0.0328848	-0.0666964	0.0479836	0.0571427	-0.0210818	0.0421888	0.0192187	0.00865087	-0.0930842	0.0929384	0.00478281	-0.0471191	0.0571332	-0.0163571	0.0142024	0.0429958	0.0342068	-0.0812446	2.18517e-05	0.0716085
[truncated: 51 more columns]
